# Supplementary material for: LINE-1 retrotransposition in a mouse TDP-43 model of neurodegeneration marks motor cortex neurons for cell-intrinsic and cell non-autonomous programmed cell death
Source: PLoS Genet. 2025 Dec 29;21(12):e1012007. doi: 10.1371/journal.pgen.1012007 (PMC12758826; doi:10.1371/journal.pgen.1012007)
Supplement: S1 Table — (XLSX) [file pgen.1012007.s019.xlsx]

## Sheet: Sheet1
Age	hTDP43-Q331K/L1	L1-C2	hTDP43-WT/L1	L1-C1
1.5m	1/9	0/7	1/5	0/7
3m	3/9	0/10	5/8	0/5
6m	4/10	0/9	5/10	0/11
10m	0/11	0/11	0/7	0/7
15m	0/8	0/7	0/9	0/10
