# Supplementary material for: LINE-1 retrotransposition in a mouse TDP-43 model of neurodegeneration marks motor cortex neurons for cell-intrinsic and cell non-autonomous programmed cell death
Source: PLoS Genet. 2025 Dec 29;21(12):e1012007. doi: 10.1371/journal.pgen.1012007 (PMC12758826; doi:10.1371/journal.pgen.1012007)
Supplement: S2 Table — (XLSX) [file pgen.1012007.s020.xlsx]

## Sheet: STAR_mapping_summary
Library	Age	Total	Unique	Multi	Maxmapped	hTARDBP_Q331K	hTARDBP_wt	mTARDBP	% Q331K	% hTARDBP	% mTARDBP	Inferred Genotype	Uty	Xist	Inferred gender
A1	6mth	59500233	53149467	3706718	18999	94	0	660	0.000157983	0	0.00110924	Q331K	2	23525	Female
A2	6mth	79292349	71000142	4775440	25523	150	0	1013	0.000189173	0	0.00127755	Q331K	989	9	Male
A3	6mth	60563397	54427508	3625525	19043	118	0	786	0.000194837	0	0.00129781	Q331K	698	15	Male
B1	6mth	70802055	63459624	3992821	22793	0	35	1027	0	4.94336e-05	0.00145052	TgTDP	1242	16	Male
B2	6mth	79021428	71203302	4368218	25994	0	43	1311	0	5.44156e-05	0.00165904	TgTDP	2003	28	Male
B3	6mth	41904661	37785762	2344887	14220	2	20	628	4.77274e-06	4.77274e-05	0.00149864	TgTDP	1006	18	Male
C1	6mth	42028828	38021133	2290817	14506	0	0	787	0	0	0.00187252	NonTg	536	16	Male
C2	6mth	81572149	73137627	4710467	26717	0	0	1377	0	0	0.00168808	NonTg	1914	29	Male
C3	6mth	51939440	46653204	3064439	16461	0	0	941	0	0	0.00181173	NonTg	2	20565	Female
D1	10mth	89979233	81023564	5120744	29318	144	0	1396	0.000160037	0	0.00155147	Q331K	1126	16	Male
D2	10mth	68612113	61660651	4171130	22315	134	0	1054	0.000195301	0	0.00153617	Q331K	1	35194	Female
D3	10mth	77561350	69341286	4655872	24111	114	0	1137	0.00014698	0	0.00146594	Q331K	0	36078	Female
E1	10mth	68077081	61136235	3958575	20860	0	34	987	0	4.99434e-05	0.00144983	TgTDP	1	30020	Female
E2	10mth	30844574	27470191	1959425	9396	0	13	337	0	4.21468e-05	0.00109257	TgTDP	0	13365	Female
E3	10mth	32633818	29492752	1913011	10700	0	0	554	0	0	0.00169763	NonTg	746	6	Male
F1	10mth	64070110	57684330	3763878	20519	0	0	1092	0	0	0.00170438	NonTg	0	29749	Female
F2	10mth	53524500	48357358	3063629	17958	0	0	917	0	0	0.00171323	NonTg	606	16	Male
F3	10mth	62331320	56125776	3623782	19539	0	18	866	0	2.88779e-05	0.00138935	TgTDP	1357	12	Male
G1	15mth	104796166	94091910	5987585	27079	483	0	3059	0.000460895	0	0.002919	Q331K	4	52470	Female
G2	15mth	84912525	75994441	4701975	22616	332	0	2210	0.000390991	0	0.00260268	Q331K	4	40526	Female
G3	15mth	81685103	73381399	4558093	20332	382	0	2285	0.00046765	0	0.00279733	Q331K	3	41332	Female
H1	15mth	80486268	72533062	4322398	19994	0	0	3099	0	0	0.00385035	NonTg	0	36866	Female
H2	15mth	114098210	103369786	6124883	30507	3	1	3925	2.62931e-06	8.76438e-07	0.00344002	NonTg	1103	385	Male
H3	15mth	75770978	68704121	3747757	19877	1	0	2672	1.31977e-06	0	0.00352642	NonTg	3	34368	Female
I1	15mth	109953722	101126569	5345943	28301	0	47	4333	0	4.27453e-05	0.00394075	TgTDP	5	100610	Female
I2	15mth	98554304	91283904	4503014	25736	0	39	3572	0	3.95721e-05	0.0036244	TgTDP	3905	34	Male
I3	15mth	116051515	107337917	5522945	31581	0	74	4017	0	6.37648e-05	0.00346139	TgTDP	3448	54	Male
J1	3mth	153866578	140715028	9251591	33210	6	0	6109	3.89948e-06	0	0.00397032	NonTg	46	62849	Female
J2	3mth	103717294	94016476	6897558	27568	0	0	3723	0	0	0.00358957	NonTg	3081	332	Male
J3	3mth	117087051	107107318	6966444	23286	0	0	4677	0	0	0.00399446	NonTg	6	50715	Female
K1	3mth	72117333	65904369	4285152	15396	0	48	2350	0	6.65582e-05	0.00325858	TgTDP	11	32384	Female
K2	3mth	75525526	69073367	4364163	15203	3	93	2598	3.97217e-06	0.000123137	0.0034399	TgTDP	4	32858	Female
K3	3mth	73255139	67041410	4150704	16826	0	43	2394	0	5.8699e-05	0.00326803	TgTDP	7	33144	Female
L1	3mth	93787937	85455040	5589004	22000	127	0	2602	0.000135412	0	0.00277434	Q331K	7	40948	Female
L2	3mth	92387643	85109475	4959397	18724	122	1	2327	0.000132052	1.0824e-06	0.00251874	Q331K	1441	177	Male
L3	3mth	149107662	136193567	8905534	31608	260	1	4236	0.000174371	6.70656e-07	0.0028409	Q331K	1928	2431	Female
M1	1.5mth	61500856	56315791	2768693	11093	294	3	1767	0.000478042	4.87798e-06	0.00287313	Q331K	1013	170	Male
M2	1.5mth	70149982	64115148	3292321	12356	419	3	1987	0.000597292	4.27655e-06	0.0028325	Q331K	2	28783	Female
M3	1.5mth	53578660	49234205	2351157	10089	319	2	1707	0.000595386	3.73283e-06	0.00318597	Q331K	771	100	Male
N1	1.5mth	62737998	57630877	2675197	11718	2	0	2450	3.18786e-06	0	0.00390513	NonTg	2	27901	Female
N2	1.5mth	60603848	55596528	2686809	10877	0	3	2419	0	4.95018e-06	0.0039915	NonTg	900	99	Male
N3	1.5mth	50520477	46508144	2191387	9031	0	0	2006	0	0	0.00397067	NonTg	0	22691	Female
O1	1.5mth	60882130	55992891	2630165	8184	1	75	2203	1.64252e-06	0.000123189	0.00361847	TgTDP	3	30016	Female
O2	1.5mth	64875727	59573374	2912289	11896	378	2	1966	0.000582652	3.08282e-06	0.00303041	Q331K	4	25118	Female
O3	1.5mth	66846834	61374769	2924595	12265	3	124	2434	4.48787e-06	0.000185499	0.00364116	TgTDP	2145	14	Male
