# Supplementary material for: LINE-1 retrotransposition in a mouse TDP-43 model of neurodegeneration marks motor cortex neurons for cell-intrinsic and cell non-autonomous programmed cell death
Source: PLoS Genet. 2025 Dec 29;21(12):e1012007. doi: 10.1371/journal.pgen.1012007 (PMC12758826; doi:10.1371/journal.pgen.1012007)
Supplement: S3 Table — (XLSX) [file pgen.1012007.s021.xlsx]

## Sheet: 1.5 months
Feature	baseMean	log2FoldChange	lfcSE	stat	pvalue	padj	Neg log10padj
Ap2m1	7583.94	-0.81939	0.0551849	-14.8481	7.15938e-50	1.19762e-45	44.9217
Cacna1e	12374.7	-0.742186	0.0557624	-13.3098	2.03022e-40	1.69808e-36	35.77
Lats1	2112.91	0.660016	0.0574099	11.4966	1.37287e-30	7.65512e-27	26.116
Trank1	12363.8	-0.576084	0.0516661	-11.1501	7.14929e-29	2.98983e-25	24.5244
Ecpas	4638.01	-0.546072	0.0507587	-10.7582	5.42192e-27	1.81396e-23	22.7414
Synrg	2916.56	0.546945	0.0536599	10.1928	2.13469e-24	5.95152e-21	20.2254
Gm15319	205.364	1.64046	0.161845	10.136	3.82314e-24	9.13622e-21	20.0392
Fam205a2	346.092	1.12968	0.115682	9.76544	1.58428e-22	3.31273e-19	18.4798
Arfgef2	2977.31	-0.502233	0.0524739	-9.57108	1.05791e-21	1.96629e-18	17.7064
Chid1	561.658	-0.861094	0.0910879	-9.45344	3.27859e-21	5.48442e-18	17.2609
Herc2	11807.1	-0.510787	0.0541193	-9.43817	3.79355e-21	5.76896e-18	17.2389
Slc9a9	763.947	-0.864015	0.0928979	-9.30069	1.39535e-20	1.94512e-17	16.7111
Thsd4	274.063	1.17544	0.12948	9.07818	1.10409e-19	1.42071e-16	15.8475
Blmh	631.91	-0.862448	0.0969592	-8.89496	5.84413e-19	6.9829e-16	15.156
Peg10	751.356	0.677122	0.0821667	8.24083	1.7102e-16	1.90722e-13	12.7196
Pex6	715.453	-0.76754	0.0947095	-8.10415	5.31158e-16	5.55326e-13	12.2555
Rps15a	1034.76	-0.636868	0.0821641	-7.75116	9.10546e-15	8.95978e-12	11.0477
Stxbp2	756.898	0.715343	0.0936243	7.64056	2.16271e-14	2.00988e-11	10.6968
Sptan1	34672.4	0.360726	0.0479362	7.52512	5.26722e-14	4.63737e-11	10.3337
Scaper	1034.11	-0.609542	0.0813517	-7.49267	6.74853e-14	5.64447e-11	10.2484
Gm14827	160.222	-1.36671	0.184873	-7.39269	1.43886e-13	1.14616e-10	9.94076
Cbarp	5350.25	-0.415252	0.0584686	-7.10213	1.22846e-12	9.19949e-10	9.03624
MMVL30-int:ERV1:LTR	968.155	0.586107	0.0825724	7.0981	1.26488e-12	9.19949e-10	9.03624
Camk4	12005.8	-0.401416	0.0568502	-7.06093	1.6539e-12	1.15277e-09	8.93826
Rasgrf2	8559.32	-0.450759	0.0648021	-6.95593	3.50235e-12	2.34349e-09	8.63014
Tardbp	2723.84	-0.388459	0.0571521	-6.79693	1.06875e-11	6.8762e-09	8.16265
Ddn	14248	-0.351042	0.0526511	-6.66733	2.605e-11	1.61247e-08	7.79251
Xrn1	1654.98	-0.424968	0.0637887	-6.66212	2.69901e-11	1.61247e-08	7.79251
Lingo1	11094	-0.380671	0.0576921	-6.59832	4.15836e-11	2.39866e-08	7.62003
Clns1a	677.153	-0.619096	0.09398	-6.58753	4.47196e-11	2.49356e-08	7.60318
Tcf20	9565.08	-0.341408	0.0521303	-6.54913	5.78721e-11	3.12285e-08	7.50545
Tmem44	2188.8	-0.398352	0.0618009	-6.44573	1.15043e-10	6.0139e-08	7.22084
Cdyl	726.123	-0.51894	0.0807306	-6.42805	1.29251e-10	6.55186e-08	7.18364
Mettl7a3	46.929	2.04197	0.325252	6.27813	3.42667e-10	1.68592e-07	6.77316
Hgsnat	977.854	-0.484239	0.0775328	-6.24561	4.22157e-10	2.01767e-07	6.69515
Uggt2	1660.76	-0.405581	0.0651133	-6.22886	4.69853e-10	2.13305e-07	6.671
Lamp5	4625.74	-0.420633	0.0675693	-6.22521	4.80914e-10	2.13305e-07	6.671
Camkk2	10272.8	-0.30578	0.049129	-6.22403	4.84551e-10	2.13305e-07	6.671
Septin5	13208.4	-0.335734	0.0540417	-6.2125	5.21496e-10	2.23682e-07	6.65037
Upp2	196.181	-0.942479	0.153249	-6.15	7.74807e-10	3.24024e-07	6.48942
Col6a1	1094.65	1.14207	0.186954	6.10883	1.00363e-09	4.09479e-07	6.38777
Nxph3	407.226	0.891611	0.146527	6.08498	1.16509e-09	4.64039e-07	6.33345
Gm21119	150.641	1.04046	0.171257	6.0754	1.23683e-09	4.81154e-07	6.31772
Jup	1129.73	0.482783	0.0796733	6.05954	1.36511e-09	5.18991e-07	6.28484
R3hdm1	17356.9	-0.322932	0.0535707	-6.02815	1.65849e-09	6.16517e-07	6.21005
Itpka	1782.71	-0.405788	0.0679533	-5.97157	2.34982e-09	8.54516e-07	6.06828
Adam22	10359.6	-0.272377	0.0459347	-5.92966	3.03568e-09	1.08044e-06	5.9664
Camta2	11036.1	-0.31686	0.054415	-5.82303	5.77887e-09	2.01393e-06	5.69595
Gm19410	1124.7	-0.579346	0.0997298	-5.80916	6.27879e-09	2.1435e-06	5.66888
Kdm5a	2203.27	0.332155	0.0572299	5.80386	6.48035e-09	2.16806e-06	5.66393
Zmat2	1974.31	-0.436329	0.0759818	-5.74255	9.32605e-09	3.05894e-06	5.51443
Atp1a1	29836.3	-0.254399	0.0444608	-5.72187	1.05356e-08	3.38924e-06	5.4699
Vasn	324.821	-0.668538	0.117	-5.71402	1.10336e-08	3.48247e-06	5.45811
Camk2n1	47713.3	-0.314256	0.0551337	-5.69989	1.19887e-08	3.68254e-06	5.43385
Nrgn	29181.2	-0.298032	0.0523028	-5.6982	1.21078e-08	3.68254e-06	5.43385
Chrna5	172.892	1.12463	0.197754	5.68704	1.29259e-08	3.86116e-06	5.41328
Grik3	3602.73	0.5	0.0881246	5.67379	1.39671e-08	4.09899e-06	5.38732
Mir5125	412.241	-0.635434	0.112089	-5.66903	1.4361e-08	4.14191e-06	5.3828
Myrfl	29.5712	2.43639	0.432849	5.62873	1.81544e-08	5.14722e-06	5.28843
Pnck	448.654	-0.696784	0.124039	-5.61746	1.93789e-08	5.34209e-06	5.27229
Ahi1	5216.72	0.314726	0.0560354	5.61655	1.94804e-08	5.34209e-06	5.27229
Hes5	227.136	-0.847012	0.150984	-5.60994	2.024e-08	5.46088e-06	5.26274
Hspa4	3356.83	-0.391005	0.0698666	-5.59645	2.18785e-08	5.73846e-06	5.2412
Cux2	5034.54	-0.463534	0.0828353	-5.59585	2.19549e-08	5.73846e-06	5.2412
Stac2	3175.39	0.371275	0.0664585	5.58657	2.31594e-08	5.88602e-06	5.23018
Bcl11b	2505.94	0.455036	0.0814802	5.58463	2.34204e-08	5.88602e-06	5.23018
Rims1	11811.4	-0.283368	0.0507511	-5.58348	2.3575e-08	5.88602e-06	5.23018
Calb1	2138.14	-0.393797	0.0711548	-5.53437	3.12346e-08	7.68371e-06	5.11443
Nptxr	13207.9	-0.409572	0.0740772	-5.52899	3.22089e-08	7.77233e-06	5.10945
Nell2	10216.6	-0.310761	0.0562232	-5.52728	3.25241e-08	7.77233e-06	5.10945
Ltk	613.253	-0.526126	0.0959563	-5.48297	4.18235e-08	9.85386e-06	5.00639
Mir770	740.658	-0.506259	0.0927829	-5.45638	4.85939e-08	1.129e-05	4.94731
Npnt	1049.98	-0.477816	0.0878615	-5.43828	5.37964e-08	1.23275e-05	4.90913
Apoe	7793.55	-0.290452	0.053601	-5.41877	6.0009e-08	1.35653e-05	4.86757
Otof	736.715	-0.569051	0.105138	-5.41242	6.21792e-08	1.38684e-05	4.85797
Prnp	11451.8	0.263667	0.0490064	5.38026	7.43795e-08	1.63713e-05	4.78592
Atp6v1g2	8568.35	0.248813	0.0462755	5.37677	7.58349e-08	1.64749e-05	4.78318
Npcd	13060.6	-0.376672	0.0701985	-5.36581	8.05875e-08	1.72829e-05	4.76238
Cdh13	1173.24	0.40563	0.075647	5.36214	8.22428e-08	1.74147e-05	4.75909
Egln1	1490.49	-0.377312	0.0704708	-5.35416	8.59547e-08	1.79731e-05	4.74538
Il17ra	643.269	0.547828	0.102555	5.34178	9.20387e-08	1.90077e-05	4.72107
RLTR6_Mm:ERV1:LTR	895.448	0.475874	0.089136	5.33874	9.35965e-08	1.90937e-05	4.71911
Ccdc148	434.917	-0.585948	0.110507	-5.30235	1.14323e-07	2.30409e-05	4.6375
Syngap1	18396.9	-0.296729	0.0561147	-5.28789	1.23734e-07	2.46407e-05	4.60835
Peg3	12299	0.242677	0.0461147	5.26245	1.42145e-07	2.79741e-05	4.55324
Arhgef25	2961.43	-0.307808	0.0587643	-5.23801	1.62314e-07	3.15719e-05	4.5007
Phtf1	1184.02	0.353955	0.0677253	5.22632	1.72914e-07	3.32472e-05	4.47824
Hnrnpm	1410.62	0.359303	0.0689721	5.20939	1.8946e-07	3.60146e-05	4.44352
Lrfn5	3797.97	-0.322192	0.0618815	-5.2066	1.92332e-07	3.61498e-05	4.44189
Mlip	4248.57	-0.450809	0.0866793	-5.20088	1.98346e-07	3.66877e-05	4.43548
Arhgef9	11088.8	-0.243963	0.0469184	-5.19973	1.9958e-07	3.66877e-05	4.43548
Sst	1842.47	0.337393	0.0650023	5.19048	2.09754e-07	3.81388e-05	4.41863
Tmem255a	317.391	0.634339	0.122692	5.17017	2.33885e-07	4.18967e-05	4.37782
Tle4	1908.71	0.434309	0.0840229	5.16894	2.35431e-07	4.18967e-05	4.37782
Ntm	7350.59	-0.262492	0.0509041	-5.1566	2.51473e-07	4.42804e-05	4.35379
Dbpht2	1467.69	-0.497789	0.0968725	-5.1386	2.76791e-07	4.82308e-05	4.31668
Myh7	161.429	-1.12085	0.218742	-5.12411	2.98952e-07	5.15554e-05	4.28773
Kctd16	15417.5	-0.220414	0.0430563	-5.11921	3.06819e-07	5.23721e-05	4.2809
Pls3	2282.96	0.332246	0.0649947	5.11189	3.18945e-07	5.38921e-05	4.26847
Eml5	3340.83	0.297332	0.0583424	5.09633	3.46306e-07	5.793e-05	4.2371
Col6a4	94.5676	-1.4337	0.282336	-5.07799	3.81449e-07	6.3177e-05	4.19944
Agap2	24720.4	-0.279459	0.0551438	-5.06782	4.02407e-07	6.59947e-05	4.18049
Pom121	3275	-0.293045	0.0580826	-5.04531	4.5278e-07	7.3535e-05	4.13351
9230112J17Rik	94.1834	1.29228	0.256325	5.04157	4.61736e-07	7.40707e-05	4.13035
Alcam	3690.27	-0.338109	0.0670819	-5.04025	4.64934e-07	7.40707e-05	4.13035
RMER17A-int:ERVK:LTR	338.736	0.555947	0.111078	5.005	5.5862e-07	8.81566e-05	4.05475
Sort1	16194.8	-0.24254	0.0486166	-4.98883	6.07468e-07	9.49694e-05	4.02242
Tmsb10	2824.56	0.347879	0.0697924	4.98448	6.2128e-07	9.55803e-05	4.01963
Prmt8	1860.9	-0.348917	0.0700074	-4.98401	6.22804e-07	9.55803e-05	4.01963
Clk1	1411.7	-0.43092	0.0865356	-4.97968	6.36881e-07	9.68523e-05	4.01389
Arf3	26264.1	-0.218937	0.0440665	-4.96833	6.75327e-07	0.000101774	3.99237
Cpne1	967.8	0.392288	0.0794473	4.93772	7.90424e-07	0.000118055	3.92791
Snrnp70	4892.1	0.285168	0.0578115	4.93273	8.10902e-07	0.000120042	3.92067
Polr2a	4049.48	0.245933	0.0500329	4.91542	8.85913e-07	0.000129996	3.88607
Rnf152	819.572	0.494906	0.100731	4.91313	8.96324e-07	0.00013038	3.88479
Zfp423	616.877	-0.463904	0.0945085	-4.90859	9.17316e-07	0.000131952	3.87958
Fkbp1a	4643.6	-0.280864	0.0572328	-4.9074	9.2291e-07	0.000131952	3.87958
Tfrc	2489.94	-0.352192	0.0718408	-4.90239	9.46784e-07	0.000134219	3.87219
Adam23	7052.48	-0.29113	0.0595277	-4.89067	1.00495e-06	0.000141267	3.84996
Gramd1b	7506.82	-0.306294	0.0628015	-4.87717	1.0762e-06	0.000150022	3.82384
Dact3	4488.77	-0.321449	0.0659535	-4.87387	1.09431e-06	0.000151287	3.8202
BC065397	73.4977	-1.12655	0.232804	-4.83906	1.30456e-06	0.000178874	3.74745
Kcnv1	3181.29	-0.442813	0.0916887	-4.82953	1.36855e-06	0.000186123	3.7302
Arpp19	7271.19	-0.28127	0.0582793	-4.82623	1.39139e-06	0.000187119	3.72788
Gm36117	463.495	0.478657	0.0991983	4.82525	1.39825e-06	0.000187119	3.72788
Tmem178b	10232.9	-0.249722	0.05194	-4.8079	1.52522e-06	0.000202491	3.6936
Git1	9691.24	-0.281439	0.0587358	-4.7916	1.65453e-06	0.000217928	3.66169
Mast3	9677.59	-0.274074	0.0572226	-4.78962	1.67101e-06	0.00021838	3.66079
Fbln2	171.059	0.781102	0.163171	4.78702	1.69275e-06	0.000219506	3.65855
Mki67	58.3382	1.65593	0.346243	4.78256	1.73077e-06	0.00022271	3.65226
Mapk4	3450.7	-0.302587	0.0634825	-4.76646	1.87493e-06	0.000239419	3.62084
Homer2	3053.26	-0.406537	0.0854597	-4.75706	1.96429e-06	0.00024893	3.60392
Sec14l1	5530.71	-0.265997	0.0559519	-4.75403	1.99404e-06	0.000249611	3.60274
Acap3	3231	-0.261275	0.054965	-4.75347	1.99952e-06	0.000249611	3.60274
Vapb	2748.89	-0.270109	0.0568999	-4.74709	2.0636e-06	0.000255346	3.59287
Slc7a11	1380.5	-0.37937	0.0799366	-4.74588	2.07598e-06	0.000255346	3.59287
Gls	9696.21	-0.288399	0.0611549	-4.71588	2.40673e-06	0.000293867	3.53185
Rragd	3100.24	-0.288054	0.0611463	-4.71091	2.46615e-06	0.00029894	3.52442
Serpina3n	244.184	0.711772	0.151257	4.70572	2.52967e-06	0.000304434	3.51651
Ttyh1	8767.71	-0.217771	0.0463102	-4.70245	2.57062e-06	0.000307152	3.51265
Scg5	2815.38	-0.29944	0.0637637	-4.69608	2.65197e-06	0.000314625	3.50221
Fam131a	3628.97	-0.275505	0.0587337	-4.69075	2.72211e-06	0.000320673	3.49394
Cep41	99.1765	-0.938413	0.200518	-4.67994	2.86957e-06	0.000335679	3.47408
Cracdl	4603.57	-0.283844	0.0606876	-4.67713	2.90919e-06	0.000337951	3.47115
Nefh	2072.02	0.293493	0.0627951	4.67382	2.95651e-06	0.000341079	3.46714
Pld3	12904.8	-0.218139	0.0468232	-4.65879	3.18077e-06	0.000363482	3.43952
Rftn1	106.559	0.958539	0.205787	4.65792	3.19416e-06	0.000363482	3.43952
Litaf	246.272	0.75285	0.161762	4.65406	3.25458e-06	0.000367856	3.43432
Col2a1	23.1299	2.19919	0.473051	4.64896	3.33617e-06	0.000374547	3.42649
Cryab	1068.75	0.479845	0.103532	4.63477	3.57331e-06	0.000398496	3.39958
Greb1l	712.889	-0.417562	0.0901255	-4.63311	3.60206e-06	0.000398721	3.39933
Medag	651.05	0.424394	0.0916276	4.63173	3.6263e-06	0.000398721	3.39933
Peg13	9368.05	0.230693	0.0498196	4.63056	3.64684e-06	0.000398721	3.39933
B4galt2	1480.12	-0.325171	0.070475	-4.61399	3.95016e-06	0.00042908	3.36746
Dcbld2	1274	-0.331531	0.0719462	-4.60803	4.06494e-06	0.000438699	3.35783
Gm48957	217.626	-0.639766	0.139222	-4.59529	4.32148e-06	0.000463395	3.33405
A830082N09Rik	563.187	-0.435165	0.0949172	-4.58468	4.54675e-06	0.000484446	3.31475
Prss12	374.362	0.516996	0.113278	4.56394	5.02016e-06	0.00052874	3.27676
Hnrnpul2	4677.67	0.2247	0.0492362	4.56371	5.02569e-06	0.00052874	3.27676
Gm30529	62.9648	-1.20183	0.263525	-4.56058	5.10137e-06	0.000532611	3.27359
Purb	17716.4	-0.244651	0.0536568	-4.55956	5.12616e-06	0.000532611	3.27359
Cpne5	2315.25	-0.337679	0.0743159	-4.54383	5.52407e-06	0.00056739	3.24612
Clcn1	219.944	0.641467	0.141179	4.54365	5.52873e-06	0.00056739	3.24612
Fcho1	2497.3	-0.305563	0.0672895	-4.54101	5.59843e-06	0.00057104	3.24333
Arfgef3	8335.07	-0.244312	0.0538553	-4.53645	5.72102e-06	0.000580007	3.23657
Meg3	106919	-0.22458	0.0495656	-4.53096	5.87171e-06	0.000591699	3.2279
Hapln4	3642.53	0.261554	0.0578436	4.52175	6.13304e-06	0.000614333	3.2116
Dgkq	1092.58	0.334607	0.0740742	4.51719	6.2665e-06	0.000623964	3.20484
Cxadr	867.971	-0.371319	0.0824622	-4.5029	6.70315e-06	0.000663493	3.17816
Olfr78	102.703	-0.974758	0.216696	-4.49828	6.85043e-06	0.000674083	3.17129
Camk2a	100830	-0.239052	0.053316	-4.48367	7.33688e-06	0.000717727	3.14404
Stk38	952.812	0.331073	0.0740987	4.468	7.89554e-06	0.000767887	3.1147
Dock4	5230.6	-0.262651	0.0589299	-4.45701	8.31096e-06	0.000803617	3.09495
Kcnt2	2772.84	-0.268372	0.0602417	-4.45491	8.39266e-06	0.000806853	3.09321
Rai14	311.879	0.627226	0.14091	4.45126	8.53686e-06	0.000816026	3.0883
Cacna1b	7650.72	-0.21856	0.0491397	-4.44773	8.67837e-06	0.00082484	3.08363
Krt80	264.449	1.28837	0.29008	4.44143	8.93645e-06	0.00084231	3.07453
Fgf11	477.702	0.494683	0.111395	4.44079	8.96289e-06	0.00084231	3.07453
Lhx2	1432.27	-0.381959	0.0861989	-4.43113	9.37401e-06	0.000876025	3.05748
Prkca	9370.24	-0.26151	0.0590961	-4.42517	9.63673e-06	0.000895573	3.0479
Cd34	1892.53	-0.327455	0.0740195	-4.42391	9.69315e-06	0.000895839	3.04777
Shank1	47936.1	-0.284492	0.0643284	-4.4225	9.75668e-06	0.000896757	3.04733
Adrb1	1209.72	-0.393572	0.0890853	-4.41792	9.96556e-06	0.00091095	3.04051
Epn1	7025.43	-0.220767	0.0500481	-4.4111	1.02847e-05	0.000935014	3.02918
Gba	805.018	0.356474	0.0808938	4.40669	1.04961e-05	0.000945168	3.02449
Man1a2	5191.13	-0.252547	0.0573323	-4.40497	1.05798e-05	0.000945168	3.02449
Cdh12	2018.78	-0.295262	0.0670317	-4.40481	1.05876e-05	0.000945168	3.02449
Trim43a	36.03	1.46401	0.33242	4.4041	1.06224e-05	0.000945168	3.02449
D2hgdh	432.509	0.469149	0.106834	4.39139	1.12626e-05	0.000996333	3.0016
Kcnb1	15998.6	-0.240544	0.0547891	-4.39036	1.13166e-05	0.000996333	3.0016
Rnd1	359.744	-0.47465	0.108196	-4.38696	1.14945e-05	0.0010067	2.9971
Plxnb3	572.037	0.534707	0.121961	4.38426	1.16381e-05	0.00101397	2.99398
Rgs14	433.685	-0.488988	0.111811	-4.37335	1.22355e-05	0.00106049	2.97449
Rnf130	5404.76	-0.206306	0.0473113	-4.36061	1.29702e-05	0.00111838	2.95141
Cbx6	12013.3	-0.232277	0.0533252	-4.35586	1.32547e-05	0.00113705	2.94422
Scd1	4701.57	0.347983	0.0799171	4.3543	1.33494e-05	0.00113933	2.94335
Plxnd1	4048.39	-0.300649	0.0692682	-4.34036	1.4225e-05	0.0012079	2.91797
Ptcd3	1262.87	0.287392	0.0662985	4.33482	1.45877e-05	0.00123244	2.90924
Hnrnph3	708.528	0.384482	0.0889195	4.32393	1.53276e-05	0.00128844	2.88994
Gm19500	123.019	0.994126	0.230027	4.32177	1.54781e-05	0.0012927	2.8885
Kcna6	3097	0.235971	0.0546105	4.32099	1.55328e-05	0.0012927	2.8885
Rxfp1	480.803	0.63038	0.14613	4.31384	1.60443e-05	0.00132216	2.87871
Dlg3	4045.34	-0.234187	0.0542874	-4.31383	1.60449e-05	0.00132216	2.87871
Olfm2	3328.82	-0.248239	0.0576285	-4.30757	1.65059e-05	0.00135309	2.86867
Lrg1	52.9257	-1.21809	0.282846	-4.30655	1.6582e-05	0.00135309	2.86867
Rapgefl1	3739.18	-0.229798	0.0534602	-4.29848	1.71971e-05	0.00139647	2.85497
Ss18l1	1542.57	-0.308686	0.0718571	-4.29584	1.74037e-05	0.00140642	2.85189
Cacna1g	3771.3	-0.294681	0.0691217	-4.26323	2.01497e-05	0.0016205	2.79035
Lrrc4c	4940.9	-0.24536	0.0575783	-4.26132	2.03223e-05	0.00162657	2.78873
Cdk5r1	7539.02	-0.239236	0.0562104	-4.25607	2.08049e-05	0.00165726	2.78061
Erc2	6511.75	-0.234383	0.0552305	-4.24373	2.19839e-05	0.00174287	2.75873
Sebox	56.4253	1.24394	0.293218	4.24236	2.21186e-05	0.00174529	2.75813
Lingo2	1788.2	-0.338637	0.0799702	-4.23454	2.29018e-05	0.00179159	2.74676
Hjv	34.9604	-1.41146	0.333334	-4.23437	2.29196e-05	0.00179159	2.74676
Nova1	1898.24	-0.320169	0.0757282	-4.22787	2.35914e-05	0.00182594	2.73851
Sergef	460.537	-0.418246	0.0989469	-4.22698	2.36851e-05	0.00182594	2.73851
Frzb	556.607	-0.419667	0.0992832	-4.22696	2.36866e-05	0.00182594	2.73851
Kcnh7	5052.94	-0.213931	0.0506476	-4.22391	2.40104e-05	0.00184241	2.73461
Insr	2637.77	-0.250986	0.059466	-4.22067	2.43583e-05	0.00186057	2.73035
Rit2	1226.77	0.288222	0.0684582	4.21019	2.55161e-05	0.00194015	2.71217
Cdh10	1945.19	-0.292083	0.0695658	-4.19865	2.6851e-05	0.00203241	2.69199
Gask1b	198.797	-0.685664	0.163469	-4.19445	2.7353e-05	0.00206109	2.6859
Coro2a	1132.16	-0.29285	0.0698619	-4.19184	2.76697e-05	0.0020756	2.68286
Plppr2	4277.32	-0.22683	0.0541444	-4.18935	2.79755e-05	0.00208917	2.68003
Slc12a5	15455.3	-0.187922	0.0449307	-4.18249	2.88338e-05	0.0021437	2.66884
Iws1	1558.46	0.27773	0.066465	4.17859	2.93324e-05	0.00216151	2.66524
Inpp5f	1694.64	0.301434	0.0721412	4.17838	2.93588e-05	0.00216151	2.66524
Snn	2928.62	-0.255407	0.0611374	-4.17759	2.94611e-05	0.00216151	2.66524
Fbxl17	3570.87	-0.253284	0.0607217	-4.17123	3.02957e-05	0.00221211	2.65519
Mpp3	1231.8	-0.331831	0.0795694	-4.17034	3.04152e-05	0.00221211	2.65519
Col4a2	1654.43	0.40342	0.0968504	4.16539	3.10821e-05	0.00224897	2.64802
Lpar1	597.8	0.519383	0.124714	4.16459	3.11909e-05	0.00224897	2.64802
Abhd17c	554.005	-0.382806	0.092073	-4.15763	3.21561e-05	0.00230862	2.63665
Sertm1	530.454	-0.395774	0.0953701	-4.14988	3.3265e-05	0.00237802	2.62378
Fyco1	1462.61	0.279225	0.0673535	4.14567	3.38826e-05	0.00241187	2.61765
Me3	1514.04	0.302803	0.0730833	4.14325	3.42414e-05	0.00242708	2.61492
Dusp15	492.539	0.413891	0.0999843	4.13956	3.47974e-05	0.00245608	2.60976
Macroh2a1	1183.36	0.295651	0.0718316	4.11588	3.85698e-05	0.0027109	2.56689
Dusp18	838.547	-0.388067	0.0943288	-4.11398	3.88888e-05	0.00272189	2.56513
Kcnb2	2661.64	-0.308077	0.0749306	-4.1115	3.93092e-05	0.00273962	2.56231
Sema5b	361.954	0.565587	0.137594	4.11056	3.94697e-05	0.00273962	2.56231
Phyhip	12412.8	-0.191298	0.0466068	-4.10451	4.05178e-05	0.00280075	2.55273
Hapln2	193.281	0.801902	0.196717	4.07642	4.57337e-05	0.00314828	2.50193
Zfp46	1310.77	-0.319607	0.0785368	-4.06952	4.71108e-05	0.00322979	2.49083
Rims3	7017.12	-0.229642	0.056558	-4.0603	4.90097e-05	0.00334626	2.47544
Dlg4	20534.1	-0.254372	0.0629206	-4.04275	5.2827e-05	0.00359224	2.44464
Rbm12	955.798	-0.303703	0.0752145	-4.03783	5.3949e-05	0.00365368	2.43727
Rassf4	278.883	0.496733	0.123157	4.03332	5.49945e-05	0.00370947	2.43069
Tmem198	1041.21	-0.303335	0.0752305	-4.03207	5.52876e-05	0.00371254	2.43033
Npepps	4330.01	0.199824	0.0495795	4.03037	5.56882e-05	0.00371254	2.43033
Wwp2	699.145	-0.361801	0.0897702	-4.0303	5.57059e-05	0.00371254	2.43033
Lrrtm4	1725.84	-0.328233	0.0815031	-4.02725	5.64331e-05	0.00374608	2.42642
Tecr	6806.03	0.214457	0.0532893	4.02439	5.71238e-05	0.00377695	2.42286
B3galt5	777.302	0.420339	0.104765	4.01222	6.01498e-05	0.00396136	2.40216
Olig1	1600.09	0.319701	0.0797241	4.0101	6.06937e-05	0.00398151	2.39995
Nrcam	13449.9	-0.217735	0.054396	-4.00278	6.26029e-05	0.00409071	2.3882
5930403L14Rik	589.118	-0.409871	0.102516	-3.99812	6.38481e-05	0.00415584	2.38134
Oprk1	144.155	0.786943	0.196897	3.99671	6.42277e-05	0.00416435	2.38045
Sdk2	2010.58	0.31036	0.0777016	3.99426	6.48973e-05	0.00418038	2.37878
4930467E23Rik	48.6114	1.35493	0.339244	3.99397	6.49748e-05	0.00418038	2.37878
Tspoap1	8151.34	-0.221318	0.0554297	-3.99276	6.53088e-05	0.00418577	2.37822
Dusp12	162.3	-0.65763	0.164863	-3.98895	6.63664e-05	0.0042281	2.37385
Cnksr2	13830.9	-0.17834	0.0447128	-3.98856	6.64748e-05	0.0042281	2.37385
Syndig1	708.141	-0.333197	0.0835772	-3.9867	6.69983e-05	0.00424526	2.3721
Mfge8	2089.55	-0.306043	0.0768204	-3.98388	6.77991e-05	0.00427979	2.36858
Crim1	1813.13	-0.369217	0.0928418	-3.97685	6.98356e-05	0.00439176	2.35736
Stxbp5	5435.72	0.217746	0.0547806	3.97488	7.04142e-05	0.00441157	2.35541
Neurl1a	3902.85	-0.296914	0.0747221	-3.97358	7.08018e-05	0.0044193	2.35465
Wfs1	1790.07	-0.342713	0.0863056	-3.97093	7.15935e-05	0.0044521	2.35143
Vstm2l	1328.21	-0.290192	0.0732719	-3.96049	7.47971e-05	0.0046341	2.33403
Cdh6	1694.49	-0.280714	0.0709048	-3.95903	7.52533e-05	0.00464516	2.333
Cdkl4	326.727	-0.452919	0.114473	-3.95657	7.60344e-05	0.00467611	2.33012
Tbc1d30	3989.58	-0.329457	0.083331	-3.95359	7.6987e-05	0.00471736	2.3263
Slc8a2	9435.95	-0.206169	0.0521598	-3.95264	7.72953e-05	0.00471896	2.32615
Gm12992	191.817	0.623248	0.158697	3.92728	8.59124e-05	0.00522598	2.28183
Tafa2	861.328	-0.372464	0.0950986	-3.91661	8.98035e-05	0.00544287	2.26417
Dzip1	2296.59	0.276167	0.0706074	3.9113	9.18008e-05	0.00554384	2.25619
Sema5a	1877.88	0.6597	0.168713	3.91018	9.22267e-05	0.00554952	2.25574
Dock10	1237.03	0.408027	0.10446	3.90607	9.38101e-05	0.00561088	2.25097
Sox11	846.65	0.40323	0.103239	3.90579	9.39172e-05	0.00561088	2.25097
Epha4	8169.56	-0.201357	0.0516196	-3.90078	9.58852e-05	0.00570807	2.24351
Pdzrn3	1561.48	-0.29027	0.0744644	-3.89811	9.69472e-05	0.00575082	2.24027
Tuba4a	9215.88	-0.215742	0.0554362	-3.89172	9.95365e-05	0.00588356	2.23036
Uchl1	4289.55	0.215394	0.0553819	3.88924	0.000100558	0.00592303	2.22746
Dlx6os1	687.119	0.333419	0.0858552	3.88351	0.000102961	0.00604329	2.21873
Unc5d	2127.83	-0.284684	0.0734345	-3.87671	0.000105879	0.00619282	2.20811
Card6	91.3234	0.846204	0.218365	3.87519	0.000106543	0.00620995	2.20691
Hkdc1	449.886	-0.456143	0.117981	-3.86625	0.000110522	0.00641949	2.1925
Cntnap5a	2390.63	-0.239949	0.0622044	-3.85743	0.000114585	0.00663243	2.17833
Nectin1	3758.22	-0.299053	0.0775881	-3.85437	0.000116026	0.00668202	2.17509
Zfp607b	262.595	-0.494166	0.128224	-3.85392	0.00011624	0.00668202	2.17509
RLTR44-int:ERVK:LTR	1270.28	0.324807	0.0843333	3.85146	0.000117415	0.00672643	2.17222
Ebf4	278.984	0.522291	0.136184	3.83517	0.000125476	0.00714231	2.14616
Fnbp1l	4008.97	0.254684	0.0664136	3.83482	0.000125657	0.00714231	2.14616
Slc6a6	4396.71	-0.217951	0.0568433	-3.83424	0.000125955	0.00714231	2.14616
Nrxn3	12714.3	-0.192314	0.0502166	-3.82969	0.000128303	0.00725085	2.13961
Ppfia2	3460.03	-0.233003	0.0608817	-3.82715	0.000129638	0.00730163	2.13658
Chrm1	6839.02	-0.222287	0.0581507	-3.82261	0.000132048	0.00741242	2.13004
Myl4	354.891	0.519495	0.135996	3.81994	0.000133486	0.00746805	2.12679
Spats2l	696.331	-0.338062	0.0886156	-3.81493	0.000136224	0.00759583	2.11942
Copg2os2	2418.76	0.311567	0.0817054	3.8133	0.000137126	0.00762074	2.118
Lmo3	2611.27	0.21879	0.0574116	3.81091	0.000138456	0.0076692	2.11525
Ahcyl2	4017.42	0.199134	0.0522766	3.80923	0.000139398	0.0076959	2.11374
Rnf227	2078.52	0.231767	0.0608872	3.8065	0.000140949	0.00775593	2.11037
Tbpl1	1046.74	-0.278546	0.0732801	-3.80112	0.000144043	0.00790017	2.10236
Zbtb9	418.214	-0.387284	0.102057	-3.79479	0.000147769	0.00807802	2.0927
1700123M08Rik	65.8308	-0.954491	0.252454	-3.78085	0.000156297	0.0085087	2.07014
Disp2	11016.8	0.17973	0.0475444	3.78026	0.000156664	0.0085087	2.07014
Parva	1949.17	-0.228073	0.0604456	-3.7732	0.000161168	0.00872499	2.05924
Tra2a	1242.13	0.294835	0.0782606	3.76734	0.000164993	0.00890324	2.05045
Slc24a3	2617.62	-0.24809	0.0659357	-3.7626	0.000168153	0.00903848	2.0439
Grin2a	24903.5	-0.206828	0.0549787	-3.76197	0.00016858	0.00903848	2.0439
Nfe2l3	53.681	1.08249	0.288311	3.75461	0.000173613	0.00927857	2.03252
Crip2	1773.99	-0.270023	0.0719639	-3.7522	0.00017529	0.00932973	2.03013
B230303A05Rik	213.634	-0.505063	0.134625	-3.75163	0.000175685	0.00932973	2.03013
Nrxn1	22965.9	-0.176527	0.0470944	-3.74837	0.000177988	0.00941353	2.02625
Fam81a	4350.46	-0.204836	0.0546549	-3.74781	0.000178389	0.00941353	2.02625
A830036E02Rik	1681.88	-0.347097	0.0927299	-3.74309	0.000181768	0.00951092	2.02178
Apc	20613.5	-0.186638	0.0498694	-3.74255	0.000182166	0.00951092	2.02178
Exph5	2549.83	-0.270107	0.0721762	-3.74233	0.000182324	0.00951092	2.02178
Cpa6	20.4616	1.85056	0.494551	3.74191	0.000182628	0.00951092	2.02178
Lpcat1	913.792	-0.303486	0.081118	-3.74129	0.000183077	0.00951092	2.02178
Col6a3	106.445	0.776312	0.20786	3.73478	0.000187882	0.00973028	2.01187
Dock5	358.806	0.519721	0.139338	3.72994	0.000191525	0.00987339	2.00553
Tsga10	350.156	-0.439009	0.117711	-3.72955	0.000191825	0.00987339	2.00553
Crhr1	670.587	-0.380933	0.102225	-3.72641	0.000194229	0.00996645	2.00146
Islr2	1497.66	0.282302	0.0758197	3.72333	0.000196609	0.0100335	1.99855
Brsk1	8027.26	-0.211928	0.0569213	-3.72317	0.000196736	0.0100335	1.99855
Cpeb4	6953.95	-0.200492	0.0538913	-3.72031	0.000198982	0.0101172	1.99494
Rtn4rl1	2097.35	-0.276292	0.0743015	-3.71853	0.000200386	0.0101577	1.9932
Kcnj4	2786.94	-0.250121	0.0674331	-3.70917	0.000207939	0.0105015	1.97875
Mcm2	88.2828	0.842112	0.227071	3.70858	0.000208422	0.0105015	1.97875
Shank3	9705.74	-0.229854	0.0619972	-3.70749	0.000209326	0.0105144	1.97822
Cyfip2	37936.6	-0.179175	0.0483393	-3.7066	0.000210059	0.0105144	1.97822
Slc16a2	1185.63	-0.316808	0.0854854	-3.70599	0.000210564	0.0105144	1.97822
Cacnb3	5258.01	-0.227671	0.0615497	-3.69897	0.000216473	0.0107773	1.96749
Polr3c	499.346	0.375986	0.101693	3.69726	0.000217943	0.0108183	1.96584
Catspere2	706.673	0.30859	0.0836034	3.69111	0.000223275	0.0110501	1.95663
Mapk14	2081.39	-0.236874	0.0643113	-3.68324	0.000230285	0.0113635	1.94449
Fam32a	1419.72	0.268043	0.0727955	3.68213	0.000231291	0.0113795	1.94388
Kcnh2	1064.99	0.277293	0.0755128	3.67213	0.00024054	0.0117947	1.92831
Capns1	2149.47	0.207781	0.0565931	3.67149	0.000241139	0.0117947	1.92831
Cd24a	59.2927	0.973039	0.265203	3.66904	0.000243468	0.0118738	1.92541
Glcci1	3056.89	-0.1992	0.0543289	-3.66656	0.000245831	0.0119542	1.92248
Slc37a3	1074.75	-0.262403	0.0717323	-3.65808	0.000254107	0.012313	1.90964
Tigar	733.156	0.316813	0.0866199	3.65751	0.000254681	0.012313	1.90964
Rxrg	58.3586	1.26188	0.345507	3.65225	0.000259954	0.0125317	1.90199
Erlec1	1179.92	-0.263941	0.072291	-3.65109	0.000261132	0.0125523	1.90128
Etnk1	9180.06	0.174785	0.0478977	3.64913	0.000263128	0.0125822	1.90024
Pcdhb6	105.622	-0.692016	0.189645	-3.649	0.000263258	0.0125822	1.90024
Mettl8	274.043	0.469221	0.128755	3.64428	0.000268138	0.012779	1.8935
Rffl	324.497	0.493102	0.135342	3.64338	0.00026908	0.0127874	1.89322
Kcnq3	10859.7	-0.178293	0.0489835	-3.63986	0.000272791	0.0129118	1.88901
Sidt1	2399.14	-0.254817	0.0700157	-3.63943	0.000273242	0.0129118	1.88901
Psmb7	1740.25	0.244258	0.0671632	3.63678	0.00027607	0.0130087	1.88577
Csad	390.622	-0.387972	0.106756	-3.63419	0.000278858	0.0131032	1.88262
Sub1	2304.48	-0.224715	0.0618756	-3.63172	0.00028154	0.0131812	1.88005
Dock3	14365	-0.190136	0.0523615	-3.63121	0.000282093	0.0131812	1.88005
Il1rapl1	1920.86	-0.2279	0.0628942	-3.62354	0.000290593	0.0135405	1.86836
Ptk2b	10120.6	-0.174566	0.0481931	-3.62223	0.000292078	0.0135514	1.86801
Dgkb	4990.83	-0.255321	0.0704957	-3.6218	0.000292563	0.0135514	1.86801
Atp2b3	4480.08	-0.181615	0.0501535	-3.62118	0.000293258	0.0135514	1.86801
Rasal2	6401.31	-0.178321	0.0493249	-3.61523	0.000300086	0.0138288	1.85922
Ddx24	3961.31	0.185285	0.0512939	3.61222	0.000303585	0.0139516	1.85538
Cdh22	974.754	-0.366126	0.101392	-3.61099	0.000305027	0.0139794	1.85451
Boc	1235.71	-0.270918	0.0751093	-3.60699	0.000309774	0.0141582	1.84899
Pde7b	1646.91	-0.29056	0.0807797	-3.59695	0.000321969	0.0146755	1.83341
Pakap	6308.19	-0.175128	0.0487479	-3.59252	0.000327499	0.01485	1.82827
Ubr1	2502.52	0.208507	0.0580403	3.59246	0.000327573	0.01485	1.82827
Bicd2	2235.89	0.230042	0.0641241	3.58745	0.000333928	0.0150621	1.82212
Tmem132d	2087.56	-0.267826	0.0746584	-3.58735	0.000334053	0.0150621	1.82212
Derl1	987.343	0.272826	0.0760779	3.58614	0.000335615	0.0150672	1.82197
B230206H07Rik	46.7643	1.22293	0.341041	3.58586	0.000335969	0.0150672	1.82197
Stxbp6	2232.16	-0.279669	0.0780085	-3.58511	0.00033693	0.01507	1.82189
Cers2	895.777	0.408867	0.114178	3.58097	0.000342322	0.0152703	1.81615
Bcat1	2079.48	0.237565	0.0663613	3.57988	0.000343754	0.015293	1.81551
Scg2	2370.77	0.27841	0.0777858	3.57919	0.00034466	0.015293	1.81551
Fbxl16	19286.6	-0.177799	0.0496947	-3.57782	0.000346467	0.0153325	1.81439
Hr	1551.04	-0.28128	0.0786496	-3.57637	0.000348393	0.0153426	1.8141
Endod1	1867.4	0.243646	0.0681285	3.57627	0.000348529	0.0153426	1.8141
Gm2102	33.3597	-1.21588	0.340476	-3.57111	0.00035547	0.0156071	1.80668
Trpc6	521.519	-0.428077	0.119966	-3.56832	0.00035928	0.0157331	1.80319
Zscan26	1877.72	-0.214163	0.0601099	-3.56286	0.000366841	0.0160223	1.79528
4933431E20Rik	2765.78	0.208653	0.0586726	3.55623	0.000376215	0.0163889	1.78545
Mgll	5173.7	-0.223177	0.062772	-3.55535	0.000377475	0.016401	1.78513
Nsun7	237.128	0.461624	0.130149	3.54687	0.00038983	0.016894	1.77227
2610005L07Rik	1877.34	0.287738	0.081273	3.54039	0.000399539	0.0172143	1.76411
Atp11b	2930.98	0.198978	0.0562075	3.54006	0.000400036	0.0172143	1.76411
Tspan11	150.33	-0.690413	0.195039	-3.53988	0.000400309	0.0172143	1.76411
Itgb4	187.439	0.739115	0.208871	3.53861	0.000402233	0.0172527	1.76314
Layn	158.832	0.716357	0.202524	3.53715	0.000404472	0.0173044	1.76184
Stard8	1619.36	-0.303465	0.0858316	-3.53559	0.00040687	0.0173402	1.76094
Ly6g6e	25.9466	1.53843	0.435167	3.53525	0.000407384	0.0173402	1.76094
Ddx39b	1724.96	0.226095	0.064069	3.52893	0.000417251	0.0177152	1.75165
Kcnh5	3352.08	-0.2594	0.0736348	-3.52279	0.000427036	0.0180847	1.74269
Erbb3	337.472	0.577117	0.163927	3.52057	0.000430624	0.0181906	1.74015
Phactr3	3184.2	-0.233176	0.0663501	-3.51433	0.000440868	0.0185764	1.73104
Acad8	250.422	-0.485129	0.138122	-3.51233	0.000444197	0.018614	1.73016
Kremen1	488.532	0.354368	0.100894	3.51228	0.000444274	0.018614	1.73016
Ezh1	1664.57	0.238743	0.0679832	3.51179	0.000445098	0.018614	1.73016
Mllt11	5309.66	0.208153	0.0592894	3.51079	0.00044677	0.0186373	1.72962
Phyh	1093.29	-0.275338	0.0784828	-3.50826	0.000451046	0.0187689	1.72656
Mrpl35	494.343	-0.381794	0.109005	-3.50254	0.000460837	0.0190767	1.7195
Bach1	456.326	0.362159	0.10341	3.50215	0.000461515	0.0190767	1.7195
Klk6	18.5113	2.10448	0.600998	3.50164	0.000462407	0.0190767	1.7195
Syt10	142.565	0.657413	0.187763	3.50129	0.000463005	0.0190767	1.7195
Kcnj10	5575.34	0.209309	0.0598366	3.49801	0.000468749	0.0192659	1.71521
Rgs6	2722.24	-0.195964	0.0561601	-3.48939	0.000484129	0.0198493	1.70226
RLTR9A2:ERVK:LTR	83.5065	0.77657	0.223123	3.48046	0.000500557	0.0204727	1.68883
Cux1	5421.62	-0.288797	0.0830119	-3.47898	0.000503322	0.0204767	1.68874
Asxl3	899.434	0.309742	0.0890378	3.47878	0.00050371	0.0204767	1.68874
AI593442	10157.7	-0.228294	0.0656311	-3.47845	0.000504329	0.0204767	1.68874
Dbp	1862.35	-0.330024	0.0949048	-3.47743	0.000506249	0.0205049	1.68814
Tmcc1	2033.89	-0.216676	0.0623509	-3.47511	0.000510651	0.0206333	1.68543
Map9	3827.56	-0.20155	0.0580521	-3.47189	0.000516813	0.0208274	1.68136
Atp1a3	60427.2	0.144653	0.0416754	3.47093	0.000518651	0.0208274	1.68136
Col7a1	58.6384	0.993167	0.286196	3.47023	0.000520007	0.0208274	1.68136
Tyro3	5146.41	-0.218144	0.0628654	-3.47001	0.000520436	0.0208274	1.68136
D330050G23Rik	43.3004	-1.02482	0.295413	-3.46912	0.00052216	0.0208465	1.68097
Tmem196	857.95	-0.323043	0.0931622	-3.46754	0.00052525	0.0208854	1.68016
Fnbp1	3306.78	0.253807	0.0732084	3.46691	0.000526479	0.0208854	1.68016
Atp2a2	26929.4	-0.151415	0.043677	-3.46671	0.000526879	0.0208854	1.68016
Phyhipl	3751.51	0.199879	0.0578369	3.45591	0.000548439	0.0216886	1.66377
Serpina9	12.2892	2.85705	0.82708	3.45438	0.000551559	0.0217605	1.66233
Sestd1	3415.53	-0.188094	0.0545109	-3.45057	0.000559405	0.0220182	1.65722
Nrarp	268.782	-0.480294	0.139292	-3.44811	0.00056452	0.0221674	1.65429
Prickle2	8267.4	-0.179456	0.0520765	-3.44601	0.000568921	0.0222878	1.65193
Dalir	152.557	-0.572469	0.166249	-3.44345	0.000574344	0.0224477	1.64883
Slc38a1	5931.14	0.161707	0.0469805	3.442	0.000577437	0.022516	1.64751
Nedd4	12272.7	0.15019	0.0436427	3.44135	0.000578818	0.0225174	1.64748
Abca7	889.805	0.263104	0.0765415	3.4374	0.000587327	0.0227954	1.64215
Gab1	798.725	0.38214	0.111369	3.43129	0.000600716	0.0232611	1.63337
Lsp1	71.4119	0.901592	0.263178	3.42578	0.000613035	0.0236833	1.62556
Pacs2	2925.96	0.284222	0.0830086	3.42401	0.000617045	0.0237832	1.62373
Mir377	53.047	-0.949985	0.277566	-3.42256	0.000620352	0.0238314	1.62285
Gm36109	71.0294	-0.802525	0.234505	-3.42221	0.000621143	0.0238314	1.62285
Tnfrsf23	57.3704	0.89369	0.261224	3.42116	0.000623546	0.0238688	1.62217
MER77B:ERVL:LTR	252.967	-0.442308	0.129379	-3.4187	0.00062922	0.024031	1.61923
Nfasc	12910.2	0.169104	0.0495471	3.41299	0.000642544	0.0244399	1.6119
Nfix	14210.7	-0.234605	0.0687414	-3.41286	0.000642849	0.0244399	1.6119
Cyp2j6	357.907	0.385695	0.113077	3.4109	0.00064749	0.0245606	1.60976
Pcdh11x	1202.8	-0.274941	0.0806631	-3.40851	0.000653189	0.0247207	1.60694
Chka	1353.54	0.225409	0.06617	3.40652	0.000657971	0.0248455	1.60475
Slc7a4	1196.09	0.247802	0.0727694	3.4053	0.000660919	0.0249006	1.60379
Myh3	48.7273	1.05268	0.309299	3.40344	0.000665441	0.0250146	1.60181
Kcnh3	4442.46	-0.195693	0.057652	-3.39439	0.000687806	0.0257974	1.58842
Nudcd3	2870.39	-0.201689	0.0594307	-3.39368	0.00068959	0.0258064	1.58827
Gltp	541.165	0.409368	0.120685	3.39202	0.000693791	0.0258813	1.58701
Med25	1748.71	-0.227344	0.0670303	-3.39167	0.000694686	0.0258813	1.58701
1700001L05Rik	248.758	-0.565823	0.166889	-3.39041	0.000697877	0.0259358	1.5861
Opalin	297.203	0.543543	0.160343	3.38987	0.000699248	0.0259358	1.5861
Ptpre	888.609	0.263062	0.077635	3.38845	0.000702898	0.0259425	1.58599
Abcb10	459.039	0.353864	0.104433	3.38842	0.000702973	0.0259425	1.58599
Gjb1	157.395	0.7737	0.228366	3.38798	0.000704082	0.0259425	1.58599
Rhobtb2	3834.89	-0.251377	0.0742689	-3.38469	0.00071259	0.0261983	1.58173
Pak6	2144.94	-0.261492	0.0772818	-3.38362	0.000715375	0.026243	1.58099
Entpd3	196.002	0.571039	0.169178	3.37537	0.000737168	0.0269832	1.56891
Nlgn1	4935.33	-0.197868	0.0586523	-3.37358	0.000741963	0.0270995	1.56704
Robo2	5709.72	-0.200723	0.0595499	-3.37067	0.000749849	0.0273278	1.56339
Tle1	1500.99	-0.225732	0.067123	-3.36296	0.000771121	0.0280098	1.55269
Aspa	223.276	0.627856	0.186713	3.36268	0.000771912	0.0280098	1.55269
Nrn1	2874.69	-0.248805	0.0740184	-3.36139	0.00077551	0.0280795	1.55161
Atp2b2	54045.9	-0.170721	0.0508212	-3.35925	0.000781555	0.0282373	1.54918
Gm31508	82.3285	0.736945	0.219496	3.35745	0.000786653	0.028313	1.54801
Mtmr2	1558.21	0.234594	0.0698816	3.35702	0.000787888	0.028313	1.54801
Ogfrl1	3538.27	0.242935	0.0723727	3.35672	0.000788729	0.028313	1.54801
IAPLTR2_Mm:ERVK:LTR	1085.6	-0.263092	0.0784059	-3.35551	0.000792174	0.0283758	1.54705
Fbxo5	18.2698	1.7079	0.509374	3.35294	0.000799586	0.0285801	1.54394
Sorbs2	10653.2	-0.186611	0.055724	-3.34884	0.000811497	0.028944	1.53844
Mir1906-1	2349.78	0.234392	0.070026	3.34721	0.000816283	0.0290527	1.53681
1500026H17Rik	70.0892	0.805344	0.240661	3.34638	0.000818738	0.0290782	1.53643
Apba2	5149.93	-0.19123	0.0571594	-3.34555	0.000821193	0.0291036	1.53605
Gm34304	30.8993	-1.21334	0.363423	-3.33864	0.000841888	0.029774	1.52616
Dgkz	12114.7	-0.228253	0.0684306	-3.33553	0.000851366	0.0299913	1.523
Wscd2	1249.75	-0.252674	0.0757542	-3.33545	0.000851619	0.0299913	1.523
Rit1	466.841	0.388725	0.11671	3.33071	0.000866252	0.0304426	1.51652
Fuca2	632.901	0.291696	0.0877336	3.32479	0.000884863	0.0310314	1.5082
Fto	3721.89	0.18304	0.0551308	3.3201	0.000899863	0.0314915	1.50181
Slc35f1	1677.96	0.273288	0.0823294	3.31944	0.00090197	0.0314993	1.5017
Frmd6	1451.92	-0.239219	0.0721216	-3.31688	0.000910286	0.0317083	1.49883
A230001M10Rik	57.5974	0.940369	0.283548	3.31643	0.000911746	0.0317083	1.49883
Adam15	2044.94	0.194568	0.0587398	3.31237	0.000925099	0.0320906	1.49362
Plppr3	955.598	-0.297291	0.089764	-3.31192	0.000926577	0.0320906	1.49362
Cryz	191.305	0.477999	0.144377	3.31077	0.000930381	0.0321558	1.49274
Zfp820	25.545	1.3359	0.403638	3.30964	0.000934158	0.0322198	1.49188
Ptma-ps2	97.3882	0.710886	0.214925	3.30761	0.000940963	0.032358	1.49002
Cd99l2	1586.92	0.226615	0.0685198	3.30729	0.000942035	0.032358	1.49002
Zer1	3840.82	-0.189756	0.0573925	-3.30628	0.000945426	0.0323623	1.48996
Dph3	489.515	-0.338427	0.102379	-3.30563	0.000947624	0.0323623	1.48996
Nectin3	1211.25	-0.305054	0.0922858	-3.30553	0.000947962	0.0323623	1.48996
1700093K21Rik	20.5245	1.59219	0.481944	3.30369	0.000954227	0.0324495	1.48879
Gm4876	55.1264	-0.934693	0.282929	-3.30364	0.000954398	0.0324495	1.48879
Dhx37	511.327	0.330802	0.100161	3.30271	0.00095757	0.0324913	1.48823
Hs6st2	631.771	0.327681	0.0992568	3.30134	0.000962235	0.032508	1.48801
Ina	4520.16	0.185149	0.0560872	3.3011	0.000963066	0.032508	1.48801
Stx1a	4697.64	-0.209185	0.063373	-3.30086	0.000963891	0.032508	1.48801
Gnb4	530.191	0.320339	0.097305	3.29211	0.000994388	0.0333783	1.47654
Ybx1	1913.87	-0.240734	0.0731277	-3.29197	0.000994869	0.0333783	1.47654
Arhgap32	28892.2	-0.166615	0.050616	-3.29174	0.000995682	0.0333783	1.47654
Pcdhga11	895.609	-0.262625	0.0798258	-3.28997	0.00100197	0.0335219	1.47467
Arhgef2	5050.53	-0.168422	0.0512627	-3.28547	0.00101812	0.0339943	1.46859
Stard9	1280.27	0.226512	0.0689579	3.28479	0.00102058	0.0340085	1.46841
5031426D15Rik	2304.24	-0.237145	0.0722496	-3.2823	0.00102964	0.0342423	1.46544
Erf	1325.99	-0.234932	0.0715911	-3.28158	0.00103227	0.0342617	1.46519
Tcof1	801.149	-0.281795	0.0859222	-3.27966	0.00103934	0.0344278	1.46309
Tnrc18	5388.43	-0.198576	0.0606136	-3.27609	0.00105254	0.0347962	1.45847
Tmem68	635.215	0.302738	0.092486	3.27333	0.00106287	0.0350685	1.45508
Zkscan6	273.656	-0.400948	0.122528	-3.2723	0.00106678	0.0351281	1.45435
Dnm3	6454.34	0.164838	0.0504711	3.26599	0.00109084	0.0358499	1.44551
Cdk18	634.704	0.352067	0.107907	3.26269	0.00110359	0.0361977	1.44132
Ptprs	20401	-0.163344	0.0500816	-3.26156	0.00110802	0.0362718	1.44043
Fbxw7	6583.49	-0.161634	0.0496202	-3.25742	0.00112431	0.0367334	1.43494
Drd2	82.0902	3.22163	0.989565	3.2556	0.00113152	0.0368969	1.43301
Epop	2125.82	-0.276501	0.0850537	-3.25089	0.00115043	0.0374	1.42713
Sgcd	281.448	0.405768	0.124827	3.25065	0.00115142	0.0374	1.42713
Unc13a	13603.3	-0.177579	0.0546536	-3.24917	0.00115744	0.0375227	1.42571
B4galt5	1787.42	-0.199709	0.0615473	-3.2448	0.00117532	0.0380041	1.42017
Arvcf	612.907	-0.285538	0.0880307	-3.24362	0.00118022	0.0380041	1.42017
Ralgapa2	1815.64	0.221783	0.0683807	3.24335	0.00118133	0.0380041	1.42017
Epb41	1460.17	0.239109	0.073723	3.24334	0.00118138	0.0380041	1.42017
ETnERV-int:ERVK:LTR	2180.12	0.218226	0.0673241	3.24142	0.00118934	0.0381173	1.41888
Calhm2	146.825	-0.529528	0.163364	-3.2414	0.00118946	0.0381173	1.41888
Atat1	1143.7	0.235784	0.0727917	3.23916	0.00119883	0.0383441	1.4163
Tmem130	2792.17	0.184546	0.0569998	3.23767	0.00120511	0.0384716	1.41486
Ptpru	1135.8	0.332121	0.102737	3.23274	0.00122611	0.0390194	1.40872
Slc6a9	827.62	0.359618	0.111258	3.2323	0.00122798	0.0390194	1.40872
Igsf21	1066.23	0.281822	0.0871972	3.232	0.00122927	0.0390194	1.40872
Crocc	845.005	-0.287598	0.08903	-3.23035	0.00123638	0.0391706	1.40704
C2cd2l	3683.37	-0.211537	0.0655123	-3.22896	0.00124239	0.0392869	1.40575
Prag1	1320.42	-0.266096	0.0824265	-3.22828	0.00124536	0.0393062	1.40554
Pip5k1c	15226.9	-0.171681	0.053197	-3.22727	0.00124978	0.0393717	1.40482
Nanos2	24.7143	-1.36805	0.424108	-3.22571	0.00125659	0.0395117	1.40327
Map1a	64573.4	-0.168782	0.0523768	-3.22246	0.00127095	0.0398883	1.39915
Dennd10	561.721	0.29577	0.0918148	3.22138	0.00127576	0.0399644	1.39833
Rtn4r	2581.46	-0.225909	0.070186	-3.21872	0.00128765	0.0402043	1.39573
Mir1188	279.578	-0.428935	0.133268	-3.21859	0.00128823	0.0402043	1.39573
Camkk1	2448.22	-0.209876	0.0652215	-3.2179	0.00129135	0.0402266	1.39549
Crb2	162.043	-0.484214	0.150521	-3.21691	0.00129578	0.0402895	1.39481
Crybg3	326.187	0.402097	0.125047	3.21557	0.00130188	0.0404042	1.39357
Arhgap25	256.338	0.492436	0.153263	3.21302	0.00131348	0.0406888	1.39053
Vti1a	1469.65	-0.21175	0.0659517	-3.21069	0.00132418	0.0409443	1.38781
Cacna1a	12072.8	-0.160529	0.050029	-3.20872	0.00133328	0.0411497	1.38563
3110082I17Rik	134.7	-0.571682	0.178217	-3.20779	0.00133758	0.0412064	1.38504
Pcmt1	2490.65	-0.195884	0.0611195	-3.20494	0.00135089	0.04154	1.38153
Snupn	157.892	0.531811	0.166131	3.20116	0.00136876	0.0420121	1.37663
Btbd8	4939.75	-0.196795	0.0614941	-3.20022	0.00137321	0.0420715	1.37601
Nrxn2	12318.4	-0.206574	0.0645676	-3.19935	0.00137738	0.0421222	1.37549
Tmem108	729.019	-0.310549	0.097322	-3.19095	0.00141807	0.0432836	1.36368
Igfn1	772.126	-0.751211	0.235456	-3.19045	0.00142053	0.0432836	1.36368
Msi2	4169.53	0.162252	0.0509867	3.18224	0.00146139	0.0444475	1.35215
Ankrd24	934.103	0.302213	0.095018	3.18059	0.00146976	0.0446168	1.3505
Opcml	11897.1	-0.17004	0.0534702	-3.18009	0.00147229	0.0446168	1.3505
Tpbg	501.274	0.422666	0.133026	3.17732	0.00148644	0.0449641	1.34713
Cdkl3	305.131	0.405142	0.127611	3.17481	0.00149932	0.0452563	1.34432
Stau2	3700.64	-0.172241	0.0542595	-3.17439	0.00150151	0.0452563	1.34432
Fkbp1b	507.238	0.334442	0.105459	3.1713	0.00151756	0.0456579	1.34048
Itga7	278.697	0.417879	0.131844	3.1695	0.00152703	0.0458604	1.33856
Adgrb2	13971.4	-0.144218	0.0455442	-3.16656	0.00154256	0.0462436	1.33495
Unc13b	1891.74	-0.224147	0.0708193	-3.16505	0.00155055	0.0463191	1.33424
Kcnh4	1025.81	-0.334095	0.105558	-3.16504	0.00155062	0.0463191	1.33424
Gnal	4788.61	0.243757	0.0770541	3.16345	0.00155913	0.0464903	1.33264
Grm3	4744.61	-0.167385	0.0529311	-3.16232	0.0015652	0.0465884	1.33172
Gmps	1812.73	0.206827	0.0654332	3.16089	0.00157289	0.0467227	1.33047
Kitl	1638.79	-0.221207	0.0699925	-3.16044	0.0015753	0.0467227	1.33047
Fbn2	292.573	0.416966	0.131971	3.15954	0.00158021	0.0467853	1.32989
Gm20063	305.517	-0.416601	0.131978	-3.15659	0.00159625	0.0471769	1.32627
Ksr1	1630.17	0.202438	0.06421	3.15275	0.0016174	0.0477175	1.32132
Adamts2	251.269	0.454758	0.144359	3.15018	0.00163168	0.048009	1.31868
Rilpl1	1053.71	-0.265946	0.0844287	-3.14994	0.00163302	0.048009	1.31868
Wdr1	3029.48	0.19022	0.0604031	3.14917	0.00163737	0.0480525	1.31828
Igfbp4	2581.08	-0.197748	0.0628151	-3.14809	0.00164341	0.0481454	1.31745
Cacna1c	5223.49	-0.191509	0.0608933	-3.14499	0.00166093	0.0485735	1.3136
Apba1	6305.43	-0.162946	0.0518326	-3.1437	0.00166829	0.0487035	1.31244
Amotl1	757.148	0.268537	0.0854937	3.14102	0.00168359	0.0490647	1.30923
Clstn2	2998.88	-0.235407	0.0750024	-3.13865	0.00169725	0.0492219	1.30784
Nkx6-2	117.672	0.796751	0.253856	3.1386	0.00169757	0.0492219	1.30784
Cdk5r2	11144.9	-0.15685	0.0499751	-3.13856	0.00169782	0.0492219	1.30784
Trim17	138.515	0.579318	0.184682	3.13684	0.0017078	0.0494257	1.30605
Wasf1	7344.09	-0.15935	0.0508508	-3.13369	0.00172624	0.0498732	1.30213

## Sheet: 3 months
Feature	baseMean	log2FoldChange	lfcSE	stat	pvalue	padj	neg log10padj		upregulated	Feature	baseMean	log2FoldChange	lfcSE	stat	pvalue	padj	neg log10padj		downregulated	Feature	baseMean	log2FoldChange	lfcSE	stat	pvalue	padj	neg log10padj
RMER17A-int:ERVK:LTR	685.155	0.8835	0.234681	3.76468	0.000166763	0.0304856	1.5159			Lat	114.947	3.63566	0.323807	11.2278	2.97646e-29	2.12206e-25	24.6732			Ap2m1	16222.5	-1.158	0.0933097	-12.4103	2.29869e-35	3.27771e-31	30.4844
MMVL30-int:ERV1:LTR	1381.68	0.818085	0.141993	5.76144	8.34009e-09	1.0811e-05	4.96613			Fam205a2	590.422	1.31938	0.1746	7.55658	4.13809e-14	1.96684e-10	9.70623			Cacna1e	20611.1	-0.731357	0.110902	-6.5946	4.264e-11	1.21601e-07	6.91506
MER113A:hAT-Charlie:DNA	650.329	0.704622	0.172134	4.09345	4.25003e-05	0.0112224	1.94991			Gm15319	442.869	1.99265	0.276676	7.20211	5.92893e-13	2.11351e-09	8.67499			Blmh	1010.45	-0.984609	0.158489	-6.21249	5.21531e-10	1.23942e-06	5.90678
RLTR6_Mm:ERV1:LTR	1546.39	0.647749	0.164102	3.94724	7.90579e-05	0.0178934	1.74731			Gm36117	813.476	0.877261	0.146753	5.97781	2.26158e-09	4.04164e-06	5.39344			Pnck	688.197	-1.05399	0.17633	-5.97738	2.26756e-09	4.04164e-06	5.39344
Lat	114.947	3.63566	0.323807	11.2278	2.97646e-29	2.12206e-25	24.6732			Col4a2	2333.73	0.734378	0.124844	5.88237	4.04443e-09	6.40772e-06	5.1933			Clns1a	1336.91	-0.813806	0.142236	-5.72154	1.05564e-08	1.25436e-05	4.90158
Gm15319	442.869	1.99265	0.276676	7.20211	5.92893e-13	2.11351e-09	8.67499			Gm21119	337.998	1.31059	0.223567	5.86217	4.56852e-09	6.51425e-06	5.18614			Sez6	5464.09	-0.780068	0.137792	-5.66119	1.50327e-08	1.64885e-05	4.78282
9230112J17Rik	132.298	1.60319	0.314654	5.0951	3.48551e-07	0.000225908	3.64607			MMVL30-int:ERV1:LTR	1381.68	0.818085	0.141993	5.76144	8.34009e-09	1.0811e-05	4.96613			Rps15a	1489.96	-0.996156	0.182473	-5.4592	4.78272e-08	4.54645e-05	4.34233
Fam205a2	590.422	1.31938	0.1746	7.55658	4.13809e-14	1.96684e-10	9.70623			Mir1906-1	4540.66	0.719997	0.128951	5.58349	2.35743e-08	2.40104e-05	4.6196			H4c4	2810.58	-0.851869	0.158648	-5.36955	7.89341e-08	7.0345e-05	4.15277
Tnfrsf23	126.277	1.31588	0.325313	4.04497	5.23298e-05	0.012865	1.89059			Eps8l1	229.71	1.16987	0.227395	5.14467	2.67991e-07	0.00020112	3.69654			Adcyap1	450.78	-1.17194	0.222461	-5.26807	1.37869e-07	0.000115639	3.93689
Gm21119	337.998	1.31059	0.223567	5.86217	4.56852e-09	6.51425e-06	5.18614			Col4a1	1780.87	0.743236	0.145428	5.11069	3.20983e-07	0.000217948	3.66165			Myoc	332.011	-1.20877	0.231677	-5.21749	1.81368e-07	0.000143674	3.84262
Col5a1	605.712	1.26139	0.255304	4.94072	7.78359e-07	0.000382711	3.41713			9230112J17Rik	132.298	1.60319	0.314654	5.0951	3.48551e-07	0.000225908	3.64607			Tuba4a	19098.6	-0.624948	0.122068	-5.11968	3.06061e-07	0.000217948	3.66165
Eps8l1	229.71	1.16987	0.227395	5.14467	2.67991e-07	0.00020112	3.69654			Stxbp2	1144.02	0.715284	0.141144	5.06777	4.02504e-07	0.000241605	3.61689			Hgsnat	1803.66	-0.64914	0.128141	-5.06581	4.06658e-07	0.000241605	3.61689
Col6a3	151.661	1.1481	0.292179	3.92943	8.51483e-05	0.0183959	1.73528			Col11a1	508.451	0.867618	0.174332	4.97681	6.46393e-07	0.000354497	3.45039			Gm19410	1698.31	-0.877713	0.173766	-5.05112	4.39229e-07	0.000250518	3.60116
Fbn2	382.647	0.960797	0.225167	4.26704	1.98085e-05	0.00656858	2.18253			Synrg	4815.03	0.545105	0.110031	4.95412	7.26596e-07	0.000374878	3.42611			H2bc18	365.182	-1.08984	0.2201	-4.95158	7.36138e-07	0.000374878	3.42611
Zfp189	449.675	0.935402	0.251883	3.71364	0.000204298	0.0350974	1.45473			Col5a1	605.712	1.26139	0.255304	4.94072	7.78359e-07	0.000382711	3.41713			Chid1	966.79	-0.777845	0.158247	-4.91537	8.86144e-07	0.000407598	3.38977
Gm36117	813.476	0.877261	0.146753	5.97781	2.26158e-09	4.04164e-06	5.39344			Eml5	4200.42	0.488272	0.106256	4.59522	4.3229e-06	0.00166595	2.77834			Gm48957	388.648	-1.06497	0.216589	-4.91704	8.78648e-07	0.000407598	3.38977
Col11a1	508.451	0.867618	0.174332	4.97681	6.46393e-07	0.000354497	3.45039			Lats1	3554.24	0.78396	0.178141	4.40078	1.07864e-05	0.0037513	2.42582			Slc9a9	1604.7	-0.685278	0.142633	-4.80448	1.55158e-06	0.000691374	3.16029
Nsun7	398.005	0.834202	0.196014	4.25582	2.08284e-05	0.00674981	2.17071			Fbn2	382.647	0.960797	0.225167	4.26704	1.98085e-05	0.00656858	2.18253			Zmat2	3450.67	-0.614036	0.128758	-4.7689	1.85238e-06	0.000800397	3.09669
Sgk1	2852.46	0.800477	0.218333	3.66631	0.000246073	0.0398722	1.39933			Nsun7	398.005	0.834202	0.196014	4.25582	2.08284e-05	0.00674981	2.17071			Hes5	366.578	-1.10094	0.231831	-4.74887	2.04558e-06	0.00085788	3.06657
Lats1	3554.24	0.78396	0.178141	4.40078	1.07864e-05	0.0037513	2.42582			Arnt	1960.84	0.457236	0.109003	4.19472	2.73205e-05	0.00828857	2.08152			Etv1	4567.19	-0.64751	0.140145	-4.62029	3.83211e-06	0.00151783	2.81878
Slc39a2	252.058	0.758416	0.202391	3.74729	0.000178759	0.0322648	1.49127			Phtf1	1841.59	0.50114	0.120862	4.14639	3.37751e-05	0.00977152	2.01004			Upp2	411.125	-0.877765	0.189899	-4.62227	3.79567e-06	0.00151783	2.81878
Col4a1	1780.87	0.743236	0.145428	5.11069	3.20983e-07	0.000217948	3.66165			Kdm5a	2832.5	0.456318	0.110046	4.1466	3.37449e-05	0.00977152	2.01004			H4c14	1134.08	-0.824292	0.181848	-4.53285	5.81919e-06	0.00218357	2.66083
Col4a2	2333.73	0.734378	0.124844	5.88237	4.04443e-09	6.40772e-06	5.1933			Naa40	1496.47	0.486823	0.118622	4.10398	4.06101e-05	0.0109257	1.96155			Scaper	1507.55	-0.552509	0.122884	-4.49617	6.91877e-06	0.00252961	2.59695
Mir1906-1	4540.66	0.719997	0.128951	5.58349	2.35743e-08	2.40104e-05	4.6196			MER113A:hAT-Charlie:DNA	650.329	0.704622	0.172134	4.09345	4.25003e-05	0.0112224	1.94991			Igfbp4	5266.2	-0.579663	0.130168	-4.45318	8.46075e-06	0.00301605	2.52056
Stxbp2	1144.02	0.715284	0.141144	5.06777	4.02504e-07	0.000241605	3.61689			Tnfrsf23	126.277	1.31588	0.325313	4.04497	5.23298e-05	0.012865	1.89059			B3galt2	1495.67	-0.640208	0.14943	-4.28434	1.83286e-05	0.00622257	2.20603
Clcn1	413.49	0.675848	0.174339	3.87662	0.000105917	0.0215753	1.66604			Stk38	1543.77	0.605325	0.150214	4.02975	5.58371e-05	0.0132697	1.87714			Sema3a	1522.66	-0.55797	0.132363	-4.21547	2.49263e-05	0.00789831	2.10247
Catspere2	1217.22	0.645239	0.165334	3.90265	9.51456e-05	0.019662	1.70637			Zcchc7	1355.44	0.592726	0.147073	4.03014	5.57436e-05	0.0132697	1.87714			Arfgef2	4483.72	-0.506711	0.120574	-4.20248	2.64002e-05	0.00818349	2.08706
Dnhd1	794.231	0.606252	0.156972	3.86216	0.00011239	0.0222579	1.65252			2610005L07Rik	2553.01	0.439483	0.109718	4.00557	6.1867e-05	0.0144617	1.83978			Tenm2	4348.25	-0.607475	0.146623	-4.1431	3.42644e-05	0.00977152	2.01004
Stk38	1543.77	0.605325	0.150214	4.02975	5.58371e-05	0.0132697	1.87714			Iws1	2346.7	0.496793	0.124777	3.98145	6.84951e-05	0.0157528	1.80264			Zdhhc22	2135.8	-0.75994	0.18372	-4.13639	3.52806e-05	0.00986405	2.00594
Zcchc7	1355.44	0.592726	0.147073	4.03014	5.57436e-05	0.0132697	1.87714			RLTR6_Mm:ERV1:LTR	1546.39	0.647749	0.164102	3.94724	7.90579e-05	0.0178934	1.74731			Fezf2	1291.97	-0.694246	0.168268	-4.12584	3.6939e-05	0.0101291	1.99443
Synrg	4815.03	0.545105	0.110031	4.95412	7.26596e-07	0.000374878	3.42611			Peg10	1240.79	0.522312	0.132662	3.93716	8.24515e-05	0.0180873	1.74263			Lamc2	497.421	-0.86632	0.212472	-4.07734	4.55543e-05	0.0118102	1.92774
D2hgdh	722.714	0.540844	0.144583	3.74072	0.000183491	0.0327049	1.48539			Col6a3	151.661	1.1481	0.292179	3.92943	8.51483e-05	0.0183959	1.73528			Stmn2	9551.67	-0.462488	0.114192	-4.05009	5.11977e-05	0.012865	1.89059
Peg10	1240.79	0.522312	0.132662	3.93716	8.24515e-05	0.0180873	1.74263			Catspere2	1217.22	0.645239	0.165334	3.90265	9.51456e-05	0.019662	1.70637			Hspa4	4248.06	-0.639053	0.157869	-4.048	5.16578e-05	0.012865	1.89059
Phtf1	1841.59	0.50114	0.120862	4.14639	3.37751e-05	0.00977152	2.01004			Clcn1	413.49	0.675848	0.174339	3.87662	0.000105917	0.0215753	1.66604			Efna5	1963.15	-0.556197	0.141183	-3.93955	8.16349e-05	0.0180873	1.74263
Snrnp70	7619.23	0.500131	0.137263	3.64361	0.000268845	0.042408	1.37255			Dnhd1	794.231	0.606252	0.156972	3.86216	0.00011239	0.0222579	1.65252			Pex6	1189.24	-0.765117	0.195656	-3.91051	9.21008e-05	0.019601	1.70772
Iws1	2346.7	0.496793	0.124777	3.98145	6.84951e-05	0.0157528	1.80264			RMER17A-int:ERVK:LTR	685.155	0.8835	0.234681	3.76468	0.000166763	0.0304856	1.5159			Lamp5	9120.43	-0.531553	0.13611	-3.90532	9.41026e-05	0.019662	1.70637
Eml5	4200.42	0.488272	0.106256	4.59522	4.3229e-06	0.00166595	2.77834			Slc39a2	252.058	0.758416	0.202391	3.74729	0.000178759	0.0322648	1.49127			Rabac1	1997.12	-0.593508	0.15351	-3.86625	0.000110523	0.0221965	1.65372
Naa40	1496.47	0.486823	0.118622	4.10398	4.06101e-05	0.0109257	1.96155			D2hgdh	722.714	0.540844	0.144583	3.74072	0.000183491	0.0327049	1.48539			Fdft1	2317.05	-0.452368	0.117599	-3.84669	0.000119726	0.023386	1.63104
Arnt	1960.84	0.457236	0.109003	4.19472	2.73205e-05	0.00828857	2.08152			Zfp189	449.675	0.935402	0.251883	3.71364	0.000204298	0.0350974	1.45473			Gm30529	135.356	-1.2274	0.320154	-3.83379	0.000126185	0.0243146	1.61413
Kdm5a	2832.5	0.456318	0.110046	4.1466	3.37449e-05	0.00977152	2.01004			Sgk1	2852.46	0.800477	0.218333	3.66631	0.000246073	0.0398722	1.39933			Srp54b	96.3501	-1.53171	0.402009	-3.81014	0.000138886	0.0264049	1.57832
2610005L07Rik	2553.01	0.439483	0.109718	4.00557	6.1867e-05	0.0144617	1.83978			Snrnp70	7619.23	0.500131	0.137263	3.64361	0.000268845	0.042408	1.37255			Pcp4	7994.86	-0.568316	0.14949	-3.8017	0.000143706	0.0268034	1.57181
Ckmt1	7368.72	-0.363944	0.098297	-3.70249	0.000213494	0.0362407	1.4408													Slc5a5	430.344	-0.850054	0.223703	-3.79992	0.000144741	0.0268034	1.57181
Trank1	17558.4	-0.386774	0.107687	-3.59164	0.000328604	0.0493217	1.30696													Rplp1	5403.39	-0.622048	0.166868	-3.72778	0.000193174	0.0340058	1.46845
Magee1	7278.06	-0.426898	0.11468	-3.72252	0.000197248	0.0342995	1.46471													Magee1	7278.06	-0.426898	0.11468	-3.72252	0.000197248	0.0342995	1.46471
Fxyd7	2898.35	-0.436459	0.118886	-3.67123	0.000241386	0.0398722	1.39933													Ckmt1	7368.72	-0.363944	0.098297	-3.70249	0.000213494	0.0362407	1.4408
Fdft1	2317.05	-0.452368	0.117599	-3.84669	0.000119726	0.023386	1.63104													Elavl4	4047.22	-0.452522	0.123028	-3.67821	0.00023488	0.0394018	1.40448
Elavl4	4047.22	-0.452522	0.123028	-3.67821	0.00023488	0.0394018	1.40448													Fxyd7	2898.35	-0.436459	0.118886	-3.67123	0.000241386	0.0398722	1.39933
Stmn2	9551.67	-0.462488	0.114192	-4.05009	5.11977e-05	0.012865	1.89059													Pdp1	8815.55	-0.503577	0.137326	-3.66701	0.000245404	0.0398722	1.39933
Pdp1	8815.55	-0.503577	0.137326	-3.66701	0.000245404	0.0398722	1.39933													Scg5	5058.86	-0.534311	0.146826	-3.63907	0.000273619	0.042408	1.37255
Arfgef2	4483.72	-0.506711	0.120574	-4.20248	2.64002e-05	0.00818349	2.08706													Neurod6	3317.52	-0.643593	0.176477	-3.64689	0.000265437	0.042408	1.37255
Doc2a	1216.89	-0.512503	0.14176	-3.61529	0.000300008	0.0459979	1.33726													Gm14827	256.103	-0.88276	0.242501	-3.64023	0.000272397	0.042408	1.37255
Lamp5	9120.43	-0.531553	0.13611	-3.90532	9.41026e-05	0.019662	1.70637													Doc2a	1216.89	-0.512503	0.14176	-3.61529	0.000300008	0.0459979	1.33726
Scg5	5058.86	-0.534311	0.146826	-3.63907	0.000273619	0.042408	1.37255													Gng3	7279.6	-0.704836	0.19555	-3.60438	0.000312897	0.0474639	1.32364
Scaper	1507.55	-0.552509	0.122884	-4.49617	6.91877e-06	0.00252961	2.59695													Trank1	17558.4	-0.386774	0.107687	-3.59164	0.000328604	0.0493217	1.30696
Efna5	1963.15	-0.556197	0.141183	-3.93955	8.16349e-05	0.0180873	1.74263
Sema3a	1522.66	-0.55797	0.132363	-4.21547	2.49263e-05	0.00789831	2.10247
Pcp4	7994.86	-0.568316	0.14949	-3.8017	0.000143706	0.0268034	1.57181
Igfbp4	5266.2	-0.579663	0.130168	-4.45318	8.46075e-06	0.00301605	2.52056
Rabac1	1997.12	-0.593508	0.15351	-3.86625	0.000110523	0.0221965	1.65372
Tenm2	4348.25	-0.607475	0.146623	-4.1431	3.42644e-05	0.00977152	2.01004
Zmat2	3450.67	-0.614036	0.128758	-4.7689	1.85238e-06	0.000800397	3.09669
Rplp1	5403.39	-0.622048	0.166868	-3.72778	0.000193174	0.0340058	1.46845
Tuba4a	19098.6	-0.624948	0.122068	-5.11968	3.06061e-07	0.000217948	3.66165
Hspa4	4248.06	-0.639053	0.157869	-4.048	5.16578e-05	0.012865	1.89059
B3galt2	1495.67	-0.640208	0.14943	-4.28434	1.83286e-05	0.00622257	2.20603
Neurod6	3317.52	-0.643593	0.176477	-3.64689	0.000265437	0.042408	1.37255
Etv1	4567.19	-0.64751	0.140145	-4.62029	3.83211e-06	0.00151783	2.81878
Hgsnat	1803.66	-0.64914	0.128141	-5.06581	4.06658e-07	0.000241605	3.61689
Slc9a9	1604.7	-0.685278	0.142633	-4.80448	1.55158e-06	0.000691374	3.16029
Fezf2	1291.97	-0.694246	0.168268	-4.12584	3.6939e-05	0.0101291	1.99443
Gng3	7279.6	-0.704836	0.19555	-3.60438	0.000312897	0.0474639	1.32364
Cacna1e	20611.1	-0.731357	0.110902	-6.5946	4.264e-11	1.21601e-07	6.91506
Zdhhc22	2135.8	-0.75994	0.18372	-4.13639	3.52806e-05	0.00986405	2.00594
Pex6	1189.24	-0.765117	0.195656	-3.91051	9.21008e-05	0.019601	1.70772
Chid1	966.79	-0.777845	0.158247	-4.91537	8.86144e-07	0.000407598	3.38977
Sez6	5464.09	-0.780068	0.137792	-5.66119	1.50327e-08	1.64885e-05	4.78282
Clns1a	1336.91	-0.813806	0.142236	-5.72154	1.05564e-08	1.25436e-05	4.90158
H4c14	1134.08	-0.824292	0.181848	-4.53285	5.81919e-06	0.00218357	2.66083
Slc5a5	430.344	-0.850054	0.223703	-3.79992	0.000144741	0.0268034	1.57181
H4c4	2810.58	-0.851869	0.158648	-5.36955	7.89341e-08	7.0345e-05	4.15277
Lamc2	497.421	-0.86632	0.212472	-4.07734	4.55543e-05	0.0118102	1.92774
Gm19410	1698.31	-0.877713	0.173766	-5.05112	4.39229e-07	0.000250518	3.60116
Upp2	411.125	-0.877765	0.189899	-4.62227	3.79567e-06	0.00151783	2.81878
Gm14827	256.103	-0.88276	0.242501	-3.64023	0.000272397	0.042408	1.37255
Blmh	1010.45	-0.984609	0.158489	-6.21249	5.21531e-10	1.23942e-06	5.90678
Rps15a	1489.96	-0.996156	0.182473	-5.4592	4.78272e-08	4.54645e-05	4.34233
Pnck	688.197	-1.05399	0.17633	-5.97738	2.26756e-09	4.04164e-06	5.39344
Gm48957	388.648	-1.06497	0.216589	-4.91704	8.78648e-07	0.000407598	3.38977
H2bc18	365.182	-1.08984	0.2201	-4.95158	7.36138e-07	0.000374878	3.42611
Hes5	366.578	-1.10094	0.231831	-4.74887	2.04558e-06	0.00085788	3.06657
Ap2m1	16222.5	-1.158	0.0933097	-12.4103	2.29869e-35	3.27771e-31	30.4844
Adcyap1	450.78	-1.17194	0.222461	-5.26807	1.37869e-07	0.000115639	3.93689
Myoc	332.011	-1.20877	0.231677	-5.21749	1.81368e-07	0.000143674	3.84262
Gm30529	135.356	-1.2274	0.320154	-3.83379	0.000126185	0.0243146	1.61413
Srp54b	96.3501	-1.53171	0.402009	-3.81014	0.000138886	0.0264049	1.57832

## Sheet: 6 months
Feature	baseMean	log2FoldChange	lfcSE	stat	pvalue	padj	neglog10padj
RLTR6-int:ERV1:LTR	47.7471	1.12429	0.303409	3.70552	0.000210958	0.00813278	2.08976
RLTR44-int:ERVK:LTR	800.063	0.51537	0.097395	5.29155	1.21286e-07	1.75854e-05	4.75485
MMVL30-int:ERV1:LTR	806.835	0.509102	0.0889895	5.72093	1.05943e-08	2.20305e-06	5.65698
RLTR9D2:ERVK:LTR	292.824	0.416843	0.126442	3.29671	0.000978251	0.0248168	1.60526
RMER17A-int:ERVK:LTR	343.299	0.396196	0.114081	3.47294	0.000514782	0.015828	1.80057
RLTR6_Mm:ERV1:LTR	828.014	0.368662	0.0942518	3.91146	9.17406e-05	0.00442033	2.35455
L1_Mur3:L1:LINE	21457.5	-0.154875	0.0504973	-3.067	0.00216217	0.0439779	1.35677
Lx8b:L1:LINE	30126.3	-0.166502	0.0525608	-3.16779	0.00153601	0.0340942	1.46732
Lx5:L1:LINE	19267.8	-0.1675	0.0508057	-3.29688	0.000977649	0.0248168	1.60526
Lx4B:L1:LINE	4877.82	-0.169639	0.054566	-3.10888	0.001878	0.0400539	1.39735
Lx2B2:L1:LINE	13396.2	-0.170752	0.0500555	-3.41125	0.000646667	0.018548	1.7317
MurSatRep1:MurSatRep1:Unknown	12673.4	-0.171834	0.0555705	-3.09217	0.00198697	0.0415372	1.38156
Lx9:L1:LINE	47728.1	-0.175939	0.0524435	-3.35483	0.000794125	0.0216385	1.66477
L1M3:L1:LINE	7774.22	-0.178632	0.0588763	-3.03401	0.00241323	0.0468649	1.32915
L1MA9:L1:LINE	5662.79	-0.180244	0.0589898	-3.05551	0.00224679	0.044929	1.34747
Lx6:L1:LINE	14748.2	-0.181976	0.0557577	-3.26369	0.00109971	0.0273268	1.56341
Lx10:L1:LINE	8732.15	-0.182948	0.060258	-3.03608	0.00239673	0.0467108	1.33058
MTE-int:ERVL-MaLR:LTR	4310.25	-0.187702	0.0604448	-3.10534	0.00190062	0.0403446	1.39421
L1_Mur1:L1:LINE	7348.22	-0.189961	0.0617351	-3.07703	0.00209073	0.0430128	1.3664
L1MdF_IV:L1:LINE	45377	-0.195221	0.0629874	-3.09937	0.00193934	0.0407029	1.39037
Lx3A:L1:LINE	7725.57	-0.20167	0.0587589	-3.43217	0.00059878	0.0175959	1.75459
Lx2B:L1:LINE	10978.3	-0.206621	0.0589517	-3.50493	0.000456732	0.0144936	1.83882
L1MdA_II:L1:LINE	16980.9	-0.223179	0.0652675	-3.41945	0.000627481	0.0181625	1.74083
RMER2:ERV1:LTR	3427.18	-0.225044	0.0576754	-3.9019	9.54408e-05	0.00457074	2.34001
L1MdA_V:L1:LINE	6921.33	-0.226099	0.0618053	-3.65825	0.000253945	0.00939422	2.02714
MER53:hAT-Blackjack:DNA	1621.14	-0.233589	0.0696467	-3.35392	0.000796767	0.0216732	1.66408
MusHAL1:L1:LINE	1853.47	-0.244288	0.07289	-3.35146	0.000803877	0.0217916	1.66171
RMER6C:ERVK:LTR	4451.67	-0.245199	0.0641876	-3.82004	0.000133432	0.00577742	2.23827
MMERVK9E_I:ERVK:LTR	1392.22	-0.291781	0.0754531	-3.86705	0.000110159	0.00495998	2.30452
RLTR12D:ERVK:LTR	748.697	-0.319636	0.0896414	-3.56572	0.000362861	0.0124938	1.90331
MMERVK10D3_I:ERVK:LTR	922.602	-0.324286	0.0922968	-3.51351	0.000442221	0.014205	1.84756
ETnERV3-int:ERVK:LTR	523.337	-0.409913	0.122453	-3.34751	0.000815398	0.0220283	1.65702
BGLII_Mus:ERVK:LTR	265.394	-0.410398	0.134045	-3.06165	0.0022012	0.0442593	1.354
ERVB5_1-I_MM:ERVK:LTR	393.17	-0.435787	0.107679	-4.0471	5.18566e-05	0.00288571	2.53975
IAP-d-int:ERVK:LTR	245.197	-0.457136	0.13831	-3.30516	0.000949211	0.0244321	1.61204
IAPEY3-int:ERVK:LTR	1218.16	-0.575316	0.0911753	-6.31	2.79028e-10	7.73641e-08	7.11146
Myrfl	22.3086	3.0588	0.509809	5.99991	1.9743e-09	4.87528e-07	6.312
4930467E23Rik	37.5911	2.58522	0.395726	6.53286	6.45248e-11	1.99951e-08	7.69908
Trim43a	29.5245	2.40422	0.402494	5.97331	2.32489e-09	5.65269e-07	6.24774
Mettl7a3	41.2633	2.06068	0.348788	5.90811	3.4605e-09	8.0426e-07	6.0946
Col2a1	35.4246	1.91222	0.380557	5.02478	5.0401e-07	5.94431e-05	4.2259
Cpa6	24.6309	1.68886	0.4642	3.63821	0.000274534	0.00997411	2.00113
Gm15319	182.213	1.58766	0.181414	8.75157	2.10398e-18	1.66257e-15	14.7792
Gabrq	19.8343	1.52004	0.462922	3.28358	0.00102496	0.0257528	1.58918
Tnn	20.8419	1.51066	0.468396	3.22518	0.00125893	0.029964	1.5234
Dmkn	21.9498	1.47039	0.447476	3.28596	0.00101637	0.0255775	1.59214
Palm3	55.2311	1.40107	0.286243	4.89469	9.8463e-07	0.000105858	3.97528
Scn9a	28.4331	1.39849	0.420437	3.32627	0.000880173	0.0232224	1.63409
9230112J17Rik	96.4962	1.30708	0.241322	5.41633	6.08341e-08	1.00148e-05	4.99936
Wnt10b	47.5818	1.25922	0.324094	3.88534	0.000102188	0.00474992	2.32331
Map3k15	52.2213	1.15288	0.296078	3.89385	9.86645e-05	0.00462699	2.3347
Thsd4	308.966	1.09546	0.160432	6.82819	8.59914e-12	2.95437e-09	8.52954
Prr22	43.1576	1.07662	0.320884	3.35516	0.000793188	0.0216385	1.66477
Gm21119	160.088	1.05433	0.200783	5.25111	1.51184e-07	2.05975e-05	4.68619
Layn	139.517	1.04899	0.193661	5.41664	6.07281e-08	1.00148e-05	4.99936
Mocos	140.459	1.03831	0.191834	5.41257	6.21251e-08	1.01219e-05	4.99474
Tmem255a	368.069	1.02248	0.119191	8.57846	9.61479e-18	7.23582e-15	14.1405
Cdkn1c	106.669	1.00442	0.197577	5.08367	3.70209e-07	4.53549e-05	4.34338
P2rx6	47.1573	0.964453	0.318938	3.02395	0.00249495	0.0478521	1.3201
Dcst2	48.0281	0.929363	0.288664	3.21953	0.00128402	0.030296	1.51862
Afmid	92.3564	0.902278	0.218744	4.12481	3.71044e-05	0.00222965	2.65176
F2rl2	94.0486	0.879045	0.247049	3.55818	0.000373432	0.0126918	1.89648
Blvrb	138.822	0.854368	0.18498	4.6187	3.86159e-06	0.000339048	3.46974
Fchsd1	154.749	0.827472	0.172216	4.80486	1.54863e-06	0.000157064	3.80392
St8sia2	82.4566	0.82252	0.247553	3.3226	0.000891821	0.0234518	1.62982
Tmc4	162.13	0.771155	0.181057	4.25918	2.05178e-05	0.00138504	2.85854
Mcm2	112.373	0.763143	0.196574	3.88223	0.000103505	0.00479704	2.31903
Ier3	173.292	0.755135	0.158892	4.75251	2.00903e-06	0.00019721	3.70507
Amz1	231.723	0.741022	0.154845	4.78556	1.70515e-06	0.000169486	3.77087
Baiap2l2	73.7091	0.728803	0.237605	3.06729	0.00216011	0.0439779	1.35677
Col4a2	1938.85	0.723064	0.0886437	8.15696	3.43549e-16	1.75143e-13	12.7566
Gfap	1624.62	0.718657	0.202672	3.54591	0.000391264	0.0130454	1.88454
Card6	112.697	0.709983	0.200434	3.54223	0.000396761	0.0131455	1.88122
Sst	2815.07	0.704926	0.0658511	10.7049	9.65824e-27	1.69599e-23	22.7706
Dok3	125.682	0.703311	0.204795	3.43422	0.000594253	0.0175543	1.75562
Serpina3n	397.745	0.699513	0.12461	5.61363	1.98122e-08	3.96345e-06	5.40193
Rxfp1	457.011	0.684486	0.15057	4.54597	5.46828e-06	0.000457252	3.33984
Chrna5	221.072	0.680956	0.199373	3.41548	0.000636693	0.0183616	1.73609
Lats1	2096.17	0.679981	0.0635817	10.6946	1.07879e-26	1.70492e-23	22.7683
Rbp4	151.374	0.679276	0.16801	4.04308	5.27538e-05	0.00291511	2.53535
Ebf4	302.586	0.678839	0.128385	5.28755	1.23968e-07	1.78109e-05	4.74931
Rasa4	232.377	0.654593	0.138324	4.73232	2.21971e-06	0.000213904	3.66978
Zfp688	93.7039	0.652276	0.216264	3.01611	0.00256039	0.04887	1.31096
Hmox1	146.02	0.64241	0.191101	3.36163	0.00077485	0.0212969	1.67168
Dhx37	551.717	0.625414	0.105461	5.93029	3.02409e-09	7.13323e-07	6.14671
Copg2os2	1204.66	0.619653	0.0764922	8.10087	5.4567e-16	2.61326e-13	12.5828
8430429K09Rik	169.217	0.619042	0.156872	3.94615	7.94178e-05	0.0039719	2.401
Asl	211.03	0.614537	0.145028	4.23738	2.26143e-05	0.00149538	2.82525
Samd14	484.971	0.597925	0.12869	4.64625	3.38029e-06	0.00030182	3.52025
Fbn2	213.203	0.594634	0.156761	3.79325	0.000148686	0.00616754	2.20989
Cryz	190.153	0.593348	0.154769	3.83376	0.000126199	0.00555556	2.25527
Hcn4	180.923	0.589359	0.169163	3.48397	0.000494035	0.0152495	1.81675
Zxda	376.747	0.586387	0.12786	4.58618	4.51435e-06	0.000387744	3.41146
Tunar	130.023	0.583994	0.190037	3.07306	0.00211876	0.0433741	1.36277
Gm36117	580.485	0.555768	0.10008	5.55324	2.80421e-08	5.27592e-06	5.2777
Rassf4	326.015	0.554711	0.119165	4.65499	3.24003e-06	0.000292603	3.53372
Synrg	3467.85	0.553758	0.0561992	9.85348	6.62094e-23	6.53983e-20	19.1844
Mettl27	243.094	0.551628	0.136883	4.02992	5.57964e-05	0.00305124	2.51552
Bdnf	418.558	0.550474	0.146928	3.74657	0.000179271	0.00717267	2.14432
Crhbp	267.436	0.550021	0.134259	4.09672	4.19045e-05	0.00244376	2.61194
Prss12	504.863	0.548585	0.125602	4.36763	1.25603e-05	0.000936333	3.02857
Tfr2	224.304	0.548169	0.146722	3.73609	0.000186901	0.00741174	2.13008
D2hgdh	504.65	0.544743	0.0986155	5.52391	3.31536e-08	6.02226e-06	5.22024
Vat1	667.584	0.539169	0.100107	5.38592	7.20734e-08	1.15055e-05	4.93909
P3h3	399.832	0.538371	0.112053	4.80463	1.55037e-06	0.000157064	3.80392
Piezo1	343.594	0.531949	0.121377	4.38263	1.17253e-05	0.000886633	3.05226
Echdc2	150.354	0.524974	0.16514	3.17896	0.00147803	0.0334652	1.47541
Col4a1	1305.83	0.518513	0.0949738	5.45953	4.77394e-08	8.20079e-06	5.08614
Peg10	742.918	0.514147	0.0877051	5.86223	4.56699e-09	1.01657e-06	5.99286
Fbxo2	805.371	0.51365	0.0880169	5.83582	5.35282e-09	1.17494e-06	5.92998
Car12	183.272	0.510237	0.160874	3.17165	0.00151574	0.0338166	1.47087
Sumf2	209.811	0.506999	0.145292	3.48951	0.000483915	0.0151142	1.82061
Gaa	8108.16	0.499265	0.0541877	9.21362	3.15315e-20	2.93132e-17	16.5329
Lypd1	701.313	0.497929	0.116306	4.2812	1.85889e-05	0.0012773	2.89371
Ppp1r13l	184.531	0.496873	0.160186	3.10185	0.00192315	0.0405787	1.3917
Abca7	1186.92	0.495722	0.0897883	5.52101	3.37059e-08	6.02226e-06	5.22024
Arxes1	217.822	0.486461	0.144995	3.35502	0.00079358	0.0216385	1.66477
Chka	1234.78	0.484666	0.0776435	6.24219	4.31479e-10	1.17571e-07	6.9297
Wdr78	265.093	0.481721	0.137365	3.50687	0.000453415	0.0144763	1.83934
Thbs3	195.089	0.479306	0.149091	3.21485	0.00130513	0.0306029	1.51424
Stxbp2	947.021	0.47829	0.0965871	4.9519	7.34926e-07	8.06582e-05	4.09335
Gm10516	224.016	0.474329	0.143607	3.30296	0.000956694	0.0245448	1.61004
Nbdy	342.92	0.471171	0.117124	4.02283	5.7503e-05	0.00311225	2.50693
Npy	2369.52	0.467912	0.0662073	7.06738	1.57888e-12	5.94109e-10	9.22613
Hcn3	460.23	0.467195	0.109026	4.28518	1.82589e-05	0.0012601	2.89959
Celf6	425.769	0.466255	0.120465	3.87046	0.000108631	0.00492787	2.30734
Sptan1	36275.6	0.465577	0.0429672	10.8356	2.33385e-27	4.61052e-24	23.3362
Optn	284.255	0.464921	0.131412	3.53789	0.000403332	0.0132975	1.87623
Fbln2	234.236	0.463286	0.141518	3.27369	0.00106153	0.0265449	1.57602
Masp1	298.659	0.462125	0.130056	3.55327	0.000380479	0.0128211	1.89207
Kcnh2	1539.61	0.45385	0.0741026	6.12462	9.09009e-10	2.41955e-07	6.61627
Hspa1b	252.263	0.448152	0.137803	3.25213	0.00114544	0.0282363	1.54919
Kcng3	493.308	0.447277	0.133947	3.33921	0.000840164	0.0224669	1.64846
Ankrd24	1040.44	0.44548	0.0738101	6.03549	1.58484e-09	3.97567e-07	6.40059
Hspa1a	268.716	0.441419	0.133005	3.31882	0.000903986	0.0235364	1.62826
Gpc4	259.687	0.440335	0.138926	3.16957	0.00152664	0.0339816	1.46876
Ly6h	2645.44	0.43427	0.0825798	5.25879	1.45008e-07	1.99279e-05	4.70054
Hs6st2	612.861	0.433869	0.0986755	4.39692	1.09796e-05	0.000834237	3.07871
Arrdc1	273.205	0.432801	0.131018	3.30338	0.000955265	0.0245448	1.61004
2610035D17Rik	208.264	0.432128	0.140922	3.06643	0.00216628	0.0440051	1.3565
Gdap1l1	1328.16	0.428588	0.0774917	5.53076	3.18841e-08	5.85927e-06	5.23216
Dgkq	1247.22	0.427045	0.0723534	5.90221	3.58666e-09	8.21502e-07	6.08539
Nsun7	248.517	0.426705	0.137549	3.10221	0.00192085	0.0405787	1.3917
Gnb4	357.391	0.425563	0.136256	3.12327	0.00178856	0.0387742	1.41146
Gsta4	500.895	0.42395	0.101311	4.18463	2.85625e-05	0.00182017	2.73989
Klf5	446.418	0.423619	0.104128	4.06825	4.73678e-05	0.00267357	2.57291
Mas1	353.279	0.420883	0.120316	3.49814	0.000468519	0.0147794	1.83034
Hmgn3	361.474	0.415691	0.117038	3.55177	0.000382649	0.0128276	1.89185
Kcnd1	315.378	0.414128	0.125532	3.29899	0.000970341	0.0247743	1.606
Gba	1068.89	0.413734	0.0780346	5.30193	1.14585e-07	1.69523e-05	4.77077
Cpne7	401.586	0.412784	0.107702	3.83266	0.000126768	0.0055651	2.25453
Ahi1	5015.69	0.412486	0.0564628	7.30546	2.76318e-13	1.11972e-10	9.95089
Hap1	1555.62	0.411782	0.0825187	4.99016	6.03285e-07	6.90892e-05	4.16059
Megf11	683.234	0.411544	0.100974	4.07573	4.587e-05	0.00261707	2.58218
Drc1	328.443	0.409981	0.124537	3.29205	0.000994592	0.0251497	1.59947
Pdrg1	352.972	0.408932	0.12859	3.18012	0.00147214	0.0334277	1.47589
Dlx6os1	590.754	0.408353	0.109612	3.72545	0.000194964	0.00762677	2.11766
Abcb6	424.802	0.406279	0.10366	3.91933	8.87964e-05	0.00430472	2.36606
Tgfb1i1	548.347	0.405893	0.100286	4.04735	5.18004e-05	0.00288571	2.53975
Bok	427.678	0.404629	0.119205	3.39441	0.000687773	0.0195145	1.70964
Hnrnpm	1034.52	0.397883	0.0786689	5.05769	4.24357e-07	5.08796e-05	4.29346
Abcb10	439.773	0.396338	0.104965	3.7759	0.000159434	0.00649406	2.18748
Podxl2	2679.13	0.395576	0.0798733	4.95255	7.32488e-07	8.06582e-05	4.09335
Pcdh8	644.366	0.395204	0.100225	3.94318	8.04095e-05	0.0040088	2.39699
Fgf11	515.768	0.394842	0.110216	3.58243	0.000340412	0.0118125	1.92766
Hnrnph3	482.893	0.392287	0.10741	3.65222	0.000259981	0.00953303	2.02077
Rit1	539.181	0.392286	0.107097	3.66292	0.000249355	0.00928935	2.03201
Sox11	481.037	0.391059	0.121689	3.2136	0.00131083	0.030691	1.51299
Asxl3	861.224	0.390238	0.0946054	4.12491	3.70884e-05	0.00222965	2.65176
Phtf1	1156.21	0.389753	0.0758393	5.13919	2.75919e-07	3.51664e-05	4.45387
Sec24d	533.607	0.386861	0.115917	3.3374	0.000845657	0.0225756	1.64636
Mdga1	513.45	0.384563	0.126769	3.03357	0.00241678	0.0468649	1.32915
C030006K11Rik	321.497	0.38308	0.120924	3.16794	0.00153522	0.0340942	1.46732
Macroh2a1	1214.19	0.38083	0.0712618	5.34409	9.08726e-08	1.40799e-05	4.8514
2610005L07Rik	1489.25	0.376108	0.0703615	5.34536	9.02353e-08	1.40799e-05	4.8514
Pex13	395.614	0.370881	0.111391	3.32955	0.00086988	0.0230278	1.63775
Elfn1	1145.41	0.370844	0.0848347	4.37138	1.23466e-05	0.000924767	3.03397
Tufm	1238.65	0.370321	0.0832216	4.44981	8.59447e-06	0.000669098	3.17451
Rspo2	362.01	0.368767	0.115464	3.19377	0.00140429	0.0323048	1.49073
Phf1	935.471	0.366138	0.0798886	4.5831	4.58124e-06	0.000391362	3.40742
Cyb5r1	331.11	0.365728	0.117613	3.10959	0.00187345	0.0400539	1.39735
Sox12	852.194	0.365027	0.0996674	3.66246	0.000249809	0.00928935	2.03201
Lrrc75b	413.498	0.362268	0.113581	3.1895	0.00142517	0.0325954	1.48684
Ermard	409.972	0.357676	0.112135	3.18969	0.00142423	0.0325954	1.48684
Cdh13	1463.23	0.35737	0.0865907	4.12712	3.67333e-05	0.00222426	2.65281
Fam210b	443.728	0.357043	0.115014	3.10435	0.00190695	0.0403446	1.39421
Uchl1	4200.68	0.3556	0.0678279	5.24269	1.58256e-07	2.11956e-05	4.67375
Mettl17	514.465	0.355186	0.0995282	3.56869	0.000358766	0.0123798	1.90729
Caly	2578.34	0.354994	0.075689	4.69017	2.72974e-06	0.000252285	3.59811
Cpne1	985.979	0.346904	0.0762698	4.54838	5.40615e-06	0.000454462	3.3425
Rit2	1262.24	0.346639	0.0768964	4.50787	6.54813e-06	0.000533437	3.27292
Ass1	776.654	0.345311	0.088606	3.89715	9.73326e-05	0.00460552	2.33672
Kcna6	3790.99	0.343764	0.0534929	6.42634	1.30714e-10	3.89774e-08	7.40919
Carmil3	1010.98	0.343511	0.0861406	3.98779	6.66923e-05	0.00354884	2.44991
Adgra3	780.127	0.335745	0.0931474	3.60445	0.000312816	0.0110106	1.95819
Snrnp70	5887.42	0.334382	0.0494581	6.76093	1.37111e-11	4.61044e-09	8.33626
Fyco1	1525.12	0.333528	0.074905	4.45268	8.48045e-06	0.00066349	3.17817
Ndufa1	570.686	0.333238	0.0965058	3.45304	0.000554306	0.0166632	1.77824
Cpne6	2990.95	0.330361	0.0692951	4.76746	1.86562e-06	0.000184277	3.73453
Gm1043	996.444	0.327185	0.0888885	3.68084	0.000232462	0.00879444	2.05579
Derl1	1164.24	0.323688	0.0749694	4.31761	1.57728e-05	0.00110788	2.95551
Vat1l	798.559	0.321942	0.105529	3.05075	0.00228272	0.0453217	1.34369
A730017L22Rik	507.431	0.321862	0.10023	3.21122	0.00132172	0.0309	1.51004
Chga	1741.79	0.319772	0.0784909	4.074	4.62116e-05	0.00261766	2.58209
Dnhd1	554.549	0.318717	0.100498	3.1714	0.00151708	0.0338166	1.47087
Vgf	6079.88	0.318599	0.0781464	4.07695	4.56293e-05	0.00261278	2.5829
Pcyox1l	598.26	0.317883	0.090686	3.50532	0.000456058	0.0144936	1.83882
Ptpre	905.222	0.316418	0.092695	3.41354	0.000641249	0.018426	1.73457
Medag	662.222	0.316317	0.103291	3.06237	0.00219588	0.0442593	1.354
B630019K06Rik	769.198	0.315133	0.0822552	3.83116	0.00012754	0.00557911	2.25344
Ccdc85c	2244.44	0.313691	0.0632991	4.95569	7.20748e-07	8.02162e-05	4.09574
Sccpdh	685.448	0.312615	0.0885001	3.53237	0.000411846	0.013448	1.87134
Naa40	985.701	0.310053	0.0758027	4.09026	4.30897e-05	0.00248537	2.60461
Ptprf	3641.49	0.309282	0.0659375	4.69052	2.72507e-06	0.000252285	3.59811
Polr2a	5139.27	0.309238	0.0534511	5.78545	7.23186e-09	1.5239e-06	5.81704
4732471J01Rik	473.066	0.308193	0.0998833	3.08554	0.00203186	0.0421861	1.37483
Limk1	2314.35	0.308016	0.0792652	3.88589	0.000101954	0.00474992	2.32331
Me1	1296.24	0.307477	0.0836144	3.67731	0.000235702	0.00886914	2.05212
Amotl1	841.256	0.305667	0.0916101	3.3366	0.000848087	0.0226023	1.64585
Entpd6	825.018	0.303983	0.0834353	3.64334	0.000269122	0.00982263	2.00777
Tapbp	752.804	0.303738	0.0956758	3.17465	0.00150015	0.0336805	1.47262
Gng4	759.268	0.303732	0.0955985	3.17716	0.00148723	0.0336255	1.47333
Cox5a	1175.72	0.30317	0.0975609	3.1075	0.00188678	0.040148	1.39634
Stk38	918.149	0.302889	0.0805792	3.75889	0.000170667	0.00688065	2.16237
Rab3b	1115.51	0.302765	0.0773947	3.91196	9.15518e-05	0.00442033	2.35455
Ctnnbl1	518.351	0.301714	0.0982481	3.07094	0.00213385	0.0436267	1.36025
Ptprn	18757.6	0.300623	0.058708	5.12066	3.04474e-07	3.81897e-05	4.41805
Prnp	13435	0.299909	0.0451254	6.64612	3.00916e-11	9.70548e-09	8.01298
Itga3	680.009	0.296936	0.0981578	3.02509	0.00248557	0.0477302	1.32121
Adam15	2601.09	0.296561	0.0681125	4.35399	1.3368e-05	0.000973582	3.01163
Cfap410	591.263	0.2961	0.094864	3.12131	0.00180049	0.0389261	1.40976
Hs3st2	1111.51	0.295873	0.0911877	3.24466	0.00117593	0.0285268	1.54475
Gfra4	1182.23	0.295328	0.0770955	3.83067	0.000127793	0.00557911	2.25344
Pak1ip1	618.499	0.295101	0.090837	3.24868	0.0011594	0.0283951	1.54676
Plxna3	1062.41	0.294748	0.0768538	3.83518	0.000125473	0.00553903	2.25657
Ddx39b	2039.09	0.294489	0.0696137	4.23033	2.33348e-05	0.0015366	2.81344
Nos1	1782.22	0.29373	0.0831879	3.53092	0.000414121	0.0134944	1.86985
Vars	1459.32	0.293422	0.0760464	3.85846	0.000114103	0.00507966	2.29417
Slc7a4	1459.81	0.293316	0.0774822	3.78559	0.000153344	0.00634409	2.19763
St6galnac4	832.293	0.290965	0.0873359	3.33157	0.000863589	0.0229381	1.63944
L1cam	5328.06	0.290895	0.0538728	5.39966	6.67673e-08	1.07673e-05	4.9679
Elac2	1132.24	0.29042	0.0723975	4.01146	6.03453e-05	0.00324387	2.48894
Smyd2	862.718	0.290079	0.089319	3.24767	0.00116355	0.0283951	1.54676
Gpr26	2566.18	0.289745	0.0742986	3.89974	9.62979e-05	0.00458401	2.33875
Tra2a	1033.82	0.288556	0.0836018	3.45155	0.000557367	0.0167147	1.7769
C1ql3	3076.14	0.28768	0.0868889	3.3109	0.000929976	0.0240236	1.61936
Slc25a25	1245.59	0.286783	0.0779617	3.67851	0.000234602	0.0088488	2.05312
Rab27b	782.413	0.28654	0.0942972	3.03869	0.00237609	0.0466549	1.3311
Coq8b	536.321	0.286344	0.0933069	3.06884	0.00214895	0.043822	1.35831
Wdr1	3885.22	0.285276	0.0521538	5.4699	4.50288e-08	7.82017e-06	5.10678
Syn2	13516	0.283593	0.0590498	4.8026	1.56616e-06	0.000157653	3.8023
Ankrd10	703.045	0.283083	0.0915614	3.09173	0.00198993	0.0415442	1.38149
Slc5a3	1503.55	0.282954	0.0742797	3.80931	0.000139357	0.00596092	2.22469
Slc32a1	1739.1	0.282122	0.0819043	3.44453	0.000572048	0.0170578	1.76808
Slc35f6	944.446	0.282106	0.0816071	3.45687	0.000546479	0.0165769	1.7805
Prmt2	686.976	0.281582	0.0885636	3.17943	0.00147566	0.0334595	1.47548
Psma1	874.124	0.281055	0.0808959	3.47428	0.000512227	0.0157802	1.80189
Psmb2	1460.54	0.280911	0.0767984	3.65778	0.000254412	0.00939422	2.02714
Fam214b	1206.4	0.280799	0.0719821	3.90095	9.58164e-05	0.00457487	2.33962
Slc7a10	749.421	0.28049	0.0906015	3.09587	0.00196236	0.041077	1.3864
Snx10	1543.87	0.280005	0.0775787	3.6093	0.000307029	0.0108552	1.96436
Smyd3	971.639	0.27694	0.0783682	3.53383	0.000409584	0.0134296	1.87194
Psmc3	1375.57	0.276614	0.072496	3.81558	0.000135865	0.0058507	2.23279
Mdn1	3980.46	0.276377	0.055296	4.99813	5.78879e-07	6.67781e-05	4.17537
Tmem94	2862.07	0.275406	0.0607777	4.53137	5.86014e-06	0.000484889	3.31436
Tmem130	4117.58	0.273495	0.0514098	5.31989	1.03831e-07	1.57783e-05	4.80194
Hexa	711.61	0.272879	0.090399	3.0186	0.00253943	0.0485286	1.314
Atat1	1340.74	0.271907	0.0769618	3.53301	0.000410854	0.0134433	1.87149
Stac2	5283.24	0.271122	0.0654618	4.14169	3.44756e-05	0.00210368	2.67702
Hspbp1	1020.04	0.271084	0.0827225	3.27703	0.00104904	0.0262742	1.58047
Ackr1	1268.31	0.270261	0.0741252	3.64601	0.000266341	0.00974363	2.01128
9330102E08Rik	1253.02	0.269099	0.0790153	3.40565	0.000660069	0.0188639	1.72437
Lrpap1	2038.01	0.268606	0.0640975	4.19059	2.78231e-05	0.00178023	2.74952
Pnma2	1915.12	0.268211	0.0739515	3.62686	0.000286894	0.0103047	1.98696
Atp13a2	4337.46	0.268071	0.0719227	3.72721	0.000193614	0.00761163	2.11852
Pfkl	3076.97	0.266717	0.063813	4.17966	2.91943e-05	0.00185296	2.73213
Ctsd	4694.78	0.266554	0.0602263	4.42587	9.60556e-06	0.000740519	3.13046
Stxbp5	4952.41	0.266215	0.0535543	4.97094	6.66287e-07	7.57554e-05	4.12059
Os9	2545.31	0.266152	0.0590101	4.51028	6.47413e-06	0.00053014	3.27561
Efna3	1718.31	0.265799	0.0675189	3.93666	8.26218e-05	0.00406777	2.39064
Fam32a	1374.89	0.262561	0.0756229	3.47197	0.000516645	0.0158545	1.79985
Smpd4	2115.46	0.262444	0.0699699	3.75081	0.000176261	0.00707011	2.15057
Psmb3	1150.99	0.261546	0.0739411	3.53722	0.00040436	0.0132975	1.87623
Slc6a7	1771.05	0.261383	0.0705514	3.70487	0.000211502	0.00813278	2.08976
Scg2	2467.58	0.261339	0.0734589	3.55762	0.000374233	0.0126918	1.89648
Ppm1f	1988.12	0.261303	0.0648812	4.02741	5.63952e-05	0.00307335	2.51239
Panx2	3286.75	0.259582	0.0708882	3.66185	0.000250405	0.00928968	2.032
Clk3	1495.24	0.258543	0.067285	3.84251	0.000121784	0.00540637	2.26709
Ttll3	947.019	0.258184	0.0829855	3.11119	0.00186335	0.0399571	1.39841
Nrsn2	1553.99	0.258088	0.0655246	3.9388	8.18901e-05	0.00404435	2.39315
Slc25a19	730.391	0.257778	0.0831473	3.10026	0.0019335	0.0406403	1.39104
Mboat7	3135.3	0.255534	0.0541254	4.72115	2.3452e-06	0.000221389	3.65484
Grb10	1071.92	0.255154	0.0785406	3.24868	0.0011594	0.0283951	1.54676
Rae1	892.893	0.25468	0.0800622	3.18102	0.00146756	0.0333717	1.47662
Ptcd3	1253.84	0.25297	0.0747719	3.38323	0.000716391	0.0201099	1.69659
Lztr1	3336.76	0.252813	0.0666108	3.79538	0.000147419	0.00613107	2.21246
Wdr18	1118.45	0.252266	0.0825708	3.05515	0.00224948	0.044929	1.34747
Neurl1b	3944.79	0.25139	0.0650488	3.86464	0.000111252	0.00498082	2.3027
Ache	1149.87	0.250887	0.0719931	3.48488	0.000492359	0.0152275	1.81737
Impdh1	1073.9	0.250485	0.0778366	3.21808	0.00129052	0.0303502	1.51784
Armcx2	2265.23	0.250036	0.0609201	4.10433	4.05484e-05	0.00238225	2.62301
Anxa6	2958.5	0.246593	0.0563553	4.37568	1.21052e-05	0.000911004	3.04048
Cul7	1024.44	0.246564	0.0810156	3.04341	0.00233911	0.0461515	1.33581
Disp2	15566.7	0.246234	0.0436345	5.6431	1.67011e-08	3.42784e-06	5.46498
Gabrd	1531.84	0.245699	0.0810421	3.03175	0.00243142	0.0470908	1.32706
Npas2	2560.73	0.245044	0.0644289	3.80332	0.000142771	0.00604748	2.21843
Dner	2598.78	0.244151	0.0723325	3.37539	0.000737099	0.0205815	1.68652
Mon1b	1065.64	0.243812	0.0786434	3.10022	0.00193378	0.0406403	1.39104
Fkbp4	1574.18	0.243716	0.0663716	3.67199	0.000240673	0.00901326	2.04512
Nucb1	1176.09	0.241545	0.0774008	3.1207	0.00180421	0.0389467	1.40953
Mthfsd	1104.77	0.241535	0.0765033	3.15718	0.00159304	0.0350646	1.45513
Micu1	1823.55	0.240709	0.0637751	3.77434	0.000160431	0.00651786	2.18589
Rubcn	3396.62	0.239004	0.0562922	4.24577	2.17843e-05	0.00145265	2.83784
Atp6v1g2	11018.2	0.238962	0.0573586	4.1661	3.09854e-05	0.00195097	2.70975
Cbr1	1031.13	0.238864	0.0775957	3.07831	0.00208175	0.0429504	1.36703
Bscl2	1958.6	0.238419	0.0601276	3.96522	7.33282e-05	0.00378719	2.42168
Acss2	1414.9	0.237595	0.0731726	3.24705	0.00116606	0.0283951	1.54676
Tecr	9385.86	0.236906	0.0489655	4.83822	1.3101e-06	0.000137118	3.86291
Mta3	3992.45	0.236492	0.0544466	4.34356	1.40191e-05	0.00100708	2.99694
Fnbp1l	3089.96	0.235761	0.0667893	3.52993	0.000415667	0.0135169	1.86912
Ulk1	4839.95	0.235131	0.0593553	3.96142	7.45047e-05	0.00380619	2.41951
Afg3l2	1564.85	0.235077	0.0686988	3.42185	0.000621975	0.018136	1.74146
Ccn3	1991.34	0.234878	0.0763405	3.07672	0.00209294	0.0430128	1.3664
Ehd3	2728.29	0.233871	0.0586986	3.98427	6.76881e-05	0.00357774	2.44639
Lrp8	3605.69	0.233159	0.0613179	3.80247	0.000143263	0.00604748	2.21843
Pbx2	1032.79	0.23275	0.0766072	3.03823	0.00237974	0.0466549	1.3311
Atp6v0b	2892.22	0.232526	0.0569073	4.08604	4.38792e-05	0.0025217	2.59831
Rogdi	2769.65	0.230909	0.0638616	3.61578	0.000299449	0.0106588	1.97229
Rtl8c	2973.81	0.230139	0.0562146	4.09395	4.24092e-05	0.00245508	2.60994
Psmb1	1241.19	0.229325	0.0755869	3.03392	0.00241397	0.0468649	1.32915
Kdm5a	1649.52	0.228983	0.0650508	3.52007	0.000431435	0.0139451	1.85558
Man1b1	1310.1	0.228035	0.0686709	3.32069	0.000897949	0.0234999	1.62893
Ergic3	1686.61	0.227546	0.0704553	3.22965	0.00123942	0.0295443	1.52953
Tmem259	2909.98	0.227398	0.0748722	3.03714	0.00238832	0.0467108	1.33058
Castor2	3645.29	0.227308	0.0571	3.98088	6.86608e-05	0.00360503	2.44309
Tubb4b	5532.75	0.227182	0.0650506	3.49239	0.000478724	0.0150114	1.82358
Fbrs	2470.91	0.227171	0.0606967	3.74273	0.000182034	0.00726482	2.13877
Gpr137	2217.8	0.226389	0.0710576	3.186	0.00144255	0.0329453	1.48221
Hdac6	1525.59	0.226063	0.065868	3.43207	0.000598998	0.0175959	1.75459
Flna	2303.88	0.225896	0.0741979	3.0445	0.00233066	0.0461072	1.33623
Pcdh17	2505.76	0.225569	0.0705131	3.19897	0.0013792	0.0317738	1.49793
Ran	1813.9	0.225089	0.0739859	3.04232	0.00234761	0.0462428	1.33496
Strip1	1759.52	0.223797	0.0738916	3.02871	0.00245598	0.0475083	1.32323
Mllt11	5421.47	0.223087	0.0626685	3.55979	0.000371145	0.0126413	1.89821
Slc1a4	1979.51	0.222896	0.0678101	3.28707	0.00101236	0.0255173	1.59316
Trmt1	1333.46	0.222032	0.0683766	3.2472	0.00116546	0.0283951	1.54676
Mtss2	7204.53	0.220984	0.0713472	3.09731	0.00195288	0.0409328	1.38793
Srxn1	2348.03	0.22055	0.0591193	3.73059	0.00019103	0.00752876	2.12328
Pgam1	9835.18	0.22005	0.0505273	4.35507	1.33027e-05	0.000973582	3.01163
Syngr3	2373.04	0.219324	0.0622036	3.52591	0.000422032	0.0136957	1.86342
Kmt2a	12689.2	0.219181	0.054457	4.02484	5.70133e-05	0.00309635	2.50915
H13	1829.19	0.219053	0.06434	3.40462	0.000662571	0.0188672	1.72429
Timm29	1498.55	0.218961	0.0672965	3.25367	0.00113923	0.0281319	1.5508
Emc1	4487.6	0.21857	0.0517261	4.22552	2.3839e-05	0.00156329	2.80596
Cpt1c	2837.84	0.217992	0.0696623	3.12926	0.00175246	0.038096	1.41912
Hapln4	5204.47	0.217165	0.0585162	3.71119	0.000206288	0.00799062	2.09742
Ehmt2	4600.02	0.216352	0.0597802	3.61913	0.000295597	0.0105932	1.97497
Frmd4a	1878.79	0.215308	0.0689666	3.12192	0.00179675	0.0388984	1.41007
Rtl8b	2912.87	0.215254	0.0663505	3.24419	0.00117784	0.0285268	1.54475
Pnpla6	1926.91	0.214881	0.06263	3.43096	0.000601439	0.0176348	1.75363
Mt3	2858.36	0.21446	0.0625481	3.42872	0.000606441	0.0177485	1.75084
Etnk1	7761.72	0.213652	0.0462839	4.61612	3.90985e-06	0.000341388	3.46675
Clptm1	4909.88	0.211926	0.0531558	3.98689	6.69461e-05	0.00355039	2.44972
Atp6v0c	11990.7	0.211333	0.0641091	3.29646	0.0009791	0.0248168	1.60526
Ctsb	10982.4	0.211057	0.0525532	4.01607	5.91756e-05	0.00319185	2.49596
Slc17a7	43652.5	0.210529	0.046158	4.56105	5.08976e-06	0.000430153	3.36638
Cnnm1	3484.72	0.210269	0.065692	3.20083	0.00137033	0.0316767	1.49926
Ralgps1	3826.17	0.209976	0.0508728	4.12747	3.66782e-05	0.00222426	2.65281
Hcfc1r1	1501.36	0.209787	0.0642384	3.26576	0.00109173	0.0271711	1.56589
Rtl8a	2093.31	0.209591	0.0621843	3.37048	0.000750368	0.0208689	1.6805
Ipo4	2700.52	0.209446	0.0589609	3.55229	0.000381901	0.0128276	1.89185
Bicdl1	1522.11	0.209119	0.0694465	3.01122	0.00260201	0.0495448	1.305
Arhgap44	6039.61	0.208867	0.068275	3.0592	0.0022193	0.0445098	1.35154
Prkcg	9199.72	0.208815	0.0657351	3.17662	0.00149002	0.0336405	1.47314
Rgp1	1813.25	0.207546	0.0637289	3.25671	0.00112713	0.0278767	1.55476
Wars	2323.66	0.207264	0.062009	3.34248	0.000830345	0.0223176	1.65135
Osbpl10	1551.04	0.207184	0.0670615	3.08946	0.00200519	0.0417523	1.37932
Ctbp1	3931.68	0.206938	0.0638365	3.24168	0.00118825	0.0286268	1.54323
Kansl3	1764.69	0.206671	0.0624234	3.3108	0.000930298	0.0240236	1.61936
Ezh1	2151.53	0.206668	0.0603098	3.42677	0.000610814	0.0178434	1.74852
Blcap	1431.89	0.206644	0.0682988	3.02559	0.00248145	0.047709	1.3214
Pgrmc1	2587.34	0.205652	0.057857	3.55449	0.000378708	0.0127887	1.89317
Tubb2a	4889.38	0.205498	0.0529854	3.87839	0.00010515	0.0048308	2.31598
Atp1a3	78849.7	0.203704	0.0550965	3.69723	0.000217963	0.00832049	2.07985
Maea	1788.94	0.203517	0.0638937	3.18525	0.0014463	0.0329741	1.48183
Cadm3	17107	0.200387	0.0526095	3.80895	0.000139556	0.00596092	2.22469
Saraf	2351.68	0.19969	0.061467	3.24874	0.00115919	0.0283951	1.54676
Gnal	5969.53	0.19907	0.0574728	3.46373	0.00053274	0.0162224	1.78988
Dzip1	2853.84	0.197664	0.0583074	3.39003	0.000698849	0.0197932	1.70348
Bicd2	2297.06	0.197422	0.0589228	3.35052	0.00080661	0.0218282	1.66098
Ddx24	4385.54	0.197332	0.052968	3.72549	0.000194935	0.00762677	2.11766
Atp6v1b2	14882.4	0.197292	0.0470493	4.19331	2.74916e-05	0.00176617	2.75297
St8sia5	2404.16	0.195949	0.0647526	3.02612	0.00247712	0.047709	1.3214
Nipal3	3166.18	0.195138	0.0608067	3.20916	0.00133125	0.031077	1.50756
Psmb7	2428.07	0.194527	0.0638319	3.04749	0.00230758	0.0457578	1.33953
Peg13	10105.7	0.194065	0.0498155	3.89568	9.79256e-05	0.0046069	2.33659
Tmx2	3423.82	0.193777	0.0550496	3.52004	0.000431484	0.0139451	1.85558
Mmd	4923.76	0.193651	0.0627907	3.08407	0.00204191	0.0422939	1.37372
Ubr1	2396.71	0.19353	0.0571421	3.38681	0.000707104	0.0199259	1.70058
Phyhipl	4359.19	0.193449	0.0559967	3.45466	0.000550995	0.0166566	1.77841
Hpcal4	24948.7	0.190775	0.0589392	3.23682	0.00120871	0.0289871	1.53779
Atp6v0a1	15149.6	0.189057	0.0497558	3.79969	0.000144877	0.00608815	2.21551
Vcp	5834.15	0.187904	0.0520224	3.61198	0.000303866	0.0107675	1.96789
Lcor	2731.42	0.187557	0.0568204	3.30088	0.000963824	0.0246477	1.60822
Ak5	3249.96	0.18621	0.0590243	3.15481	0.00160603	0.0353015	1.45221
Eif3c	3277.44	0.185624	0.0572878	3.2402	0.00119447	0.0287326	1.54162
Emc10	4486.99	0.180727	0.0564723	3.20027	0.00137298	0.0316767	1.49926
Idh3b	3601.87	0.18001	0.0542269	3.31957	0.000901566	0.0235121	1.62871
Rptor	3882.89	0.178776	0.0538075	3.32251	0.000892101	0.0234518	1.62982
Ncs1	10082.3	0.176997	0.0497828	3.55538	0.000377427	0.0127727	1.89372
Tmem30a	5705.76	0.175838	0.0514007	3.42092	0.000624101	0.0181579	1.74094
Peg3	13826.4	0.172582	0.0454507	3.79713	0.000146383	0.00612018	2.21324
Tmtc1	4203.35	0.17196	0.0543332	3.16491	0.00155132	0.0343858	1.46362
Sdha	4624.11	0.165131	0.0520627	3.17177	0.00151513	0.0338166	1.47087
Cand1	5553.33	0.162147	0.0493133	3.28809	0.00100868	0.0254652	1.59405
Atxn10	4959.64	0.161467	0.048985	3.29625	0.000979857	0.0248168	1.60526
Psap	32873.6	0.158427	0.0474897	3.33603	0.000849834	0.0226107	1.64569
Trappc10	4589.06	0.156944	0.0497077	3.15734	0.00159218	0.0350646	1.45513
Ctxn1	8748.35	0.155636	0.045929	3.38863	0.000702415	0.0198586	1.70205
Tagln3	5025.44	0.155424	0.0513639	3.02594	0.00247865	0.047709	1.3214
Kcnq2	14995.1	0.152954	0.0482065	3.1729	0.00150925	0.033785	1.47128
Nsg2	8332.98	0.151641	0.0498111	3.04431	0.00233212	0.0461072	1.33623
Map1a	88412.2	-0.146671	0.0431158	-3.40178	0.000669477	0.0190295	1.72057
Srrm2	37786.3	-0.148412	0.0430937	-3.44393	0.000573322	0.0170636	1.76793
Shank1	53924.6	-0.153507	0.0505616	-3.03605	0.002397	0.0467108	1.33058
Herc1	13601.1	-0.153943	0.044853	-3.43216	0.000598788	0.0175959	1.75459
Ppp1r12b	4951.42	-0.154198	0.0503349	-3.06344	0.00218808	0.0442593	1.354
Dock3	16597.9	-0.154884	0.0479211	-3.23205	0.00122904	0.0293853	1.53187
Agap2	27082.4	-0.158865	0.0518681	-3.06287	0.00219224	0.0442593	1.354
Spag9	10151.4	-0.162013	0.0486414	-3.33077	0.000866069	0.0229654	1.63893
Slc1a2	121637	-0.166811	0.0515716	-3.23455	0.00121835	0.0291739	1.53501
Apc	17081.7	-0.167082	0.0488496	-3.42034	0.000625428	0.0181579	1.74094
Meg3	107729	-0.169391	0.0437162	-3.87479	0.000106717	0.00487443	2.31208
Map3k12	3571.38	-0.170837	0.054779	-3.11865	0.00181682	0.0391185	1.40762
Zfp638	2753.72	-0.171588	0.0566701	-3.02783	0.00246314	0.0475547	1.32281
Rasal2	6540.88	-0.171661	0.0533737	-3.21621	0.00129895	0.0305032	1.51566
Phyhip	14404.9	-0.172546	0.0482741	-3.57431	0.000351158	0.0121438	1.91565
Vsnl1	11452.1	-0.174067	0.0520098	-3.34682	0.000817453	0.0220461	1.65667
Prickle2	8574.28	-0.174778	0.0572351	-3.05368	0.0022605	0.0449935	1.34685
Gng3	4637.15	-0.175142	0.0546788	-3.20311	0.00135951	0.0315474	1.50104
Cyfip2	47637.8	-0.175421	0.043455	-4.03684	5.41768e-05	0.00297778	2.52611
Kif5c	21577.3	-0.176846	0.0582745	-3.03471	0.00240769	0.0468609	1.32919
Lrrc58	6486.31	-0.17689	0.0557201	-3.17462	0.00150032	0.0336805	1.47262
Dlg4	21634.7	-0.177752	0.0478944	-3.71134	0.000206167	0.00799062	2.09742
Brsk1	9057.28	-0.18008	0.0450085	-4.00103	6.30661e-05	0.00336722	2.47273
Secisbp2l	6236.78	-0.180794	0.0510902	-3.53873	0.000402064	0.0132934	1.87637
Arf3	31251.7	-0.181121	0.0456966	-3.96355	7.38449e-05	0.00380145	2.42005
Septin7	4751.14	-0.182734	0.057098	-3.20036	0.00137257	0.0316767	1.49926
4930402H24Rik	3903.15	-0.183611	0.0544922	-3.36949	0.000753076	0.0208689	1.6805
Arhgef25	3696.12	-0.184522	0.0598083	-3.08522	0.00203403	0.0421861	1.37483
Phactr1	14482.3	-0.18557	0.0510962	-3.63177	0.00028148	0.0101564	1.99326
Add2	12181	-0.187081	0.0483321	-3.87074	0.000108507	0.00492787	2.30734
Rims2	5000.68	-0.187169	0.0555255	-3.37086	0.00074934	0.0208689	1.6805
Epha4	7502.39	-0.187279	0.0616349	-3.03852	0.00237745	0.0466549	1.3311
Fam81a	4075.4	-0.187405	0.0564907	-3.31745	0.000908422	0.0235742	1.62756
5730409E04Rik	2263.92	-0.187913	0.0604731	-3.10739	0.0018875	0.040148	1.39634
Dlg1	3921.78	-0.188577	0.0596412	-3.16185	0.00156768	0.0346028	1.46089
Jph4	10361.4	-0.1887	0.0519501	-3.63234	0.000280861	0.0101564	1.99326
Slc8a2	11822.7	-0.188708	0.052178	-3.61661	0.000298482	0.0106483	1.97272
Nrgn	25371.6	-0.189138	0.0618233	-3.05934	0.00221829	0.0445098	1.35154
Hlf	7916.75	-0.189358	0.0590466	-3.20694	0.00134157	0.0312717	1.50485
Ptk2b	12668.1	-0.189568	0.0435879	-4.34911	1.36694e-05	0.000986442	3.00593
Hivep2	21639	-0.190077	0.0571333	-3.3269	0.000878184	0.0232087	1.63435
Flnb	4401.83	-0.19107	0.0615439	-3.10462	0.00190526	0.0403446	1.39421
Nrxn3	14145.9	-0.191737	0.0535263	-3.58211	0.000340831	0.0118125	1.92766
Klf9	5828.92	-0.191813	0.0594847	-3.22457	0.0012616	0.0299802	1.52317
Chd9	4056.11	-0.192435	0.0568204	-3.38673	0.000707315	0.0199259	1.70058
Nos1ap	11459.2	-0.192839	0.0561493	-3.4344	0.000593877	0.0175543	1.75562
Dmd	4698.11	-0.192875	0.0553406	-3.48523	0.000491719	0.0152275	1.81737
Apoe	9809.55	-0.193066	0.0528279	-3.65461	0.000257568	0.00946757	2.02376
Ptpn3	2554.74	-0.193088	0.0626254	-3.08323	0.00204767	0.0423025	1.37363
Tmem50b	1881.51	-0.193448	0.0629325	-3.07389	0.00211285	0.0433094	1.36342
Rbfox3	11002	-0.194577	0.0619095	-3.14293	0.00167265	0.036613	1.43636
Wipf2	5323.88	-0.194947	0.0558124	-3.49289	0.000477815	0.0150114	1.82358
Acap3	3479.77	-0.195876	0.0627737	-3.12035	0.00180638	0.0389467	1.40953
Ankib1	2093.15	-0.196593	0.0637552	-3.08357	0.00204535	0.0423025	1.37363
Sort1	18488	-0.197586	0.0473742	-4.17075	3.03595e-05	0.00191921	2.71688
Ppp6r3	2178.01	-0.199409	0.0594319	-3.35525	0.000792941	0.0216385	1.66477
Plcb1	9167.13	-0.200974	0.0518027	-3.87961	0.000104624	0.00482064	2.3169
Kdm5c	2803.05	-0.201086	0.0587967	-3.42002	0.000626172	0.0181579	1.74094
Pcmt1	2414.76	-0.202966	0.0645874	-3.14251	0.00167506	0.036615	1.43634
Tm9sf3	2409.83	-0.203164	0.0663475	-3.06212	0.00219775	0.0442593	1.354
Nrcam	14626.2	-0.20331	0.05739	-3.5426	0.000396203	0.0131455	1.88122
Atp2b3	5321.53	-0.203397	0.0517503	-3.93035	8.48234e-05	0.00415031	2.38192
Arhgap26	5913.8	-0.20527	0.0556121	-3.6911	0.000223286	0.0084827	2.07147
Yy1	1614.33	-0.205679	0.0638865	-3.21945	0.00128438	0.030296	1.51862
Cracdl	5052.66	-0.20717	0.0522825	-3.96251	7.41662e-05	0.00380559	2.41958
Stxbp5l	8522.11	-0.207794	0.0583183	-3.5631	0.000366507	0.0125374	1.90179
Ptprj	7879.96	-0.207841	0.0565522	-3.67521	0.000237656	0.00892143	2.04957
Basp1	8080.87	-0.208194	0.0542843	-3.83524	0.000125439	0.00553903	2.25657
Pom121	4394.67	-0.208679	0.0611068	-3.41499	0.000637848	0.0183616	1.73609
Kcnb1	18149.8	-0.210116	0.0542931	-3.87003	0.000108822	0.00492787	2.30734
Pde1b	3685.68	-0.210363	0.0579621	-3.62933	0.000284163	0.0102299	1.99013
Prmt8	1764.71	-0.210479	0.0697016	-3.01972	0.00253008	0.0484671	1.31455
Akap9	2465.06	-0.211504	0.056692	-3.73076	0.000190905	0.00752876	2.12328
Robo2	5082.35	-0.211863	0.063802	-3.32064	0.000898124	0.0234999	1.62893
Cpeb4	5950.6	-0.21259	0.0612878	-3.46871	0.000522961	0.0160172	1.79541
Tspyl5	1327.55	-0.212677	0.0688959	-3.08694	0.00202227	0.0420527	1.37621
Nell2	11439.5	-0.214313	0.04969	-4.31301	1.6105e-05	0.00112621	2.94838
Kcnq5	5392.55	-0.215152	0.0678075	-3.17298	0.00150883	0.033785	1.47128
Cacnb4	7208.49	-0.217183	0.0562763	-3.85923	0.000113744	0.00507801	2.29431
Tuba4a	12858.4	-0.217994	0.0576687	-3.78011	0.000156762	0.00644339	2.19089
Ttc14	2549.35	-0.218196	0.059006	-3.69786	0.000217429	0.00832019	2.07987
Ppp3cb	6090.17	-0.218506	0.0578191	-3.77913	0.000157375	0.00644339	2.19089
Atp2b2	57273.2	-0.219613	0.0616676	-3.56125	0.000369099	0.0125988	1.89967
Scn4b	3899.13	-0.219668	0.0708469	-3.1006	0.00193128	0.0406403	1.39104
Mgll	5576.25	-0.219993	0.0595909	-3.69172	0.000222741	0.00848241	2.07148
Ccdc127	1680.29	-0.22058	0.0730622	-3.01908	0.00253544	0.0485111	1.31416
Fzd3	6697.21	-0.220661	0.0599511	-3.68069	0.000232604	0.00879444	2.05579
Grin2a	24339	-0.222729	0.0585248	-3.80572	0.000141391	0.00600683	2.22135
Sestd1	3310.18	-0.223457	0.0718731	-3.10904	0.00187694	0.0400539	1.39735
Fkrp	1388.01	-0.223764	0.0719019	-3.11207	0.00185783	0.0398928	1.39911
Lrrc49	1768.43	-0.22519	0.0699728	-3.21825	0.00128978	0.0303502	1.51784
N4bp2l2	2498.38	-0.225711	0.072089	-3.131	0.00174211	0.0379232	1.42109
Fut9	5539.54	-0.227279	0.0709559	-3.20311	0.00135954	0.0315474	1.50104
Pwwp2a	1207.57	-0.227401	0.0739753	-3.07402	0.00211197	0.0433094	1.36342
Runx1t1	1246.71	-0.227651	0.0739659	-3.07778	0.00208546	0.0429709	1.36683
Ptp4a2	1688.29	-0.228389	0.0704133	-3.24355	0.0011805	0.0285268	1.54475
Tfrc	1681.79	-0.228668	0.0676938	-3.37797	0.000730226	0.0204619	1.68905
Ddn	15786.6	-0.228739	0.0590159	-3.87589	0.000106234	0.00486644	2.31279
Dact3	4668.58	-0.229424	0.0703491	-3.26122	0.00110932	0.0275223	1.56032
Prkcb	41960.4	-0.229765	0.0474132	-4.84601	1.2597e-06	0.000132722	3.87706
Parva	2122.81	-0.230333	0.0658686	-3.49685	0.000470779	0.0148211	1.82912
Sub1	1919.82	-0.230565	0.073489	-3.1374	0.00170451	0.0372073	1.42937
Rhobtb2	4389.36	-0.231418	0.054252	-4.26562	1.99348e-05	0.00135797	2.86711
Ppp3r1	15571.8	-0.231527	0.0568282	-4.07415	4.61819e-05	0.00261766	2.58209
Gabrg2	4352.61	-0.232358	0.0720891	-3.22321	0.00126764	0.0300357	1.52236
Specc1	3477.67	-0.233057	0.0553868	-4.20782	2.57848e-05	0.0016701	2.77726
Nucks1	5290.44	-0.235544	0.0615681	-3.82575	0.000130373	0.00567607	2.24595
Zfp236	2431.44	-0.235653	0.0568361	-4.14619	3.38052e-05	0.00208694	2.68049
Atp2a2	25051.5	-0.236305	0.0491682	-4.80605	1.53941e-06	0.000157064	3.80392
Phip	1889.51	-0.237873	0.0691574	-3.43959	0.000582587	0.0172743	1.7626
Trpm3	2114.8	-0.238131	0.0728085	-3.27065	0.00107299	0.0267656	1.57242
Scai	2614.76	-0.238511	0.0575815	-4.14214	3.44076e-05	0.00210368	2.67702
Rragd	2989.79	-0.238727	0.0689141	-3.46413	0.000531946	0.0162224	1.78988
Dock4	4914.95	-0.239707	0.0681286	-3.51844	0.000434091	0.0139769	1.85459
Ephb1	1423.49	-0.240265	0.0739854	-3.24747	0.00116437	0.0283951	1.54676
Ankrd12	5488.3	-0.240328	0.0594305	-4.04384	5.25826e-05	0.00291511	2.53535
Slc24a3	2819.31	-0.240651	0.0694089	-3.46715	0.000525999	0.0160791	1.79374
Erlec1	1080.76	-0.241399	0.0756706	-3.19013	0.00142211	0.0325954	1.48684
Abca8b	966.709	-0.241437	0.0789888	-3.0566	0.00223863	0.0448408	1.34833
Ntm	6507.69	-0.241716	0.0595485	-4.05915	4.92513e-05	0.00276017	2.55906
Btaf1	1374.12	-0.242059	0.0689853	-3.50885	0.000450053	0.0144273	1.84082
Kcnq3	9455.83	-0.24272	0.0535222	-4.53494	5.76188e-06	0.000479267	3.31942
Rnf130	6012.14	-0.244283	0.0484133	-5.04578	4.51667e-07	5.36703e-05	4.27027
Arap2	3305.33	-0.244546	0.0587386	-4.1633	3.13685e-05	0.00196725	2.70614
Lrrc4c	4161	-0.245113	0.0732621	-3.3457	0.000820754	0.0220974	1.65566
Foxp1	5094.24	-0.245664	0.0711471	-3.4529	0.000554597	0.0166632	1.77824
Rnf145	2236.62	-0.246129	0.0586743	-4.19484	2.73062e-05	0.00176142	2.75414
Diaph2	1319.32	-0.246611	0.0732018	-3.36892	0.000754637	0.0208689	1.6805
Tnik	6561.39	-0.24718	0.0528155	-4.68007	2.86771e-06	0.000263496	3.57923
Plcl2	2721.37	-0.248833	0.071399	-3.4851	0.00049195	0.0152275	1.81737
Fxyd7	2055.86	-0.249342	0.0720905	-3.45874	0.000542711	0.0164942	1.78267
Rbfox1	12443.7	-0.250031	0.0532436	-4.69599	2.65319e-06	0.000248112	3.60535
Ireb2	1462.34	-0.250599	0.0754331	-3.32213	0.000893316	0.0234518	1.62982
Mat2b	1532.84	-0.251808	0.0824283	-3.05487	0.00225157	0.044929	1.34747
Plcb4	2515	-0.251924	0.0646178	-3.89868	9.67178e-05	0.00459017	2.33817
Spop	2098.36	-0.252241	0.0675199	-3.7358	0.000187123	0.00741174	2.13008
Srebf2	6243.37	-0.252877	0.0721552	-3.50463	0.000457239	0.0144936	1.83882
Man1a2	4570.97	-0.253956	0.062528	-4.06148	4.87628e-05	0.00274251	2.56185
Map9	3411.06	-0.257617	0.0650547	-3.96001	7.49468e-05	0.00380855	2.41924
Crim1	1754.05	-0.257825	0.0738784	-3.48986	0.000483275	0.0151142	1.82061
Pcdhga8	1028.01	-0.258353	0.0830965	-3.10907	0.00187676	0.0400539	1.39735
Gzf1	795.487	-0.258491	0.0843729	-3.06367	0.00218636	0.0442593	1.354
A330023F24Rik	3091.12	-0.258516	0.0728946	-3.54643	0.000390485	0.0130454	1.88454
Vti1a	1457.41	-0.258673	0.0684387	-3.77963	0.000157062	0.00644339	2.19089
Septin5	17566.5	-0.258962	0.0531527	-4.87205	1.10448e-06	0.00011794	3.92834
Morc2a	1438.2	-0.259394	0.068278	-3.79909	0.000145231	0.00608815	2.21551
Lingo2	1602.43	-0.260306	0.0852255	-3.05432	0.00225574	0.0449554	1.34722
Nfic	6449.42	-0.260396	0.0702772	-3.70527	0.000211166	0.00813278	2.08976
Pakap	6178.44	-0.261032	0.0551937	-4.72937	2.25213e-06	0.000215713	3.66612
Atp2b1	20817.4	-0.26297	0.0525533	-5.00386	5.61934e-07	6.53e-05	4.18509
Slitrk4	1266.96	-0.263154	0.0866764	-3.03605	0.00239702	0.0467108	1.33058
9530091C08Rik	1904.79	-0.263295	0.0748348	-3.51835	0.000434234	0.0139769	1.85459
Prdm11	1142.95	-0.264422	0.0734233	-3.60133	0.000316593	0.0110941	1.95491
Edil3	4671.45	-0.264759	0.0607292	-4.35966	1.30267e-05	0.000962026	3.01681
Homer2	2848.32	-0.266924	0.0705366	-3.7842	0.000154204	0.00636304	2.19634
Rasgrf2	9558.58	-0.267104	0.073523	-3.63293	0.000280226	0.0101564	1.99326
Dcc	1064.01	-0.267151	0.0754128	-3.54252	0.000396328	0.0131455	1.88122
Zscan26	2023.52	-0.267687	0.0645099	-4.14955	3.33135e-05	0.00206575	2.68492
Slc24a2	29602.9	-0.267828	0.0676175	-3.96093	7.46595e-05	0.00380619	2.41951
Kif5a	58118.9	-0.267842	0.0768561	-3.48498	0.000492179	0.0152275	1.81737
Tmem132d	2277.98	-0.269567	0.0817561	-3.29722	0.000976486	0.0248168	1.60526
Ctdspl2	911.72	-0.26971	0.086338	-3.12388	0.00178481	0.0387461	1.41177
Man2a1	1550.25	-0.270824	0.0700662	-3.86526	0.000110969	0.00498082	2.3027
Garnl3	3176.26	-0.271779	0.0683736	-3.97491	7.04046e-05	0.00368435	2.43364
Mapk14	2158.32	-0.271927	0.0687585	-3.95482	7.65927e-05	0.00386732	2.41259
Emc8	890.835	-0.272773	0.0799938	-3.40993	0.0006498	0.0186041	1.73039
St6gal2	2885.03	-0.273441	0.0736393	-3.71324	0.000204621	0.00796511	2.09881
Pcdh9	7873.95	-0.273844	0.0728303	-3.76003	0.000169895	0.00686706	2.16323
Ahnak	3544.74	-0.274158	0.084172	-3.25712	0.00112549	0.0278767	1.55476
Tmcc1	2415.86	-0.274193	0.0696942	-3.93424	8.3462e-05	0.00409638	2.3876
Atxn7l3b	3564.23	-0.27451	0.0695367	-3.9477	7.89061e-05	0.00395883	2.40243
Sun2	1241.11	-0.274873	0.0847788	-3.24224	0.00118593	0.0286144	1.54342
Lgi1	3440.85	-0.275505	0.0696623	-3.95486	7.65788e-05	0.00386732	2.41259
Cdh10	1743.32	-0.277189	0.086548	-3.20272	0.00136138	0.0315474	1.50104
Crebrf	2626.4	-0.277402	0.0614538	-4.51399	6.3618e-06	0.000523656	3.28095
Gng7	1372.07	-0.278296	0.085094	-3.27046	0.00107374	0.0267656	1.57242
1700086L19Rik	673.144	-0.280523	0.0926526	-3.02768	0.00246439	0.0475547	1.32281
Syt14	1083.28	-0.280607	0.0862946	-3.25173	0.00114703	0.0282363	1.54919
Pcdh11x	901.217	-0.282177	0.0888472	-3.17598	0.00149333	0.033667	1.4728
Tmem44	2222.45	-0.282901	0.0806515	-3.5077	0.000452004	0.0144605	1.83982
Camta2	14486.2	-0.284114	0.0538155	-5.2794	1.29607e-07	1.82885e-05	4.73782
Fkbp1a	3924.41	-0.28446	0.0538158	-5.28581	1.25153e-07	1.7819e-05	4.74912
Armc8	1570.09	-0.284768	0.0718131	-3.96541	7.32706e-05	0.00378719	2.42168
Tbc1d30	3876.69	-0.285056	0.0745513	-3.82362	0.000131504	0.00570959	2.24339
Nrip1	2461.48	-0.287863	0.0606792	-4.74401	2.09528e-06	0.000203153	3.69218
Mpv17l	1140.69	-0.288165	0.0754821	-3.81767	0.00013472	0.00581726	2.23528
Zfp46	1395.42	-0.28884	0.0695197	-4.1548	3.25572e-05	0.00203373	2.69171
Ptpn2	796.856	-0.289885	0.0863286	-3.35793	0.000785297	0.0215466	1.66662
Jak2	1020.86	-0.291152	0.081981	-3.55146	0.000383107	0.0128276	1.89185
Insr	2867.4	-0.292497	0.0550853	-5.30989	1.09694e-07	1.65105e-05	4.78224
Fbxl17	3509.27	-0.295159	0.0621609	-4.74831	2.05122e-06	0.000200108	3.69874
Ube3c	2214.1	-0.295945	0.0626102	-4.72678	2.28104e-06	0.000217166	3.66321
Ext1	1525.38	-0.29751	0.0662664	-4.48962	7.13516e-06	0.000569516	3.24449
Erc2	6633.26	-0.299423	0.0534026	-5.6069	2.05981e-08	4.01892e-06	5.39589
Negr1	5229.58	-0.301194	0.0683151	-4.40889	1.039e-05	0.000793254	3.10059
Egln1	1512.13	-0.30311	0.0655813	-4.62189	3.80252e-06	0.000335727	3.47401
Ptprd	9918.42	-0.303518	0.0547527	-5.54343	2.96596e-08	5.51459e-06	5.25849
Pcdhgb6	891.054	-0.30456	0.0799838	-3.80778	0.000140221	0.00597319	2.22379
Pdzd2	3238.48	-0.305236	0.0634287	-4.81227	1.49228e-06	0.000154144	3.81207
Ppp3ca	24905.1	-0.308429	0.0558955	-5.51796	3.42953e-08	6.02226e-06	5.22024
Tmpo	516.567	-0.309062	0.0968397	-3.19148	0.00141546	0.0325144	1.48792
Dlg3	4488.41	-0.309529	0.0526939	-5.8741	4.25157e-09	9.59882e-07	6.01778
Exph5	2482.9	-0.311095	0.0855019	-3.63846	0.000274273	0.00997411	2.00113
Pcdhgb7	820.649	-0.311461	0.081919	-3.80206	0.000143496	0.00604748	2.21843
Gramd1b	9332.88	-0.314021	0.0495371	-6.33911	2.31097e-10	6.64047e-08	7.1778
Snn	3134.44	-0.314988	0.0542441	-5.80686	6.3655e-09	1.37809e-06	5.86072
Vapb	2799.18	-0.31555	0.0605092	-5.21491	1.83911e-07	2.42211e-05	4.61581
Thsd7a	1621.01	-0.318376	0.0742282	-4.28915	1.79358e-05	0.00124323	2.90545
Purb	11350	-0.318832	0.0623575	-5.11297	3.17134e-07	3.94644e-05	4.40379
Sntb2	787.216	-0.318876	0.100438	-3.17485	0.00149912	0.0336805	1.47262
Fmn1	4162.1	-0.318924	0.0749699	-4.25402	2.09962e-05	0.00140604	2.852
Ybx1	1302.92	-0.319215	0.07338	-4.35016	1.36038e-05	0.000986212	3.00603
Fbxl4	501.873	-0.322039	0.102781	-3.13327	0.00172872	0.0376838	1.42385
Coro2a	1430.53	-0.322401	0.0655919	-4.91526	8.86663e-07	9.66402e-05	4.01484
Efna5	1270.63	-0.323919	0.092432	-3.50441	0.000457626	0.0144936	1.83882
Zfx	653.765	-0.324895	0.0951199	-3.41563	0.000636337	0.0183616	1.73609
Kcnh7	5103.17	-0.325328	0.0679543	-4.78746	1.68907e-06	0.000168949	3.77224
Rad52	604.173	-0.325917	0.0935115	-3.48532	0.000491551	0.0152275	1.81737
Eny2	855.43	-0.329727	0.0834991	-3.94886	7.85227e-05	0.00395214	2.40317
Camkk2	10194.1	-0.329866	0.0540664	-6.10112	1.05326e-09	2.7288e-07	6.56403
Rcan2	4024.31	-0.330401	0.0783109	-4.21909	2.45289e-05	0.00160188	2.79537
Dgkb	4380.53	-0.331482	0.0857137	-3.86731	0.000110041	0.00495998	2.30452
Fbxw4	560.421	-0.333044	0.0926733	-3.59374	0.000325961	0.011372	1.94416
Lamp5	5561.66	-0.334107	0.0841647	-3.96969	7.19673e-05	0.00374135	2.42697
Arhgef9	11356.1	-0.337093	0.0533253	-6.32144	2.59138e-10	7.31325e-08	7.13589
P4ha1	639.878	-0.337776	0.107369	-3.14595	0.00165548	0.0363377	1.43964
Zfp788	834.242	-0.342131	0.0868383	-3.93986	8.15279e-05	0.00403908	2.39372
Zbtb9	486.449	-0.342184	0.103278	-3.31325	0.000922198	0.0238925	1.62174
Rbm3	859.272	-0.342227	0.0791457	-4.32402	1.53214e-05	0.00108098	2.96618
Tbc1d32	487.08	-0.342448	0.103149	-3.31993	0.000900392	0.0235121	1.62871
Ryr1	1141.45	-0.343235	0.0913909	-3.75568	0.000172873	0.00695187	2.1579
Wwp2	927.18	-0.343479	0.0787551	-4.36135	1.2926e-05	0.000959075	3.01815
Rbm12	1002.04	-0.345238	0.0767969	-4.49547	6.94166e-06	0.000560596	3.25135
Stmn4	1906.37	-0.346453	0.0698491	-4.96002	7.04859e-07	7.90042e-05	4.10235
A830036E02Rik	1407.5	-0.34762	0.0963826	-3.60667	0.00031015	0.0109411	1.96094
Phyh	1713.19	-0.348013	0.0672262	-5.17675	2.2578e-07	2.901e-05	4.53745
Pcdhga10	943.644	-0.348718	0.0888859	-3.92321	8.73771e-05	0.00424895	2.37172
Scg5	3511.22	-0.35012	0.0625062	-5.60136	2.12671e-08	4.09885e-06	5.38734
Dusp18	675.238	-0.35174	0.106025	-3.31752	0.000908202	0.0235742	1.62756
Alcam	3358.67	-0.353344	0.0633133	-5.58089	2.39291e-08	4.55632e-06	5.34139
Zmat2	2462.74	-0.353595	0.0705426	-5.01251	5.37248e-07	6.28938e-05	4.20139
R3hdm1	17243.6	-0.355567	0.0774901	-4.58855	4.46343e-06	0.000385465	3.41402
Rskr	741.564	-0.356186	0.108565	-3.28086	0.00103492	0.0259618	1.58566
Adam22	9143.02	-0.359089	0.0507231	-7.07941	1.44771e-12	5.5804e-10	9.25333
Dennd1b	970.81	-0.360078	0.0770917	-4.67077	3.00075e-06	0.000274126	3.56205
Mmp16	1316.77	-0.360352	0.0684771	-5.26237	1.42212e-07	1.97151e-05	4.7052
Cadps2	2565.8	-0.36447	0.0886494	-4.11137	3.93326e-05	0.00233535	2.63165
Deptor	1458.41	-0.366695	0.102885	-3.56412	0.000365075	0.0125374	1.90179
Gls	8290.24	-0.367051	0.060781	-6.03892	1.55152e-09	3.95487e-07	6.40287
Sema3a	784.676	-0.367086	0.106262	-3.45455	0.000551215	0.0166566	1.77841
Zdhhc24	351.934	-0.369571	0.114625	-3.22417	0.0012634	0.0299802	1.52317
Arpp19	6613.08	-0.371024	0.0672228	-5.51931	3.40326e-08	6.02226e-06	5.22024
Hs6st3	563.291	-0.371398	0.122007	-3.04408	0.00233395	0.0461072	1.33623
Kitl	1044.36	-0.371883	0.0934114	-3.98113	6.85876e-05	0.00360503	2.44309
Pcdhga7	1161.47	-0.372866	0.0731195	-5.0994	3.40723e-07	4.20686e-05	4.37604
Irf2	639.862	-0.374504	0.0927805	-4.03646	5.42649e-05	0.00297778	2.52611
Gm1976	1138.41	-0.375612	0.0807512	-4.65148	3.29569e-06	0.000295938	3.5288
Id4	778.13	-0.375927	0.118828	-3.16362	0.0015582	0.0344416	1.46292
Clstn2	3297.69	-0.37702	0.0744522	-5.06392	4.10729e-07	4.9932e-05	4.30162
Zfp955a	324.109	-0.377796	0.118621	-3.18491	0.00144799	0.0329741	1.48183
Lrrtm4	1473.51	-0.378381	0.0884397	-4.27841	1.88234e-05	0.00128781	2.89015
Cabp7	495.357	-0.379033	0.123795	-3.06179	0.00220015	0.0442593	1.354
Nova1	1851.43	-0.380261	0.0787862	-4.82649	1.38959e-06	0.000144481	3.84019
Maml3	643.936	-0.382448	0.118702	-3.22192	0.00127333	0.0301254	1.52107
Camk2n1	32762	-0.384962	0.0540705	-7.11963	1.08215e-12	4.27558e-10	9.369
Sez6	4496.97	-0.38889	0.0741323	-5.24589	1.55527e-07	2.10081e-05	4.67761
Cep83	431.859	-0.389016	0.104704	-3.71541	0.000202877	0.00791671	2.10146
Btbd8	4273.16	-0.389674	0.0691952	-5.63151	1.78641e-08	3.61953e-06	5.44135
Agbl4	476.709	-0.394261	0.103468	-3.81044	0.000138717	0.00595729	2.22495
Rapgef4	15593.3	-0.398087	0.060209	-6.61176	3.79782e-11	1.20042e-08	7.92067
Cpne5	3438.72	-0.398629	0.0577471	-6.90301	5.09125e-12	1.82869e-09	8.73786
Dnajc21	537.98	-0.401372	0.106459	-3.77019	0.000163126	0.00661036	2.17977
Vamp1	4855.85	-0.403841	0.0636844	-6.34128	2.27866e-10	6.64047e-08	7.1778
Cdh12	1436.45	-0.404217	0.0949235	-4.25834	2.05951e-05	0.00138504	2.85854
St8sia3	4103.48	-0.404563	0.0548517	-7.37558	1.63625e-13	6.80509e-11	10.1672
Lsm11	729.236	-0.404908	0.0936372	-4.32422	1.53074e-05	0.00108098	2.96618
Frzb	543.809	-0.406051	0.112912	-3.59618	0.000322929	0.0112911	1.94726
Uggt2	1241.78	-0.406096	0.0775016	-5.23984	1.60716e-07	2.13442e-05	4.67072
Rapgef6	1392.11	-0.407059	0.0746061	-5.45611	4.86689e-08	8.27058e-06	5.08246
Cd34	1826.73	-0.409474	0.0994649	-4.11677	3.84212e-05	0.00230003	2.63827
Ano3	4171.22	-0.410105	0.0688718	-5.95461	2.60692e-09	6.24239e-07	6.20465
Abcd2	1230.22	-0.410671	0.0812016	-5.05742	4.24963e-07	5.08796e-05	4.29346
Pcp4	3951.56	-0.411359	0.0766624	-5.36586	8.05666e-08	1.27327e-05	4.89508
Rgs20	628.01	-0.413013	0.0922743	-4.47593	7.60791e-06	0.000601177	3.221
Plaat3	402.457	-0.413674	0.116957	-3.53699	0.000404715	0.0132975	1.87623
Ccnd2	2008.47	-0.413905	0.0891558	-4.64249	3.44232e-06	0.000305632	3.5148
Plch1	409.617	-0.415438	0.120504	-3.4475	0.0005658	0.0169034	1.77203
Tshz2	1017.77	-0.417761	0.0783544	-5.33168	9.73073e-08	1.49305e-05	4.82592
Pde7b	1712.07	-0.41944	0.0747754	-5.60934	2.03102e-08	4.01228e-06	5.39661
Kcnt2	2417.42	-0.420595	0.0810637	-5.18845	2.12047e-07	2.76957e-05	4.55759
Trhde	1152.91	-0.421461	0.0973	-4.33156	1.48054e-05	0.00105875	2.97521
Ccdc148	385.164	-0.42224	0.126426	-3.33981	0.000838345	0.0224669	1.64846
Tafa1	638.228	-0.422385	0.124753	-3.38577	0.000709797	0.0199602	1.69984
Sgpp2	843.735	-0.424706	0.112425	-3.77768	0.000158294	0.00646428	2.18948
Adam23	7188.74	-0.433824	0.0514775	-8.42745	3.53284e-17	2.42752e-14	13.6148
Dph3	515.176	-0.43414	0.0980597	-4.4273	9.5418e-06	0.000739209	3.13123
Npnt	827.158	-0.438093	0.111134	-3.94201	8.08028e-05	0.00401575	2.39623
Tmem196	612.59	-0.442988	0.106884	-4.14458	3.40432e-05	0.00209346	2.67914
Hspa4	2731.4	-0.446635	0.0602881	-7.40834	1.27895e-13	5.46283e-11	10.2626
Zbtb26	236.89	-0.448888	0.134424	-3.33934	0.000839771	0.0224669	1.64846
Ltk	799.759	-0.451218	0.0828446	-5.44656	5.13529e-08	8.63384e-06	5.0638
Dbpht2	1054.2	-0.453177	0.106946	-4.23743	2.26088e-05	0.00149538	2.82525
Vasn	388.006	-0.46344	0.144615	-3.20465	0.00135227	0.0314746	1.50204
Esam	241.1	-0.470974	0.140065	-3.36254	0.000772292	0.0212636	1.67236
Zfp423	783.56	-0.47209	0.0890462	-5.30163	1.14775e-07	1.69523e-05	4.77077
Lratd2	203.142	-0.474086	0.155843	-3.04207	0.00234959	0.0462428	1.33496
Hr	1666.79	-0.479977	0.09797	-4.89923	9.6215e-07	0.000104149	3.98234
Smim43	1045.04	-0.489052	0.0927702	-5.27165	1.35206e-07	1.89098e-05	4.72331
Zfp607b	255.575	-0.489888	0.139846	-3.50306	0.000459954	0.0145382	1.83749
Stat6	335.013	-0.493054	0.134507	-3.66565	0.000246716	0.00921773	2.03538
Trib1	550.173	-0.494639	0.12451	-3.9727	7.10639e-05	0.00370658	2.43103
Rims1	10942.3	-0.504652	0.0633796	-7.96238	1.68764e-15	7.84453e-13	12.1054
Tcf20	10743.5	-0.513751	0.0577765	-8.89204	5.99952e-19	5.26758e-16	15.2784
Tardbp	2418.41	-0.530128	0.0620467	-8.544	1.29649e-17	9.31349e-15	14.0309
Dalir	137.326	-0.532626	0.176671	-3.0148	0.00257152	0.0490232	1.3096
Glcci1	4012	-0.533829	0.0641705	-8.31892	8.87657e-17	5.01019e-14	13.3001
Pdp1	5179.12	-0.537286	0.0659765	-8.1436	3.83687e-16	1.89494e-13	12.7224
Gm31282	144.438	-0.544327	0.175315	-3.10485	0.00190374	0.0403446	1.39421
H2bc18	383.037	-0.54529	0.121307	-4.49514	6.95247e-06	0.000560596	3.25135
Psg16	185.366	-0.546076	0.160391	-3.40465	0.000662482	0.0188672	1.72429
Plk5	479.686	-0.547441	0.122073	-4.48453	7.30751e-06	0.000580341	3.23632
Herc2	11937.2	-0.547879	0.0448584	-12.2135	2.63234e-34	8.32029e-31	30.0799
Mlip	6499.48	-0.552136	0.134723	-4.09831	4.1618e-05	0.00243604	2.61332
Xrn1	1313.47	-0.553677	0.074106	-7.47141	7.93381e-14	3.48294e-11	10.4581
Mir5125	246.17	-0.560581	0.139803	-4.0098	6.07695e-05	0.0032556	2.48737
3110082I17Rik	181.318	-0.564184	0.170635	-3.30638	0.000945097	0.0243659	1.61322
Mttp	236.977	-0.569087	0.138611	-4.10564	4.03189e-05	0.00237761	2.62386
Gask1b	163.368	-0.57402	0.166853	-3.44027	0.000581125	0.0172634	1.76287
Ntpcr	261.063	-0.576212	0.134334	-4.2894	1.79157e-05	0.00124323	2.90545
Hes5	197.643	-0.578644	0.159993	-3.61669	0.000298393	0.0106483	1.97272
Dcbld2	1364.36	-0.580338	0.0695957	-8.33871	7.51044e-17	4.56519e-14	13.3405
Pcdhb5	206.563	-0.584488	0.153956	-3.79646	0.000146775	0.00612041	2.21322
Grid2ip	347.304	-0.584771	0.123881	-4.72043	2.35342e-06	0.000221389	3.65484
Rasgrp2	208.202	-0.597335	0.145314	-4.11065	3.94544e-05	0.00233535	2.63165
Alox12b	178.687	-0.604921	0.155282	-3.89563	9.79447e-05	0.0046069	2.33659
Arfgef2	3567.64	-0.609331	0.060418	-10.0853	6.41978e-24	8.45485e-21	20.0729
Vmn2r85	195.255	-0.614509	0.157396	-3.90423	9.45246e-05	0.00454063	2.34288
Hgsnat	1185.98	-0.625205	0.0750955	-8.32546	8.40018e-17	4.9169e-14	13.3083
Zfp853	167.601	-0.626034	0.186778	-3.35175	0.000803012	0.0217916	1.66171
Sinhcaf	107.949	-0.632054	0.208056	-3.0379	0.00238234	0.0466549	1.3311
Trank1	13190.6	-0.641402	0.0544072	-11.7889	4.45213e-32	1.17269e-28	27.9308
AW495222	102.657	-0.657099	0.210878	-3.11602	0.00183309	0.0394152	1.40434
Clk1	956.002	-0.66357	0.0845681	-7.84658	4.27551e-15	1.93057e-12	11.7143
Pla2g3	101.176	-0.667699	0.20627	-3.23702	0.00120785	0.0289871	1.53779
Galnt10	247.529	-0.671574	0.144092	-4.66075	3.15066e-06	0.000286167	3.54338
Pnck	553.968	-0.674276	0.101327	-6.65444	2.84379e-11	9.36319e-09	8.02858
Cdyl	797.263	-0.677705	0.0985605	-6.87603	6.15425e-12	2.16137e-09	8.66527
A830082N09Rik	495.51	-0.685331	0.0991941	-6.90899	4.88105e-12	1.79396e-09	8.74619
Camk4	9918.43	-0.688637	0.0611511	-11.2612	2.0386e-29	4.60259e-26	25.337
Acr	100.818	-0.699763	0.202639	-3.45324	0.000553889	0.0166632	1.77824
Lipo3	107.165	-0.707272	0.209956	-3.36867	0.000755317	0.0208689	1.6805
Pex6	860.411	-0.722656	0.0876319	-8.2465	1.63103e-16	8.59224e-14	13.0659
Ecpas	3992.45	-0.737688	0.0588921	-12.5261	5.37476e-36	2.12357e-32	31.6729
Olfr78	123.256	-0.744264	0.242839	-3.06485	0.00217779	0.0441821	1.35475
Cdkl4	337.897	-0.749414	0.11624	-6.4471	1.1401e-10	3.46504e-08	7.46029
Adam33	283.003	-0.755243	0.177154	-4.2632	2.01524e-05	0.0013669	2.86426
4933406I18Rik	154.728	-0.759164	0.169892	-4.46851	7.87652e-06	0.000619306	3.20809
Scaper	901.146	-0.760194	0.0903636	-8.41261	4.00971e-17	2.64039e-14	13.5783
Acad8	236.755	-0.768158	0.144959	-5.29915	1.16344e-07	1.7025e-05	4.76891
Atp5l	1063.16	-0.77504	0.189272	-4.09484	4.22461e-05	0.00245462	2.61002
Col8a1	69.0536	-0.783914	0.247732	-3.16436	0.00155423	0.0344021	1.46342
Bnc2	131.566	-0.78401	0.201999	-3.88125	0.000103919	0.00480215	2.31856
9530036O11Rik	76.5039	-0.788418	0.243049	-3.24386	0.0011792	0.0285268	1.54475
Zfp976	111.729	-0.790478	0.213607	-3.70061	0.000215078	0.00825024	2.08353
Tmem232	80.0051	-0.79442	0.236149	-3.36406	0.000768054	0.0211838	1.674
Dusp12	137.211	-0.796339	0.173521	-4.58929	4.44755e-06	0.000385465	3.41402
Cplx3	203.353	-0.806199	0.207335	-3.88839	0.000100912	0.00471837	2.32621
Clns1a	783.576	-0.815906	0.0983782	-8.29356	1.0991e-16	5.98974e-14	13.2226
C4a	55.4713	-0.830125	0.2719	-3.05306	0.00226521	0.0450308	1.34649
Gm38413	75.4188	-0.832568	0.271203	-3.06991	0.00214127	0.0437217	1.3593
Gm48957	231.784	-0.86	0.14852	-5.79046	7.01937e-09	1.49911e-06	5.82417
Rps15a	1136.47	-0.869561	0.0863124	-10.0746	7.15717e-24	8.70092e-21	20.0604
Chid1	712.223	-0.882049	0.0881145	-10.0103	1.37393e-23	1.55097e-20	19.8094
Gm19410	1238.24	-0.900207	0.0905445	-9.94215	2.7287e-23	2.87496e-20	19.5414
H2-M5	66.5832	-0.901938	0.267727	-3.36887	0.000754778	0.0208689	1.6805
Lamc2	438.413	-0.917272	0.149809	-6.12295	9.18582e-10	2.41955e-07	6.61627
Rgs22	55.7457	-0.924772	0.294211	-3.14323	0.00167094	0.036613	1.43636
Gm32200	72.2993	-0.938283	0.259623	-3.61402	0.000301487	0.0107072	1.97032
Cacna1e	13769.5	-0.949007	0.046593	-20.368	3.2146e-92	5.08035e-88	87.2941
Vmn2r86	90.8851	-0.953917	0.220387	-4.32838	1.5021e-05	0.00106933	2.97089
Gm10754	54.4025	-0.957746	0.29639	-3.23137	0.00123199	0.0294114	1.53148
Slc9a9	994.416	-0.977805	0.0927422	-10.5433	5.45751e-26	7.84096e-23	22.1056
Sypl2	86.406	-0.996516	0.228849	-4.35447	1.33391e-05	0.000973582	3.01163
Lrg1	68.9102	-0.997464	0.240386	-4.14942	3.33312e-05	0.00206575	2.68492
Ap2m1	9242.74	-1.01175	0.0524755	-19.2805	7.83809e-83	6.19366e-79	78.2081
Gm16702	65.2048	-1.01948	0.301935	-3.37649	0.000734171	0.020536	1.68748
Gm32926	50.8057	-1.04302	0.29269	-3.56356	0.00036586	0.0125374	1.90179
Pappa2	212.016	-1.08144	0.217737	-4.96674	6.80867e-07	7.68602e-05	4.1143
Cep41	97.4624	-1.10665	0.228225	-4.84894	1.24123e-06	0.000131654	3.88057
BC065397	70.8152	-1.14828	0.255709	-4.49058	7.10304e-06	0.000569516	3.24449
Gm30529	62.6027	-1.18678	0.26902	-4.41149	1.02661e-05	0.000787602	3.10369
Blmh	620.885	-1.2095	0.0964857	-12.5355	4.77325e-36	2.12357e-32	31.6729
Klhdc7b	63.3215	-1.21186	0.287927	-4.20891	2.5661e-05	0.00166891	2.77757
Zfp648	34.1346	-1.2277	0.371772	-3.3023	0.000958958	0.024563	1.60972
Ntn5	204.913	-1.24303	0.340129	-3.65459	0.000257596	0.00946757	2.02376
Gm20187	31.8688	-1.26233	0.388903	-3.24587	0.00117091	0.0284692	1.54562
Upp2	260.305	-1.26526	0.14243	-8.88334	6.48841e-19	5.39699e-16	15.2678
9530051G07Rik	41.53	-1.303	0.331648	-3.92886	8.53488e-05	0.00416312	2.38058
Zfp977	33.103	-1.37056	0.397225	-3.45034	0.000559875	0.0167581	1.77578
Myo15b	33.8069	-1.38987	0.371605	-3.7402	0.000183877	0.00731988	2.1355
Lrrc10b	35.8632	-1.44047	0.401331	-3.58924	0.000331646	0.0115448	1.93761
Rdh1	21.0185	-1.44613	0.467838	-3.0911	0.00199419	0.0415781	1.38113
Rxfp2	77.348	-1.48406	0.28636	-5.18252	2.18905e-07	2.83571e-05	4.54734
Cdr1	27.3786	-1.52837	0.424345	-3.60173	0.00031611	0.0110941	1.95491
Gm14827	131.86	-1.63595	0.195141	-8.38341	5.1418e-17	3.25044e-14	13.4881
0610043K17Rik	29.5818	-1.92924	0.422332	-4.56807	4.92244e-06	0.000418248	3.37857
Nanos2	31.319	-2.01867	0.393926	-5.12448	2.98354e-07	3.77215e-05	4.42341
Gm765	69.2255	-2.61255	0.635036	-4.11402	3.88833e-05	0.00231891	2.63472

## Sheet: 10 months
Feature	baseMean	log2FoldChange	lfcSE	stat	pvalue	padj	neglog10padj
RLTR6-int:ERV1:LTR	50.1647	1.67023	0.314325	5.31372	1.07408e-07	1.92086e-05	4.7165
RLTR44-int:ERVK:LTR	766.285	0.795717	0.136267	5.8394	5.23895e-09	1.39451e-06	5.85558
RLTR6B_Mm:ERV1:LTR	359.049	0.612351	0.123521	4.95748	7.14141e-07	9.66292e-05	4.01489
RMER17A-int:ERVK:LTR	324.991	0.573964	0.14969	3.83434	0.0001259	0.00569425	2.24456
ERVB4_2-LTR_MM:ERVK:LTR	258.103	0.485332	0.143981	3.37081	0.000749468	0.0213425	1.67076
MMVL30-int:ERV1:LTR	815.512	0.46275	0.13364	3.46267	0.00053485	0.0167652	1.77559
RLTR6_Mm:ERV1:LTR	809.629	0.418763	0.106273	3.94043	8.1336e-05	0.00426017	2.37057
RLTR49:ERVK:LTR	1396.01	0.381655	0.0899539	4.24278	2.20768e-05	0.00159316	2.79774
ETnERV-int:ERVK:LTR	1683.12	0.318382	0.0876403	3.63283	0.000280328	0.0102747	1.98823
Myrfl	21.1764	2.67354	0.589254	4.53716	5.7016e-06	0.000564493	3.24834
Gm15319	193.344	2.22995	0.181954	12.2556	1.56879e-34	1.27362e-30	29.895
Mettl7a3	44.4339	1.78543	0.368206	4.84899	1.24089e-06	0.000157409	3.80297
9230112J17Rik	101.61	1.77377	0.225945	7.85047	4.14465e-15	4.48645e-12	11.3481
Trim43a	27.9775	1.63925	0.449578	3.64619	0.000266153	0.00986648	2.00584
Zfp820	22.9445	1.62338	0.461976	3.51398	0.000441447	0.0146281	1.83481
Nod2	20.1186	1.60574	0.51419	3.12285	0.00179111	0.0397303	1.40088
Gm21119	168.192	1.50235	0.200952	7.47617	7.65192e-14	6.21221e-11	10.2068
4930467E23Rik	35.8721	1.43933	0.380587	3.78188	0.000155647	0.00665019	2.17717
Dmkn	30.6783	1.43558	0.430251	3.33661	0.000848055	0.0232599	1.63339
Upk1a	40.9924	1.36688	0.358974	3.80774	0.000140244	0.00618791	2.20846
Itga5	77.5459	1.30812	0.397918	3.28742	0.0010111	0.0263942	1.57849
Thsd4	314.488	1.2405	0.178344	6.95566	3.5092e-12	2.11033e-09	8.67565
Tekt2	43.5155	1.2191	0.327995	3.71684	0.000201729	0.00803772	2.09487
Cdhr3	53.5591	1.08802	0.344193	3.16108	0.00157184	0.0366695	1.43569
Slc12a8	41.79	1.05342	0.329607	3.19599	0.00139351	0.0336202	1.4734
Col5a1	544.633	1.01085	0.169796	5.95332	2.62761e-09	7.41023e-07	6.13017
Rerg	106.295	1.01034	0.271515	3.72112	0.00019834	0.00795172	2.09954
Amhr2	54.682	1.00493	0.299676	3.35337	0.000798326	0.0222722	1.65224
Tmem255a	395.377	1.00098	0.150781	6.63866	3.16548e-11	1.60618e-08	7.7942
Noxred1	72.0564	0.994621	0.283834	3.50424	0.000457915	0.0150205	1.82331
Cdkn1c	113.974	0.948644	0.266684	3.55718	0.000374856	0.0128261	1.8919
Col24a1	150.044	0.941571	0.249025	3.78102	0.000156185	0.00665019	2.17717
Ptch2	83.0598	0.938351	0.272598	3.44225	0.000576897	0.0176737	1.75267
9330159M07Rik	111.968	0.936833	0.226799	4.13068	3.61697e-05	0.00232129	2.63427
Hhip	161.038	0.922962	0.239343	3.85623	0.00011515	0.005451	2.26352
Rasa4	214.067	0.913608	0.161847	5.64488	1.65298e-08	3.8342e-06	5.41632
Card6	114.641	0.912715	0.21925	4.1629	3.14237e-05	0.00208369	2.68117
Baiap2l2	56.0997	0.896302	0.282757	3.16987	0.00152507	0.0357324	1.44694
Ptma-ps2	93.164	0.853048	0.215008	3.96751	7.26261e-05	0.00392932	2.40568
Xkr7	120.029	0.844417	0.219726	3.84304	0.000121522	0.00561339	2.25077
8430429K09Rik	165.902	0.830813	0.184503	4.50297	6.701e-06	0.000632582	3.19888
Tnfrsf4	68.2122	0.810033	0.258115	3.13827	0.00169949	0.0384928	1.41462
Copg2os2	1187.22	0.799342	0.147869	5.40574	6.454e-08	1.21853e-05	4.91416
Mettl27	201.233	0.789892	0.181332	4.35606	1.32421e-05	0.00108047	2.96639
Fam205a2	340.116	0.786087	0.176547	4.45258	8.48459e-06	0.000760876	3.11869
Ebf4	256.668	0.77941	0.147796	5.27354	1.33814e-07	2.31143e-05	4.63612
1500009L16Rik	108.132	0.764566	0.233616	3.27276	0.00106505	0.0274931	1.56078
Mocos	146.638	0.764557	0.181795	4.2056	2.60392e-05	0.00182241	2.73935
Pou3f4	185.179	0.7553	0.184386	4.09629	4.19823e-05	0.00261175	2.58307
Mpp7	93.796	0.754123	0.245099	3.07681	0.00209229	0.0445618	1.35104
Gm39526	113.421	0.751901	0.20837	3.6085	0.000307974	0.0110388	1.95708
Lats1	2025.48	0.750679	0.086791	8.64927	5.18287e-18	9.35048e-15	14.0292
Klhl13	346.262	0.745854	0.194182	3.841	0.000122534	0.0056203	2.25024
Gm52877	166.123	0.739646	0.192425	3.84381	0.00012114	0.00561339	2.25077
Col6a1	1582.48	0.722559	0.12629	5.72143	1.05628e-08	2.59861e-06	5.58526
Rassf4	322.818	0.71142	0.143282	4.96517	6.86403e-07	9.44502e-05	4.0248
Stxbp2	988.817	0.703303	0.110487	6.36547	1.9469e-10	8.10561e-08	7.09121
Xrcc3	139.082	0.681278	0.201996	3.37273	0.000744262	0.0213143	1.67133
Gnb4	317.702	0.676099	0.216747	3.11929	0.00181286	0.0400481	1.39742
Ntsr1	171.161	0.671054	0.211392	3.17445	0.00150119	0.0352746	1.45254
Elovl7	254.315	0.62774	0.201606	3.1137	0.00184756	0.040704	1.39036
Col11a1	240.174	0.625358	0.19998	3.12711	0.00176535	0.0394821	1.4036
Ier3	186.045	0.606558	0.181081	3.34964	0.00080916	0.0224587	1.64862
Gm36117	572.033	0.606371	0.118141	5.13259	2.85784e-07	4.4618e-05	4.35049
Fchsd1	143.459	0.588386	0.184736	3.18501	0.00144749	0.0343609	1.46394
4930447C04Rik	215.591	0.578758	0.175748	3.29311	0.000990854	0.0259204	1.58636
Rffl	390.253	0.567864	0.128331	4.425	9.64437e-06	0.000837409	3.07706
Hmox1	172.412	0.561174	0.166399	3.37247	0.000744983	0.0213143	1.67133
Sytl5	179.927	0.555773	0.181804	3.05699	0.00223573	0.0468407	1.32938
Cryz	180.457	0.551716	0.167321	3.29735	0.000976003	0.0256845	1.59033
Prcp	213.83	0.542904	0.178168	3.04714	0.00231027	0.0476644	1.32181
Synrg	3271.22	0.537794	0.070526	7.62547	2.43146e-14	2.32233e-11	10.6341
Catspere2	556.815	0.535282	0.110277	4.85398	1.2101e-06	0.000154711	3.81048
Ercc8	219.322	0.526949	0.151545	3.47718	0.000506718	0.0161325	1.7923
Myh14	778.256	0.5259	0.122411	4.29618	1.73765e-05	0.00132408	2.87809
Pigp	206.951	0.514246	0.163147	3.15203	0.00162137	0.0374239	1.42685
Mettl8	210.017	0.511414	0.150394	3.40048	0.000672665	0.0197664	1.70407
2610005L07Rik	1456.9	0.503309	0.106678	4.718	2.38171e-06	0.000272337	3.56489
Fgf11	504.263	0.498452	0.113902	4.37616	1.20789e-05	0.000995555	3.00193
Mapk12	192.893	0.496531	0.157755	3.14749	0.00164681	0.037661	1.42411
D2hgdh	471.051	0.491395	0.115809	4.24316	2.2039e-05	0.00159316	2.79774
Rimkla	318.806	0.490466	0.131653	3.72544	0.000194972	0.00787504	2.10375
Cdkl3	244.285	0.490459	0.158427	3.09581	0.00196279	0.0423963	1.37267
Medag	613.324	0.487724	0.132716	3.67495	0.000237898	0.00911027	2.04047
Slc35g2	267.758	0.487507	0.141726	3.43978	0.000582188	0.0178022	1.74953
Clcn1	224.355	0.476809	0.145355	3.28031	0.00103693	0.0269818	1.56893
Ankrd63	631.013	0.476073	0.143219	3.32409	0.000887076	0.0241264	1.61751
Asl	203.661	0.475867	0.153599	3.09811	0.00194758	0.0422201	1.37448
Arxes1	199.689	0.469897	0.15547	3.02243	0.00250753	0.0499934	1.30109
Fbln2	266.614	0.455598	0.139288	3.27091	0.00107201	0.0275969	1.55914
Nbdy	310.706	0.449144	0.14286	3.14395	0.00166682	0.0379362	1.42095
2900092D14Rik	627.287	0.445257	0.104041	4.27962	1.87216e-05	0.00140084	2.85361
Ankrd24	1003.78	0.442803	0.113452	3.90298	9.50142e-05	0.0047763	2.32091
Cyb5r1	304.896	0.442156	0.12694	3.48318	0.000495496	0.0158686	1.79946
Dlx6os1	567.445	0.441657	0.138408	3.19099	0.00141786	0.0339671	1.46894
Gng10	279.393	0.432677	0.137873	3.13822	0.00169978	0.0384928	1.41462
Gnal	5889.05	0.431897	0.094272	4.5814	4.61882e-06	0.000471671	3.32636
Pnpt1	446.164	0.42942	0.118387	3.62725	0.000286454	0.010452	1.9808
Fbxo2	754.311	0.419957	0.100404	4.18269	2.8808e-05	0.00197792	2.70379
Rbms3	517.637	0.419114	0.108099	3.87711	0.000105703	0.0051852	2.28523
Sox10	811.619	0.415638	0.131963	3.14966	0.00163463	0.0375135	1.42581
Spryd7	688.177	0.407584	0.112344	3.628	0.000285629	0.0104454	1.98107
Ackr1	1224.99	0.396123	0.090022	4.4003	1.08104e-05	0.000909986	3.04097
Lgals8	517.316	0.395136	0.119134	3.31674	0.000910733	0.0245552	1.60986
Fam32a	1322.55	0.394069	0.0906583	4.34675	1.38168e-05	0.00111614	2.95228
Cep83os	622.589	0.393375	0.0999145	3.93711	8.24685e-05	0.0042918	2.36736
Ahi1	4822.94	0.393349	0.0819901	4.79751	1.6065e-06	0.000196126	3.70747
ND6	658.395	0.39134	0.113286	3.45444	0.000551428	0.0171853	1.76484
Cdc42ep1	479.315	0.391014	0.119254	3.27882	0.00104243	0.0270814	1.56733
Bcap29	497.113	0.390479	0.1203	3.24587	0.00117091	0.0295676	1.52918
Hnrnpm	1007.65	0.389098	0.0842874	4.61632	3.90597e-06	0.000406546	3.39089
Rit2	1148.51	0.383053	0.0870918	4.39826	1.09121e-05	0.000913301	3.03939
B630019K06Rik	720.695	0.376684	0.0975038	3.86327	0.000111877	0.00534281	2.27223
Xxylt1	577.512	0.373251	0.110995	3.36279	0.000771591	0.0217884	1.66177
Iws1	1281.79	0.372414	0.0846363	4.40017	1.08165e-05	0.000909986	3.04097
Phtf1	1117.77	0.368654	0.083121	4.43515	9.20083e-06	0.000807534	3.09284
Psmc6	742.196	0.368446	0.102644	3.58955	0.000331252	0.0116419	1.93398
Tmem35a	705.876	0.366144	0.0986886	3.7101	0.000207179	0.00818482	2.08699
Fam13a	631.151	0.365842	0.107286	3.40996	0.000649721	0.0193467	1.71339
Tprkb	657.006	0.365549	0.105019	3.48078	0.000499961	0.0159487	1.79728
Pgap1	1164.04	0.364848	0.102574	3.55693	0.000375218	0.0128261	1.8919
Gstp1	1218.7	0.363326	0.104701	3.47012	0.000520232	0.0163702	1.78595
Dennd4c	913.217	0.361854	0.0978751	3.6971	0.00021808	0.00845099	2.07309
Snx10	1363.65	0.359747	0.106449	3.37953	0.000726086	0.0209404	1.67901
Stk38	851.481	0.356414	0.0939805	3.79243	0.000149181	0.00645932	2.18981
Dhx37	564	0.352373	0.107272	3.28486	0.00102034	0.0265928	1.57524
Arhgap29	652.445	0.352137	0.110845	3.17685	0.00148882	0.0351877	1.45361
Cpne1	905.959	0.351674	0.090561	3.88329	0.000103054	0.00511711	2.29098
Gpcpd1	1730.78	0.350377	0.0959607	3.65125	0.000260964	0.00971853	2.0124
Abca7	1190.88	0.347842	0.114805	3.02985	0.00244679	0.0494144	1.30615
Fundc2	463.635	0.345688	0.114261	3.02543	0.00248277	0.0497929	1.30283
Tra2a	1077.17	0.345304	0.107549	3.21066	0.00132431	0.0322906	1.49092
Mpp1	554.187	0.343695	0.112307	3.06031	0.00221109	0.0464444	1.33307
Polr2a	4902.35	0.342485	0.0905536	3.78213	0.000155493	0.00665019	2.17717
Vat1	596.698	0.341228	0.108804	3.13617	0.00171168	0.0386544	1.4128
Kdm5a	1538.73	0.34074	0.0863944	3.944	8.01329e-05	0.00421074	2.37564
Sptan1	33975.4	0.339239	0.0542573	6.25241	4.0417e-10	1.49148e-07	6.82638
Me2	742.05	0.33891	0.0991423	3.41842	0.000629861	0.0188691	1.72425
Ctnna1	912.277	0.338268	0.0929805	3.63805	0.000274711	0.0101375	1.99407
Mdc1	876.797	0.338091	0.0994174	3.40073	0.000672071	0.0197664	1.70407
Sst	2645.9	0.337915	0.0669099	5.05029	4.41141e-07	6.39536e-05	4.19413
Bhlhe41	1494.98	0.337752	0.101524	3.32683	0.000878395	0.0239706	1.62032
Ptcd3	1153.25	0.336363	0.0843739	3.98658	6.70336e-05	0.00371476	2.43007
Rexo2	589.336	0.33359	0.100603	3.31592	0.000913428	0.0245552	1.60986
Inpp5f	1681.02	0.333107	0.0837921	3.97539	7.02626e-05	0.00384126	2.41553
Gsr	669.768	0.331308	0.106834	3.10115	0.00192768	0.0419568	1.3772
Zcchc7	783.542	0.328487	0.105662	3.10883	0.00187827	0.0411571	1.38556
Arxes2	610.847	0.328013	0.10477	3.13079	0.00174336	0.039098	1.40785
Phf1	953.465	0.327995	0.0971001	3.37791	0.000730393	0.0210168	1.67743
Ptchd1	802.159	0.326259	0.102069	3.19645	0.0013913	0.033617	1.47344
Ppp2r2a	1690.97	0.322909	0.0995811	3.24268	0.00118413	0.0297141	1.52704
Ctsb	10234.2	0.322043	0.0613357	5.2505	1.51689e-07	2.47725e-05	4.60603
Rgs11	818.777	0.317137	0.0980573	3.2342	0.00121983	0.030378	1.51744
Kcnj10	5734.81	0.317122	0.0694243	4.56788	4.92673e-06	0.000499971	3.30106
Atp11b	1756.62	0.313107	0.0908026	3.44822	0.000564291	0.0174522	1.75815
Dcun1d4	2725.89	0.31239	0.0793872	3.93502	8.3189e-05	0.00431546	2.36497
Rnd2	1183.15	0.312344	0.0958694	3.25801	0.00112195	0.0286433	1.54298
Dgkq	1151.63	0.311834	0.0843301	3.69778	0.000217492	0.00845099	2.07309
Ufm1	774.348	0.311007	0.0985509	3.1558	0.0016006	0.037074	1.43093
Lamp2	1609.78	0.307931	0.0739725	4.16277	3.14407e-05	0.00208369	2.68117
Psmd11	1352.27	0.305259	0.0882501	3.45902	0.000542144	0.0169611	1.77055
Slc38a9	893.009	0.304689	0.0885098	3.44243	0.000576516	0.0176737	1.75267
Gclc	1336.46	0.299894	0.0782102	3.83446	0.00012584	0.00569425	2.24456
Hapln4	4862.79	0.298228	0.0703925	4.23665	2.26884e-05	0.0016243	2.78933
Txnrd1	1066.97	0.296901	0.0854948	3.47273	0.000515189	0.0163381	1.7868
Ypel5	1325.99	0.296161	0.0807619	3.66709	0.000245322	0.00930492	2.03129
Snrnp70	5713.98	0.29393	0.0736933	3.98855	6.64783e-05	0.0036966	2.4322
Psmc2	1315.8	0.293467	0.0924175	3.17545	0.00149603	0.0352746	1.45254
9330102E08Rik	1212.62	0.293307	0.0872531	3.36157	0.000775013	0.021847	1.66061
Kcnh2	1467.49	0.293174	0.0771566	3.79972	0.000144858	0.00629703	2.20086
Gfra4	1141.02	0.291994	0.0812949	3.59179	0.000328418	0.0115673	1.93677
Psme4	2102.06	0.291472	0.076649	3.80269	0.000143134	0.00628128	2.20195
Psmd1	2679.13	0.290985	0.0808	3.6013	0.000316634	0.011213	1.95028
Macroh2a1	1162.37	0.288163	0.0921918	3.12569	0.00177389	0.0395641	1.4027
Gstm5	1453.12	0.286143	0.0845614	3.38384	0.000714784	0.020762	1.68273
Eif5a2	1530.75	0.284797	0.0788347	3.61258	0.00030316	0.0109005	1.96255
Chka	1169.35	0.284342	0.0852696	3.33462	0.000854169	0.0233487	1.63174
Tomm20	6277.68	0.283979	0.066115	4.29523	1.74511e-05	0.00132408	2.87809
Rmnd5a	2900.99	0.281846	0.0790048	3.56746	0.00036046	0.0124607	1.90446
Etnk1	7256.18	0.281732	0.0641602	4.39108	1.12791e-05	0.000939174	3.02725
Pcyt1b	1337.65	0.281533	0.0814897	3.45483	0.000550642	0.0171853	1.76484
Slc9a7	2253.25	0.275626	0.0739973	3.72481	0.000195463	0.00787526	2.10374
Psmb3	1073.15	0.273616	0.0820281	3.33564	0.000851033	0.0233022	1.6326
Tomm70a	2534.27	0.273182	0.0825675	3.30858	0.000937688	0.0249186	1.60348
Cct3	864.62	0.27229	0.0883275	3.08273	0.00205112	0.0438787	1.35775
Bnip3	1742.57	0.271481	0.0771424	3.51923	0.000432807	0.0144006	1.84162
Ubr1	2222.03	0.271134	0.0731499	3.70656	0.000210095	0.0082799	2.08197
Pptc7	1380.58	0.267958	0.0850807	3.14946	0.00163574	0.0375135	1.42581
Bag4	1599.66	0.264442	0.0770389	3.43257	0.000597881	0.018078	1.74285
Nrsn2	1523.4	0.264314	0.0871404	3.0332	0.00241979	0.0491741	1.30826
Peg3	13183.9	0.262924	0.0662366	3.96947	7.20325e-05	0.00391168	2.40764
Copg2	1691.52	0.254717	0.0769849	3.30866	0.000937446	0.0249186	1.60348
Psma3	1456.66	0.254402	0.0820239	3.10156	0.00192507	0.0419562	1.3772
Ptch1	1887.76	0.253778	0.0760404	3.33741	0.000845626	0.0232325	1.6339
Impdh1	1037.3	0.25148	0.082299	3.05568	0.0022455	0.0469847	1.32804
Ezh1	2147.51	0.243696	0.0784284	3.10724	0.00188842	0.0413237	1.3838
Peg13	9624.66	0.241866	0.0691739	3.4965	0.000471407	0.0152475	1.8168
Serinc1	14166.7	0.240809	0.076852	3.13341	0.00172786	0.0389116	1.40992
Dnajc10	1559.44	0.239193	0.0765746	3.12366	0.00178618	0.0397291	1.40089
Tmtc1	3922.19	0.239022	0.0783642	3.05014	0.00228734	0.0474931	1.32337
Gaa	8034.92	0.237804	0.0604968	3.93086	8.46442e-05	0.00436	2.36051
Hnrnpul2	3637.81	0.237326	0.0678343	3.49862	0.000467672	0.0151872	1.81852
Dmxl1	3607.52	0.234399	0.0670349	3.49667	0.00047111	0.0152475	1.8168
Prnp	12718.1	0.232378	0.0760916	3.05392	0.00225872	0.0471399	1.32661
Cyld	2641.99	0.22973	0.0693984	3.31031	0.000931922	0.0248794	1.60416
Luc7l2	3873.4	0.225578	0.0673939	3.34716	0.000816429	0.0225832	1.64621
Npepps	3548.48	0.22171	0.0701083	3.16239	0.0015648	0.0365577	1.43702
Dync1i2	2155.97	0.22168	0.072163	3.07194	0.00212674	0.0450809	1.34601
Phyhipl	4036.92	0.219833	0.0688251	3.19409	0.00140274	0.0337426	1.47182
Tmem30a	5242.2	0.217753	0.0670049	3.2498	0.00115487	0.0292588	1.53374
4933431E20Rik	2661.21	0.213654	0.0706692	3.0233	0.00250036	0.0499364	1.30158
Akap11	8108.78	0.209374	0.0624262	3.35394	0.000796698	0.0222722	1.65224
Zfp871	4347.79	0.206316	0.061712	3.34321	0.000828165	0.0228301	1.64149
Cyrib	3100.06	0.200467	0.0660069	3.03707	0.00238892	0.0487805	1.31175
Prrc2a	16325.7	-0.180434	0.0596492	-3.02491	0.00248704	0.0497929	1.30283
Sult4a1	9117.29	-0.188545	0.0612018	-3.08071	0.00206508	0.0441193	1.35537
Pcdh7	9224.94	-0.194677	0.0638613	-3.04844	0.00230036	0.0475912	1.32247
Cyfip2	45116.6	-0.197181	0.0604738	-3.2606	0.00111175	0.0284724	1.54558
Atp9a	7993.09	-0.198066	0.0577514	-3.42963	0.000604409	0.0182413	1.73895
Trrap	10808.6	-0.198549	0.0641084	-3.09709	0.00195432	0.0423097	1.37356
Clip1	3787.21	-0.198625	0.0651477	-3.04884	0.00229724	0.0475912	1.32247
Magi2	7417.13	-0.198859	0.056795	-3.50134	0.000462926	0.0151543	1.81946
Cic	9038.9	-0.199137	0.0630556	-3.15811	0.00158794	0.036939	1.43252
Kcnma1	8438.9	-0.199176	0.0589095	-3.38105	0.000722096	0.0208624	1.68064
Fmn2	4425.25	-0.199664	0.0623018	-3.20479	0.00135159	0.0327549	1.48472
Kif3c	7115.88	-0.201418	0.0610182	-3.30094	0.000963612	0.0254823	1.59376
Clstn1	41492.6	-0.204801	0.0654013	-3.13146	0.00173942	0.039098	1.40785
Sort1	17269.6	-0.2049	0.0581564	-3.52326	0.000426271	0.0142708	1.84555
Sema6b	3808.98	-0.209348	0.0676735	-3.0935	0.00197811	0.0424289	1.37234
Taok2	4046.89	-0.209387	0.0652171	-3.21062	0.00132448	0.0322906	1.49092
Adgrl3	7674.21	-0.209504	0.0666539	-3.14317	0.00167131	0.0379539	1.42074
Rps2	4530.58	-0.209806	0.0692473	-3.02981	0.00244711	0.0494144	1.30615
Nacc1	4890.58	-0.2113	0.0672135	-3.14371	0.00166819	0.0379362	1.42095
Myo18a	5799.09	-0.212677	0.0693348	-3.06739	0.00215939	0.0456015	1.34102
Ubqln4	4760.47	-0.212685	0.06977	-3.04837	0.00230086	0.0475912	1.32247
Speg	6975.5	-0.212773	0.0678838	-3.13437	0.00172223	0.0388387	1.41073
Pacs1	3605.58	-0.214413	0.0692971	-3.09412	0.00197399	0.0423963	1.37267
Map7d1	6318.06	-0.214519	0.0655862	-3.27079	0.00107247	0.0275969	1.55914
Atxn1	7828.31	-0.216435	0.0664948	-3.25492	0.00113426	0.0288667	1.5396
Dmtn	12168.3	-0.216493	0.0641986	-3.37223	0.000745613	0.0213143	1.67133
Arhgef9	10551.2	-0.218033	0.0717843	-3.03733	0.0023868	0.0487805	1.31175
Apba1	7555.84	-0.218276	0.0685165	-3.18574	0.00144384	0.0343245	1.4644
Adap1	3431.37	-0.218497	0.0675546	-3.23437	0.00121911	0.030378	1.51744
Map6	4382.27	-0.219343	0.0636641	-3.44532	0.000570378	0.0176069	1.75432
Atp5d	3834.47	-0.219711	0.0674591	-3.25695	0.00112615	0.0287053	1.54204
Mark2	4516.66	-0.219759	0.0701896	-3.13093	0.00174251	0.039098	1.40785
Pclo	33842.1	-0.220895	0.0621698	-3.55309	0.000380729	0.0129328	1.88831
Rbfox1	11666.3	-0.221283	0.0710992	-3.11232	0.00185625	0.04084	1.38891
Tnrc18	5511.89	-0.22143	0.0715578	-3.09442	0.00197201	0.0423963	1.37267
2900026A02Rik	3056.44	-0.222366	0.073404	-3.02934	0.00245085	0.0494144	1.30615
Ppp1r9b	18608	-0.222588	0.0733053	-3.03645	0.00239378	0.0487805	1.31175
Srcin1	12866.1	-0.225005	0.0603694	-3.72714	0.000193663	0.00784165	2.10559
Jph3	7087.49	-0.225738	0.0746932	-3.02221	0.00250937	0.0499934	1.30109
Crmp1	4008.87	-0.226031	0.0729389	-3.09891	0.00194236	0.0422196	1.37449
Rbfox3	10419.8	-0.22626	0.0701821	-3.2239	0.00126458	0.0312051	1.50577
Dmwd	2423.91	-0.22641	0.0701342	-3.22824	0.00124552	0.0307824	1.5117
Dvl1	2013.01	-0.226423	0.0732816	-3.08977	0.00200311	0.0429083	1.36746
Tecpr2	3092.91	-0.22643	0.0628453	-3.60297	0.000314603	0.0111777	1.95165
Ppp1r12b	4771.06	-0.226584	0.0647523	-3.49925	0.000466571	0.0151872	1.81852
Gpr162	4141.45	-0.22675	0.0628597	-3.60724	0.00030947	0.0110437	1.95689
Zfp365	13468.5	-0.228244	0.068957	-3.30994	0.000933151	0.0248794	1.60416
Ankrd34a	2484.6	-0.228391	0.0711933	-3.20804	0.00133641	0.0324353	1.48898
Ints1	4943.63	-0.229562	0.0617025	-3.72047	0.000198855	0.00795272	2.09948
Map1a	84383.5	-0.230541	0.0637997	-3.61352	0.00030207	0.0109005	1.96255
Hcn1	3865.79	-0.231534	0.0632056	-3.66319	0.000249092	0.00936227	2.02862
Nrip1	2310.8	-0.231824	0.0682513	-3.39663	0.000682221	0.019995	1.69908
Arnt2	11745	-0.233927	0.062942	-3.71654	0.00020197	0.00803772	2.09487
Rps8	1696.84	-0.235867	0.074293	-3.17482	0.00149931	0.0352746	1.45254
Tollip	3280.99	-0.236034	0.0755831	-3.12284	0.00179113	0.0397303	1.40088
Epha4	6806.61	-0.236485	0.0644997	-3.66645	0.000245937	0.00930492	2.03129
Dmd	4405.49	-0.23697	0.0743449	-3.18745	0.00143536	0.0341806	1.46622
Mapk14	2022.15	-0.237413	0.0758779	-3.12888	0.00175474	0.0392989	1.40562
Nrxn3	13007	-0.237425	0.0675383	-3.51541	0.000439073	0.0145792	1.83627
Ankrd33b	5292.56	-0.237517	0.0697218	-3.40665	0.000657664	0.0195219	1.70948
Dag1	3392.38	-0.237683	0.0735127	-3.23322	0.00122404	0.0303895	1.51728
Dusp8	4896.55	-0.237969	0.0667439	-3.56541	0.00036329	0.0125068	1.90285
Tspoap1	8044.94	-0.238505	0.0756557	-3.15251	0.00161872	0.0374239	1.42685
Rps15	2863.73	-0.23976	0.0676212	-3.54564	0.000391664	0.0132765	1.87692
Afdn	3023.44	-0.240007	0.0696986	-3.44349	0.000574249	0.0176593	1.75303
Map2	39209.3	-0.2405	0.0715911	-3.35935	0.000781252	0.0219847	1.65788
Prkcb	37655.3	-0.24066	0.0667082	-3.60765	0.000308983	0.0110437	1.95689
Ptpn3	2396.87	-0.240777	0.0718381	-3.35166	0.000803285	0.0223721	1.65029
Cadm4	3908.3	-0.241644	0.0757453	-3.19022	0.00142163	0.0339956	1.46858
Stx1b	8610.18	-0.242556	0.0648095	-3.7426	0.000182126	0.00747998	2.1261
Mapk8ip1	11379.6	-0.242569	0.0767909	-3.15882	0.00158408	0.0369019	1.43295
Sec14l1	6700.29	-0.2429	0.0691347	-3.51344	0.000442353	0.0146283	1.83481
Tardbp	2269.76	-0.243061	0.0733633	-3.31312	0.00092261	0.0247202	1.60695
Rasgrf1	14836	-0.243514	0.0706022	-3.44909	0.000562471	0.0174291	1.75873
D430041D05Rik	11442.8	-0.243773	0.0780363	-3.12384	0.00178505	0.0397291	1.40089
Dscam	4328.75	-0.24463	0.069348	-3.52757	0.000419393	0.0140987	1.85082
Ppme1	5011.96	-0.244953	0.0671646	-3.64706	0.000265261	0.00985592	2.0063
Adcy1	33564.1	-0.245031	0.0546729	-4.48177	7.40269e-06	0.00068294	3.16562
Ajm1	5259.39	-0.245079	0.0808539	-3.03114	0.00243636	0.0494144	1.30615
Rnf157	11400.4	-0.245092	0.0699073	-3.50596	0.000454964	0.0149539	1.82524
Fads2	2435.81	-0.246338	0.0802523	-3.06955	0.00214382	0.0453836	1.3431
Jund	2514.32	-0.247458	0.0726963	-3.404	0.000664072	0.0196403	1.70685
Apc	15568.1	-0.248218	0.0652539	-3.80388	0.000142447	0.00626807	2.20287
Anks1b	9374.92	-0.24865	0.0810644	-3.06731	0.00215995	0.0456015	1.34102
Gabbr2	17865.6	-0.249305	0.0774021	-3.22091	0.00127784	0.0314368	1.50256
Cit	4724.22	-0.24981	0.0636933	-3.92207	8.77906e-05	0.00447131	2.34957
Rfng	1683.19	-0.249886	0.074485	-3.35486	0.000794064	0.0222681	1.65232
Smad3	2657.2	-0.249916	0.0754719	-3.31137	0.000928392	0.0248341	1.60495
Map1lc3a	2729.3	-0.250086	0.0703409	-3.55535	0.000377477	0.0128762	1.89021
Palm	4700.24	-0.25043	0.0708909	-3.53261	0.000411473	0.0138612	1.8582
Dlgap2	4406.98	-0.25149	0.0801616	-3.13729	0.00170518	0.0385613	1.41385
Kifc2	10964.6	-0.252022	0.0636885	-3.95711	7.58621e-05	0.00406526	2.39091
Dlc1	2794.8	-0.252252	0.0764784	-3.29834	0.000972584	0.0256361	1.59115
Gnaz	2113.41	-0.252275	0.080247	-3.14373	0.00166809	0.0379362	1.42095
Extl3	5774.8	-0.252329	0.0703248	-3.58805	0.000333165	0.0116838	1.93242
Faah	2326.72	-0.253081	0.068723	-3.68263	0.000230841	0.0088609	2.05252
Tet3	4023.72	-0.254516	0.0673889	-3.77683	0.000158837	0.0067338	2.17174
Tsnax	2208.87	-0.254589	0.0785042	-3.243	0.0011828	0.0297141	1.52704
Spen	6428.37	-0.254771	0.0649292	-3.92382	8.71542e-05	0.00446411	2.35027
Grin2a	21989.4	-0.254982	0.065704	-3.88077	0.000104127	0.00512335	2.29045
Pnmal2	3998.12	-0.25513	0.0824504	-3.09435	0.00197248	0.0423963	1.37267
Tmem201	2887.73	-0.255493	0.0641069	-3.98543	6.73591e-05	0.0037201	2.42945
Tmcc1	2362.96	-0.255531	0.0660728	-3.86741	0.000109995	0.00532686	2.27353
Zfp523	2181.68	-0.256611	0.0771883	-3.32448	0.000885841	0.0241264	1.61751
Adgrb2	15528.1	-0.257634	0.0768199	-3.35374	0.000797271	0.0222722	1.65224
Grik5	6750.78	-0.258618	0.0718181	-3.60101	0.000316978	0.011213	1.95028
Fbxl17	3248.55	-0.260587	0.081666	-3.19089	0.00141835	0.0339671	1.46894
B4galt5	2042.38	-0.261008	0.0823228	-3.17054	0.00152154	0.0357011	1.44732
Prickle1	4071.61	-0.261539	0.072169	-3.62399	0.000290097	0.0105612	1.97629
Dusp7	3973.67	-0.26247	0.0726593	-3.61234	0.000303444	0.0109005	1.96255
Olfm2	3370.44	-0.262493	0.0745408	-3.52147	0.000429159	0.014338	1.84351
Med25	2277.59	-0.262816	0.0738113	-3.56065	0.000369933	0.012699	1.89623
Prickle2	8117.29	-0.262873	0.0688782	-3.81649	0.000135363	0.00600517	2.22147
Cacng2	1596.35	-0.26297	0.081758	-3.21644	0.00129791	0.0318487	1.49691
Rasal2	6097.53	-0.26344	0.0621842	-4.23645	2.27083e-05	0.0016243	2.78933
Robo2	4697.77	-0.264587	0.0631086	-4.19256	2.75818e-05	0.00191387	2.71809
Dlgap1	20274.7	-0.26482	0.0711541	-3.72179	0.000197817	0.00795039	2.09961
Insr	2748.86	-0.265022	0.069026	-3.83945	0.000123311	0.00562418	2.24994
Phactr3	2953.47	-0.267175	0.0846506	-3.15621	0.00159832	0.037074	1.43093
Pkig	1296.76	-0.267313	0.0878074	-3.04432	0.00233211	0.0479322	1.31937
Atp2b2	52820.3	-0.267321	0.0820116	-3.25954	0.00111591	0.028534	1.54464
Ttyh1	9575.9	-0.267651	0.0670681	-3.99073	6.58693e-05	0.00367532	2.4347
Chrm3	2196.35	-0.267784	0.0721008	-3.71402	0.000203993	0.00808478	2.09233
Ss18l1	1602.11	-0.268052	0.0813222	-3.29617	0.000980131	0.0257514	1.5892
Rpl29	3124.75	-0.268302	0.0691227	-3.88152	0.000103804	0.00512335	2.29045
Rai1	4412.49	-0.269045	0.0766073	-3.51201	0.000444736	0.0146772	1.83336
Iqsec2	8848.64	-0.269201	0.0785762	-3.42598	0.000612587	0.0184196	1.73472
Cdk5r1	7075.3	-0.27061	0.0623862	-4.33765	1.44015e-05	0.00115191	2.93858
Kcnq5	4826.41	-0.270969	0.0713189	-3.7994	0.000145045	0.00629703	2.20086
Zmynd8	6153.81	-0.272131	0.068602	-3.96681	7.28413e-05	0.00392932	2.40568
Gfod1	4559.97	-0.272656	0.0900627	-3.0274	0.00246666	0.0496297	1.30426
Insyn1	2799.94	-0.272787	0.0777031	-3.51063	0.000447042	0.0147234	1.83199
Ppp1r37	3191.17	-0.273143	0.0787018	-3.4706	0.000519288	0.0163702	1.78595
Ptprj	7362.27	-0.273535	0.0827854	-3.30414	0.000952687	0.0252758	1.5973
Iqsec3	10190.6	-0.274249	0.0664882	-4.12478	3.71094e-05	0.00237223	2.62484
Rpsa	4931.42	-0.274928	0.0624038	-4.40563	1.05477e-05	0.000896668	3.04737
Rapgef4	14810.6	-0.275056	0.0761381	-3.6126	0.000303141	0.0109005	1.96255
Srrm3	2080.08	-0.275125	0.0797479	-3.44994	0.000560709	0.0174077	1.75926
Irgq	3091.29	-0.276059	0.071853	-3.842	0.000122038	0.00561339	2.25077
Stxbp6	2089.14	-0.277237	0.0907503	-3.05494	0.00225104	0.0470401	1.32753
Ncan	10691.7	-0.277676	0.0795318	-3.49138	0.000480535	0.0154504	1.81106
Rnf130	5402.92	-0.278047	0.0597987	-4.64971	3.32395e-06	0.000355072	3.44968
Atp2b3	4952.25	-0.278401	0.0625414	-4.45147	8.52864e-06	0.000760876	3.11869
Wipf2	5229.71	-0.278551	0.0696603	-3.9987	6.36905e-05	0.00359805	2.44393
Rundc3a	6434.02	-0.278711	0.0692266	-4.02607	5.67156e-05	0.0032889	2.48295
Nav2	8265.83	-0.278977	0.0812735	-3.43257	0.000597886	0.018078	1.74285
Syt16	1939.36	-0.278977	0.0815595	-3.42054	0.000624981	0.0187575	1.72682
Rpl41	4316.12	-0.279876	0.0886624	-3.15664	0.00159597	0.0370725	1.43095
Parp1	1435.21	-0.281186	0.0853708	-3.2937	0.000988779	0.0259204	1.58636
Arf3	29060.5	-0.28293	0.0778019	-3.63654	0.000276321	0.0101507	1.9935
Rxrb	1105.47	-0.283099	0.0898212	-3.15181	0.00162262	0.0374239	1.42685
Cx3cl1	23374	-0.283327	0.0874639	-3.23936	0.00119796	0.0299251	1.52396
Mpnd	1022.97	-0.283375	0.0854255	-3.31722	0.000909191	0.0245552	1.60986
Camk2a	111650	-0.283718	0.0909258	-3.12033	0.00180649	0.0400163	1.39776
Chsy3	901.981	-0.283763	0.092955	-3.0527	0.00226795	0.0472717	1.3254
Stx1a	4400.62	-0.284543	0.071046	-4.00505	6.20039e-05	0.00353248	2.45192
Csnk1g2	3401.87	-0.284898	0.0905142	-3.14755	0.00164645	0.037661	1.42411
Adam22	8297.19	-0.285136	0.0668205	-4.2672	1.97944e-05	0.00145905	2.83593
Arhgap39	3007.23	-0.285237	0.076804	-3.71383	0.000204149	0.00808478	2.09233
Xylt1	1508.02	-0.285463	0.0859221	-3.32235	0.000892633	0.0242369	1.61552
Kcnh7	4463.64	-0.286317	0.0890202	-3.21631	0.00129851	0.0318487	1.49691
Wnk2	10211.1	-0.286531	0.0744499	-3.84864	0.000118773	0.0055577	2.2551
Zmat2	2126.18	-0.28661	0.0842904	-3.40027	0.000673203	0.0197664	1.70407
Trim46	2594.52	-0.287037	0.0749001	-3.83226	0.000126971	0.00572673	2.24209
Chrm1	8364.5	-0.287181	0.0631625	-4.5467	5.44923e-06	0.000542817	3.26535
Dnm1	34663.8	-0.287443	0.0594808	-4.83254	1.34801e-06	0.000168367	3.77374
Cracdl	5063.03	-0.288438	0.0758886	-3.80081	0.000144222	0.00629703	2.20086
Dhcr24	3564.42	-0.288553	0.0744905	-3.87369	0.000107202	0.00522713	2.28174
Gls	7412.03	-0.290202	0.0729028	-3.98067	6.87217e-05	0.00376971	2.42369
Trio	10214	-0.290759	0.0701767	-4.14324	3.4243e-05	0.00221815	2.65401
Ptprs	21904.9	-0.290828	0.0616861	-4.71465	2.42121e-06	0.000273009	3.56382
Gp1bb	2010.72	-0.291252	0.076892	-3.7878	0.000151986	0.00652857	2.18518
Gng3	4166.02	-0.291505	0.0863064	-3.37756	0.000731322	0.0210168	1.67743
Camk2n1	29638.7	-0.292968	0.0778165	-3.76486	0.000166645	0.00693801	2.15877
Ahdc1	4871.58	-0.293325	0.0842436	-3.48187	0.00049792	0.0159148	1.7982
Fasn	12980.3	-0.293514	0.0681723	-4.30548	1.66627e-05	0.00130073	2.88581
Ctnna2	2706.43	-0.293589	0.0683327	-4.29645	1.73552e-05	0.00132408	2.87809
Lman2	1608.64	-0.29393	0.0826925	-3.55449	0.000378708	0.0128911	1.88971
Lrfn5	3271.5	-0.294461	0.0782824	-3.76152	0.000168883	0.0069953	2.15519
Lrrtm4	1348.43	-0.294464	0.0913812	-3.22238	0.00127133	0.031324	1.50412
Cacnb3	7311.75	-0.295724	0.087741	-3.37042	0.000750542	0.0213425	1.67076
Nfix	13585.9	-0.295903	0.0939137	-3.15079	0.00162828	0.0374481	1.42657
Pip5k1c	18441	-0.296079	0.0559253	-5.29418	1.19551e-07	2.10994e-05	4.67573
Mir8114	2149.97	-0.296721	0.0765871	-3.8743	0.000106931	0.00522713	2.28174
Cox8a	7403	-0.296919	0.0785376	-3.78059	0.000156456	0.00665019	2.17717
Tmem151a	6208.85	-0.297018	0.0658052	-4.5136	6.37352e-06	0.000612349	3.213
Ralyl	1491.65	-0.29752	0.0933431	-3.18738	0.00143568	0.0341806	1.46622
Cap2	6419.43	-0.298081	0.0884149	-3.37139	0.000747894	0.0213419	1.67077
B4galt2	1410.04	-0.298099	0.0858007	-3.47432	0.000512153	0.0162736	1.78852
Ctnnd2	12268.7	-0.298895	0.0748281	-3.99442	6.48516e-05	0.00363102	2.43997
Slitrk5	3662.6	-0.299399	0.0984733	-3.0404	0.00236261	0.0484365	1.31483
Dlgap3	12497.1	-0.299489	0.0885202	-3.38328	0.000716245	0.0207673	1.68262
Car10	4558.86	-0.29968	0.0813711	-3.68288	0.000230614	0.0088609	2.05252
Nrcam	13119.2	-0.300538	0.0666287	-4.51064	6.46311e-06	0.000617303	3.2095
Bcor	1523.39	-0.300569	0.0987802	-3.04281	0.00234381	0.0481118	1.31775
Fam81a	3651.3	-0.300958	0.0746973	-4.02903	5.60076e-05	0.00327121	2.48529
Adgrb1	17220.1	-0.301627	0.0667232	-4.52058	6.16701e-06	0.000599603	3.22214
Sorcs3	1767.86	-0.302069	0.0934501	-3.23241	0.00122753	0.0304296	1.5167
Ttc9b	1432.79	-0.302406	0.0866084	-3.49165	0.000480049	0.0154504	1.81106
Kcnc4	1546.84	-0.303075	0.0931545	-3.25347	0.00114007	0.0289691	1.53807
Neurod2	1806.37	-0.303178	0.0914876	-3.31387	0.000920135	0.0246946	1.6074
Dagla	7091.36	-0.30344	0.0725812	-4.1807	2.90617e-05	0.00198266	2.70275
Phyh	1580.03	-0.306468	0.0937346	-3.26953	0.00107727	0.0276767	1.55789
Ubtf	1900.17	-0.306913	0.0732458	-4.19018	2.78732e-05	0.00192586	2.71538
Rbm12	990.43	-0.308148	0.0882498	-3.49177	0.00047983	0.0154504	1.81106
Cacng3	4046.17	-0.309354	0.0994235	-3.11148	0.00186151	0.0409004	1.38827
Ccdc85a	1375.82	-0.309442	0.0794879	-3.89294	9.90357e-05	0.0049631	2.30425
Grk2	7026.35	-0.310517	0.0744248	-4.17222	3.01643e-05	0.00203227	2.69202
C77080	1471.73	-0.31054	0.101254	-3.06695	0.00216254	0.0456015	1.34102
Fkbp1a	3624.8	-0.310635	0.0753973	-4.11998	3.789e-05	0.0024032	2.61921
Rps28	1114.64	-0.311037	0.0870986	-3.57109	0.000355505	0.0123605	1.90797
Arhgdia	5541.13	-0.311289	0.0800342	-3.88945	0.000100471	0.00501955	2.29934
Unc13b	1710.64	-0.311424	0.084412	-3.68933	0.000224842	0.00867162	2.0619
Unc13a	14182	-0.312219	0.0678536	-4.60136	4.19734e-06	0.000431343	3.36518
Cep170b	14065	-0.313591	0.0749824	-4.1822	2.88702e-05	0.00197792	2.70379
Cobl	5746.47	-0.314201	0.0952007	-3.3004	0.000965458	0.0254897	1.59364
Rpph1	41229.3	-0.314979	0.0673315	-4.67803	2.89639e-06	0.000315629	3.50082
Midn	2260.14	-0.315142	0.0772194	-4.08112	4.48193e-05	0.00275008	2.56065
Ppp1r16a	1558.36	-0.31662	0.0770811	-4.10762	3.9975e-05	0.00251579	2.59933
Actn4	4558.21	-0.316692	0.0679463	-4.66091	3.14807e-06	0.000340768	3.46754
Pik3r2	3140.82	-0.316916	0.0674352	-4.69957	2.60716e-06	0.000289948	3.53768
Zer1	4570.57	-0.317358	0.0762749	-4.16071	3.17257e-05	0.00209403	2.67902
Furin	1354.19	-0.317669	0.0964689	-3.29297	0.00099135	0.0259204	1.58636
Spata2l	1598.48	-0.32013	0.103329	-3.09816	0.00194723	0.0422201	1.37448
Synm	872.17	-0.320163	0.102619	-3.11991	0.00180903	0.0400181	1.39774
Inka2	3400.77	-0.320263	0.0880519	-3.63721	0.000275611	0.0101476	1.99364
Dmtf1	1296.67	-0.320487	0.0865019	-3.70497	0.000211412	0.00831162	2.08031
Prmt8	1550.06	-0.320506	0.100954	-3.17478	0.00149951	0.0352746	1.45254
Ybx1	1244.56	-0.322731	0.0816546	-3.9524	7.73728e-05	0.00411902	2.38521
Spred2	3132.8	-0.322819	0.0905471	-3.56521	0.000363565	0.0125068	1.90285
Mpp2	3909.06	-0.32391	0.083793	-3.86559	0.00011082	0.00532686	2.27353
Kif5a	57683.2	-0.324499	0.0886463	-3.6606	0.000251622	0.00943554	2.02523
Hivep1	5358.65	-0.325408	0.106835	-3.04588	0.00231998	0.0477758	1.32079
Arhgap26	5496.71	-0.32543	0.0690081	-4.71583	2.40724e-06	0.000273009	3.56382
Hivep2	20200.2	-0.32688	0.0695173	-4.70213	2.57457e-06	0.000288298	3.54016
Erc2	6125.97	-0.327848	0.0590177	-5.55509	2.77475e-08	5.92811e-06	5.22708
Ncor2	10840.4	-0.328013	0.0777196	-4.22046	2.43805e-05	0.00171371	2.76606
Vti1a	1332.14	-0.328827	0.0774981	-4.24304	2.20516e-05	0.00159316	2.79774
Brinp2	2883.98	-0.329789	0.0758086	-4.35029	1.35955e-05	0.00110375	2.95713
Gfra2	3016.06	-0.329808	0.108827	-3.03057	0.00244092	0.0494144	1.30615
Cck	7804.78	-0.331123	0.10593	-3.12586	0.00177287	0.0395641	1.4027
Wsb2	6296.95	-0.331431	0.0847085	-3.91261	9.13037e-05	0.00461837	2.33551
Slc24a3	2445.4	-0.331534	0.069197	-4.79116	1.65822e-06	0.000199441	3.70018
Tyro3	5428.61	-0.331654	0.0869848	-3.81278	0.000137412	0.00607946	2.21614
Khdrbs3	1972.27	-0.331895	0.0985619	-3.36738	0.000758872	0.0215416	1.66672
Emc8	872.036	-0.332292	0.0859809	-3.86472	0.000111215	0.00532686	2.27353
Sh3rf1	1460.32	-0.332326	0.100645	-3.30198	0.000960055	0.0254297	1.59466
Rapgefl1	5039.53	-0.333804	0.0754144	-4.42626	9.58797e-06	0.000836989	3.07728
Brsk1	8772.61	-0.334491	0.0635341	-5.26476	1.40376e-07	2.37425e-05	4.62447
Clcn2	1413.39	-0.334526	0.0832783	-4.01697	5.89511e-05	0.00338229	2.47079
Fscn1	6072.52	-0.335331	0.0828444	-4.04772	5.17197e-05	0.00311027	2.5072
Mtmr12	2365.68	-0.335584	0.104834	-3.2011	0.00136904	0.0331284	1.4798
Grm2	2208.17	-0.335755	0.0847273	-3.96277	7.40837e-05	0.0039831	2.39978
Shank3	10334	-0.336217	0.0875532	-3.84015	0.000122961	0.005624	2.24995
R3hdm2	12110.8	-0.336295	0.0640631	-5.24943	1.52568e-07	2.47725e-05	4.60603
1110008P14Rik	3186.99	-0.338004	0.0897718	-3.76514	0.000166454	0.00693801	2.15877
Nol4	3027.68	-0.338015	0.111322	-3.03637	0.00239441	0.0487805	1.31175
Sorl1	20610.9	-0.33806	0.0823538	-4.10497	4.04364e-05	0.00252526	2.59769
Lrfn1	1498.24	-0.340315	0.0821616	-4.14202	3.44259e-05	0.00221815	2.65401
Gramd1b	8839.94	-0.340858	0.0671879	-5.0732	3.91174e-07	5.82706e-05	4.23455
Rtn4rl1	2547.02	-0.341662	0.0966463	-3.53518	0.000407499	0.0137845	1.86061
Fcho1	2995.98	-0.341957	0.0793852	-4.30756	1.65065e-05	0.00129476	2.88781
Apba2	5006.12	-0.343081	0.060922	-5.63148	1.78668e-08	4.08596e-06	5.38871
Nos1ap	10748.3	-0.344508	0.0891393	-3.86483	0.000111165	0.00532686	2.27353
Acap3	3297.13	-0.34453	0.0673346	-5.1167	3.10935e-07	4.76287e-05	4.32213
Pnmal1	2134.53	-0.345226	0.102552	-3.36634	0.000761733	0.0215475	1.6666
Kcnt2	2088.84	-0.345594	0.0745728	-4.63432	3.58116e-06	0.00037758	3.42299
Slc37a3	942.145	-0.345923	0.0874916	-3.95378	7.69252e-05	0.00410867	2.3863
Cdk5r2	12069.6	-0.34693	0.0820309	-4.22926	2.34459e-05	0.0016624	2.77926
Dab2ip	6548.24	-0.347295	0.0719728	-4.82537	1.39747e-06	0.000171899	3.76473
Shank2	12980.2	-0.350338	0.104949	-3.33819	0.000843273	0.0232072	1.63438
Xrn1	1210.7	-0.350998	0.0969407	-3.62075	0.000293756	0.0106705	1.97182
Rps12	1486.27	-0.351209	0.0814733	-4.31072	1.62724e-05	0.00128885	2.8898
Syt13	4425	-0.352181	0.0833365	-4.22601	2.37867e-05	0.00167924	2.77489
Rps27	1291.04	-0.352412	0.0844909	-4.171	3.03263e-05	0.00203475	2.69149
Sec61a2	1111.33	-0.352608	0.0885558	-3.98176	6.84061e-05	0.00376512	2.42422
Tnks1bp1	2887.53	-0.352667	0.0840211	-4.19736	2.70043e-05	0.00188184	2.72542
Nrgn	22974.7	-0.352716	0.0844592	-4.17617	2.96458e-05	0.00201406	2.69593
Jph4	9902.51	-0.35491	0.0936779	-3.78862	0.000151488	0.00652445	2.18546
Dyrk2	687.556	-0.355615	0.117174	-3.03492	0.00240598	0.0489547	1.31021
Adra1d	1659.85	-0.356137	0.0916291	-3.88672	0.000101608	0.00506077	2.29578
Elfn2	6023.96	-0.356396	0.0951676	-3.74493	0.000180445	0.00743625	2.12865
1810055G02Rik	626.072	-0.356885	0.0999154	-3.57187	0.000354443	0.01235	1.90833
Zbtb9	463.089	-0.35782	0.110327	-3.24326	0.00118171	0.0297141	1.52704
Rexo4	811.984	-0.357974	0.0999914	-3.58005	0.000343528	0.0120213	1.92005
Crip2	2283.46	-0.358056	0.0888111	-4.03166	5.53847e-05	0.00325826	2.48701
Vstm2l	1446.84	-0.358174	0.104182	-3.43795	0.000586139	0.0178299	1.74885
Myrip	2862.65	-0.358214	0.0655548	-5.46435	4.64619e-08	9.20002e-06	5.03621
Ephb1	1339.31	-0.358398	0.117592	-3.04781	0.00230517	0.0476196	1.32221
Trpc3	484.769	-0.359564	0.118852	-3.0253	0.00248389	0.0497929	1.30283
Crocc	843.727	-0.359981	0.110924	-3.2453	0.00117328	0.0295815	1.52898
Dtx4	2169.4	-0.360785	0.09665	-3.73291	0.000189283	0.00770273	2.11336
Asap2	1550.06	-0.361859	0.0954984	-3.78916	0.000151158	0.00652445	2.18546
Wwp2	869.603	-0.362198	0.0970269	-3.73296	0.00018924	0.00770273	2.11336
Syngap1	18561.9	-0.36523	0.0856662	-4.26341	2.01329e-05	0.00147251	2.83194
Stard8	1844.34	-0.365362	0.105276	-3.4705	0.000519481	0.0163702	1.78595
Ppfia3	4266.89	-0.365377	0.0645823	-5.65755	1.53552e-08	3.61336e-06	5.44209
Zfp46	1263.67	-0.365946	0.0987973	-3.70401	0.000212219	0.0083232	2.07971
Cbx6	10889.3	-0.366663	0.0725731	-5.05232	4.36476e-07	6.38474e-05	4.19486
Syt7	12005.3	-0.368246	0.0981497	-3.75189	0.00017551	0.00725128	2.13959
Gm42517	499.029	-0.368292	0.106727	-3.4508	0.000558918	0.0173853	1.75982
Pcdh11x	799.789	-0.369347	0.110065	-3.35573	0.000791564	0.0222364	1.65294
Epha10	1725.67	-0.369644	0.091543	-4.03793	5.39247e-05	0.00318391	2.49704
R3hdm1	15923.6	-0.370231	0.0966419	-3.83095	0.000127647	0.00573105	2.24177
Boc	1371.4	-0.37082	0.0941804	-3.93734	8.23894e-05	0.0042918	2.36736
Gprin1	2968.07	-0.371234	0.0940036	-3.94915	7.84306e-05	0.00415821	2.38109
Cpne5	3442.32	-0.3714	0.0799246	-4.64688	3.36994e-06	0.000357632	3.44656
Rgs20	516.513	-0.371526	0.121985	-3.04568	0.00232156	0.0477758	1.32079
Ntm	5879.76	-0.373112	0.0662985	-5.62776	1.82569e-08	4.11717e-06	5.3854
Camk4	8380.68	-0.373181	0.105865	-3.52507	0.000423366	0.0142029	1.84762
Jdp2	1545.26	-0.373473	0.103375	-3.61279	0.000302914	0.0109005	1.96255
Lrrc45	555.453	-0.374289	0.110318	-3.39281	0.000691797	0.0202391	1.69381
Pom121	4213.59	-0.376265	0.068486	-5.49404	3.92843e-08	7.87481e-06	5.10376
Ttyh3	8135.15	-0.376481	0.0756848	-4.97433	6.54753e-07	9.08652e-05	4.0416
Otud7a	1530.61	-0.377332	0.0834439	-4.52198	6.12639e-06	0.000599242	3.2224
Dexi	964.869	-0.378085	0.103134	-3.66595	0.00024642	0.00930492	2.03129
Lasp1	3584.15	-0.378329	0.0755424	-5.00817	5.49493e-07	7.75836e-05	4.11023
Gal3st3	1854.42	-0.378856	0.0914132	-4.14443	3.40659e-05	0.00221815	2.65401
Sstr3	692.034	-0.37948	0.111082	-3.4162	0.000635012	0.0189535	1.72231
Chrna4	1723.29	-0.379721	0.0881241	-4.30893	1.64044e-05	0.001293	2.8884
Mfge8	2486.03	-0.380316	0.0951211	-3.99822	6.38197e-05	0.00359805	2.44393
Flrt1	2811.67	-0.380669	0.0784182	-4.85435	1.20784e-06	0.000154711	3.81048
Bcl6	1234.05	-0.38239	0.0889775	-4.2976	1.72654e-05	0.00132408	2.87809
Ctnnbip1	592.286	-0.383145	0.0976931	-3.92192	8.78456e-05	0.00447131	2.34957
Tmem151b	4843.3	-0.383227	0.0697444	-5.49474	3.91294e-08	7.87481e-06	5.10376
Bhlhe40	4868.16	-0.383252	0.0952799	-4.02238	5.76127e-05	0.00331723	2.47922
Mmp16	1242.18	-0.383315	0.0845134	-4.53555	5.74529e-06	0.000565371	3.24767
Rbm15b	1053.97	-0.383613	0.0883281	-4.34305	1.40517e-05	0.00112949	2.94712
Kcnb1	17063.1	-0.383868	0.0639338	-6.00415	1.92335e-09	5.78324e-07	6.23783
Cd34	1653.98	-0.385023	0.116099	-3.31633	0.000912071	0.0245552	1.60986
Arhgef25	3343.63	-0.385772	0.0689342	-5.59624	2.19048e-08	4.74224e-06	5.32402
Bsn	59037.1	-0.386273	0.0731048	-5.28383	1.26514e-07	2.20882e-05	4.65584
Kcnmb4	963.118	-0.386621	0.113392	-3.40961	0.000650568	0.0193467	1.71339
Mpp3	1276.31	-0.387317	0.0949159	-4.08063	4.49132e-05	0.00275008	2.56065
Pdzd2	3387.15	-0.387572	0.102008	-3.79944	0.000145024	0.00629703	2.20086
Gse1	3675.87	-0.388896	0.101016	-3.84984	0.000118193	0.00554652	2.25598
Dlgap4	10747	-0.389762	0.0770685	-5.05734	4.25135e-07	6.27538e-05	4.20236
Dnajb5	4551.04	-0.390737	0.0966439	-4.04306	5.27586e-05	0.00313788	2.50336
Csad	380.154	-0.390779	0.127742	-3.05912	0.00221989	0.046569	1.3319
Basp1	7116.03	-0.392038	0.0836841	-4.68474	2.80316e-06	0.000309625	3.50916
Wdr90	692.197	-0.392396	0.114188	-3.43641	0.000589476	0.0178903	1.74738
Zdhhc24	305.237	-0.393771	0.127991	-3.07656	0.00209402	0.0445618	1.35104
Nell2	10733	-0.394972	0.0783187	-5.04314	4.57948e-07	6.58027e-05	4.18176
Irf2	628.84	-0.39511	0.0976831	-4.04481	5.23647e-05	0.0031259	2.50502
Rpl37	386.628	-0.395707	0.130881	-3.02341	0.00249945	0.0499364	1.30158
Apoe	9940.02	-0.395969	0.0813028	-4.8703	1.11429e-06	0.000147095	3.8324
Camkk2	9110.81	-0.396011	0.0727864	-5.44073	5.30639e-08	1.03807e-05	4.98377
Eefsec	441.866	-0.396583	0.113347	-3.49882	0.000467317	0.0151872	1.81852
Sergef	582.677	-0.3969	0.112325	-3.53349	0.000410106	0.0138439	1.85874
Alcam	3093.73	-0.400206	0.0886164	-4.51617	6.29691e-06	0.000608589	3.21568
Cacna1g	3873.62	-0.400418	0.099062	-4.0421	5.29752e-05	0.00313927	2.50317
Cacng8	1888.61	-0.400927	0.104352	-3.84206	0.000122008	0.00561339	2.25077
Etv5	3949.75	-0.401156	0.108505	-3.69713	0.000218051	0.00845099	2.07309
1700003E16Rik	677.803	-0.40132	0.10029	-4.00161	6.29122e-05	0.0035717	2.44713
Acot13	430.042	-0.401354	0.114682	-3.49972	0.00046574	0.0151872	1.81852
Plxna1	6451.69	-0.401864	0.089383	-4.49598	6.92514e-06	0.000649962	3.18711
Zdhhc22	1556.77	-0.402065	0.126123	-3.18788	0.00143322	0.0341806	1.46622
Tmem108	899.222	-0.402811	0.104511	-3.85424	0.00011609	0.00547951	2.26126
Kdm2b	717.409	-0.404688	0.113211	-3.57465	0.000350693	0.0122456	1.91202
Lrfn2	1114.87	-0.405365	0.119518	-3.39167	0.000694679	0.0202395	1.6938
Rab3c	8081.42	-0.405457	0.091767	-4.41834	9.94635e-06	0.000859037	3.06599
Dgkz	13456.1	-0.406483	0.10496	-3.87275	0.000107615	0.00523157	2.28137
Epn1	9402.54	-0.406769	0.0713008	-5.70498	1.16359e-08	2.81173e-06	5.55103
Abhd17c	641.886	-0.407604	0.0996169	-4.09172	4.2819e-05	0.00265363	2.57616
Dlg3	4172.72	-0.407825	0.0774958	-5.26254	1.42076e-07	2.37823e-05	4.62375
Rps29	2929.75	-0.408647	0.0965601	-4.23205	2.31574e-05	0.00164915	2.78274
Fbxw4	541.191	-0.410066	0.106101	-3.86488	0.000111143	0.00532686	2.27353
Tle2	1155.3	-0.411154	0.0851095	-4.83089	1.35927e-06	0.000168477	3.77346
Sulf2	4657.09	-0.412283	0.129073	-3.19419	0.00140225	0.0337426	1.47182
Chd5	9997.31	-0.412368	0.0704431	-5.85391	4.8015e-09	1.29937e-06	5.88627
Stab1	595.802	-0.412398	0.131075	-3.14627	0.00165366	0.0377644	1.42292
Rplp1	5968.79	-0.414814	0.102059	-4.06443	4.8149e-05	0.00291714	2.53504
Zfp651	2487.66	-0.415375	0.0854978	-4.85832	1.18388e-06	0.000153781	3.8131
Sptbn2	27894.5	-0.415587	0.087	-4.77686	1.78052e-06	0.000211024	3.67567
Ephb2	904.556	-0.415638	0.119879	-3.46716	0.000525994	0.0165195	1.782
Dscaml1	3451.77	-0.41855	0.118931	-3.51926	0.000432745	0.0144006	1.84162
Cacna1h	2623.53	-0.418577	0.123773	-3.38182	0.00072008	0.0208412	1.68108
Mlip	6096.88	-0.419492	0.108725	-3.85828	0.000114189	0.00542128	2.2659
Hgsnat	1081.69	-0.423701	0.10385	-4.07991	4.50527e-05	0.00275008	2.56065
Cdyl2	1082.47	-0.424007	0.127816	-3.31733	0.00090883	0.0245552	1.60986
Kcnn2	1070.06	-0.424351	0.101797	-4.1686	3.06478e-05	0.00204786	2.6887
Slc8a2	11121.6	-0.424781	0.0818003	-5.1929	2.07044e-07	3.29585e-05	4.48203
Wdr4	370.522	-0.42493	0.130758	-3.24975	0.00115507	0.0292588	1.53374
Etv1	2141.12	-0.425938	0.136959	-3.10997	0.00187104	0.0410542	1.38664
Elavl4	2168.4	-0.426048	0.0998595	-4.26647	1.98589e-05	0.00145905	2.83593
Glcci1	3894.53	-0.427088	0.0742974	-5.74836	9.01136e-09	2.26974e-06	5.64402
Shc3	10847.1	-0.428776	0.119153	-3.59852	0.000320036	0.0112966	1.94705
Tuba4a	11652.8	-0.431475	0.0660939	-6.5282	6.65637e-11	3.08799e-08	7.51032
Vapb	2570.19	-0.431641	0.0756875	-5.70295	1.17754e-08	2.81173e-06	5.55103
Nrxn2	11784.4	-0.432717	0.0907944	-4.7659	1.88016e-06	0.000220932	3.65574
A830082N09Rik	453.488	-0.433017	0.107516	-4.02747	5.63801e-05	0.00328116	2.48397
Plppr2	4808.51	-0.433257	0.0815419	-5.31331	1.07654e-07	1.92086e-05	4.7165
Vcam1	366.937	-0.433908	0.133881	-3.24099	0.00119114	0.0298005	1.52578
Sidt1	2599.26	-0.434463	0.072993	-5.95211	2.647e-09	7.41023e-07	6.13017
Fjx1	765.928	-0.43506	0.110695	-3.93026	8.48531e-05	0.00436	2.36051
Mgll	5406.33	-0.435905	0.0975296	-4.46946	7.84172e-06	0.000715315	3.1455
Arvcf	684.384	-0.437204	0.0934037	-4.6808	2.85757e-06	0.000313502	3.50376
H4c14	677.499	-0.437597	0.10703	-4.08855	4.34086e-05	0.00267994	2.57187
Neurl1a	4686.55	-0.437652	0.105414	-4.15173	3.29972e-05	0.00216913	2.66371
Hivep3	5710.88	-0.44036	0.106311	-4.14219	3.43998e-05	0.00221815	2.65401
Dlg4	20359.7	-0.441313	0.0796219	-5.5426	2.98008e-08	6.2841e-06	5.20176
Sema3a	725.858	-0.443524	0.137389	-3.22824	0.00124555	0.0307824	1.5117
Snora73a	1451.08	-0.445302	0.0999649	-4.45458	8.40573e-06	0.000760876	3.11869
Clstn2	3124.7	-0.445866	0.115977	-3.84442	0.000120837	0.00561339	2.25077
Homer2	2640.57	-0.445904	0.112218	-3.97354	7.0813e-05	0.00385836	2.4136
Serpinb8	617.678	-0.446222	0.133388	-3.3453	0.000821924	0.0226966	1.64404
Rtn4rl2	1628.33	-0.449411	0.146837	-3.06061	0.00220885	0.0464444	1.33307
Tmem44	2035.36	-0.450332	0.0925964	-4.86339	1.15393e-06	0.0001511	3.82074
Gm5124	430.035	-0.451633	0.115282	-3.91764	8.94207e-05	0.00453726	2.34321
Reep6	468.524	-0.453611	0.132743	-3.41722	0.000632648	0.0189177	1.72313
5930403L14Rik	577.839	-0.457701	0.139818	-3.27355	0.00106205	0.0274803	1.56098
Epop	2170.2	-0.460979	0.11439	-4.02989	5.58026e-05	0.003271	2.48532
Ankrd42	276.445	-0.461299	0.142036	-3.24776	0.00116318	0.0294184	1.53138
Rmrp	66795	-0.462137	0.0732734	-6.30702	2.84459e-10	1.12653e-07	6.94826
Deptor	1373.11	-0.462374	0.0939172	-4.92321	8.51374e-07	0.00011331	3.94573
Grasp	745.522	-0.463034	0.126358	-3.66445	0.000247866	0.00933783	2.02975
Kcnv1	2263.16	-0.464931	0.0961858	-4.83368	1.34035e-06	0.000168367	3.77374
Srebf2	5923.56	-0.465506	0.0827721	-5.62395	1.86636e-08	4.15125e-06	5.38182
Snora73b	3743.54	-0.465966	0.113358	-4.11059	3.94653e-05	0.00249338	2.60321
Mir1188	241.433	-0.46665	0.145387	-3.20971	0.00132867	0.0323442	1.4902
Fam131a	3287.96	-0.467902	0.0865188	-5.4081	6.36975e-08	1.21677e-05	4.91479
Prdm11	1128.37	-0.469898	0.092186	-5.09728	3.44565e-07	5.18028e-05	4.28565
Hspa4	2431.96	-0.473301	0.0709271	-6.67306	2.50524e-11	1.31218e-08	7.88201
Septin5	16836.4	-0.475298	0.0651966	-7.29023	3.0943e-13	2.28374e-10	9.64135
Tcf20	10512.6	-0.475299	0.0756168	-6.28562	3.26541e-10	1.26239e-07	6.89881
Spag5	421.665	-0.475359	0.148927	-3.19188	0.00141349	0.0339509	1.46915
Scube1	3585.17	-0.47802	0.125084	-3.82158	0.000132598	0.0059148	2.22806
Mast3	13272.4	-0.478376	0.0782205	-6.11574	9.61127e-10	3.05997e-07	6.51428
Fmnl1	3545.55	-0.478587	0.0731952	-6.53851	6.21342e-11	2.96727e-08	7.52764
Gap43	1532.6	-0.482162	0.119838	-4.02344	5.73554e-05	0.00331416	2.47963
Hr	1649.95	-0.482301	0.147179	-3.27697	0.00104928	0.0272159	1.56518
Dusp18	684.306	-0.482847	0.140451	-3.43783	0.000586387	0.0178299	1.74885
Lcat	338.334	-0.483032	0.131727	-3.66692	0.000245486	0.00930492	2.03129
Camta2	13857.8	-0.483829	0.0681002	-7.10466	1.20618e-12	8.16032e-10	9.08829
Jun	527.69	-0.484921	0.125654	-3.85919	0.000113764	0.00541696	2.26624
Cad	819.311	-0.488125	0.134016	-3.64229	0.000270223	0.00999457	2.00024
Cbarp	6254	-0.488303	0.0793164	-6.15639	7.44213e-10	2.46608e-07	6.60799
Git1	11759.2	-0.488374	0.0744131	-6.56301	5.27318e-11	2.59457e-08	7.58594
Plch1	371.972	-0.488386	0.14577	-3.35038	0.000807006	0.0224373	1.64903
Irak2	535.082	-0.488406	0.123722	-3.94762	7.89324e-05	0.00416112	2.38079
Dcbld2	1316.81	-0.48885	0.113623	-4.30238	1.68971e-05	0.00131272	2.88183
Ccnd2	2087.72	-0.489833	0.12621	-3.8811	0.000103985	0.00512335	2.29045
Snora68	257.049	-0.490394	0.14263	-3.43823	0.000585541	0.0178299	1.74885
Rgs14	490.304	-0.491512	0.12784	-3.84474	0.000120682	0.00561339	2.25077
4933439C10Rik	573.066	-0.492358	0.103679	-4.74886	2.04571e-06	0.000235576	3.62787
Npcd	13298.1	-0.493074	0.114958	-4.28915	1.79355e-05	0.00135451	2.86822
Lamp5	5000.89	-0.499795	0.0965059	-5.17891	2.23186e-07	3.51832e-05	4.45366
Trib1	576.585	-0.500131	0.154254	-3.24226	0.00118586	0.0297141	1.52704
Agap2	26200.7	-0.501045	0.0813181	-6.16155	7.20383e-10	2.43684e-07	6.61317
Ddn	15372.8	-0.501147	0.117169	-4.27712	1.89326e-05	0.00140369	2.85273
Zfp469	475.744	-0.502935	0.133473	-3.76807	0.000164517	0.00691692	2.16009
Lhx2	1621.26	-0.503488	0.117437	-4.2873	1.80856e-05	0.00135952	2.86662
Egln1	1575.54	-0.508336	0.0817585	-6.21753	5.05028e-10	1.79783e-07	6.74525
Greb1l	786.153	-0.511826	0.132936	-3.85017	0.000118038	0.00554652	2.25598
Grm8	531.917	-0.512634	0.143704	-3.56729	0.000360692	0.0124607	1.90446
Adam19	1032.07	-0.512998	0.113821	-4.50704	6.57373e-06	0.000624197	3.20468
4930429B21Rik	384.279	-0.513275	0.119994	-4.27752	1.88986e-05	0.00140369	2.85273
1110002E22Rik	254.055	-0.513305	0.167495	-3.0646	0.00217965	0.0459026	1.33816
Lingo1	12566	-0.513477	0.0832368	-6.16887	6.87811e-10	2.37617e-07	6.62412
Rilpl1	1083.06	-0.517032	0.103437	-4.99854	5.77658e-07	8.08571e-05	4.09228
Ecpas	3696.46	-0.525453	0.0627607	-8.37233	5.64885e-17	8.33821e-14	13.0789
Rimbp2	7309.2	-0.528511	0.0883384	-5.9828	2.19334e-09	6.35951e-07	6.19658
H4c4	2207.83	-0.534423	0.117125	-4.56283	5.04678e-06	0.000508973	3.29331
Npnt	667.309	-0.534855	0.10146	-5.27159	1.35248e-07	2.3116e-05	4.63609
H4c3	597.253	-0.535243	0.12827	-4.17277	3.00913e-05	0.00203227	2.69202
Acad8	233.757	-0.535866	0.145986	-3.67066	0.000241928	0.00922108	2.03522
Trpc5	672.219	-0.537111	0.154711	-3.4717	0.000517176	0.0163692	1.78597
Srl	169.072	-0.537173	0.173171	-3.10198	0.00192231	0.0419523	1.37724
Clec18a	217.781	-0.542518	0.168751	-3.21491	0.00130487	0.0319566	1.49544
H4c6	405.761	-0.542746	0.12123	-4.47701	7.5696e-06	0.000694394	3.15839
Nptxr	13643.2	-0.542799	0.122103	-4.44543	8.77163e-06	0.000778279	3.10886
Sertm1	415.145	-0.545233	0.142332	-3.83071	0.000127772	0.00573105	2.24177
Hes5	203.759	-0.545999	0.178916	-3.0517	0.00227552	0.0473653	1.32454
Mical2	15210.1	-0.549216	0.102792	-5.34299	9.14278e-08	1.70634e-05	4.76794
Snora78	168.48	-0.550145	0.168694	-3.26121	0.00110938	0.0284567	1.54582
Rims1	10264.9	-0.55353	0.0668271	-8.28301	1.20103e-16	1.62509e-13	12.7891
Mttp	207.114	-0.554312	0.150959	-3.67194	0.000240719	0.00919659	2.03637
Ptpn14	361.875	-0.558352	0.150896	-3.70024	0.000215395	0.00842741	2.07431
Cped1	166.067	-0.560793	0.179852	-3.11808	0.00182031	0.0401581	1.39623
Shank1	51202.3	-0.564596	0.0842271	-6.70325	2.0383e-11	1.1032e-08	7.95735
Hspb8	207.053	-0.56539	0.182694	-3.09475	0.0019698	0.0423963	1.37267
Egr4	738.471	-0.568243	0.101215	-5.61422	1.97455e-08	4.33254e-06	5.36326
Pdp1	5045.13	-0.568468	0.0734016	-7.74463	9.58633e-15	9.72833e-12	11.012
Dus2	171.245	-0.569056	0.179067	-3.17789	0.00148351	0.0351134	1.45453
Zscan20	221.136	-0.569253	0.151046	-3.76873	0.000164081	0.00691692	2.16009
Efcab6	386.496	-0.572106	0.169948	-3.36636	0.000761671	0.0215475	1.6666
Calhm2	173.321	-0.574054	0.178629	-3.21366	0.00131055	0.0320472	1.49421
Dact3	4454.91	-0.57694	0.095425	-6.046	1.48486e-09	4.54899e-07	6.34209
Coro2a	1311.74	-0.579115	0.0843019	-6.86954	6.44101e-12	3.7351e-09	8.4277
Ltk	738.376	-0.580153	0.121073	-4.79178	1.65305e-06	0.000199441	3.70018
Cdkl4	299.957	-0.582122	0.154522	-3.76724	0.000165063	0.00691692	2.16009
Rnd1	347.519	-0.588444	0.157246	-3.74218	0.000182427	0.00747998	2.1261
Iqgap2	1319.52	-0.588772	0.142865	-4.12117	3.76951e-05	0.00240022	2.61975
Zfp607b	227.899	-0.592144	0.148161	-3.99663	6.42504e-05	0.00360981	2.44252
Evc	266.617	-0.593931	0.150989	-3.93361	8.36779e-05	0.004327	2.36381
Crim1	1632.18	-0.595099	0.134911	-4.41104	1.02876e-05	0.000883811	3.05364
Slc5a5	365.104	-0.599783	0.183233	-3.27334	0.00106286	0.0274803	1.56098
Zbtb7c	240.107	-0.604873	0.147297	-4.1065	4.01706e-05	0.00251834	2.59889
Doc2a	888.55	-0.605888	0.135058	-4.48612	7.25305e-06	0.00067569	3.17025
Tmem200a	470.997	-0.608627	0.131902	-4.61423	3.94554e-06	0.00040805	3.38929
Gm31282	127.181	-0.611378	0.190554	-3.20843	0.00133463	0.0324353	1.48898
Nrn1	1330.33	-0.615485	0.101546	-6.06112	1.35175e-09	4.22084e-07	6.3746
Rnu12	244.677	-0.616324	0.203744	-3.02499	0.00248645	0.0497929	1.30283
Zfpm1	2186.49	-0.616358	0.13875	-4.44222	8.90337e-06	0.000785674	3.10476
Herc2	11253.4	-0.617865	0.0633462	-9.75379	1.77713e-22	7.1715e-19	18.1444
Trank1	12873.2	-0.623432	0.0760436	-8.19835	2.43703e-16	3.04385e-13	12.5166
Galnt10	241.198	-0.623578	0.142279	-4.38279	1.17168e-05	0.000970643	3.01294
Cabp7	541.416	-0.624397	0.145346	-4.29593	1.7396e-05	0.00132408	2.87809
Itpka	1842.14	-0.626381	0.0968073	-6.4704	9.77461e-11	4.28947e-08	7.3676
Tshz2	938.083	-0.626755	0.0969761	-6.46298	1.02658e-10	4.38648e-08	7.35788
Galnt9	2015.52	-0.62927	0.142752	-4.40813	1.04268e-05	0.000891054	3.0501
Zfp423	774.026	-0.62979	0.11426	-5.51192	3.54949e-08	7.29532e-06	5.13696
Zbtb16	4880.77	-0.63044	0.118466	-5.32171	1.02794e-07	1.87536e-05	4.72692
Rnf39	157.449	-0.632779	0.181638	-3.48373	0.00049447	0.015867	1.79951
Ccdc148	339.117	-0.637906	0.167106	-3.81736	0.000134885	0.00600033	2.22182
Palmd	371.587	-0.63839	0.201523	-3.16782	0.00153584	0.035933	1.44451
Dusp12	122.671	-0.641975	0.193307	-3.32101	0.000896923	0.0243128	1.61417
Cdyl	824.888	-0.642548	0.126012	-5.09911	3.41261e-07	5.17856e-05	4.28579
Fzd2	335.05	-0.643238	0.170427	-3.77427	0.00016048	0.0067857	2.16841
Adra1b	976.642	-0.647759	0.13595	-4.7647	1.89133e-06	0.000220932	3.65574
Aebp1	529.345	-0.647957	0.190481	-3.40168	0.000669726	0.0197664	1.70407
Nbl1	615.335	-0.650703	0.174522	-3.72848	0.000192639	0.00781969	2.10681
Mapk11	1472.77	-0.650965	0.117921	-5.52037	3.38291e-08	7.04209e-06	5.1523
Npr3	295.127	-0.653816	0.146836	-4.45269	8.48021e-06	0.000760876	3.11869
Bend5	196.285	-0.656888	0.162355	-4.04601	5.20977e-05	0.00312144	2.50564
Nrarp	197.984	-0.663043	0.159928	-4.14587	3.38519e-05	0.00221634	2.65436
Rara	642.719	-0.678498	0.141762	-4.78618	1.69988e-06	0.000202948	3.69261
Arfgef2	3405.08	-0.683223	0.0702058	-9.73171	2.20838e-22	7.1715e-19	18.1444
Pnck	533.103	-0.690394	0.110221	-6.26375	3.75835e-10	1.41917e-07	6.84797
Gm20063	214.109	-0.696459	0.186291	-3.73856	0.000185081	0.00756966	2.12092
Scaper	809.511	-0.701151	0.0982737	-7.13467	9.70191e-13	6.84913e-10	9.16436
Chst8	231.841	-0.704678	0.172808	-4.07781	4.54625e-05	0.0027647	2.55835
Nectin1	3859.71	-0.711433	0.109443	-6.50048	8.00638e-11	3.6111e-08	7.44236
Lama1	205.434	-0.712081	0.234248	-3.03986	0.0023669	0.0484632	1.31459
Vasn	405.262	-0.716395	0.142131	-5.04038	4.64612e-07	6.61746e-05	4.17931
Igfbp4	3110.74	-0.717598	0.0962347	-7.45675	8.86826e-14	6.85685e-11	10.1639
Pla2g3	116.017	-0.721266	0.226858	-3.17937	0.00147593	0.034985	1.45612
Col1a2	209.02	-0.739921	0.214808	-3.44458	0.000571953	0.017622	1.75394
Mir5125	232.221	-0.75	0.157881	-4.7504	2.03017e-06	0.000235456	3.62809
Il1rapl2	210.014	-0.752151	0.167694	-4.48526	7.28249e-06	0.00067569	3.17025
Maml3	699.506	-0.766485	0.130056	-5.89349	3.78128e-09	1.04062e-06	5.98271
Lsm11	690.532	-0.76708	0.102013	-7.51945	5.50065e-14	4.9619e-11	10.3044
Ccnd1	963.842	-0.768353	0.154847	-4.96201	6.97691e-07	9.51967e-05	4.02138
Marchf10	90.8951	-0.777668	0.229311	-3.39133	0.00069555	0.0202395	1.6938
Hkdc1	290.532	-0.782063	0.19525	-4.00544	6.19013e-05	0.00353248	2.45192
Rps15a	1014.9	-0.794199	0.112238	-7.07601	1.48359e-12	9.26503e-10	9.03315
Cyp1b1	88.843	-0.803191	0.265159	-3.02909	0.00245291	0.0494144	1.30615
Alox12b	222.756	-0.804619	0.172742	-4.65792	3.19419e-06	0.000343471	3.46411
Bmp6	162.204	-0.807357	0.237113	-3.40494	0.000661782	0.0196083	1.70756
Tgm3	132.671	-0.811907	0.221858	-3.65958	0.000252629	0.00945147	2.0245
Cdh22	1389.95	-0.814027	0.237583	-3.42628	0.000611918	0.0184196	1.73472
Zfp853	176.356	-0.818304	0.179901	-4.54864	5.39928e-06	0.000541161	3.26667
Gm48957	177.073	-0.823997	0.166659	-4.94422	7.64474e-07	0.000102585	3.98892
Clns1a	741.717	-0.833355	0.111393	-7.48124	7.36272e-14	6.21221e-11	10.2068
Sypl2	84.9231	-0.849998	0.23814	-3.56931	0.000357917	0.0124177	1.90596
Col23a1	104.432	-0.850656	0.217571	-3.90978	9.23798e-05	0.0046583	2.33177
Adcyap1	182.691	-0.855671	0.227155	-3.7669	0.000165287	0.00691692	2.16009
C4a	56.4087	-0.866762	0.28597	-3.03095	0.00243783	0.0494144	1.30615
Camk1g	1211.64	-0.881497	0.152643	-5.7749	7.6999e-09	2.0165e-06	5.6954
Evpl	80.2237	-0.889366	0.289494	-3.07214	0.00212534	0.0450809	1.34601
Slc6a13	110.832	-0.89961	0.289979	-3.10233	0.00192006	0.0419523	1.37724
Lamc2	408.071	-0.903563	0.147505	-6.12565	9.03141e-10	2.93286e-07	6.53271
Myh7	74.6305	-0.922349	0.245094	-3.76324	0.000167727	0.00696518	2.15707
Cacna1e	13296.8	-0.934613	0.109084	-8.56783	1.05452e-17	1.71222e-14	13.7664
Chid1	665.155	-0.955712	0.108896	-8.77638	1.68814e-18	3.42629e-15	14.4652
Hcrtr1	58.5961	-0.959017	0.296599	-3.23337	0.00122337	0.0303895	1.51728
Pex6	887.381	-0.971854	0.106767	-9.1026	8.81984e-20	2.04583e-16	15.6891
Blmh	543.267	-0.971976	0.137035	-7.0929	1.31334e-12	8.52991e-10	9.06906
Gm13420	53.592	-0.973961	0.316304	-3.0792	0.00207561	0.044286	1.35373
Gm19410	1002.83	-1.00693	0.147298	-6.83604	8.14099e-12	4.55811e-09	8.34121
Slc9a9	900.544	-1.01085	0.092581	-10.9185	9.40198e-28	5.08866e-24	23.2934
Cep41	85.988	-1.01908	0.236226	-4.314	1.6033e-05	0.00127611	2.89411
Tafa1	533.334	-1.03106	0.172081	-5.99175	2.0759e-09	6.12843e-07	6.21265
Klhdc7b	62.2929	-1.03921	0.288395	-3.60344	0.000314038	0.0111777	1.95165
Atp5l	1015.04	-1.04791	0.111379	-9.40855	5.03047e-21	1.36133e-17	16.866
Gm16702	71.3103	-1.05777	0.275724	-3.83633	0.000124885	0.00568001	2.24565
Rasd1	70.5809	-1.0631	0.291117	-3.6518	0.00026041	0.00971853	2.0124
Olfr78	110.266	-1.07079	0.289488	-3.69889	0.000216544	0.00845099	2.07309
Sec16b	63.2959	-1.0793	0.27334	-3.94856	7.86211e-05	0.00415821	2.38109
Mfsd2b	34.8442	-1.08298	0.352373	-3.07337	0.00211653	0.0449817	1.34696
Upp2	238.074	-1.14228	0.179627	-6.35918	2.02837e-10	8.23365e-08	7.08441
Agmat	42.1802	-1.14846	0.371031	-3.09532	0.001966	0.0423963	1.37267
Ap2m1	8580.19	-1.16171	0.0704562	-16.4884	4.44746e-61	7.22134e-57	56.1414
Amn	130.54	-1.16268	0.201708	-5.76419	8.20529e-09	2.11475e-06	5.67474
Gm30529	65.0889	-1.21901	0.330401	-3.6895	0.000224694	0.00867162	2.0619
Tmem232	62.474	-1.29188	0.295592	-4.37049	1.2397e-05	0.00101662	2.99284
Ccl28	47.744	-1.35778	0.405439	-3.34892	0.000811285	0.0224792	1.64822
Nlrp5-ps	187.081	-1.44995	0.233254	-6.2162	5.0933e-10	1.79783e-07	6.74525
Fbln7	32.8655	-1.48139	0.386906	-3.8288	0.00012877	0.0057599	2.23958
Gm14827	139.389	-1.4829	0.183381	-8.08642	6.14465e-16	7.12647e-13	12.1471
BC065397	64.3402	-1.54717	0.302209	-5.11955	3.06261e-07	4.73596e-05	4.32459
Rxfp2	65.0002	-1.55345	0.336105	-4.62192	3.80206e-06	0.000398284	3.39981
Slc23a3	16.3875	-1.57587	0.516452	-3.05133	0.00227827	0.0473653	1.32454
Hydin	44.6339	-1.65637	0.408504	-4.05471	5.01956e-05	0.00302984	2.51858
Npsr1	56.083	-1.74179	0.326266	-5.33857	9.36818e-08	1.72854e-05	4.76232
Lrg1	64.4383	-1.90917	0.362956	-5.26008	1.43996e-07	2.38578e-05	4.62237
Zfp648	32.7053	-2.03264	0.390843	-5.20066	1.98583e-07	3.19247e-05	4.49587
Pappa2	168.827	-2.27928	0.723358	-3.15098	0.00162726	0.0374481	1.42657
0610043K17Rik	30.7506	-2.33171	0.431051	-5.40936	6.32488e-08	1.21677e-05	4.91479
Prl	105.541	-8.20405	2.41884	-3.39172	0.000694547	0.0202395	1.6938
Snord3b4	160.792	-23.4668	4.08334	-5.74696	9.08624e-09	2.26974e-06	5.64402

## Sheet: 15 months
Feature	baseMean	log2FoldChange	lfcSE	stat	pvalue	padj	neg log10padj		upregulated	Feature	baseMean	log2FoldChange	lfcSE	stat	pvalue	padj	neg log10padj		downregulated	Feature	baseMean	log2FoldChange	lfcSE	stat	pvalue	padj	neg log10padj
RLTR6-int:ERV1:LTR	88.1623	1.46172	0.233243	6.26695	3.68178e-10	7.5645e-08	7.12122			Thsd4	610.394	1.15495	0.109958	10.5036	8.31701e-26	1.57589e-22	21.8025			Ap2m1	14541.8	-1.24638	0.0702943	-17.7309	2.42114e-70	4.12876e-66	65.3842
RLTR44-int:ERVK:LTR	1470.81	0.842676	0.112921	7.46254	8.48729e-14	3.3659e-11	10.4729			Gm15319	333.385	1.75819	0.167686	10.485	1.01223e-25	1.72615e-22	21.7629			Cacna1e	22005.5	-1.12659	0.0686558	-16.4093	1.64062e-60	1.39888e-56	55.8542
MMVL30-int:ERV1:LTR	1323.83	0.729644	0.119967	6.08205	1.18655e-09	2.10772e-07	6.67619			Col4a2	3085.71	0.784073	0.0794297	9.87128	5.54515e-23	6.75438e-20	19.1704			Gm19410	1912.69	-1.66448	0.104644	-15.9062	5.73634e-57	3.26072e-53	52.4867
RMER17A-int:ERVK:LTR	526.171	0.519022	0.128395	4.04238	5.29123e-05	0.00176924	2.75221			9230112J17Rik	151.424	1.8198	0.190208	9.5674	1.09625e-21	9.83911e-19	18.007			Pappa2	267.592	-2.65617	0.191688	-13.8567	1.15842e-43	4.93862e-40	39.3064
RLTR6_Mm:ERV1:LTR	1411.76	0.392687	0.101205	3.88013	0.000104401	0.003048	2.51599			Npy	3536.41	0.774012	0.0836013	9.25836	2.07591e-20	1.47502e-17	16.8312			Slc9a9	1535.51	-1.07059	0.0857581	-12.4839	9.1432e-36	3.11838e-32	31.5061
ERVB4_2-LTR_MM:ERVK:LTR	382.278	0.384752	0.12644	3.04295	0.00234269	0.0312842	1.50467			Sst	4010.4	0.916671	0.101904	8.99546	2.3524e-19	1.5429e-16	15.8117			Chid1	1127.81	-1.15638	0.0931968	-12.4079	2.36799e-35	6.73021e-32	31.172
RLTR6B_Mm:ERV1:LTR	652.457	0.369636	0.120443	3.06897	0.00214798	0.0294687	1.53064			Trim43a	49.0239	3.02168	0.36792	8.21289	2.15932e-16	1.18783e-13	12.9252			Trank1	19554.4	-0.702553	0.057847	-12.145	6.09763e-34	1.48547e-30	29.8281
RMER13B:ERVK:LTR	7908.21	-0.181703	0.062174	-2.92249	0.0034725	0.0413812	1.3832			Lats1	3291.85	0.699849	0.0891077	7.85396	4.03091e-15	1.85781e-12	11.731			Blmh	848.813	-1.08458	0.0977597	-11.0944	1.33566e-28	2.84712e-25	24.5456
L1MdA_II:L1:LINE	26176.8	-0.192363	0.063584	-3.02534	0.00248351	0.0327367	1.48496			RLTR44-int:ERVK:LTR	1470.81	0.842676	0.112921	7.46254	8.48729e-14	3.3659e-11	10.4729			Herc2	17575	-0.641275	0.0618711	-10.3647	3.58876e-25	5.56356e-22	21.2546
L1MdF_II:L1:LINE	20237.9	-0.195211	0.0670929	-2.90957	0.00361925	0.0426532	1.37005			Gm21119	293.938	1.22758	0.165547	7.41529	1.21362e-13	4.40336e-11	10.3562			Arfgef2	5393.56	-0.655815	0.0636188	-10.3085	6.44883e-25	9.16432e-22	21.0379
Lx3A:L1:LINE	11646.6	-0.213527	0.074012	-2.88504	0.00391368	0.0448823	1.34792			Mettl7a3	62.7059	2.03814	0.279921	7.28115	3.30993e-13	1.15192e-10	9.93858			Scaper	1469.57	-0.834231	0.0814924	-10.2369	1.3549e-24	1.77732e-21	20.7502
RLTR25B:ERVK:LTR	2569.27	-0.214314	0.0749931	-2.85778	0.00426616	0.0477681	1.32086			Tmem255a	720.273	0.911665	0.128494	7.09502	1.29333e-12	3.93842e-10	9.40468			Clns1a	1227.13	-0.915413	0.0940147	-9.73691	2.09841e-22	2.38561e-19	18.6224
MT2C_Mm:ERVL:LTR	2329.42	-0.220586	0.0753227	-2.92855	0.0034055	0.0407537	1.38983			Copg2os2	2196.27	0.83278	0.121164	6.87315	6.27985e-12	1.81509e-09	8.7411			Upp2	470.658	-1.1925	0.122901	-9.70292	2.92996e-22	3.05867e-19	18.5145
Lx5b:L1:LINE	11554.3	-0.220715	0.076243	-2.89489	0.00379292	0.0439498	1.35704			Gjb6	1406.64	0.558374	0.0818857	6.81894	9.17121e-12	2.52253e-09	8.59816			Gm48957	358.913	-1.4751	0.15209	-9.69885	3.04916e-22	3.05867e-19	18.5145
Plat_L3:CR1:LINE	1755.65	-0.220847	0.0765248	-2.88595	0.00390235	0.0448428	1.34831			Synrg	5185.29	0.49716	0.0733455	6.77834	1.21568e-11	3.29062e-09	8.48272			Ccdc3	780.499	-1.20126	0.124271	-9.66644	4.18683e-22	3.96656e-19	18.4016
L1MdA_V:L1:LINE	11239.2	-0.223138	0.0754158	-2.95877	0.00308873	0.0379483	1.42081			Dlx6os1	1085.6	0.64251	0.0949825	6.7645	1.33766e-11	3.56423e-09	8.44803			Gm14827	237.17	-1.56664	0.164318	-9.53422	1.51021e-21	1.28768e-18	17.8902
MLTR11B:ERVK:LTR	7551.54	-0.226021	0.0751047	-3.00942	0.0026175	0.0338667	1.47023			Ebf4	407.936	0.788736	0.117322	6.72282	1.78238e-11	4.46985e-09	8.34971			Camk4	15597.2	-0.822185	0.0871247	-9.43688	3.84042e-21	3.1186e-18	17.506
LTRIS_Mus:ERV1:LTR	1958.42	-0.227649	0.078442	-2.90213	0.00370632	0.0434647	1.36186			Mocos	222.869	0.973398	0.148996	6.53307	6.44345e-11	1.42701e-08	7.84557			Sez6	7123.33	-0.744346	0.080118	-9.29062	1.53387e-20	1.18895e-17	16.9248
MLT1K:ERVL-MaLR:LTR	2095.42	-0.240937	0.0793351	-3.03695	0.00238985	0.0317895	1.49772			Ankrd24	1552.44	0.602027	0.0934297	6.44363	1.16645e-10	2.5502e-08	7.59343			Tshz2	1372.15	-0.854006	0.0921907	-9.26348	1.9788e-20	1.46715e-17	16.8335
MER113:hAT-Charlie:DNA	2736.75	-0.241602	0.0845803	-2.85648	0.00428361	0.047932	1.31937			Myh14	1156.09	0.740763	0.117045	6.3289	2.46921e-10	5.19845e-08	7.28413			Zdhhc22	2609.82	-0.707089	0.0771909	-9.16026	5.17715e-20	3.53144e-17	16.452
L1Lx_II:L1:LINE	20407.9	-0.245243	0.0840436	-2.91805	0.00352228	0.0418283	1.37853			Fbxo2	1153.94	0.770143	0.122024	6.3114	2.76528e-10	5.75076e-08	7.24027			Ccnd1	1533.72	-0.840921	0.098297	-8.5549	1.17975e-17	7.45123e-15	14.1278
Lx4B:L1:LINE	7859.72	-0.246178	0.0683645	-3.60096	0.000317045	0.00733592	2.13455			RLTR6-int:ERV1:LTR	88.1623	1.46172	0.233243	6.26695	3.68178e-10	7.5645e-08	7.12122			Spon1	2183.69	-0.790663	0.0935201	-8.45447	2.80351e-17	1.70744e-14	13.7677
L1MD1:L1:LINE	4018.9	-0.274251	0.0958166	-2.86225	0.00420643	0.0473446	1.32473			Camk2n2	3099.82	0.48573	0.0778187	6.24182	4.32512e-10	8.49221e-08	7.07098			Atp5l	1235.79	-0.755701	0.0898726	-8.40858	4.15013e-17	2.44042e-14	13.6125
Charlie22a:hAT-Charlie:DNA	999.478	-0.274406	0.087477	-3.1369	0.00170745	0.0248347	1.60494			D2hgdh	766.824	0.590066	0.0953538	6.18818	6.0863e-10	1.15322e-07	6.93809			Tmem232	153.965	-1.78543	0.216749	-8.23732	1.76104e-16	1.00104e-13	12.9996
LTR16B2:ERVL:LTR	1027.45	-0.278622	0.0962773	-2.89396	0.0038042	0.0440116	1.35643			Syt2	3207.09	0.648751	0.10581	6.13129	8.71689e-10	1.59838e-07	6.79632			Ccdc148	693.37	-0.881275	0.107879	-8.16911	3.1066e-16	1.65553e-13	12.7811
RMER20B:ERVK:LTR	3916.55	-0.284269	0.0823151	-3.45343	0.000553514	0.0108037	1.96643			Scg2	3349.79	0.44766	0.0735774	6.0842	1.17072e-09	2.10151e-07	6.67747			Grm8	925.828	-0.772344	0.0953368	-8.10121	5.44144e-16	2.8119e-13	12.551
RLTR20B5_MM:ERVK:LTR	1515.04	-0.284377	0.0979537	-2.90318	0.00369397	0.0433838	1.36267			MMVL30-int:ERV1:LTR	1323.83	0.729644	0.119967	6.08205	1.18655e-09	2.10772e-07	6.67619			Ncald	14825.4	-0.515258	0.0636329	-8.09736	5.6165e-16	2.817e-13	12.5502
MLT2B2:ERVL:LTR	3096.07	-0.297897	0.097557	-3.05357	0.00226136	0.0306298	1.51386			Plin4	288.254	1.27579	0.209841	6.07983	1.20311e-09	2.11512e-07	6.67466			Cdkl4	540.306	-0.951283	0.119504	-7.96024	1.71707e-15	8.36604e-13	12.0775
L4_B_Mam:RTE-X:LINE	1514.48	-0.298743	0.0865087	-3.45333	0.000553709	0.0108037	1.96643			Peg10	1104.86	0.727786	0.119867	6.07159	1.26647e-09	2.20379e-07	6.65683			Pex6	1249.63	-0.766066	0.097148	-7.88556	3.13129e-15	1.48327e-12	11.8288
Arthur1B:hAT-Tip100:DNA	1404.79	-0.308458	0.106974	-2.88348	0.00393302	0.0449779	1.347			Stxbp2	1511.36	0.61108	0.10104	6.04789	1.46751e-09	2.52783e-07	6.59725			Rimbp2	11446.2	-0.494861	0.0640788	-7.72269	1.139e-14	5.11142e-12	11.2915
RMER12B:ERVK:LTR	3923.33	-0.309805	0.0712318	-4.34926	1.36598e-05	0.000600418	3.22155			Serpina3n	718.762	0.739796	0.122901	6.01946	1.74997e-09	2.98422e-07	6.52517			Tcf20	14989.2	-0.459699	0.0599851	-7.66356	1.80847e-14	7.90765e-12	11.102
RLTR27:ERVK:LTR	687.999	-0.326182	0.100673	-3.24003	0.00119518	0.0189947	1.72137			Crhbp	442.118	0.704978	0.119028	5.92278	3.16536e-09	4.99804e-07	6.3012			Ecpas	6855.87	-0.639265	0.0835763	-7.64887	2.02749e-14	8.64369e-12	11.0633
MLT1N2:ERVL-MaLR:LTR	1385.64	-0.331026	0.102246	-3.23754	0.00120565	0.0191078	1.71879			Ctnna1	1343.41	0.546342	0.0925046	5.9061	3.50298e-09	5.43057e-07	6.26515			Efcab6	702.895	-0.84592	0.110917	-7.62657	2.41078e-14	1.00271e-11	10.9988
LTR16B:ERVL:LTR	516.311	-0.331234	0.109533	-3.02406	0.00249408	0.0328176	1.48389			Ascl1	187.43	1.07014	0.181497	5.89615	3.72084e-09	5.65234e-07	6.24777			Chrna4	2634.8	-0.564778	0.0748809	-7.54236	4.61546e-14	1.87399e-11	10.7272
ERVB5_1-I_MM:ERVK:LTR	717.178	-0.363989	0.124885	-2.91459	0.00356159	0.04209	1.37582			Gm14204	393.572	0.728621	0.123959	5.87792	4.15446e-09	6.10741e-07	6.21414			Mmp16	2133.1	-0.671117	0.0902517	-7.43605	1.03739e-13	4.02059e-11	10.3957
MER90a:ERV1:LTR	701.824	-0.367204	0.114623	-3.20358	0.00135729	0.0209465	1.67889			Txnip	803.929	0.560739	0.0980205	5.72063	1.06132e-08	1.403e-06	5.85294			Pxdn	2803.6	-0.663166	0.0893793	-7.41968	1.17405e-13	4.35242e-11	10.3613
RLTR30D_MM:ERV1:LTR	624.375	-0.371802	0.122342	-3.03903	0.00237342	0.0316203	1.50003			Fbln5	170.821	0.965871	0.168912	5.7182	1.07657e-08	1.40492e-06	5.85235			Arhgef28	1640.7	-0.693918	0.0935156	-7.42035	1.16814e-13	4.35242e-11	10.3613
LTR16B1:ERVL:LTR	453.077	-0.384516	0.115748	-3.32202	0.000893698	0.0152402	1.81701			2610005L07Rik	2232.31	0.421012	0.0737689	5.70717	1.14868e-08	1.47281e-06	5.83185			Cpne5	6334.69	-0.644935	0.088322	-7.30209	2.83342e-13	1.00663e-10	9.99713
MER126:DNA:DNA	877.852	-0.396664	0.115938	-3.42135	0.000623119	0.0117027	1.93171			Fyco1	2432.91	0.443232	0.0777517	5.70061	1.19381e-08	1.51926e-06	5.81837			Col12a1	1150.85	-0.741355	0.102755	-7.21478	5.4023e-13	1.84251e-10	9.73459
X24_DNA:DNA:DNA	434.333	-0.438376	0.152108	-2.882	0.00395161	0.0450953	1.34587			Gm36117	846.283	0.511186	0.089712	5.69809	1.21161e-08	1.53048e-06	5.81517			Lrp1b	5413.06	-0.495794	0.0691294	-7.17198	7.39228e-13	2.42424e-10	9.61542
L1MEh:L1:LINE	273.253	-0.450399	0.154433	-2.91648	0.00354008	0.0419259	1.37752			Tspan9	1168.58	0.503111	0.0883226	5.69629	1.22442e-08	1.5353e-06	5.81381			Tuba4a	17252.9	-0.518851	0.0723229	-7.17409	7.27871e-13	2.42424e-10	9.61542
IAPEY3-int:ERVK:LTR	2844.02	-0.453686	0.0793466	-5.71778	1.07925e-08	1.40492e-06	5.85235			Col24a1	186.796	0.94462	0.165908	5.69364	1.24362e-08	1.54799e-06	5.81023			Rxfp2	79.4802	-2.53255	0.355225	-7.12941	1.00801e-12	3.24333e-10	9.48901
MER57E1:ERV1:LTR	294.738	-0.488884	0.166325	-2.93934	0.00328917	0.0396397	1.40187			Snrnp70	9050.09	0.348802	0.0618614	5.63844	1.71598e-08	2.03212e-06	5.69205			Xrn1	2269.56	-0.572181	0.0804826	-7.10938	1.16566e-12	3.68113e-10	9.43402
RLTR13B1:ERVK:LTR	1244.76	-0.498365	0.105538	-4.72214	2.33377e-06	0.000138668	3.85802			Trpm3	2929.17	0.42312	0.0751286	5.63194	1.78194e-08	2.06718e-06	5.68462			Htr2c	583.911	-0.891974	0.125531	-7.1056	1.19804e-12	3.71459e-10	9.43009
Eulor1:DNA:DNA	212.304	-0.507694	0.166119	-3.05621	0.00224157	0.0304343	1.51664			Ank1	3903.79	0.437357	0.0778005	5.62152	1.89286e-08	2.17925e-06	5.66169			Ryr1	1899.31	-0.831128	0.117261	-7.08785	1.36209e-12	4.07503e-10	9.38987
Arthur1A:hAT-Tip100:DNA	359.92	-0.553192	0.138908	-3.98243	6.82139e-05	0.00214622	2.66833			Rnd2	1717.32	0.487307	0.0869462	5.60469	2.0863e-08	2.37184e-06	5.62491			Htr2a	2379.54	-0.605396	0.0878544	-6.89091	5.54379e-12	1.62997e-09	8.78782
MamGypLTR3:Gypsy:LTR	209.401	-0.847883	0.166922	-5.07952	3.784e-07	2.91984e-05	4.53464			Tunar	228.515	0.933962	0.166719	5.60202	2.11866e-08	2.38215e-06	5.62303			Ccnd2	3131.49	-0.502662	0.0731816	-6.8687	6.47913e-12	1.84148e-09	8.73483
Muc3	26.4457	6.52322	1.97736	3.29895	0.000970463	0.0163854	1.78554			Rassf4	466.169	0.726254	0.12965	5.60164	2.1233e-08	2.38215e-06	5.62303			Lamc2	584.068	-0.932881	0.136514	-6.83359	8.28158e-12	2.31518e-09	8.63542
Trim43a	49.0239	3.02168	0.36792	8.21289	2.15932e-16	1.18783e-13	12.9252			Col4a1	2104.09	0.505685	0.0905742	5.5831	2.3627e-08	2.61631e-06	5.58231			Hrk	1109.98	-0.775033	0.114724	-6.75563	1.42213e-11	3.73103e-09	8.42817
Drd2	152.12	2.9064	0.963571	3.01628	0.002559	0.0334513	1.47559			Fgf11	782.498	0.56664	0.101973	5.55674	2.74859e-08	3.02398e-06	5.51942			Pnck	951.374	-0.769294	0.114111	-6.74161	1.56641e-11	4.04726e-09	8.39284
Thbs4	157.162	2.18846	0.575423	3.80322	0.000142827	0.00392842	2.40578			Pcp4l1	1814.09	0.616355	0.112013	5.50255	3.74344e-08	3.94055e-06	5.40444			Arf3	45045.2	-0.412671	0.0613037	-6.73158	1.67828e-11	4.27159e-09	8.36941
Ecrg4	15.9462	2.07616	0.610877	3.39866	0.000677168	0.0125607	1.90099			Hnrnpm	1621.45	0.482753	0.087765	5.50052	3.78672e-08	3.96165e-06	5.40212			Gm20063	444.677	-0.922561	0.137326	-6.71806	1.84164e-11	4.55151e-09	8.34184
Mettl7a3	62.7059	2.03814	0.279921	7.28115	3.30993e-13	1.15192e-10	9.93858			Col2a1	72.5294	1.40029	0.255641	5.47755	4.31255e-08	4.44141e-06	5.35248			Rspo2	635.909	-0.725468	0.108756	-6.67058	2.54802e-11	6.20735e-09	8.20709
Vdr	22.7657	1.97594	0.469089	4.21229	2.52799e-05	0.000979768	3.00888			Slc32a1	3491.25	0.46431	0.0849155	5.46791	4.55383e-08	4.65009e-06	5.33254			Rps15a	1828.19	-0.523667	0.078761	-6.64881	2.95476e-11	7.09684e-09	8.14893
Serpina9	32.708	1.96465	0.579468	3.39044	0.0006978	0.0127992	1.89282			Tuba8	494.267	0.623169	0.114664	5.43476	5.4869e-08	5.44e-06	5.2644			Npsr1	112.477	-1.64653	0.249829	-6.59064	4.3793e-11	1.03722e-08	7.98413
C4b	1345.17	1.85045	0.350913	5.27323	1.34041e-07	1.19675e-05	4.922			Sox1	608.2	0.644774	0.120407	5.35495	8.55791e-08	8.10766e-06	5.0911			Coro2a	1780.38	-0.56573	0.0861095	-6.56989	5.03524e-11	1.17625e-08	7.9295
Myrfl	37.9872	1.84109	0.372014	4.94897	7.46079e-07	5.25739e-05	4.27923			Arl4c	1227.41	0.478611	0.0896799	5.33688	9.45582e-08	8.90885e-06	5.05018			Cpne4	2484.32	-0.728225	0.111096	-6.55492	5.56712e-11	1.28292e-08	7.8918
9230112J17Rik	151.424	1.8198	0.190208	9.5674	1.09625e-21	9.83911e-19	18.007			Ctsd	6968.21	0.396635	0.0749344	5.2931	1.20261e-07	1.09085e-05	4.96223			6530402F18Rik	1252.98	-0.604853	0.0923605	-6.54883	5.79913e-11	1.31857e-08	7.8799
H3c14	28.5567	1.81411	0.483801	3.74969	0.00017705	0.00464645	2.33288			C4b	1345.17	1.85045	0.350913	5.27323	1.34041e-07	1.19675e-05	4.922			Gm16702	146.9	-1.34417	0.2054	-6.54413	5.98426e-11	1.34276e-08	7.872
Gm15319	333.385	1.75819	0.167686	10.485	1.01223e-25	1.72615e-22	21.7629			Maf	1214.99	0.43298	0.0821985	5.26749	1.38301e-07	1.22836e-05	4.91068			Pcsk9	102.734	-1.62114	0.251976	-6.43371	1.24528e-10	2.68808e-08	7.57056
9330111N05Rik	24.4168	1.67975	0.54851	3.06239	0.00219577	0.0299317	1.52387			H2-D1	747.49	0.640882	0.121705	5.26588	1.3952e-07	1.23277e-05	4.90912			A830082N09Rik	870.417	-0.745895	0.117443	-6.35115	2.13711e-10	4.55552e-08	7.34146
Tacr3	19.6686	1.67466	0.542934	3.08447	0.00203917	0.0282541	1.54892			Igf2	2944.23	0.57369	0.109088	5.25898	1.44855e-07	1.26678e-05	4.8973			Dusp18	1240.22	-0.607786	0.0970314	-6.26381	3.75684e-10	7.62683e-08	7.11766
Slc35d3	34.9785	1.62854	0.463674	3.51225	0.000444335	0.00920687	2.03589			Thbd	337.176	0.760809	0.144755	5.25585	1.47344e-07	1.28196e-05	4.89212			Slc8a2	16306.8	-0.475628	0.0761462	-6.24625	4.20431e-10	8.43484e-08	7.07392
4930467E23Rik	62.3609	1.53042	0.302776	5.05462	4.31252e-07	3.2255e-05	4.4914			B630019K06Rik	1254.87	0.458027	0.0871634	5.2548	1.48184e-07	1.28273e-05	4.89186			Ano3	6900.89	-0.624834	0.100109	-6.24155	4.33251e-10	8.49221e-08	7.07098
Gfy	37.6948	1.51008	0.372157	4.05763	4.9574e-05	0.00169416	2.77105			Gfap	3385.85	1.40285	0.267715	5.24009	1.60494e-07	1.37533e-05	4.86159			Zkscan16	5215.62	-0.546882	0.0877393	-6.23303	4.57501e-10	8.86565e-08	7.05229
Phex	47.9533	1.46362	0.39707	3.68606	0.000227756	0.00567824	2.24579			Masp1	392.447	0.619641	0.121152	5.11458	3.14436e-07	2.50387e-05	4.60139			Diras2	15029.7	-0.43499	0.0698747	-6.22528	4.80698e-10	9.2105e-08	7.03572
Gfap	3385.85	1.40285	0.267715	5.24009	1.60494e-07	1.37533e-05	4.86159			Cpne1	1561.7	0.396063	0.0780268	5.07598	3.85505e-07	2.94929e-05	4.53028			Nos1ap	17070.7	-0.403186	0.0655561	-6.15024	7.73636e-10	1.44976e-07	6.8387
Col2a1	72.5294	1.40029	0.255641	5.47755	4.31255e-08	4.44141e-06	5.35248			4930467E23Rik	62.3609	1.53042	0.302776	5.05462	4.31252e-07	3.2255e-05	4.4914			Gfra2	4785.89	-0.439068	0.0715811	-6.13385	8.57776e-10	1.58996e-07	6.79861
LOC100043315	22.7337	1.36837	0.458302	2.98573	0.002829	0.0356299	1.44819			Chka	1824.67	0.446772	0.0884609	5.0505	4.40657e-07	3.26719e-05	4.48583			Rab3c	14757.7	-0.534249	0.0874053	-6.11232	9.81949e-10	1.7814e-07	6.74924
Dmkn	32.5296	1.31665	0.463915	2.83813	0.00453784	0.049957	1.3014			Rspo1	274.704	0.766129	0.151971	5.04128	4.62438e-07	3.38453e-05	4.4705			Olfr78	240.315	-1.0137	0.168842	-6.00385	1.92695e-09	3.2535e-07	6.48765
Plin4	288.254	1.27579	0.209841	6.07983	1.20311e-09	2.11512e-07	6.67466			Tra2a	1746.72	0.473187	0.0939035	5.03908	4.67777e-07	3.40897e-05	4.46738			Ndst3	3473.04	-0.602758	0.100622	-5.99034	2.09399e-09	3.50087e-07	6.45582
Mslnl	27.321	1.26369	0.434761	2.90664	0.00365336	0.0430254	1.36627			Myrfl	37.9872	1.84109	0.372014	4.94897	7.46079e-07	5.25739e-05	4.27923			Rims1	15445	-0.47148	0.0789495	-5.97191	2.34486e-09	3.88223e-07	6.41092
Gm21119	293.938	1.22758	0.165547	7.41529	1.21362e-13	4.40336e-11	10.3562			Hspa1b	484.376	0.651456	0.131888	4.93947	7.83347e-07	5.43025e-05	4.26518			Hspa4	4383.71	-0.463216	0.0776874	-5.96257	2.48307e-09	4.07152e-07	6.39024
Cybb	36.9999	1.16536	0.384213	3.03312	0.00242036	0.0321202	1.49322			Tbc1d4	649.565	0.519659	0.105356	4.93242	8.12155e-07	5.56892e-05	4.25423			Mir5125	375.964	-0.782942	0.131787	-5.94098	2.8333e-09	4.60155e-07	6.3371
Rassf7	30.3433	1.16074	0.380943	3.04701	0.00231132	0.031011	1.50848			Foxj1	143.058	0.983625	0.200801	4.8985	9.65696e-07	6.43282e-05	4.1916			Marcksl1	1110.18	-0.689185	0.116042	-5.93909	2.86609e-09	4.6109e-07	6.33621
Thsd4	610.394	1.15495	0.109958	10.5036	8.31701e-26	1.57589e-22	21.8025			Fam32a	2099.82	0.34694	0.0709165	4.89224	9.96944e-07	6.61513e-05	4.17946			Grm3	7269.9	-0.381836	0.0643854	-5.93047	3.02067e-09	4.81416e-07	6.31748
Zfp820	41.0725	1.10742	0.359668	3.079	0.00207695	0.028673	1.54253			Hmox1	234.816	0.717274	0.148391	4.83366	1.34045e-06	8.62591e-05	4.06419			Amn	183.247	-1.01031	0.170715	-5.9181	3.25673e-09	5.09514e-07	6.29284
Ascl1	187.43	1.07014	0.181497	5.89615	3.72084e-09	5.65234e-07	6.24777			Col5a1	832.06	0.578953	0.120072	4.82173	1.4232e-06	9.0898e-05	4.04145			Evpl	122.837	-1.15172	0.195138	-5.90206	3.58986e-09	5.51513e-07	6.25844
Tagln	35.1562	1.06754	0.375771	2.84094	0.00449805	0.0496796	1.30382			Zbtb7b	867.464	0.486461	0.101087	4.81229	1.4921e-06	9.424e-05	4.02576			Ncam2	4107.25	-0.537915	0.0912485	-5.89506	3.74547e-09	5.65234e-07	6.24777
Thbs1	124.183	1.05641	0.239295	4.41468	1.01161e-05	0.00047263	3.32548			Abca7	1869.12	0.432265	0.0903302	4.78538	1.7066e-06	0.000106603	3.97223			Agbl4	768.413	-0.592333	0.100715	-5.88128	4.07096e-09	6.08966e-07	6.21541
Tnfrsf23	102.507	1.05617	0.229168	4.60871	4.05178e-06	0.000225065	3.64769			Sptan1	51064.8	0.352156	0.0737681	4.77383	1.80752e-06	0.000112086	3.95045			Lrrc4c	6669.27	-0.426533	0.0725562	-5.87866	4.13609e-09	6.10741e-07	6.21414
Sfn	76.5314	1.04522	0.250141	4.1785	2.93434e-05	0.00110952	2.95487			Cbln4	308.001	0.856074	0.179385	4.77226	1.8217e-06	0.000112556	3.94863			Zmat2	3078.18	-0.414575	0.0709307	-5.8448	5.07188e-09	7.39237e-07	6.13122
Upk1a	59.0529	1.04304	0.29528	3.53238	0.000411836	0.00878978	2.05602			P3h3	629.43	0.535122	0.112358	4.76265	1.91067e-06	0.000117395	3.93035			Rapgef6	2386.73	-0.492311	0.0846017	-5.81917	5.91411e-09	8.54689e-07	6.06819
Bmp5	65.3213	0.985118	0.290846	3.38708	0.000706396	0.0128836	1.88996			Pde5a	838.149	0.50772	0.106612	4.76232	1.91379e-06	0.000117395	3.93035			Hivep3	7922.14	-0.398806	0.0686749	-5.80717	6.35388e-09	9.10526e-07	6.04071
Foxj1	143.058	0.983625	0.200801	4.8985	9.65696e-07	6.43282e-05	4.1916			Rgs3	733.891	0.492802	0.104817	4.70155	2.58194e-06	0.000152353	3.81715			Rnf130	9156.42	-0.385778	0.0668646	-5.76954	7.94883e-09	1.12026e-06	5.95068
Gdpd3	48.0995	0.975504	0.333679	2.92348	0.00346137	0.0413063	1.38398			Mxra7	552.404	0.582013	0.124238	4.68465	2.80438e-06	0.000164341	3.78426			Slit1	3446.53	-0.516045	0.0894379	-5.76987	7.93319e-09	1.12026e-06	5.95068
Mocos	222.869	0.973398	0.148996	6.53307	6.44345e-11	1.42701e-08	7.84557			Paqr8	5829.29	0.303831	0.0648685	4.6838	2.8161e-06	0.000164462	3.78393			Gabra5	1959.7	-0.548616	0.0952	-5.76278	8.27418e-09	1.15655e-06	5.93683
Fbln5	170.821	0.965871	0.168912	5.7182	1.07657e-08	1.40492e-06	5.85235			Aldh2	2242.18	0.334239	0.0718319	4.65307	3.27023e-06	0.000187768	3.72638			Hgsnat	1727.11	-0.472264	0.0820106	-5.75857	8.483e-09	1.1761e-06	5.92955
Gadd45g	59.0245	0.948851	0.270242	3.51111	0.000446234	0.00922148	2.0352			Atp1b1	33993.5	0.303848	0.0654522	4.64229	3.4457e-06	0.00019652	3.70659			Camkk2	13456.8	-0.410275	0.0714393	-5.74299	9.3017e-09	1.27921e-06	5.89306
Col24a1	186.796	0.94462	0.165908	5.69364	1.24362e-08	1.54799e-06	5.81023			Asl	345.687	0.608156	0.131492	4.62505	3.74505e-06	0.000212174	3.67331			Pcdhga7	1948.86	-0.438487	0.076372	-5.74146	9.38618e-09	1.2805e-06	5.89262
Gm3435	79.9508	0.935675	0.232301	4.02786	5.62866e-05	0.0018461	2.73374			Cchcr1	227.762	0.664827	0.144009	4.61658	3.90109e-06	0.000218395	3.66076			Deptor	2098.78	-0.561776	0.0978776	-5.73958	9.49115e-09	1.28454e-06	5.89125
Tunar	228.515	0.933962	0.166719	5.60202	2.11866e-08	2.38215e-06	5.62303			Tnfrsf23	102.507	1.05617	0.229168	4.60871	4.05178e-06	0.000225065	3.64769			Zdhhc23	1724.36	-0.465512	0.0813345	-5.72343	1.04392e-08	1.40173e-06	5.85333
Tekt2	57.8394	0.916699	0.27397	3.34599	0.000819907	0.0143994	1.84165			Ermard	667.426	0.4716	0.102638	4.59479	4.33178e-06	0.00023829	3.62289			Gm2164	612.218	-0.627103	0.109617	-5.72084	1.05997e-08	1.403e-06	5.85294
Sst	4010.4	0.916671	0.101904	8.99546	2.3524e-19	1.5429e-16	15.8117			Shisa6	913.528	0.500402	0.109357	4.57586	4.74271e-06	0.000255941	3.59186			IAPEY3-int:ERVK:LTR	2844.02	-0.453686	0.0793466	-5.71778	1.07925e-08	1.40492e-06	5.85235
Amhr2	80.7686	0.911751	0.260713	3.49714	0.000470273	0.00957253	2.01897			Dgkq	2028.68	0.340588	0.0746088	4.56498	4.99543e-06	0.00026621	3.57478			Ltk	1265.14	-0.655345	0.114823	-5.70742	1.14698e-08	1.47281e-06	5.83185
Tmem255a	720.273	0.911665	0.128494	7.09502	1.29333e-12	3.93842e-10	9.40468			H2-K1	393.074	0.612063	0.134217	4.56025	5.10931e-06	0.000268917	3.57038			Rasl10a	1087.81	-0.504387	0.0887904	-5.68065	1.34186e-08	1.64624e-06	5.78351
Cdhr3	70.8921	0.909214	0.255576	3.55751	0.00037439	0.00818644	2.0869			Adam15	3970.58	0.304065	0.066673	4.56055	5.10202e-06	0.000268917	3.57038			Shisal1	1747.27	-0.536004	0.0943393	-5.68167	1.33389e-08	1.64624e-06	5.78351
Prr22	54.0497	0.907378	0.280164	3.23874	0.00120058	0.0190629	1.71981			Nol3	704.002	0.440603	0.0967593	4.5536	5.27356e-06	0.000276707	3.55798			Hydin	106.59	-1.50965	0.266948	-5.65524	1.5563e-08	1.89569e-06	5.72223
Lingo4	81.4313	0.901864	0.253456	3.55827	0.00037331	0.0081826	2.08711			Whrn	1190.66	0.423616	0.0938937	4.51165	6.43243e-06	0.00032842	3.48357			Adam22	14370.1	-0.4126	0.0730371	-5.64919	1.61208e-08	1.92818e-06	5.71485
P2rx6	74.5229	0.899543	0.253475	3.54884	0.000386928	0.00839475	2.07599			Frmd5	1769.49	0.365535	0.081101	4.50716	6.57001e-06	0.000334443	3.47568			Lingo1	20616.2	-0.427252	0.0756375	-5.64867	1.6169e-08	1.92818e-06	5.71485
Nod2	46.6516	0.895933	0.305533	2.93236	0.003364	0.0403703	1.39394			Snx8	300.694	0.663434	0.147472	4.49872	6.83624e-06	0.00034696	3.45972			Il1rapl2	359.544	-0.754081	0.133492	-5.64889	1.61486e-08	1.92818e-06	5.71485
Npff	63.2095	0.880083	0.294009	2.99338	0.00275902	0.0350351	1.4555			Rab11fip1	197.224	0.751621	0.167581	4.48513	7.28689e-06	0.00036548	3.43714			Pisd-ps3	25047.7	-0.50709	0.0899983	-5.63444	1.75629e-08	2.05631e-06	5.68691
Acta2	148.758	0.879787	0.199363	4.41299	1.01951e-05	0.000473724	3.32447			Anxa11	1851.82	0.358729	0.0801143	4.47772	7.5445e-06	0.000376188	3.42459			Tafa1	970.867	-0.718685	0.127561	-5.63402	1.76052e-08	2.05631e-06	5.68691
Noxred1	86.4018	0.864487	0.26233	3.29542	0.00098273	0.0165598	1.78095			Cbs	815.834	0.490226	0.11045	4.43846	9.06065e-06	0.000436826	3.35969			Zfp46	1995.91	-0.442376	0.0787076	-5.62049	1.90411e-08	2.17925e-06	5.66169
Cbln4	308.001	0.856074	0.179385	4.77226	1.8217e-06	0.000112556	3.94863			Trip10	207.991	0.668911	0.150828	4.43493	9.21013e-06	0.000442423	3.35416			Prkcb	58898.5	-0.40694	0.0727869	-5.59084	2.25975e-08	2.51867e-06	5.59883
Palm3	90.5453	0.853737	0.23692	3.60348	0.000313985	0.00728489	2.13758			Sparc	4900.73	0.412923	0.0934629	4.41804	9.96015e-06	0.0004705	3.32744			Dlg3	6456.02	-0.378146	0.0681814	-5.54617	2.91993e-08	3.1919e-06	5.49595
Col7a1	73.625	0.840198	0.26035	3.22719	0.00125012	0.0196405	1.70685			Atp7b	146.88	0.767947	0.173883	4.41647	1.00326e-05	0.000472613	3.32549			Gm5577	296.172	-0.789511	0.142422	-5.54345	2.96569e-08	3.22127e-06	5.49197
Tap1	149.902	0.840074	0.193154	4.34924	1.36611e-05	0.000600418	3.22155			Thbs1	124.183	1.05641	0.239295	4.41468	1.01161e-05	0.00047263	3.32548			Kcng1	1316.21	-0.672373	0.121703	-5.52468	3.30077e-08	3.56254e-06	5.44824
Copg2os2	2196.27	0.83278	0.121164	6.87315	6.27985e-12	1.81509e-09	8.7411			Acta2	148.758	0.879787	0.199363	4.41299	1.01951e-05	0.000473724	3.32447			Gls	13874.1	-0.458916	0.0831132	-5.52158	3.35968e-08	3.60331e-06	5.4433
Hspb1	155.223	0.82407	0.217194	3.79416	0.000148141	0.00404909	2.39264			Fbn2	249.201	0.660817	0.150157	4.40083	1.07838e-05	0.000499719	3.30127			Fezf2	1451.4	-0.655836	0.11898	-5.51216	3.54448e-08	3.77775e-06	5.42277
Rab37	88.3881	0.81452	0.228233	3.56882	0.000358598	0.00798326	2.09782			Ctsb	16683.7	0.265372	0.0603853	4.39464	1.10957e-05	0.00051139	3.29125			Tox	1914.44	-0.647698	0.117547	-5.51012	3.58585e-08	3.7981e-06	5.42043
Pglyrp1	63.4103	0.806409	0.278179	2.89889	0.00374486	0.0436833	1.35968			Dnajb2	2458.09	0.31806	0.0723869	4.39389	1.1134e-05	0.000511773	3.29092			Phyh	2218.19	-0.442995	0.0806067	-5.49576	3.89034e-08	4.04524e-06	5.39306
Slc12a8	74.5934	0.806187	0.241921	3.33244	0.000860869	0.014904	1.8267			Plin3	316.722	0.626689	0.142878	4.38619	1.15354e-05	0.000527381	3.27788			Ankfn1	158.183	-1.02762	0.187622	-5.4771	4.32342e-08	4.44141e-06	5.35248
Il12a	58.7846	0.802642	0.278855	2.87835	0.00399759	0.045417	1.34278			Mdga1	670.479	0.495946	0.113338	4.3758	1.20988e-05	0.000545821	3.26295			Dgkb	7494.45	-0.506645	0.0927653	-5.46158	4.71914e-08	4.7902e-06	5.31965
Ebf4	407.936	0.788736	0.117322	6.72282	1.78238e-11	4.46985e-09	8.34971			Pvalb	1116.15	0.470769	0.107769	4.36831	1.25214e-05	0.000560733	3.25124			Plch1	686.477	-0.569363	0.104319	-5.45791	4.81764e-08	4.86125e-06	5.31325
Col4a2	3085.71	0.784073	0.0794297	9.87128	5.54515e-23	6.75438e-20	19.1704			Col11a1	416.058	0.666376	0.152739	4.36285	1.28379e-05	0.000570118	3.24404			Rgs14	1005.97	-0.590333	0.108234	-5.45425	4.91801e-08	4.93335e-06	5.30686
Rerg	159.878	0.776449	0.19811	3.91929	8.8812e-05	0.00265238	2.57636			Htra1	3100.55	0.384644	0.0881859	4.36174	1.29033e-05	0.000571534	3.24296			Gm32200	127.659	-1.08032	0.198199	-5.45067	5.01808e-08	5.00429e-06	5.30066
Npy	3536.41	0.774012	0.0836013	9.25836	2.07591e-20	1.47502e-17	16.8312			Tap1	149.902	0.840074	0.193154	4.34924	1.36611e-05	0.000600418	3.22155			Garnl3	4658.24	-0.399209	0.0737407	-5.41368	6.17419e-08	6.08604e-06	5.21567
Fbxo2	1153.94	0.770143	0.122024	6.3114	2.76528e-10	5.75076e-08	7.24027			Slc7a10	937.784	0.408654	0.0942497	4.33587	1.45185e-05	0.000633207	3.19845			Cdh10	2680.62	-0.45368	0.0840309	-5.39896	6.70265e-08	6.56898e-06	5.1825
Atp7b	146.88	0.767947	0.173883	4.41647	1.00326e-05	0.000472613	3.32549			Layn	181.977	0.696781	0.161171	4.32324	1.53751e-05	0.000657319	3.18222			Lratd2	298.438	-0.76713	0.142143	-5.39688	6.78098e-08	6.60777e-06	5.17994
Rspo1	274.704	0.766129	0.151971	5.04128	4.62438e-07	3.38453e-05	4.4705			Chn2	919.452	0.487518	0.112783	4.32263	1.54183e-05	0.000657319	3.18222			Kcnt2	3853.26	-0.518284	0.0961904	-5.3881	7.12067e-08	6.89936e-06	5.16119
Cd74	107.088	0.764634	0.211518	3.61498	0.000300372	0.00705542	2.15148			Macroh2a1	1797.47	0.332679	0.0770521	4.31759	1.57741e-05	0.000670814	3.1734			Scube1	5793.75	-0.527483	0.098205	-5.37124	7.81954e-08	7.52663e-06	5.1234
Cd59a	126.108	0.762362	0.228233	3.34028	0.000836931	0.0146204	1.83504			Gad1	12051.9	0.310304	0.0719888	4.31045	1.62925e-05	0.000687714	3.16259			Hes5	400.467	-0.84418	0.157191	-5.3704	7.85633e-08	7.52663e-06	5.1234
Dmrta2	73.0189	0.762095	0.2439	3.12462	0.00178036	0.025513	1.59324			Cox6a2	217.555	0.728988	0.169262	4.30687	1.65578e-05	0.000693421	3.159			Zfp423	1275.25	-0.521495	0.0971334	-5.36885	7.92396e-08	7.54901e-06	5.12211
Itga5	99.2707	0.761765	0.243672	3.12619	0.00177086	0.025459	1.59416			Sdc4	2010.85	0.332042	0.0770982	4.30674	1.65675e-05	0.000693421	3.159			Jph4	16804.9	-0.357634	0.0670377	-5.33481	9.5643e-08	8.96154e-06	5.04762
Thbd	337.176	0.760809	0.144755	5.25585	1.47344e-07	1.28196e-05	4.89212			Slc39a2	274.499	0.594631	0.13883	4.28317	1.84249e-05	0.000760863	3.11869			Nrcam	21277.4	-0.365518	0.0686477	-5.32454	1.01208e-07	9.43111e-06	5.02544
Ptma-ps2	145.636	0.757712	0.189367	4.00128	6.30006e-05	0.00200065	2.69883			Peg3	19776.4	0.258765	0.0604147	4.28314	1.8427e-05	0.000760863	3.11869			Crim1	3060.09	-0.537857	0.101078	-5.3212	1.03084e-07	9.55372e-06	5.01983
Rcn3	87.6216	0.757212	0.248809	3.04334	0.00233967	0.0312683	1.5049			Cyb5r1	530.989	0.439921	0.102899	4.27526	1.90911e-05	0.000782597	3.10646			Prkce	15323.9	-0.349931	0.0659057	-5.30957	1.09882e-07	1.01288e-05	4.99444
Gm31333	71.4953	0.757105	0.247185	3.0629	0.00219201	0.0299043	1.52427			Nefh	3173.91	0.368789	0.0863119	4.27274	1.93081e-05	0.000789596	3.1026			Plk5	808.864	-0.757665	0.142751	-5.3076	1.1108e-07	1.01841e-05	4.99208
Rab11fip1	197.224	0.751621	0.167581	4.48513	7.28689e-06	0.00036548	3.43714			Nacc2	5996.97	0.287797	0.0676159	4.25635	2.0779e-05	0.000833752	3.07896			L3mbtl1	1405.86	-0.421118	0.0794466	-5.30064	1.15399e-07	1.05235e-05	4.97784
Tac1	217.051	0.748124	0.200182	3.73723	0.00018606	0.00482935	2.31611			Endod1	3598.11	0.288868	0.0680691	4.24375	2.19814e-05	0.000877868	3.05657			Cep41	152.723	-0.953511	0.180421	-5.28492	1.25758e-07	1.13469e-05	4.94512
Syde2	110.469	0.74572	0.207159	3.59975	0.000318523	0.00736013	2.13311			Enpp2	9276.87	0.280539	0.0663648	4.22723	2.36587e-05	0.000931759	3.0307			Slitrk5	6408.98	-0.359936	0.0682407	-5.27451	1.33111e-07	1.19471e-05	4.92274
Myh14	1156.09	0.740763	0.117045	6.3289	2.46921e-10	5.19845e-08	7.28413			Vdr	22.7657	1.97594	0.469089	4.21229	2.52799e-05	0.000979768	3.00888			B3gat1	10520.3	-0.372664	0.0708142	-5.26256	1.42067e-07	1.2488e-05	4.90351
Bche	195.779	0.740414	0.242312	3.05562	0.00224593	0.030445	1.51648			Ppp1r18	293.735	0.564539	0.134119	4.20923	2.56239e-05	0.000988606	3.00498			Adgrg6	409.115	-0.722444	0.1376	-5.25032	1.51838e-07	1.30773e-05	4.88348
Serpina3n	718.762	0.739796	0.122901	6.01946	1.74997e-09	2.98422e-07	6.52517			Prg4	306.458	0.589074	0.140089	4.205	2.61087e-05	0.00100504	2.99782			Ldb2	2148.45	-0.531848	0.101854	-5.22168	1.77306e-07	1.5118e-05	4.82051
Anxa4	103.808	0.733257	0.22055	3.32467	0.000885222	0.0151546	1.81946			Oplah	893.419	0.415542	0.0990103	4.19696	2.70522e-05	0.00103668	2.98436			Nell2	18007.7	-0.352815	0.0675898	-5.21994	1.78985e-07	1.51852e-05	4.81858
Cox6a2	217.555	0.728988	0.169262	4.30687	1.65578e-05	0.000693421	3.159			Tmc4	264.133	0.613182	0.146319	4.19071	2.78079e-05	0.00106325	2.97337			Rapgefl1	8323.9	-0.359837	0.0689569	-5.21829	1.8058e-07	1.52447e-05	4.81688
Gm14204	393.572	0.728621	0.123959	5.87792	4.15446e-09	6.10741e-07	6.21414			Sfn	76.5314	1.04522	0.250141	4.1785	2.93434e-05	0.00110952	2.95487			Camta2	20373.2	-0.373244	0.0715933	-5.2134	1.85414e-07	1.55757e-05	4.80755
Peg10	1104.86	0.727786	0.119867	6.07159	1.26647e-09	2.20379e-07	6.65683			Apod	2125.05	0.425844	0.101941	4.17738	2.94888e-05	0.00111009	2.95464			R3hdm1	22064	-0.376576	0.0722693	-5.21073	1.88097e-07	1.57236e-05	4.80345
Rassf4	466.169	0.726254	0.12965	5.60164	2.1233e-08	2.38215e-06	5.62303			Entpd3	402.18	0.524898	0.125882	4.16976	3.0492e-05	0.00114281	2.94203			Stum	17477.1	-0.421526	0.0809307	-5.20848	1.90398e-07	1.58383e-05	4.80029
Hmox1	234.816	0.717274	0.148391	4.83366	1.34045e-06	8.62591e-05	4.06419			Adamts2	389.107	0.532336	0.127724	4.16788	3.07448e-05	0.00114725	2.94034			Pcdhb14	846.986	-0.520427	0.0999426	-5.20726	1.91653e-07	1.58653e-05	4.79955
9030025P20Rik	84.257	0.710105	0.228461	3.10821	0.00188226	0.0265713	1.57559			Stac2	6279.77	0.342319	0.0821817	4.16539	3.10817e-05	0.00115476	2.93751			Atp2b1	31705.2	-0.354169	0.0680882	-5.20162	1.9756e-07	1.62131e-05	4.79013
Lyz2	175.932	0.709501	0.196814	3.60493	0.000312232	0.00727389	2.13823			Doc2b	485.594	0.54885	0.131791	4.16455	3.11964e-05	0.00115651	2.93685			Cacna1d	6333	-0.370546	0.0712392	-5.20144	1.97756e-07	1.62131e-05	4.79013
Crhbp	442.118	0.704978	0.119028	5.92278	3.16536e-09	4.99804e-07	6.3012			Selenop	5687.27	0.373988	0.0899922	4.15578	3.24177e-05	0.00118886	2.92487			Wnt7b	1381.84	-0.551508	0.106446	-5.18108	2.20603e-07	1.79997e-05	4.74473
Crybg1	82.557	0.704281	0.241453	2.91685	0.00353591	0.0419259	1.37752			Klf15	862.419	0.473002	0.113928	4.15174	3.29953e-05	0.00119717	2.92185			Trpc6	1252.27	-0.523901	0.101595	-5.15677	2.5125e-07	2.04027e-05	4.69031
Lats1	3291.85	0.699849	0.0891077	7.85396	4.03091e-15	1.85781e-12	11.731			Utp14b	1165.46	0.364276	0.0878552	4.14632	3.37857e-05	0.00122324	2.91249			Scn3b	3552.81	-0.484248	0.0939582	-5.15386	2.55175e-07	2.06232e-05	4.68564
Dok3	174.677	0.699647	0.172841	4.04792	5.16751e-05	0.00174153	2.75907			Lama2	1079.32	0.382692	0.0925377	4.13553	3.54141e-05	0.00126607	2.89754			Srebf2	9377.66	-0.395465	0.076964	-5.13831	2.77215e-07	2.22988e-05	4.65172
Baiap2l2	109.07	0.699537	0.214622	3.25939	0.00111652	0.0180817	1.74276			Ndrg1	2346.69	0.482808	0.116974	4.12747	3.6678e-05	0.0012951	2.8877			Neurod6	3105.68	-0.467074	0.0912629	-5.1179	3.08959e-07	2.47355e-05	4.60668
Layn	181.977	0.696781	0.161171	4.32324	1.53751e-05	0.000657319	3.18222			Hnrnph3	625.525	0.427818	0.103622	4.12866	3.64891e-05	0.0012951	2.8877			Wwc1	5155.18	-0.413444	0.0808481	-5.11384	3.15682e-07	2.50387e-05	4.60139
Gm31508	110.173	0.695429	0.227848	3.05216	0.00227198	0.0307005	1.51285			Msi2	5254.37	0.334725	0.0815362	4.10523	4.03911e-05	0.00141726	2.84855			B930018H19Rik	22.2157	-3.31956	0.650102	-5.10622	3.28674e-07	2.59485e-05	4.58589
Tinagl1	106.702	0.693648	0.221237	3.13531	0.00171672	0.0248939	1.60391			Hspa1a	520.839	0.552682	0.134937	4.09585	4.20614e-05	0.00146682	2.83362			Unc13b	2800.96	-0.374183	0.0734796	-5.09234	3.5367e-07	2.76658e-05	4.55806
Slc17a6	306.614	0.688023	0.183434	3.7508	0.00017627	0.00464628	2.3329			Rnf207	616.876	0.481603	0.118372	4.06855	4.73061e-05	0.00162972	2.78789			Slc24a3	4029.82	-0.42589	0.0836294	-5.09259	3.53207e-07	2.76658e-05	4.55806
0610009L18Rik	71.0962	0.687677	0.241156	2.85159	0.00435012	0.0484537	1.31467			Etnppl	732.168	0.591247	0.145377	4.06698	4.76261e-05	0.00163743	2.78584			Mttp	389.198	-0.6714	0.1321	-5.08251	3.72485e-07	2.90045e-05	4.53753
Nkx6-2	207.64	0.680785	0.208287	3.26849	0.00108123	0.0177121	1.75173			Hapln2	491.288	0.653217	0.16075	4.06357	4.8328e-05	0.00165489	2.78123			AU022754	97.4826	-1.29084	0.254061	-5.08083	3.75796e-07	2.91293e-05	4.53567
Dlx5	161.124	0.67106	0.173346	3.87121	0.000108296	0.00311429	2.50664			Gfy	37.6948	1.51008	0.372157	4.05763	4.9574e-05	0.00169416	2.77105			MamGypLTR3:Gypsy:LTR	209.401	-0.847883	0.166922	-5.07952	3.784e-07	2.91984e-05	4.53464
Trip10	207.991	0.668911	0.150828	4.43493	9.21013e-06	0.000442423	3.35416			Srsf2	2652.7	0.308461	0.0760728	4.05481	5.01748e-05	0.00170444	2.76842			0610043K17Rik	50.1508	-1.63973	0.323042	-5.0759	3.85675e-07	2.94929e-05	4.53028
Htra3	213.226	0.668907	0.178831	3.74044	0.000183701	0.00477538	2.32099			Derl1	2008.15	0.293508	0.072425	4.05258	5.06562e-05	0.00171646	2.76537			Col6a4	208.092	-1.05523	0.207958	-5.07425	3.89021e-07	2.96159e-05	4.52847
Col11a1	416.058	0.666376	0.152739	4.36285	1.28379e-05	0.000570118	3.24404			Mtg2	333.735	0.514141	0.126967	4.04941	5.13478e-05	0.00173393	2.76097			Ephb1	1830.05	-0.410369	0.0809318	-5.07056	3.96652e-07	3.00627e-05	4.52197
Cchcr1	227.762	0.664827	0.144009	4.61658	3.90109e-06	0.000218395	3.66076			Dok3	174.677	0.699647	0.172841	4.04792	5.16751e-05	0.00174153	2.75907			Gm10754	158.147	-1.26741	0.250043	-5.06876	4.00412e-07	3.02134e-05	4.5198
Snx8	300.694	0.663434	0.147472	4.49872	6.83624e-06	0.00034696	3.45972			Fam210b	688.2	0.398699	0.0986055	4.04337	5.26875e-05	0.00176519	2.75321			Homer2	4758.46	-0.403756	0.079776	-5.06112	4.16799e-07	3.13113e-05	4.5043
Fbn2	249.201	0.660817	0.150157	4.40083	1.07838e-05	0.000499719	3.30127			RMER17A-int:ERVK:LTR	526.171	0.519022	0.128395	4.04238	5.29123e-05	0.00176924	2.75221			Adra1b	1438.88	-0.522167	0.103376	-5.05114	4.3919e-07	3.26719e-05	4.48583
Blvrb	210.891	0.655728	0.164192	3.99367	6.5059e-05	0.00206218	2.68567			Ier3	336.993	0.633707	0.157093	4.03396	5.48457e-05	0.00182317	2.73917			Gabra3	5273.38	-0.362361	0.0717871	-5.04772	4.47114e-07	3.29505e-05	4.48214
Hapln2	491.288	0.653217	0.16075	4.06357	4.8328e-05	0.00165489	2.78123			Gm3435	79.9508	0.935675	0.232301	4.02786	5.62866e-05	0.0018461	2.73374			St8sia3	6368.11	-0.471636	0.0934447	-5.04722	4.4828e-07	3.29505e-05	4.48214
Hspa1b	484.376	0.651456	0.131888	4.93947	7.83347e-07	5.43025e-05	4.26518			Fgfr3	3267.86	0.316351	0.078521	4.02887	5.60451e-05	0.0018461	2.73374			Tmem196	1202.85	-0.573171	0.113867	-5.03369	4.81137e-07	3.49142e-05	4.457
Klf2	350.75	0.650818	0.161866	4.02073	5.80177e-05	0.00187737	2.72645			Armh4	973.497	0.368506	0.0916016	4.02292	5.74807e-05	0.00186381	2.7296			Gramd1b	12705.6	-0.33014	0.0656612	-5.02792	4.95817e-07	3.5827e-05	4.44579
Syt2	3207.09	0.648751	0.10581	6.13129	8.71689e-10	1.59838e-07	6.79632			Phtf1	1711.49	0.359502	0.0893551	4.0233	5.73886e-05	0.00186381	2.7296			Grm2	3787.74	-0.510788	0.101981	-5.00867	5.48081e-07	3.94364e-05	4.4041
Myh11	182.785	0.646293	0.178901	3.61257	0.000303172	0.00710164	2.14864			Klf2	350.75	0.650818	0.161866	4.02073	5.80177e-05	0.00187737	2.72645			Pgm2l1	24030.5	-0.476733	0.0953608	-4.99925	5.75525e-07	4.12371e-05	4.38471
Sox1	608.2	0.644774	0.120407	5.35495	8.55791e-08	8.10766e-06	5.0911			Cerk	2631.59	0.316604	0.0788926	4.0131	5.99275e-05	0.00192392	2.71581			Col25a1	1675.9	-0.488975	0.0982653	-4.97606	6.489e-07	4.61071e-05	4.33623
Dlx6os1	1085.6	0.64251	0.0949825	6.7645	1.33766e-11	3.56423e-09	8.44803			Ptma-ps2	145.636	0.757712	0.189367	4.00128	6.30006e-05	0.00200065	2.69883			Nanos2	48.4429	-1.77149	0.355952	-4.97676	6.46587e-07	4.61071e-05	4.33623
H2-D1	747.49	0.640882	0.121705	5.26588	1.3952e-07	1.23277e-05	4.90912			Blvrb	210.891	0.655728	0.164192	3.99367	6.5059e-05	0.00206218	2.68567			A930011G23Rik	470.22	-0.554527	0.112001	-4.95108	7.38038e-07	5.22231e-05	4.28214
Foxc2	112.965	0.635393	0.199658	3.18241	0.00146054	0.0220412	1.65677			Card10	221.646	0.631317	0.158389	3.98586	6.72351e-05	0.00212326	2.673			Map3k21	228.068	-0.750098	0.151622	-4.94717	7.53011e-07	5.2844e-05	4.277
Plekha4	123.922	0.634815	0.212744	2.98394	0.00284565	0.0357994	1.44612			Kcnh2	2410.98	0.341638	0.0858873	3.97775	6.9571e-05	0.00218087	2.66137			Acr	156.487	-1.0047	0.203205	-4.94427	7.64308e-07	5.3417e-05	4.27232
Ier3	336.993	0.633707	0.157093	4.03396	5.48457e-05	0.00182317	2.73917			Dhx37	925.475	0.432283	0.108756	3.97479	7.04422e-05	0.00220009	2.65756			Camk2n1	59370.8	-0.342808	0.0693497	-4.94317	7.68604e-07	5.3498e-05	4.27166
Gm973	254.12	0.631723	0.1665	3.79413	0.000148164	0.00404909	2.39264			Gstm5	2327.3	0.326225	0.0821236	3.97237	7.11624e-05	0.00221787	2.65406			Dkk3	10870.8	-0.370169	0.075055	-4.93197	8.14051e-07	5.56892e-05	4.25423
Card10	221.646	0.631317	0.158389	3.98586	6.72351e-05	0.00212326	2.673			Fzd1	591.888	0.558295	0.140598	3.97085	7.16177e-05	0.00222458	2.65275			Cnih3	2254.98	-0.452122	0.0916823	-4.9314	8.16414e-07	5.56892e-05	4.25423
Gm39526	181.186	0.63033	0.194126	3.24701	0.00116625	0.0186567	1.72916			Ift27	385.325	0.539359	0.136487	3.95172	7.75917e-05	0.00236281	2.62657			Kcnv1	4639.8	-0.506217	0.102633	-4.93228	8.12756e-07	5.56892e-05	4.25423
Mfap2	186.298	0.629229	0.173776	3.62091	0.000293566	0.0069724	2.15662			Vim	1015.13	0.368408	0.0934677	3.94155	8.09555e-05	0.0024521	2.61046			Gm31282	266.683	-0.794199	0.161193	-4.927	8.35023e-07	5.67317e-05	4.24617
Plin3	316.722	0.626689	0.142878	4.38619	1.15354e-05	0.000527381	3.27788			Gabrd	2191.49	0.36363	0.0922474	3.94191	8.08369e-05	0.0024521	2.61046			Syngap1	31569.5	-0.351019	0.0713663	-4.91856	8.71849e-07	5.88041e-05	4.23059
Tuba8	494.267	0.623169	0.114664	5.43476	5.4869e-08	5.44e-06	5.2644			Psmb3	1648.24	0.326417	0.0828949	3.93772	8.22597e-05	0.00248279	2.60506			Lsamp	17592.8	-0.412157	0.0837986	-4.91843	8.72424e-07	5.88041e-05	4.23059
Ier2	181.634	0.622782	0.194196	3.20698	0.00134136	0.0207569	1.68284			Nefm	6419.35	0.379312	0.0963909	3.93514	8.31474e-05	0.00250515	2.60117			Rprm	664.21	-0.761813	0.155243	-4.90723	9.2371e-07	6.20159e-05	4.2075
Emilin2	248.879	0.621457	0.168384	3.69071	0.00022363	0.00559174	2.25245			Olig1	2544.53	0.40704	0.10355	3.93087	8.46376e-05	0.00254107	2.59498			Gm20187	54.79	-1.46678	0.29915	-4.90315	9.4311e-07	6.307e-05	4.20018
Masp1	392.447	0.619641	0.121152	5.11458	3.14436e-07	2.50387e-05	4.60139			Acrbp	355.299	0.494415	0.125925	3.92626	8.62773e-05	0.0025812	2.58818			Fam189a1	5322.08	-0.376029	0.0770974	-4.87732	1.07539e-06	7.108e-05	4.14825
Ogn	252.317	0.617045	0.179915	3.42964	0.000604389	0.0114646	1.94064			Rerg	159.878	0.776449	0.19811	3.91929	8.8812e-05	0.00265238	2.57636			Ntng2	1775.96	-0.567829	0.116498	-4.87417	1.09269e-06	7.19443e-05	4.143
Pcp4l1	1814.09	0.616355	0.112013	5.50255	3.74344e-08	3.94055e-06	5.40444			Gm12992	333.023	0.527377	0.13472	3.9146	9.05534e-05	0.00269026	2.57021			Gask1b	212.488	-0.90243	0.185238	-4.87174	1.10621e-06	7.25547e-05	4.13933
Itga10	206.244	0.615979	0.184478	3.33904	0.000840684	0.0146587	1.83391			Dlx1as	439.191	0.485552	0.124387	3.90357	9.47847e-05	0.00279165	2.55414			Uggt2	2222.16	-0.434397	0.0892376	-4.86787	1.12806e-06	7.37041e-05	4.13251
Card6	155.492	0.615104	0.199785	3.07882	0.00207822	0.028673	1.54253			Gja1	4041.66	0.299819	0.0769019	3.89872	9.6702e-05	0.00283831	2.54694			Obscn	288.252	-0.75912	0.15632	-4.85621	1.19656e-06	7.78814e-05	4.10857
Tmc4	264.133	0.613182	0.146319	4.19071	2.78079e-05	0.00106325	2.97337			Rspo3	316.43	0.538727	0.1387	3.88413	0.000102697	0.00300392	2.52231			Catsperg1	59.956	-1.44467	0.298215	-4.84439	1.27003e-06	8.23488e-05	4.08434
Slco4a1	213.732	0.613054	0.162439	3.77405	0.000160618	0.00429988	2.36654			RLTR6_Mm:ERV1:LTR	1411.76	0.392687	0.101205	3.88013	0.000104401	0.003048	2.51599			Nrxn3	20252.8	-0.318187	0.065714	-4.842	1.28538e-06	8.30289e-05	4.08077
C1ra	147.443	0.612967	0.192416	3.18563	0.00144441	0.0218559	1.66043			Cyp2j9	746.299	0.443952	0.114557	3.87539	0.000106455	0.00307692	2.51188			Lama3	687.094	-0.509698	0.105619	-4.82582	1.39429e-06	8.93865e-05	4.04873
H2-K1	393.074	0.612063	0.134217	4.56025	5.10931e-06	0.000268917	3.57038			Dlx5	161.124	0.67106	0.173346	3.87121	0.000108296	0.00311429	2.50664			Ddn	26706.8	-0.469122	0.0973201	-4.8204	1.4327e-06	9.11634e-05	4.04018
Stxbp2	1511.36	0.61108	0.10104	6.04789	1.46751e-09	2.52783e-07	6.59725			Ppfia4	2346.02	0.320252	0.0830186	3.8576	0.000114506	0.00324902	2.48825			Npcd	24957.7	-0.441433	0.091604	-4.81893	1.4433e-06	9.14966e-05	4.0386
Fzd9	150.44	0.611033	0.183565	3.3287	0.000872521	0.0149689	1.82481			Map3k1	724.255	0.432117	0.112605	3.83744	0.000124321	0.00351002	2.45469			Pnmal1	3859.48	-0.370719	0.0771041	-4.80803	1.52421e-06	9.59128e-05	4.01812
Cdsn	111.248	0.609991	0.205251	2.97193	0.00295933	0.0366563	1.43585			Lgals8	805.478	0.357464	0.0935495	3.82112	0.000132848	0.00371995	2.42946			Camk1d	8829.29	-0.339158	0.0708261	-4.7886	1.67949e-06	0.000105295	3.97759
Slc9a2	164.988	0.60994	0.194624	3.13393	0.0017248	0.0249898	1.60224			Pard3	943.251	0.396284	0.103882	3.81475	0.000136322	0.00379852	2.42039			Scn3a	2387.6	-0.374745	0.0784136	-4.77909	1.76094e-06	0.000109596	3.96021
Anxa2	219.632	0.608261	0.177854	3.42001	0.0006262	0.0117476	1.93005			Phka2	3138.29	0.302268	0.0792352	3.81482	0.000136283	0.00379852	2.42039			Bsn	89715.3	-0.302946	0.0637024	-4.75564	1.97817e-06	0.000120909	3.91754
Asl	345.687	0.608156	0.131492	4.62505	3.74505e-06	0.000212174	3.67331			F3	876.389	0.398498	0.104474	3.81431	0.000136562	0.003799	2.42033			Gria3	14255.6	-0.354387	0.0745533	-4.75347	1.99957e-06	0.000121781	3.91442
Tmem200b	128.066	0.606659	0.199705	3.03777	0.00238335	0.0317278	1.49856			Mrps6	198.014	0.5958	0.156517	3.80662	0.000140877	0.00388734	2.41035			Ulk4	1098.63	-0.438394	0.0922945	-4.74995	2.03464e-06	0.000123476	3.90842
Btg3	195.075	0.604578	0.176255	3.43014	0.000603277	0.0114562	1.94096			Thbs4	157.162	2.18846	0.575423	3.80322	0.000142827	0.00392842	2.40578			Fkbp1a	7276.63	-0.357546	0.0752987	-4.74837	2.05063e-06	0.000124005	3.90656
Sh3bp2	140.755	0.604149	0.188841	3.19925	0.00137787	0.0210923	1.67588			Rxra	1564.58	0.311293	0.0818441	3.80348	0.000142677	0.00392842	2.40578			4922502B01Rik	63.3421	-1.35066	0.284754	-4.74325	2.10312e-06	0.00012673	3.89712
Ankrd24	1552.44	0.602027	0.0934297	6.44363	1.16645e-10	2.5502e-08	7.59343			Hspb1	155.223	0.82407	0.217194	3.79416	0.000148141	0.00404909	2.39264			Lrfn5	5618.64	-0.372333	0.0785893	-4.7377	2.16152e-06	0.00012979	3.88676
Tent5a	196.53	0.59757	0.161083	3.70972	0.000207491	0.00528295	2.27712			Gm973	254.12	0.631723	0.1665	3.79413	0.000148164	0.00404909	2.39264			Dcbld2	1879.54	-0.360029	0.0760307	-4.73531	2.18724e-06	0.000130873	3.88315
Mrps6	198.014	0.5958	0.156517	3.80662	0.000140877	0.00388734	2.41035			Fmod	1045.25	0.514253	0.135792	3.78707	0.000152433	0.00413265	2.38377			Acad8	412.685	-0.575352	0.121738	-4.72614	2.28827e-06	0.00013644	3.86506
Slc39a2	274.499	0.594631	0.13883	4.28317	1.84249e-05	0.000760863	3.11869			Bach1	676.767	0.393693	0.103979	3.78628	0.00015292	0.00413333	2.3837			RLTR13B1:ERVK:LTR	1244.76	-0.498365	0.105538	-4.72214	2.33377e-06	0.000138668	3.85802
Etnppl	732.168	0.591247	0.145377	4.06698	4.76261e-05	0.00163743	2.78584			Hepacam	3776.16	0.263641	0.0696628	3.78454	0.000153995	0.00414863	2.3821			Blnk	460.924	-0.559605	0.118976	-4.70349	2.55746e-06	0.000151432	3.81978
9330159M07Rik	196.179	0.591088	0.175846	3.3614	0.000775473	0.0137608	1.86136			Ybey	269.808	0.54014	0.142961	3.77823	0.000157946	0.00424165	2.37247			Vwa5b1	214.018	-1.12687	0.240529	-4.68496	2.80012e-06	0.000164341	3.78426
D2hgdh	766.824	0.590066	0.0953538	6.18818	6.0863e-10	1.15322e-07	6.93809			Slco4a1	213.732	0.613054	0.162439	3.77405	0.000160618	0.00429988	2.36654			Robo2	7717.07	-0.334495	0.0714336	-4.6826	2.8326e-06	0.000164861	3.78288
Cdkn1c	260.301	0.589733	0.177031	3.33124	0.00086461	0.0149233	1.82614			Clic4	2513.24	0.379367	0.100601	3.77102	0.000162582	0.00433882	2.36263			Slc4a8	10201.7	-0.341474	0.0730589	-4.67396	2.95451e-06	0.000171371	3.76606
Prg4	306.458	0.589074	0.140089	4.205	2.61087e-05	0.00100504	2.99782			Kcnc1	13215.9	0.270585	0.0717782	3.76974	0.000163415	0.00435363	2.36115			Sorbs2	16568.6	-0.30732	0.0659611	-4.65911	3.1758e-06	0.000182963	3.73764
Pnoc	187.433	0.585909	0.179872	3.25737	0.0011245	0.0181763	1.74049			Slc6a9	1533.43	0.34626	0.0921766	3.75648	0.000172318	0.00456294	2.34076			Celf4	18524.4	-0.310335	0.0666031	-4.65947	3.17027e-06	0.000182963	3.73764
Mxra7	552.404	0.582013	0.124238	4.68465	2.80438e-06	0.000164341	3.78426			Slc17a6	306.614	0.688023	0.183434	3.7508	0.00017627	0.00464628	2.3329			Arhgef9	17052.7	-0.341744	0.0735493	-4.64646	3.37682e-06	0.000193238	3.71391
Rangrf	151.01	0.580766	0.180446	3.2185	0.00128865	0.0201793	1.69509			Tsc22d3	1371.95	0.421847	0.112472	3.75069	0.000176351	0.00464628	2.3329			Pcbd1	149.089	-0.934591	0.201932	-4.62824	3.68778e-06	0.000209626	3.67856
Afmid	133.627	0.579389	0.190854	3.03577	0.00239923	0.0318894	1.49635			H3c14	28.5567	1.81411	0.483801	3.74969	0.00017705	0.00464645	2.33288			Ndst1	7095.34	-0.312921	0.0677855	-4.61634	3.90559e-06	0.000218395	3.66076
Col5a1	832.06	0.578953	0.120072	4.82173	1.4232e-06	9.0898e-05	4.04145			Ntsr2	2240.13	0.34352	0.0916278	3.74908	0.000177486	0.00464925	2.33262			Kcnh7	7070.99	-0.359719	0.077896	-4.61794	3.87574e-06	0.000218395	3.66076
Svep1	181.982	0.576303	0.200373	2.87615	0.00402556	0.0455829	1.3412			Htra3	213.226	0.668907	0.178831	3.74044	0.000183701	0.00477538	2.32099			Lmo4	12037.9	-0.431138	0.0933944	-4.61632	3.90609e-06	0.000218395	3.66076
Igf2	2944.23	0.57369	0.109088	5.25898	1.44855e-07	1.26678e-05	4.8973			Ndrg2	17088	0.250521	0.0669726	3.74065	0.000183547	0.00477538	2.32099			Afdn	5483.35	-0.312918	0.0678659	-4.61083	4.01073e-06	0.000223513	3.6507
Cd9	289.306	0.568829	0.170169	3.34273	0.000829594	0.0145247	1.83789			Tac1	217.051	0.748124	0.200182	3.73723	0.00018606	0.00482935	2.31611			Gda	9448.03	-0.366467	0.0795358	-4.60757	4.07398e-06	0.000225564	3.64673
Fgf11	782.498	0.56664	0.101973	5.55674	2.74859e-08	3.02398e-06	5.51942			Gad2	6118.15	0.276768	0.0742111	3.72947	0.000191887	0.00497301	2.30338			Tbc1d32	839.766	-0.437093	0.0951133	-4.5955	4.31717e-06	0.000238255	3.62296
Ppp1r18	293.735	0.564539	0.134119	4.20923	2.56239e-05	0.000988606	3.00498			Orai3	571.339	0.381926	0.102475	3.72704	0.000193745	0.00501356	2.29985			Dock3	23030.4	-0.294043	0.0640127	-4.59351	4.35862e-06	0.000238972	3.62165
Col1a1	396.699	0.562653	0.185823	3.0279	0.00246262	0.0325796	1.48705			Anxa5	877.05	0.365597	0.0981978	3.72307	0.000196816	0.00506229	2.29565			Erc2	9172.12	-0.320041	0.0696824	-4.59286	4.37221e-06	0.000238972	3.62165
Txnip	803.929	0.560739	0.0980205	5.72063	1.06132e-08	1.403e-06	5.85294			Psmb1	1736.62	0.298107	0.0800626	3.72343	0.000196536	0.00506229	2.29565			Tmem200a	832.872	-0.458134	0.0998292	-4.58918	4.44987e-06	0.00024244	3.6154
Nectin2	182.974	0.560727	0.171251	3.2743	0.00105926	0.0174751	1.75758			Tent5a	196.53	0.59757	0.161083	3.70972	0.000207491	0.00528295	2.27712			Gm38413	125.602	-1.03476	0.225807	-4.58247	4.59505e-06	0.000249552	3.60284
Mgp	232.032	0.559434	0.164736	3.39595	0.000683916	0.0126534	1.89779			Tmem132c	313.633	0.51531	0.139024	3.70663	0.000210036	0.00533793	2.27263			Ssbp3	5580.86	-0.317811	0.0694114	-4.57866	4.67972e-06	0.000253344	3.59629
Lsr	182.37	0.558545	0.183293	3.04728	0.00230922	0.0310072	1.50854			Mafb	1096.96	0.329452	0.0891675	3.69476	0.000220097	0.00554404	2.25617			Adgrb3	7676.86	-0.279294	0.0611077	-4.57053	4.86504e-06	0.000261714	3.58217
Gjb6	1406.64	0.558374	0.0818857	6.81894	9.17121e-12	2.52253e-09	8.59816			Scrt1	10927.2	0.297134	0.0804553	3.69316	0.000221487	0.00555843	2.25505			Pcdhga8	1583.51	-0.371582	0.0813566	-4.56732	4.93994e-06	0.000264908	3.5769
Fzd1	591.888	0.558295	0.140598	3.97085	7.16177e-05	0.00222458	2.65275			Emilin2	248.879	0.621457	0.168384	3.69071	0.00022363	0.00559174	2.25245			St6gal2	4766.62	-0.43457	0.0951665	-4.56642	4.96129e-06	0.000265219	3.5764
Hspa1a	520.839	0.552682	0.134937	4.09585	4.20614e-05	0.00146682	2.83362			Phex	47.9533	1.46362	0.39707	3.68606	0.000227756	0.00567824	2.24579			Cdyl	1116.78	-0.416546	0.0912864	-4.56306	5.04125e-06	0.000267815	3.57217
Doc2b	485.594	0.54885	0.131791	4.16455	3.11964e-05	0.00115651	2.93685			Tap2	311.382	0.54857	0.149646	3.66578	0.000246581	0.00605859	2.21763			Fam131b	4811.07	-0.288045	0.0631399	-4.56202	5.06647e-06	0.000268318	3.57135
Tap2	311.382	0.54857	0.149646	3.66578	0.000246581	0.00605859	2.21763			Ogdhl	4418.09	0.324268	0.0884377	3.66663	0.00024577	0.00605859	2.21763			D630045J12Rik	10002.6	-0.285652	0.0628002	-4.54859	5.40067e-06	0.000282508	3.54897
Ctnna1	1343.41	0.546342	0.0925046	5.9061	3.50298e-09	5.43057e-07	6.26515			Chga	1838.47	0.392222	0.107068	3.6633	0.000248983	0.00607427	2.21651			Grin2b	72966.8	-0.347851	0.0765095	-4.5465	5.45451e-06	0.000284452	3.54599
Ybey	269.808	0.54014	0.142961	3.77823	0.000157946	0.00424165	2.37247			Pdrg1	571.806	0.380641	0.104143	3.65499	0.000257195	0.00624778	2.20427			Dsel	804.191	-0.482844	0.106266	-4.54375	5.5263e-06	0.000287317	3.54164
Ssc5d	170.471	0.539927	0.183713	2.93897	0.00329309	0.039659	1.40166			Amotl1	1491.5	0.332212	0.0910362	3.64923	0.000263023	0.00636218	2.19639			Sdk2	3184.42	-0.346022	0.0765092	-4.52262	6.10799e-06	0.000316594	3.4995
Ift27	385.325	0.539359	0.136487	3.95172	7.75917e-05	0.00236281	2.62657			Lamb2	1163.18	0.338121	0.0927085	3.64714	0.000265172	0.00640506	2.19348			Prkcg	17038.2	-0.359761	0.0796182	-4.51858	6.22553e-06	0.000321709	3.49254
Rspo3	316.43	0.538727	0.1387	3.88413	0.000102697	0.00300392	2.52231			Panx2	4555.05	0.303883	0.0833454	3.64607	0.000266286	0.0064094	2.19318			Marchf10	147.982	-0.882028	0.195259	-4.51722	6.26578e-06	0.000322811	3.49105
Slc14a1	254.015	0.536249	0.159208	3.36822	0.000756545	0.0135236	1.86891			Mid1ip1	2170.53	0.267161	0.0732863	3.64544	0.000266934	0.00641131	2.19305			Bhlhe40	7388.75	-0.351454	0.0778205	-4.51621	6.29562e-06	0.000323371	3.4903
P3h3	629.43	0.535122	0.112358	4.76265	1.91067e-06	0.000117395	3.93035			Adamtsl4	375.181	0.508443	0.13977	3.63772	0.000275062	0.00656952	2.18247			Syt7	19315.5	-0.347375	0.0769941	-4.51171	6.43059e-06	0.00032842	3.48357
Nmral1	166.405	0.534172	0.184417	2.89655	0.00377288	0.043807	1.35846			Mfap2	186.298	0.629229	0.173776	3.62091	0.000293566	0.0069724	2.15662			Gm30529	97.955	-1.07899	0.24	-4.49581	6.93067e-06	0.000350708	3.45505
Rhpn2	178.014	0.532981	0.174281	3.05817	0.0022269	0.0302803	1.51884			Castor2	6027.14	0.239653	0.0662062	3.6198	0.000294828	0.00698213	2.15601			Adam23	10377.9	-0.295834	0.0658942	-4.48952	7.13829e-06	0.000360146	3.44352
Adamts2	389.107	0.532336	0.127724	4.16788	3.07448e-05	0.00114725	2.94034			Brip1os	382.925	0.452348	0.125005	3.61863	0.000296162	0.00698566	2.15579			Atp2b4	14565.7	-0.370831	0.0826441	-4.48708	7.22051e-06	0.000363219	3.43983
Smtn	294.234	0.530893	0.157218	3.37681	0.000733327	0.0132613	1.87741			Kcnj10	8622.94	0.339043	0.0936939	3.61862	0.000296173	0.00698566	2.15579			Nol4l	4617	-0.30566	0.0681811	-4.48306	7.35787e-06	0.000367958	3.4342
Gpr62	215.079	0.528563	0.162753	3.24764	0.00116367	0.0186567	1.72916			Cd74	107.088	0.764634	0.211518	3.61498	0.000300372	0.00705542	2.15148			Gm14636	397.891	-0.578304	0.129212	-4.47561	7.61933e-06	0.000378812	3.42158
Gm12992	333.023	0.527377	0.13472	3.9146	9.05534e-05	0.00269026	2.57021			Bgn	499.883	0.409272	0.113252	3.61381	0.000301725	0.00707747	2.15012			Tyro3	9206.71	-0.394979	0.0883912	-4.46853	7.87584e-06	0.000389295	3.40972
Entpd3	402.18	0.524898	0.125882	4.16976	3.0492e-05	0.00114281	2.94203			Myh11	182.785	0.646293	0.178901	3.61257	0.000303172	0.00710164	2.14864			Hcrtr1	83.5816	-1.16517	0.26075	-4.46853	7.87571e-06	0.000389295	3.40972
Ccdc190	332.784	0.524486	0.148463	3.53278	0.000411216	0.00878755	2.05613			Txnrd1	1574.49	0.281939	0.0781172	3.60917	0.000307175	0.0071767	2.14408			Cbarp	10733.2	-0.413446	0.0925535	-4.46711	7.9285e-06	0.000390765	3.40808
Fchsd1	262.463	0.523117	0.166362	3.14444	0.00166404	0.0243998	1.61261			Lyz2	175.932	0.709501	0.196814	3.60493	0.000312232	0.00727389	2.13823			Gm42372	4786.32	-0.315964	0.0707558	-4.46556	7.98609e-06	0.000392469	3.40619
Zfp963	246.391	0.522278	0.159542	3.27361	0.00106183	0.0174782	1.7575			Ahi1	8471.34	0.254984	0.070744	3.60433	0.000312964	0.007281	2.13781			Htr1f	324.432	-0.717035	0.160648	-4.46338	8.06773e-06	0.000395342	3.40303
Tbc1d4	649.565	0.519659	0.105356	4.93242	8.12155e-07	5.56892e-05	4.25423			Nid1	312.169	0.483028	0.134028	3.60393	0.000313442	0.00728219	2.13774			Pnma3	508.21	-0.512241	0.114856	-4.45987	8.20096e-06	0.000400719	3.39716
Tmem132c	313.633	0.51531	0.139024	3.70663	0.000210036	0.00533793	2.27263			Palm3	90.5453	0.853737	0.23692	3.60348	0.000313985	0.00728489	2.13758			Flrt2	4741.24	-0.344065	0.0773519	-4.44805	8.66529e-06	0.000420995	3.37572
Fmod	1045.25	0.514253	0.135792	3.78707	0.000152433	0.00413265	2.38377			Syde2	110.469	0.74572	0.207159	3.59975	0.000318523	0.00736013	2.13311			Septin5	23609.5	-0.363981	0.0818218	-4.44846	8.64862e-06	0.000420995	3.37572
Mtg2	333.735	0.514141	0.126967	4.04941	5.13478e-05	0.00173393	2.76097			Cp	515.495	0.408411	0.113674	3.59283	0.000327105	0.00748951	2.12555			Sec61a2	1962.99	-0.411126	0.0926318	-4.43828	9.06798e-06	0.000436826	3.35969
Adamts8	193.862	0.513473	0.165883	3.0954	0.00196551	0.0274961	1.56073			Hs3st1	603.859	0.458052	0.127534	3.59161	0.000328644	0.00751256	2.12421			Plekha7	1018.04	-0.4406	0.0992576	-4.43895	9.03984e-06	0.000436826	3.35969
Gm36117	846.283	0.511186	0.089712	5.69809	1.21161e-08	1.53048e-06	5.81517			Cst3	16152.1	0.307238	0.0855684	3.59056	0.000329974	0.00753285	2.12304			Efcab3	27.1967	-2.19169	0.494326	-4.43368	9.26368e-06	0.000443746	3.35287
Adamtsl4	375.181	0.508443	0.13977	3.63772	0.000275062	0.00656952	2.18247			Mettl7a1	526.926	0.419678	0.117089	3.58426	0.00033803	0.00767567	2.11488			Man1a2	7805.32	-0.297639	0.067149	-4.43251	9.31419e-06	0.000444915	3.35172
Cyp4v3	201.88	0.50839	0.159058	3.19626	0.00139221	0.0212356	1.67294			Atp1b2	21111.4	0.202541	0.0566019	3.57833	0.000345793	0.00775895	2.1102			Dbpht2	1835.34	-0.429343	0.0968878	-4.43134	9.36496e-06	0.000446091	3.35058
Pde5a	838.149	0.50772	0.106612	4.76232	1.91379e-06	0.000117395	3.93035			Pygm	1437.71	0.291702	0.081609	3.57439	0.000351051	0.00784597	2.10535			Pom121	6005.08	-0.311148	0.070302	-4.42588	9.60512e-06	0.000456256	3.34079
Myof	237.678	0.507211	0.154091	3.29163	0.000996103	0.0167026	1.77722			Rab37	88.3881	0.81452	0.228233	3.56882	0.000358598	0.00798326	2.09782			Cfap54	1123.93	-0.426833	0.0964996	-4.42316	9.72673e-06	0.00046075	3.33654
Cyp1b1	158.689	0.507059	0.175172	2.89464	0.00379598	0.0439498	1.35704			Syde1	434.113	0.455979	0.12785	3.56653	0.000361744	0.00802307	2.09566			Agap2	37620	-0.367585	0.0832563	-4.4151	1.00961e-05	0.00047263	3.32548
Col4a1	2104.09	0.505685	0.0905742	5.5831	2.3627e-08	2.61631e-06	5.58231			Egfr	1032.58	0.32313	0.090669	3.56385	0.000365459	0.00807277	2.09298			Epha7	2393.34	-0.425028	0.0962541	-4.41569	1.00689e-05	0.00047263	3.32548
Atp10d	263.764	0.503283	0.148364	3.39221	0.000693309	0.0127568	1.89426			Kdm5a	2684.77	0.281241	0.0789661	3.56154	0.000368688	0.00811405	2.09076			Sub1	3781.7	-0.430976	0.0976571	-4.41316	1.01873e-05	0.000473724	3.32447
Tspan9	1168.58	0.503111	0.0883226	5.69629	1.22442e-08	1.5353e-06	5.81381			Gli2	532.355	0.390166	0.109594	3.5601	0.000370711	0.00814656	2.08903			Anks1b	14146.6	-0.269285	0.0612054	-4.39969	1.08403e-05	0.000500975	3.30018
Vwf	977.524	0.501856	0.143644	3.49375	0.00047628	0.00961183	2.01719			Rps6ka1	631.238	0.352498	0.0990285	3.55956	0.000371471	0.00815276	2.0887			Egln1	2218.25	-0.335181	0.0763697	-4.38892	1.13913e-05	0.000522192	3.28217
Shisa6	913.528	0.500402	0.109357	4.57586	4.74271e-06	0.000255941	3.59186			Lingo4	81.4313	0.901864	0.253456	3.55827	0.00037331	0.0081826	2.08711			Tardbp	3912.66	-0.375807	0.0856984	-4.38523	1.15863e-05	0.000528294	3.27712
Mtmr11	262.748	0.497677	0.161413	3.08324	0.00204759	0.0283422	1.54757			Cdhr3	70.8921	0.909214	0.255576	3.55751	0.00037439	0.00818644	2.0869			Spop	3201.03	-0.304895	0.0695674	-4.38273	1.17204e-05	0.000532979	3.27329
Synrg	5185.29	0.49716	0.0733455	6.77834	1.21568e-11	3.29062e-09	8.48272			Kansl3	2672.19	0.251488	0.0707421	3.55499	0.000377988	0.00824765	2.08367			Pcdhb22	434.054	-0.533367	0.121821	-4.3783	1.19607e-05	0.000542464	3.26563
Mdga1	670.479	0.495946	0.113338	4.3758	1.20988e-05	0.000545821	3.26295			Prnp	21857.7	0.215464	0.0606116	3.55484	0.000378213	0.00824765	2.08367			Glt8d2	560.706	-0.481268	0.109963	-4.37666	1.20514e-05	0.000545125	3.2635
Acrbp	355.299	0.494415	0.125925	3.92626	8.62773e-05	0.0025812	2.58818			Sparcl1	34643.5	0.235654	0.0663388	3.55229	0.000381895	0.0083067	2.08057			Atxn7l3b	5207.21	-0.321771	0.0735536	-4.37464	1.21631e-05	0.000547276	3.26179
Rgs3	733.891	0.492802	0.104817	4.70155	2.58194e-06	0.000152353	3.81715			P2rx6	74.5229	0.899543	0.253475	3.54884	0.000386928	0.00839475	2.07599			Pbx1	9975.53	-0.344162	0.0787882	-4.36819	1.2528e-05	0.000560733	3.25124
Olfml1	196.759	0.491116	0.165074	2.97513	0.00292864	0.0365609	1.43698			Arx	771.897	0.410564	0.115829	3.54457	0.000393258	0.00851045	2.07005			Atp2b3	7624.5	-0.272152	0.0623313	-4.36622	1.26416e-05	0.000564338	3.24846
Cbs	815.834	0.490226	0.11045	4.43846	9.06065e-06	0.000436826	3.35969			Gba	1481.39	0.301111	0.0849939	3.54273	0.000396005	0.0085482	2.06813			Etv1	3807.98	-0.418201	0.0958442	-4.36334	1.28091e-05	0.000570118	3.24404
Chn2	919.452	0.487518	0.112783	4.32263	1.54183e-05	0.000657319	3.18222			Ahcyl2	6085.46	0.235731	0.0666337	3.53771	0.000403617	0.00867954	2.0615			Epn1	13889.6	-0.326738	0.075057	-4.3532	1.34163e-05	0.000592717	3.22715
Rnd2	1717.32	0.487307	0.0869462	5.60469	2.0863e-08	2.37184e-06	5.62491			Ccdc190	332.784	0.524486	0.148463	3.53278	0.000411216	0.00878755	2.05613			RMER12B:ERVK:LTR	3923.33	-0.309805	0.0712318	-4.34926	1.36598e-05	0.000600418	3.22155
9430037G07Rik	220.071	0.487152	0.169115	2.8806	0.00396918	0.0451693	1.34516			Upk1a	59.0529	1.04304	0.29528	3.53238	0.000411836	0.00878978	2.05602			Trpc3	753.652	-0.449669	0.103514	-4.34403	1.39891e-05	0.000613255	3.21236
Zbtb7b	867.464	0.486461	0.101087	4.81229	1.4921e-06	9.424e-05	4.02576			Frmd4b	717.211	0.436397	0.123616	3.53026	0.000415145	0.00884524	2.05329			Sprn	8199.01	-0.343424	0.0791963	-4.33637	1.44857e-05	0.000633207	3.19845
Camk2n2	3099.82	0.48573	0.0778187	6.24182	4.32512e-10	8.49221e-08	7.07098			Ucp2	621.983	0.369197	0.104629	3.52864	0.000417705	0.0088817	2.0515			Hpcal4	41030.4	-0.274437	0.0633184	-4.33424	1.46268e-05	0.000636302	3.19634
Dlx1as	439.191	0.485552	0.124387	3.90357	9.47847e-05	0.00279165	2.55414			Prodh	653.837	0.442487	0.125483	3.52629	0.000421432	0.00892052	2.04961			Greb1l	1455.06	-0.431363	0.099559	-4.33274	1.47267e-05	0.000638042	3.19515
Colec12	325.688	0.485316	0.144112	3.36764	0.000758141	0.0135236	1.86891			Cav1	376.142	0.433872	0.123077	3.5252	0.000423167	0.00892052	2.04961			Lsm11	934.44	-0.481493	0.111135	-4.33251	1.47416e-05	0.000638042	3.19515
Nid1	312.169	0.483028	0.134028	3.60393	0.000313442	0.00728219	2.13774			Plekhb1	4617.47	0.403625	0.114478	3.52578	0.000422241	0.00892052	2.04961			Dcc	1534.78	-0.495351	0.114361	-4.33147	1.48118e-05	0.000639456	3.19419
Ndrg1	2346.69	0.482808	0.116974	4.12747	3.6678e-05	0.0012951	2.8877			Pou3f2	2477.29	0.372871	0.105836	3.52312	0.000426499	0.00897913	2.04677			Gm26721	151.255	-0.808793	0.186835	-4.32891	1.4985e-05	0.000645301	3.19024
Hnrnpm	1621.45	0.482753	0.087765	5.50052	3.78672e-08	3.96165e-06	5.40212			Acss1	631.177	0.402282	0.114236	3.52151	0.000429092	0.00900364	2.04558			Map2	62962.8	-0.299301	0.0691996	-4.32518	1.52407e-05	0.000654657	3.18399
Ctsh	201.222	0.482742	0.158571	3.04434	0.00233194	0.0312139	1.50565			Ptma	4634.56	0.266079	0.0755602	3.52142	0.000429248	0.00900364	2.04558			Mtmr12	3787.99	-0.314497	0.0727541	-4.32273	1.54108e-05	0.000657319	3.18222
Rnf207	616.876	0.481603	0.118372	4.06855	4.73061e-05	0.00162972	2.78789			Wipf1	541.059	0.391518	0.111317	3.51713	0.000436237	0.009139	2.0391			St6galnac5	1592.92	-0.478034	0.110848	-4.31253	1.61397e-05	0.00068465	3.16453
Eps8l2	193.152	0.478921	0.160903	2.97646	0.00291596	0.0364827	1.43791			Phka1	1198.31	0.301273	0.0856981	3.51551	0.00043891	0.00915491	2.03835			Dhcr24	5803.98	-0.360873	0.0836941	-4.3118	1.61929e-05	0.000685204	3.16418
Arl4c	1227.41	0.478611	0.0896799	5.33688	9.45582e-08	8.90885e-06	5.05018			Btbd11	1806.04	0.286072	0.0813776	3.51537	0.000439144	0.00915491	2.03835			Pclo	51408.6	-0.297467	0.0690338	-4.30901	1.63985e-05	0.000690477	3.16085
Mrps35	411.187	0.474697	0.13716	3.46091	0.000538353	0.0105818	1.97544			Slc35d3	34.9785	1.62854	0.463674	3.51225	0.000444335	0.00920687	2.03589			Rragd	4719.49	-0.302737	0.0702987	-4.30644	1.65904e-05	0.000693421	3.159
Foxc1	336.692	0.473697	0.163418	2.89868	0.0037474	0.0436833	1.35968			Epas1	6949.99	0.218134	0.0621045	3.51237	0.000444135	0.00920687	2.03589			Wfs1	5225.17	-0.505549	0.117462	-4.30392	1.67799e-05	0.000699628	3.15513
Tra2a	1746.72	0.473187	0.0939035	5.03908	4.67777e-07	3.40897e-05	4.46738			Gadd45g	59.0245	0.948851	0.270242	3.51111	0.000446234	0.00922148	2.0352			Susd2	883.263	-0.479616	0.111579	-4.29845	1.72e-05	0.000715394	3.14545
Dbx2	354.141	0.473132	0.137488	3.44126	0.000579003	0.0110981	1.95475			Epdr1	3384.92	0.252694	0.0719702	3.51109	0.000446271	0.00922148	2.0352			Git1	17354.4	-0.342601	0.0798117	-4.29261	1.76583e-05	0.00073267	3.13509
Klf15	862.419	0.473002	0.113928	4.15174	3.29953e-05	0.00119717	2.92185			Fam107a	12460.5	0.332203	0.0946619	3.50937	0.000449175	0.00926212	2.03329			Synpr	1611.9	-0.443621	0.103604	-4.28187	1.85327e-05	0.000763378	3.11726
Ermard	667.426	0.4716	0.102638	4.59479	4.33178e-06	0.00023829	3.62289			Rit1	800.018	0.318893	0.0908789	3.50899	0.00044981	0.00926402	2.0332			Igsf21	2086.26	-0.385897	0.0902564	-4.27557	1.90652e-05	0.000782597	3.10646
Pvalb	1116.15	0.470769	0.107769	4.36831	1.25214e-05	0.000560733	3.25124			Amhr2	80.7686	0.911751	0.260713	3.49714	0.000470273	0.00957253	2.01897			Crb2	318.542	-0.555656	0.130121	-4.27031	1.95198e-05	0.000796343	3.0989
Col1a2	462.832	0.469427	0.152059	3.08714	0.00202094	0.0280873	1.55149			Inpp5a	1785.92	0.276677	0.0791626	3.49505	0.000473977	0.00960066	2.0177			Cyfip2	74659.8	-0.258981	0.0607259	-4.26476	2.00117e-05	0.000814463	3.08913
Akain1	195.797	0.468705	0.157668	2.97273	0.00295162	0.0366332	1.43613			Vwf	977.524	0.501856	0.143644	3.49375	0.00047628	0.00961183	2.01719			Cacng3	6219.79	-0.329818	0.0773584	-4.26351	2.01239e-05	0.000815904	3.08836
Plce1	408.134	0.465288	0.154388	3.01376	0.0025803	0.0336149	1.47347			Smox	1010.59	0.328019	0.0942693	3.4796	0.000502165	0.0100392	1.9983			Aff3	5831.88	-0.346803	0.0813563	-4.26277	2.01907e-05	0.000815904	3.08836
Slc32a1	3491.25	0.46431	0.0849155	5.46791	4.55383e-08	4.65009e-06	5.33254			Aff1	1333.57	0.271361	0.0780248	3.47789	0.000505386	0.0100799	1.99654			Zfp788	1346.44	-0.386691	0.0907087	-4.263	2.01699e-05	0.000815904	3.08836
Traf4	247.516	0.459377	0.150328	3.05584	0.00224433	0.030445	1.51648			Manba	485.666	0.382617	0.110089	3.47552	0.000509865	0.0101314	1.99433			Tmem151a	10730.8	-0.286906	0.0673356	-4.26084	2.03656e-05	0.000821028	3.08564
Hs3st1	603.859	0.458052	0.127534	3.59161	0.000328644	0.00751256	2.12421			Afg3l2	2132.33	0.294077	0.0847957	3.46806	0.000524225	0.0103588	1.98469			Ext1	2070.43	-0.314228	0.07379	-4.25841	2.05886e-05	0.000828058	3.08194
B630019K06Rik	1254.87	0.458027	0.0871634	5.2548	1.48184e-07	1.28273e-05	4.89186			Acot11	1760.21	0.308622	0.0890244	3.46671	0.000526861	0.0103988	1.98302			Herc6	871.567	-0.510657	0.120049	-4.25375	2.10224e-05	0.000841539	3.07493
Xrcc3	238.164	0.457443	0.15221	3.00534	0.00265286	0.0341519	1.46658			Mt1	6159.96	0.341741	0.0986716	3.46342	0.000533364	0.010515	1.97819			Elavl4	3638.22	-0.41203	0.0971758	-4.24005	2.2347e-05	0.00089038	3.05042
Syde1	434.113	0.455979	0.12785	3.56653	0.000361744	0.00802307	2.09566			Ndufa6	525.635	0.380454	0.109882	3.46239	0.000535395	0.0105428	1.97704			Adcyap1	402.375	-0.703686	0.166089	-4.2368	2.26729e-05	0.000901263	3.04515
Gsto1	490.854	0.455938	0.132558	3.43953	0.00058273	0.011153	1.95261			Mrps35	411.187	0.474697	0.13716	3.46091	0.000538353	0.0105818	1.97544			Hmgcs1	5198.16	-0.444123	0.104864	-4.23525	2.28296e-05	0.00090538	3.04317
Rasa4	380.027	0.45555	0.137265	3.31875	0.000904207	0.0153887	1.8128			Abat	10675.2	0.207119	0.0599684	3.4538	0.00055274	0.0108037	1.96643			Prdm11	1684.5	-0.344343	0.081322	-4.23431	2.29257e-05	0.000907082	3.04235
Eml3	315.265	0.454908	0.13845	3.28573	0.00101719	0.0169562	1.77067			Bag1	1213.87	0.368803	0.106832	3.45217	0.000556104	0.0108351	1.96517			Tspyl5	1892.01	-0.362218	0.0856757	-4.22778	2.36012e-05	0.000931646	3.03075
Xdh	563.71	0.453684	0.137735	3.2939	0.000988079	0.0166035	1.7798			Sik1	725.59	0.420476	0.121918	3.44884	0.000563003	0.010898	1.96265			Eif3m	1011.61	-0.382673	0.0905647	-4.22541	2.38507e-05	0.000937156	3.02819
Brip1os	382.925	0.452348	0.125005	3.61863	0.000296162	0.00698566	2.15579			Creb3l2	546.778	0.390092	0.11316	3.44725	0.000566333	0.0109126	1.96207			Cabp7	817.612	-0.396277	0.0937976	-4.22481	2.39141e-05	0.000937489	3.02803
Aldh1a1	539.495	0.450875	0.151714	2.97187	0.00295994	0.0366563	1.43585			Dbx2	354.141	0.473132	0.137488	3.44126	0.000579003	0.0110981	1.95475			Arhgap42	1724.12	-0.411423	0.0974663	-4.22118	2.43023e-05	0.000950523	3.02204
Fzd7	341.147	0.449313	0.139209	3.2276	0.00124833	0.0196405	1.70685			Arhgef10	1827.72	0.319909	0.0929614	3.44131	0.000578909	0.0110981	1.95475			Ptk2b	18886.7	-0.300415	0.0711907	-4.21986	2.44457e-05	0.000951763	3.02147
Scg2	3349.79	0.44766	0.0735774	6.0842	1.17072e-09	2.10151e-07	6.67747			Gsto1	490.854	0.455938	0.132558	3.43953	0.00058273	0.011153	1.95261			Ppp3r1	24199.9	-0.308774	0.0731691	-4.22001	2.44292e-05	0.000951763	3.02147
Chka	1824.67	0.446772	0.0884609	5.0505	4.40657e-07	3.26719e-05	4.48583			Sec11c	429.988	0.397201	0.115688	3.43337	0.000596118	0.0113329	1.94566			Sv2b	28653.5	-0.326954	0.0776146	-4.21253	2.52527e-05	0.000979768	3.00888
Cyp2j9	746.299	0.443952	0.114557	3.87539	0.000106455	0.00307692	2.51188			Btg3	195.075	0.604578	0.176255	3.43014	0.000603277	0.0114562	1.94096			Lct	165.267	-0.792027	0.188084	-4.21103	2.54212e-05	0.00098301	3.00744
Fyco1	2432.91	0.443232	0.0777517	5.70061	1.19381e-08	1.51926e-06	5.81837			Ogn	252.317	0.617045	0.179915	3.42964	0.000604389	0.0114646	1.94064			Pak5	3195.02	-0.31306	0.0745148	-4.20132	2.65365e-05	0.0010192	2.99174
Prodh	653.837	0.442487	0.125483	3.52629	0.000421432	0.00892052	2.04961			Afap1	1715.67	0.293978	0.0858419	3.42464	0.000615609	0.011613	1.93506			Rasal1	3547.1	-0.386646	0.0922856	-4.18966	2.79369e-05	0.00106579	2.97233
Asap3	247.105	0.442395	0.146891	3.01171	0.00259776	0.0337908	1.4712			Anxa2	219.632	0.608261	0.177854	3.42001	0.0006262	0.0117476	1.93005			Trhr	70.1542	-1.23811	0.295889	-4.18439	2.85936e-05	0.00108841	2.96321
Nol3	704.002	0.440603	0.0967593	4.5536	5.27356e-06	0.000276707	3.55798			Arxes2	1090.37	0.30263	0.0889809	3.40107	0.000671219	0.0124764	1.90391			Nfatc2	789.3	-0.502947	0.120277	-4.18159	2.89484e-05	0.00109946	2.95882
Cyb5r1	530.989	0.439921	0.102899	4.27526	1.90911e-05	0.000782597	3.10646			Ecrg4	15.9462	2.07616	0.610877	3.39866	0.000677168	0.0125607	1.90099			Clstn2	3864.74	-0.399043	0.0954807	-4.1793	2.92401e-05	0.00110807	2.95543
Ank1	3903.79	0.437357	0.0778005	5.62152	1.89286e-08	2.17925e-06	5.66169			Mgp	232.032	0.559434	0.164736	3.39595	0.000683916	0.0126534	1.89779			Hivep2	28384.2	-0.268526	0.0642802	-4.17743	2.94824e-05	0.00111009	2.95464
Nudt12	253.078	0.437188	0.146327	2.98775	0.00281038	0.035474	1.45009			Trmt2b	413.925	0.428589	0.126209	3.39586	0.000684128	0.0126534	1.89779			Insr	4150.97	-0.265867	0.0637083	-4.1732	3.0035e-05	0.00112817	2.94763
Frmd4b	717.211	0.436397	0.123616	3.53026	0.000415145	0.00884524	2.05329			Ddx39b	3194.19	0.251225	0.074014	3.39429	0.000688066	0.0126987	1.89624			Alcam	5767.35	-0.321403	0.0771023	-4.16853	3.0657e-05	0.00114648	2.94064
Lrrc32	285.315	0.435402	0.143437	3.03549	0.00240145	0.031894	1.49629			Atp10d	263.764	0.503283	0.148364	3.39221	0.000693309	0.0127568	1.89426			Nlgn1	7430.06	-0.354296	0.0850285	-4.16679	3.08922e-05	0.00115023	2.93922
Gm34939	225.94	0.434135	0.150536	2.88393	0.00392744	0.0449779	1.347			Fkbp4	2250.23	0.258868	0.0763317	3.39136	0.000695467	0.01278	1.89347			Sergef	900.117	-0.460673	0.110724	-4.16056	3.17469e-05	0.00117436	2.9302
Cavin2	248.228	0.434077	0.139989	3.1008	0.00192998	0.0271889	1.56561			Serpina9	32.708	1.96465	0.579468	3.39044	0.0006978	0.0127992	1.89282			Cdh9	699.955	-0.489338	0.117652	-4.1592	3.19367e-05	0.00117882	2.92855
Cav1	376.142	0.433872	0.123077	3.5252	0.000423167	0.00892052	2.04961			Ccdc22	848.871	0.332921	0.0982395	3.38887	0.000701808	0.0128429	1.89134			Sugp2	3258.63	-0.314104	0.0755775	-4.15605	3.23802e-05	0.00118886	2.92487
Cast	541.462	0.433813	0.141571	3.06427	0.00218201	0.0298395	1.52521			Tns3	2562.21	0.283422	0.083645	3.38838	0.000703056	0.0128429	1.89134			Gap43	2774.56	-0.426128	0.102515	-4.15673	3.22829e-05	0.00118886	2.92487
C030006K11Rik	560.612	0.433728	0.128331	3.37977	0.00072546	0.0131431	1.8813			Bmp5	65.3213	0.985118	0.290846	3.38708	0.000706396	0.0128836	1.88996			Sulf2	6273.06	-0.302697	0.0728703	-4.15392	3.26829e-05	0.0011895	2.92464
Erbb3	463.153	0.433503	0.144317	3.00383	0.00266608	0.034287	1.46487			Gsn	1213.92	0.359747	0.106223	3.3867	0.000707391	0.012888	1.88982			5031426D15Rik	2890.26	-0.379503	0.0913647	-4.15372	3.27118e-05	0.0011895	2.92464
Maf	1214.99	0.43298	0.0821985	5.26749	1.38301e-07	1.22836e-05	4.91068			Gaa	13044.7	0.354822	0.104863	3.38367	0.000715227	0.0130168	1.8855			9530036O11Rik	104.395	-0.901506	0.217037	-4.1537	3.27142e-05	0.0011895	2.92464
Dhx37	925.475	0.432283	0.108756	3.97479	7.04422e-05	0.00220009	2.65756			Pbx2	1546.44	0.258674	0.0764855	3.382	0.000719601	0.0130685	1.88377			Tnnc1	99.1875	-1.33461	0.321294	-4.15385	3.26932e-05	0.0011895	2.92464
Abca7	1869.12	0.432265	0.0903302	4.78538	1.7066e-06	0.000106603	3.97223			C030006K11Rik	560.612	0.433728	0.128331	3.37977	0.00072546	0.0131431	1.8813			Sphkap	10364.8	-0.322171	0.0777278	-4.14486	3.40016e-05	0.00122845	2.91064
Map3k1	724.255	0.432117	0.112605	3.83744	0.000124321	0.00351002	2.45469			Smtn	294.234	0.530893	0.157218	3.37681	0.000733327	0.0132613	1.87741			2810032G03Rik	556.12	-0.442605	0.106908	-4.14007	3.47197e-05	0.00125175	2.90248
Gm13889	357.082	0.430209	0.14661	2.93438	0.0033421	0.0401924	1.39586			Tprn	710.965	0.346561	0.102782	3.3718	0.000746784	0.0134335	1.87181			Fam160a2	5196.79	-0.262775	0.0635331	-4.13604	3.53345e-05	0.00126607	2.89754
Trmt2b	413.925	0.428589	0.126209	3.39586	0.000684128	0.0126534	1.89779			Gsta4	800.156	0.357311	0.105979	3.37151	0.000747575	0.0134335	1.87181			Pcsk2	22780.8	-0.28172	0.0681043	-4.13659	3.52498e-05	0.00126607	2.89754
Hnrnph3	625.525	0.427818	0.103622	4.12866	3.64891e-05	0.0012951	2.8877			Kcnab3	1611.42	0.327829	0.0972635	3.37053	0.000750241	0.0134672	1.87072			Dusp12	243.792	-0.618752	0.149607	-4.13585	3.53639e-05	0.00126607	2.89754
Plekhg3	555.168	0.42681	0.129835	3.28732	0.00101145	0.0168934	1.77228			Slc14a1	254.015	0.536249	0.159208	3.36822	0.000756545	0.0135236	1.86891			Klhdc7b	81.5672	-1.02663	0.248368	-4.13349	3.57301e-05	0.0012747	2.89459
Sv2c	1011.93	0.425864	0.133265	3.19561	0.00139535	0.0212645	1.67235			Colec12	325.688	0.485316	0.144112	3.36764	0.000758141	0.0135236	1.86891			Rnf145	3834.79	-0.293571	0.0710344	-4.1328	3.58367e-05	0.00127583	2.89421
Apod	2125.05	0.425844	0.101941	4.17738	2.94888e-05	0.00111009	2.95464			Rab3b	1516.81	0.297253	0.0882654	3.36772	0.000757918	0.0135236	1.86891			Pja2	20426.6	-0.243669	0.0590363	-4.12744	3.66818e-05	0.0012951	2.8877
Whrn	1190.66	0.423616	0.0938937	4.51165	6.43243e-06	0.00032842	3.48357			Csrp1	6465.54	0.2905	0.0862537	3.36797	0.000757227	0.0135236	1.86891			Gas7	41404.6	-0.264542	0.0640854	-4.12796	3.65989e-05	0.0012951	2.8877
Trpm3	2929.17	0.42312	0.0751286	5.63194	1.78194e-08	2.06718e-06	5.68462			Hnrnpul2	5426.02	0.216936	0.0644625	3.36531	0.000764586	0.0135959	1.86659			Rfx3	3619.8	-0.376167	0.0912584	-4.122	3.75595e-05	0.00132335	2.87832
Tsc22d3	1371.95	0.421847	0.112472	3.75069	0.000176351	0.00464628	2.3329			9330159M07Rik	196.179	0.591088	0.175846	3.3614	0.000775473	0.0137608	1.86136			Dph3	810.479	-0.395574	0.0961183	-4.11549	3.86355e-05	0.00135846	2.86695
2610005L07Rik	2232.31	0.421012	0.0737689	5.70717	1.14868e-08	1.47281e-06	5.83185			Dlx1	594.586	0.397115	0.118204	3.35957	0.000780646	0.0138382	1.85892			Ttc9b	2438.52	-0.409823	0.0999239	-4.10135	4.10746e-05	0.00143828	2.84216
P3h1	377.974	0.420769	0.127777	3.29298	0.000991314	0.0166387	1.77888			Frmd4a	2749.84	0.238841	0.0711198	3.35829	0.000784255	0.0138876	1.85737			Otx1	363.193	-0.552586	0.134827	-4.09847	4.15887e-05	0.00145331	2.83764
Sik1	725.59	0.420476	0.121918	3.44884	0.000563003	0.010898	1.96265			Adgra3	1000.08	0.410597	0.122517	3.35134	0.000804219	0.0141677	1.8487			Itgb3	287.167	-0.584278	0.142839	-4.09046	4.30517e-05	0.00149829	2.8244
Mettl7a1	526.926	0.419678	0.117089	3.58426	0.00033803	0.00767567	2.11488			Tekt2	57.8394	0.916699	0.27397	3.34599	0.000819907	0.0143994	1.84165			Rasgrp1	24765.4	-0.329279	0.0806564	-4.08249	4.45556e-05	0.00154747	2.81038
Oplah	893.419	0.415542	0.0990103	4.19696	2.70522e-05	0.00103668	2.98436			Slc38a2	5819.04	0.280425	0.0838803	3.34316	0.000828306	0.0145171	1.83812			Cbln2	1817.5	-0.329387	0.0807832	-4.07742	4.55382e-05	0.00157838	2.80179
Plekhh1	1391.1	0.415144	0.13601	3.0523	0.00227092	0.0307005	1.51285			Cd9	289.306	0.568829	0.170169	3.34273	0.000829594	0.0145247	1.83789			E130008D07Rik	98.5694	-1.03065	0.252982	-4.07399	4.62152e-05	0.0015986	2.79626
Pcdh8	1267.46	0.414227	0.139287	2.97391	0.00294027	0.0366051	1.43646			Cd59a	126.108	0.762362	0.228233	3.34028	0.000836931	0.0146204	1.83504			Pde1a	8707.99	-0.373639	0.0917417	-4.07273	4.64647e-05	0.00160397	2.7948
Nde1	382.842	0.413381	0.126185	3.276	0.0010529	0.0174153	1.75907			Kcnip1	981.527	0.312595	0.0935899	3.34005	0.000837632	0.0146204	1.83504			Camk2a	179663	-0.294504	0.072447	-4.06509	4.80142e-05	0.00164746	2.78319
Sparc	4900.73	0.412923	0.0934629	4.41804	9.96015e-06	0.0004705	3.32744			Itga10	206.244	0.615979	0.184478	3.33904	0.000840684	0.0146587	1.83391			5730409E04Rik	3537.35	-0.266956	0.0658334	-4.05503	5.01288e-05	0.00170444	2.76842
Gpt	309.016	0.411272	0.142447	2.8872	0.00388688	0.0447253	1.34945			Bhlhe41	2641.8	0.286246	0.0857514	3.3381	0.000843544	0.0146785	1.83332			4933406I18Rik	271.591	-0.589984	0.145501	-4.05486	5.01644e-05	0.00170444	2.76842
Adgra3	1000.08	0.410597	0.122517	3.35134	0.000804219	0.0141677	1.8487			Slc6a1	24248.2	0.221292	0.0663169	3.33689	0.0008472	0.0147121	1.83232			Trpc5	1317.56	-0.412349	0.101758	-4.05224	5.07298e-05	0.00171646	2.76537
Arx	771.897	0.410564	0.115829	3.54457	0.000393258	0.00851045	2.07005			Slc12a8	74.5934	0.806187	0.241921	3.33244	0.000860869	0.014904	1.8267			Armc8	2299.73	-0.307994	0.0761514	-4.0445	5.24352e-05	0.00176019	2.75444
Phkg1	334.584	0.409472	0.139582	2.93356	0.00335098	0.0402424	1.39532			Ctnnbl1	755.814	0.338379	0.101551	3.33212	0.000861856	0.0149042	1.82669			Nptxr	25887	-0.388515	0.0960595	-4.04452	5.243e-05	0.00176019	2.75444
Ttyh2	1664.13	0.409407	0.134274	3.04904	0.00229577	0.0308752	1.51039			Cdkn1c	260.301	0.589733	0.177031	3.33124	0.00086461	0.0149233	1.82614			Rph3a	22467.8	-0.260331	0.0644636	-4.03842	5.38128e-05	0.00179583	2.74573
Bgn	499.883	0.409272	0.113252	3.61381	0.000301725	0.00707747	2.15012			Whamm	778.618	0.320342	0.0961899	3.33031	0.000867502	0.0149429	1.82556			Cdk5r1	11949.1	-0.27268	0.0675298	-4.03792	5.39269e-05	0.00179612	2.74566
Slc7a10	937.784	0.408654	0.0942497	4.33587	1.45185e-05	0.000633207	3.19845			Fzd9	150.44	0.611033	0.183565	3.3287	0.000872521	0.0149689	1.82481			Cdyl2	1726.96	-0.33516	0.0831031	-4.03307	5.50536e-05	0.00182651	2.73838
H2-Ke6	355.69	0.408608	0.130546	3.12999	0.00174813	0.0251994	1.59861			Il6st	3018.24	0.234593	0.0704707	3.32895	0.00087174	0.0149689	1.82481			Asap2	2256.89	-0.288195	0.0715035	-4.03051	5.56562e-05	0.00184292	2.73449
Cp	515.495	0.408411	0.113674	3.59283	0.000327105	0.00748951	2.12555			Anxa4	103.808	0.733257	0.22055	3.32467	0.000885222	0.0151546	1.81946			Ebf2	34.9927	-1.69171	0.41979	-4.02989	5.58038e-05	0.00184423	2.73418
Olig1	2544.53	0.40704	0.10355	3.93087	8.46376e-05	0.00254107	2.59498			Gatad2a	1771.89	0.266674	0.0802167	3.32443	0.000886009	0.0151546	1.81946			B3galt2	1472.28	-0.471729	0.117105	-4.02826	5.61902e-05	0.0018461	2.73374
Col26a1	264.528	0.406995	0.14031	2.90068	0.00372354	0.0435511	1.361			Limd1	570.248	0.333444	0.100423	3.32039	0.000898931	0.0153142	1.81491			Neb	191.885	-0.719653	0.17867	-4.02783	5.62935e-05	0.0018461	2.73374
Plekhb1	4617.47	0.403625	0.114478	3.52578	0.000422241	0.00892052	2.04961			Rasa4	380.027	0.45555	0.137265	3.31875	0.000904207	0.0153887	1.8128			Rapgef4	21276.4	-0.371321	0.0921995	-4.02736	5.6406e-05	0.00184624	2.73371
Ring1	651.838	0.402634	0.122971	3.27421	0.00105959	0.0174751	1.75758			Capn2	2117.29	0.241168	0.0727726	3.31399	0.000919737	0.0156218	1.80627			Tnik	9379.91	-0.253696	0.0630071	-4.02646	5.66225e-05	0.00184978	2.73288
Acss1	631.177	0.402282	0.114236	3.52151	0.000429092	0.00900364	2.04558			Muc3	26.4457	6.52322	1.97736	3.29895	0.000970463	0.0163854	1.78554			Cntnap2	7093.02	-0.27534	0.0684205	-4.02423	5.71612e-05	0.0018638	2.7296
Fam210b	688.2	0.398699	0.0986055	4.04337	5.26875e-05	0.00176519	2.75321			Noxred1	86.4018	0.864487	0.26233	3.29542	0.00098273	0.0165598	1.78095			Phactr1	21652.4	-0.243742	0.0605889	-4.02289	5.74892e-05	0.00186381	2.7296
F3	876.389	0.398498	0.104474	3.81431	0.000136562	0.003799	2.42033			Mta3	6096.93	0.219196	0.0665265	3.29487	0.000984667	0.016576	1.78052			Ntpcr	358.019	-0.492508	0.122565	-4.01833	5.86121e-05	0.00188944	2.72367
Fndc1	352.301	0.397752	0.12653	3.14353	0.00166926	0.0244552	1.61163			Xdh	563.71	0.453684	0.137735	3.2939	0.000988079	0.0166035	1.7798			C730002L08Rik	317.814	-0.662955	0.164975	-4.01852	5.8564e-05	0.00188944	2.72367
BC034090	367.121	0.397529	0.131349	3.02652	0.00247388	0.0326778	1.48575			P3h1	377.974	0.420769	0.127777	3.29298	0.000991314	0.0166387	1.77888			Pdzrn4	416.398	-0.504578	0.125591	-4.01761	5.87907e-05	0.00189162	2.72317
Sec11c	429.988	0.397201	0.115688	3.43337	0.000596118	0.0113329	1.94566			Myof	237.678	0.507211	0.154091	3.29163	0.000996103	0.0167026	1.77722			Drd5	139.642	-0.767519	0.191271	-4.01273	6.00203e-05	0.00192392	2.71581
Dlx1	594.586	0.397115	0.118204	3.35957	0.000780646	0.0138382	1.85892			Plekhg3	555.168	0.42681	0.129835	3.28732	0.00101145	0.0168934	1.77228			Dmd	7955.75	-0.283744	0.0707434	-4.01089	6.04893e-05	0.00193532	2.71325
Ctsd	6968.21	0.396635	0.0749344	5.2931	1.20261e-07	1.09085e-05	4.96223			Phf1	1579.59	0.309783	0.0942639	3.28633	0.00101501	0.0169364	1.77118			Pcdhb21	406.773	-0.52823	0.13173	-4.00993	6.07355e-05	0.00193956	2.7123
Pard3	943.251	0.396284	0.103882	3.81475	0.000136322	0.00379852	2.42039			Eml3	315.265	0.454908	0.13845	3.28573	0.00101719	0.0169562	1.77067			Map1b	104160	-0.270887	0.0675668	-4.00917	6.09317e-05	0.00194218	2.71171
Isoc1	372.395	0.396275	0.125017	3.16978	0.00152556	0.0227805	1.64244			Taf10	777.912	0.302698	0.0922224	3.28226	0.00102978	0.0171324	1.76618			Ctnna2	4348.1	-0.267912	0.066921	-4.0034	6.24378e-05	0.00198648	2.70192
Cpne1	1561.7	0.396063	0.0780268	5.07598	3.85505e-07	2.94929e-05	4.53028			Klhl21	608.035	0.363037	0.110636	3.28136	0.00103309	0.0171709	1.76521			Cfap61	106.779	-0.943541	0.236678	-3.98661	6.70249e-05	0.00212055	2.67355
Snx33	473.3	0.396061	0.135009	2.9336	0.00335055	0.0402424	1.39532			Nde1	382.842	0.413381	0.126185	3.276	0.0010529	0.0174153	1.75907			Rasgrf1	23307.1	-0.307009	0.0770665	-3.98368	6.78549e-05	0.00213887	2.66982
Arxes1	366.578	0.39498	0.120998	3.26435	0.00109717	0.0178746	1.74776			Trim26	663.088	0.3449	0.10531	3.2751	0.00105626	0.0174538	1.75811			Arthur1A:hAT-Tip100:DNA	359.92	-0.553192	0.138908	-3.98243	6.82139e-05	0.00214622	2.66833
Mrc2	494.357	0.394824	0.121537	3.2486	0.00115973	0.0186223	1.72997			Nectin2	182.974	0.560727	0.171251	3.2743	0.00105926	0.0174751	1.75758			Epha3	425.965	-0.491735	0.123589	-3.9788	6.92643e-05	0.00217525	2.66249
Abcd4	374.596	0.394754	0.130821	3.01751	0.00254862	0.033355	1.47684			Ring1	651.838	0.402634	0.122971	3.27421	0.00105959	0.0174751	1.75758			Susd1	632.958	-0.469033	0.117958	-3.97626	7.0007e-05	0.00219051	2.65945
Bach1	676.767	0.393693	0.103979	3.78628	0.00015292	0.00413333	2.3837			Zfp963	246.391	0.522278	0.159542	3.27361	0.00106183	0.0174782	1.7575			Pcdhb13	565.298	-0.514521	0.129537	-3.972	7.12714e-05	0.00221787	2.65406
Chga	1838.47	0.392222	0.107068	3.6633	0.000248983	0.00607427	2.21651			Ankrd13a	1176.68	0.28524	0.0871478	3.27307	0.00106387	0.0174949	1.75709			Fam124a	1487.76	-0.340762	0.0858562	-3.96898	7.21799e-05	0.00223797	2.65015
Wipf1	541.059	0.391518	0.111317	3.51713	0.000436237	0.009139	2.0391			Nkx6-2	207.64	0.680785	0.208287	3.26849	0.00108123	0.0177121	1.75173			Clk1	1617.26	-0.39121	0.0985869	-3.96817	7.24258e-05	0.00224152	2.64946
Gli2	532.355	0.390166	0.109594	3.5601	0.000370711	0.00814656	2.08903			Arxes1	366.578	0.39498	0.120998	3.26435	0.00109717	0.0178746	1.74776			Ctnnbip1	921.862	-0.372365	0.0938498	-3.96767	7.25774e-05	0.00224214	2.64934
Creb3l2	546.778	0.390092	0.11316	3.44725	0.000566333	0.0109126	1.96207			Ahnak	5363.3	0.263108	0.0806524	3.26225	0.00110533	0.0179859	1.74507			Syn1	48052.7	-0.285735	0.0720616	-3.96516	7.33482e-05	0.00226186	2.64553
Pnpla7	672.265	0.389871	0.124498	3.13155	0.00173885	0.0251506	1.59945			Gpr37l1	4118.23	0.275867	0.0845947	3.26104	0.00111006	0.0180455	1.74363			Unc13a	22587.2	-0.273973	0.0691544	-3.96176	7.43998e-05	0.00229014	2.64014
Gmip	452.054	0.388379	0.121428	3.19843	0.00138177	0.021133	1.67504			Baiap2l2	109.07	0.699537	0.214622	3.25939	0.00111652	0.0180817	1.74276			Tbata	109.936	-0.922331	0.23289	-3.96037	7.4833e-05	0.00229933	2.6384
Htra1	3100.55	0.384644	0.0881859	4.36174	1.29033e-05	0.000571534	3.24296			Pnoc	187.433	0.585909	0.179872	3.25737	0.0011245	0.0181763	1.74049			Syt13	7367.27	-0.273193	0.0690137	-3.95853	7.5412e-05	0.00231295	2.63583
Ckap4	413.142	0.384453	0.129771	2.96254	0.00305109	0.037567	1.42519			Mfsd1	652.322	0.328824	0.101176	3.25003	0.00115392	0.0185815	1.73092			Dtnb	5035.4	-0.249317	0.0629933	-3.95784	7.56321e-05	0.00231554	2.63535
Elovl1	387.926	0.383284	0.133431	2.87253	0.00407201	0.0460477	1.33679			Mrc2	494.357	0.394824	0.121537	3.2486	0.00115973	0.0186223	1.72997			Lgi1	5061.2	-0.285452	0.072147	-3.95653	7.60459e-05	0.00232403	2.63376
Lama2	1079.32	0.382692	0.0925377	4.13553	3.54141e-05	0.00126607	2.89754			Gm39526	181.186	0.63033	0.194126	3.24701	0.00116625	0.0186567	1.72916			Srcin1	20367.3	-0.259339	0.0655593	-3.95579	7.62811e-05	0.00232705	2.63319
Manba	485.666	0.382617	0.110089	3.47552	0.000509865	0.0101314	1.99433			Gpr62	215.079	0.528563	0.162753	3.24764	0.00116367	0.0186567	1.72916			Grik4	1650.81	-0.30807	0.0780194	-3.94863	7.85995e-05	0.00238923	2.62174
Orai3	571.339	0.381926	0.102475	3.72704	0.000193745	0.00501356	2.29985			Ezr	1805.71	0.250619	0.0771742	3.24744	0.00116447	0.0186567	1.72916			1700086L19Rik	1182.02	-0.382012	0.0969568	-3.94002	8.14758e-05	0.00246349	2.60845
Gcnt4	1224.62	0.3816	0.126933	3.00631	0.00264441	0.0340855	1.46743			Fam214b	1896.36	0.264084	0.0814015	3.24422	0.00117772	0.018805	1.72573			Glcci1	5773.24	-0.313272	0.0796265	-3.93427	8.34493e-05	0.00250981	2.60036
Pdrg1	571.806	0.380641	0.104143	3.65499	0.000257195	0.00624778	2.20427			Amotl2	712.898	0.376004	0.116049	3.24005	0.0011951	0.0189947	1.72137			Hgf	501.308	-0.459261	0.1169	-3.92866	8.54193e-05	0.00256003	2.59176
Ndufa6	525.635	0.380454	0.109882	3.46239	0.000535395	0.0105428	1.97704			Prr22	54.0497	0.907378	0.280164	3.23874	0.00120058	0.0190629	1.71981			Ppp1r12b	7721.18	-0.23955	0.0611582	-3.91689	8.96998e-05	0.00267421	2.5728
Itpr3	421.248	0.379885	0.12419	3.05891	0.00222142	0.030233	1.51952			Pon2	917.149	0.33609	0.103966	3.23269	0.00122631	0.0193632	1.71302			Mpped1	10225	-0.278684	0.0711622	-3.91617	8.99655e-05	0.00267745	2.57228
Clic4	2513.24	0.379367	0.100601	3.77102	0.000162582	0.00433882	2.36263			Col7a1	73.625	0.840198	0.26035	3.22719	0.00125012	0.0196405	1.70685			Celf5	19455.5	-0.254305	0.0649933	-3.91279	9.12365e-05	0.00270584	2.5677
Nefm	6419.35	0.379312	0.0963909	3.93514	8.31474e-05	0.00250515	2.60117			Fzd7	341.147	0.449313	0.139209	3.2276	0.00124833	0.0196405	1.70685			1700048O20Rik	193.03	-0.769258	0.196708	-3.91066	9.20451e-05	0.00272508	2.56462
Myl12a	518.206	0.379156	0.121183	3.12879	0.0017553	0.0252814	1.5972			Mthfsd	1656.62	0.264738	0.0820293	3.22736	0.00124939	0.0196405	1.70685			Ccbe1	630.192	-0.441304	0.112933	-3.90766	9.31946e-05	0.00275433	2.55998
Olfml3	423.737	0.378612	0.124395	3.04364	0.00233737	0.0312621	1.50498			Rangrf	151.01	0.580766	0.180446	3.2185	0.00128865	0.0201793	1.69509			Kcnk9	7722.7	-0.29291	0.0750102	-3.90493	9.42536e-05	0.00278081	2.55583
Timp4	547.754	0.377958	0.120159	3.14549	0.00165808	0.0243332	1.6138			Mto1	849.628	0.292547	0.09102	3.2141	0.00130856	0.0204348	1.68963			Espnl	27.3686	-1.65209	0.423554	-3.90053	9.59813e-05	0.00282202	2.54944
Bag3	408.661	0.377392	0.126978	2.9721	0.00295775	0.0366563	1.43585			Ier2	181.634	0.622782	0.194196	3.20698	0.00134136	0.0207569	1.68284			Nek10	94.6235	-1.0242	0.263509	-3.88678	0.000101581	0.00297639	2.52631
Amotl2	712.898	0.376004	0.116049	3.24005	0.0011951	0.0189947	1.72137			Cdr2l	1710.37	0.253908	0.0792127	3.20539	0.00134879	0.0208342	1.68122			Slc35f1	2833.64	-0.32937	0.0848944	-3.87976	0.000104561	0.003048	2.51599
Mettl27	404	0.37467	0.124671	3.00526	0.00265357	0.0341519	1.46658			Olig2	889.457	0.366209	0.114342	3.20275	0.00136124	0.0209871	1.67805			Ncan	17552.8	-0.260223	0.0671156	-3.87723	0.000105654	0.00306415	2.51369
Selenop	5687.27	0.373988	0.0899922	4.15578	3.24177e-05	0.00118886	2.92487			Srprb	1018.92	0.30585	0.0955316	3.20155	0.00136688	0.0209995	1.67779			Wscd2	2080.9	-0.307973	0.0794303	-3.87728	0.000105633	0.00306415	2.51369
Pou3f2	2477.29	0.372871	0.105836	3.52312	0.000426499	0.00897913	2.04677			Cd99l2	2739.07	0.219226	0.0684869	3.201	0.00136952	0.0210211	1.67734			Cdh22	2062.64	-0.392479	0.10121	-3.87785	0.000105383	0.00306415	2.51369
Tmem215	573.722	0.371527	0.125318	2.96469	0.00302993	0.0373874	1.42727			Sh3bp2	140.755	0.604149	0.188841	3.19925	0.00137787	0.0210923	1.67588			Plxna2	14213.1	-0.232496	0.0599896	-3.8756	0.000106362	0.00307692	2.51188
Nog	324.479	0.3703	0.129898	2.85069	0.00436238	0.0485269	1.31402			Gmip	452.054	0.388379	0.121428	3.19843	0.00138177	0.021133	1.67504			Wwp2	1478.19	-0.361228	0.0932317	-3.87452	0.000106836	0.00308269	2.51107
Cdc42ep1	850.726	0.369232	0.122347	3.01792	0.00254517	0.033355	1.47684			G6pdx	1242.32	0.266723	0.0834055	3.19791	0.00138428	0.0211345	1.67501			Dpp10	6768.54	-0.292543	0.0755233	-3.87355	0.000107263	0.00308978	2.51007
Ucp2	621.983	0.369197	0.104629	3.52864	0.000417705	0.0088817	2.0515			Cyp4v3	201.88	0.50839	0.159058	3.19626	0.00139221	0.0212356	1.67294			Mgll	8199.24	-0.31781	0.0821764	-3.86741	0.000109999	0.00315793	2.5006
Bag1	1213.87	0.368803	0.106832	3.45217	0.000556104	0.0108351	1.96517			Sv2c	1011.93	0.425864	0.133265	3.19561	0.00139535	0.0212645	1.67235			Ids	26846.4	-0.276291	0.0715089	-3.86372	0.000111671	0.00320056	2.49477
Nefh	3173.91	0.368789	0.0863119	4.27274	1.93081e-05	0.000789596	3.1026			Ache	1814.15	0.281793	0.0881969	3.19504	0.0013981	0.0212873	1.67188			Cracdl	8985.91	-0.29274	0.0757776	-3.86314	0.000111938	0.00320282	2.49447
Armh4	973.497	0.368506	0.0916016	4.02292	5.74807e-05	0.00186381	2.7296			Polr2a	7006.09	0.235389	0.0737006	3.19386	0.00140384	0.0213366	1.67087			Traip	315.011	-0.511766	0.132532	-3.86145	0.000112714	0.00321962	2.4922
Vim	1015.13	0.368408	0.0934677	3.94155	8.09555e-05	0.0024521	2.61046			Tsc22d4	1449.95	0.306809	0.0961964	3.18941	0.00142566	0.0216489	1.66456			Fbxl17	5679.26	-0.275479	0.0713666	-3.86006	0.000113359	0.00322252	2.4918
Olig2	889.457	0.366209	0.114342	3.20275	0.00136124	0.0209871	1.67805			C1ra	147.443	0.612967	0.192416	3.18563	0.00144441	0.0218559	1.66043			D330050G23Rik	67.0107	-1.17067	0.30324	-3.86055	0.000113132	0.00322252	2.4918
Anxa5	877.05	0.365597	0.0981978	3.72307	0.000196816	0.00506229	2.29565			Carmil3	1734.46	0.269127	0.0845249	3.184	0.00145256	0.0219597	1.65837			Gm30092	33.1551	-1.5908	0.412124	-3.86001	0.000113383	0.00322252	2.4918
Frmd5	1769.49	0.365535	0.081101	4.50716	6.57001e-06	0.000334443	3.47568			Foxc2	112.965	0.635393	0.199658	3.18241	0.00146054	0.0220412	1.65677			Phlpp2	4027	-0.261715	0.068081	-3.84418	0.000120958	0.00342642	2.46516
Cdh19	441.031	0.364695	0.128492	2.83828	0.0045358	0.049957	1.3014			Gpld1	1779.46	0.247848	0.0779172	3.18092	0.00146808	0.0221159	1.65529			Gm32856	337.251	-0.509694	0.132796	-3.83817	0.000123954	0.00350545	2.45526
Utp14b	1165.46	0.364276	0.0878552	4.14632	3.37857e-05	0.00122324	2.91249			Ptgds	18397	0.339441	0.106766	3.17929	0.00147638	0.0221821	1.654			Igfbp4	4168.06	-0.280909	0.0732173	-3.83664	0.000124727	0.00351566	2.45399
Gabrd	2191.49	0.36363	0.0922474	3.94191	8.08369e-05	0.0024521	2.61046			Mxi1	2466.23	0.233644	0.0735825	3.17527	0.00149699	0.0224325	1.64912			Bmp3	1705.41	-0.356138	0.0929734	-3.83053	0.000127867	0.0035982	2.44391
Rassf8	450.001	0.36363	0.121997	2.98065	0.00287633	0.0360663	1.4429			Psmd4	1634.74	0.279877	0.0882442	3.17162	0.00151592	0.0226565	1.64481			Klf10	1224.79	-0.415021	0.108483	-3.82567	0.000130416	0.0036639	2.43606
Klhl21	608.035	0.363037	0.110636	3.28136	0.00103309	0.0171709	1.76521			Isoc1	372.395	0.396275	0.125017	3.16978	0.00152556	0.0227805	1.64244			Gramd2	585.266	-0.430097	0.112464	-3.8243	0.000131142	0.00367823	2.43436
Vwa5a	658.258	0.362689	0.120567	3.00818	0.00262814	0.0339527	1.46913			Dusp15	868.772	0.283865	0.0897162	3.16403	0.001556	0.0231136	1.63613			Rad18	309.126	-0.524417	0.137342	-3.81833	0.000134356	0.00375601	2.42527
Tmcc3	1240.81	0.361394	0.123263	2.93189	0.00336908	0.0404029	1.39359			Cited2	870.724	0.329246	0.104181	3.16034	0.00157583	0.0233473	1.63176			Zfp648	44.5368	-1.24433	0.326341	-3.81297	0.000137304	0.00381344	2.41868
Kiss1r	338.201	0.360449	0.121127	2.9758	0.00292227	0.0365287	1.43737			C1qa	809.759	0.334115	0.105847	3.15659	0.00159626	0.0236089	1.62692			Pcdhb4	243.193	-0.596454	0.156519	-3.81074	0.000138551	0.00384182	2.41546
Kcnk12	1006.34	0.360323	0.11481	3.13843	0.00169856	0.0247568	1.60631			Septin4	4090.65	0.335686	0.10636	3.15614	0.00159873	0.0236248	1.62663			Ntm	8120.75	-0.306683	0.080501	-3.80967	0.00013915	0.00385214	2.4143
Gsn	1213.92	0.359747	0.106223	3.3867	0.000707391	0.012888	1.88982			Cdh5	691.374	0.328231	0.104267	3.148	0.00164391	0.0241669	1.61678			Marf1	14931.9	-0.29624	0.0777761	-3.80887	0.000139601	0.00385836	2.4136
Phtf1	1711.49	0.359502	0.0893551	4.0233	5.73886e-05	0.00186381	2.7296			Aldh1l1	1696.12	0.297357	0.0945002	3.14662	0.00165168	0.0242602	1.61511			Apc	25734.2	-0.272773	0.0717577	-3.80131	0.000143934	0.00395252	2.40313
Anxa11	1851.82	0.358729	0.0801143	4.47772	7.5445e-06	0.000376188	3.42459			Timp4	547.754	0.377958	0.120159	3.14549	0.00165808	0.0243332	1.6138			Csmd3	3878.23	-0.288133	0.0758074	-3.80086	0.000144195	0.0039533	2.40304
Kat2b	642.774	0.3583	0.116165	3.08441	0.00203957	0.0282541	1.54892			Fchsd1	262.463	0.523117	0.166362	3.14444	0.00166404	0.0243998	1.61261			Camk1g	1719.26	-0.40417	0.106585	-3.79199	0.000149444	0.00407754	2.3896
Lgals8	805.478	0.357464	0.0935495	3.82112	0.000132848	0.00371995	2.42946			Fndc1	352.301	0.397752	0.12653	3.14353	0.00166926	0.0244552	1.61163			Nalcn	4964.68	-0.285424	0.0753095	-3.79001	0.000150639	0.0041036	2.38683
Gsta4	800.156	0.357311	0.105979	3.37151	0.000747575	0.0134335	1.87181			Kcnk12	1006.34	0.360323	0.11481	3.13843	0.00169856	0.0247568	1.60631			Slco4c1	147.519	-0.741408	0.195731	-3.7879	0.000151929	0.00413205	2.38383
Gaa	13044.7	0.354822	0.104863	3.38367	0.000715227	0.0130168	1.8855			Rassf3	1979.05	0.257253	0.08203	3.13608	0.0017122	0.024853	1.60462			Gpr1	37.1506	-1.4636	0.386428	-3.7875	0.000152168	0.00413205	2.38383
Lurap1l	416.24	0.352938	0.118431	2.98011	0.00288143	0.0360771	1.44277			Tinagl1	106.702	0.693648	0.221237	3.13531	0.00171672	0.0248939	1.60391			Hace1	2417.25	-0.282166	0.0745239	-3.78624	0.000152943	0.00413333	2.3837
Rps6ka1	631.238	0.352498	0.0990285	3.55956	0.000371471	0.00815276	2.0887			Slc9a2	164.988	0.60994	0.194624	3.13393	0.0017248	0.0249898	1.60224			Ogfod1	6452.57	-0.247373	0.0653435	-3.78574	0.000153251	0.00413511	2.38351
Sptan1	51064.8	0.352156	0.0737681	4.77383	1.80752e-06	0.000112086	3.95045			Pnpla7	672.265	0.389871	0.124498	3.13155	0.00173885	0.0251506	1.59945			Slc35b4	3633.22	-0.279147	0.0738093	-3.78199	0.000155577	0.00418462	2.37834
Ntng1	597.139	0.351788	0.118271	2.97443	0.00293534	0.0365909	1.43663			Zic1	790.199	0.32817	0.104791	3.13165	0.00173827	0.0251506	1.59945			Purb	18950.1	-0.357689	0.0947035	-3.77693	0.000158772	0.00425714	2.37088
Timm50	408.467	0.349228	0.118382	2.94999	0.0031778	0.038791	1.41127			Npc2	932.972	0.295376	0.0943477	3.13072	0.00174378	0.0251793	1.59896			Sidt1	4054.09	-0.310131	0.0822067	-3.77258	0.000161569	0.00431854	2.36466
Rhog	687.402	0.348869	0.122834	2.84017	0.00450899	0.0497682	1.30305			H2-Ke6	355.69	0.408608	0.130546	3.12999	0.00174813	0.0251994	1.59861			Rbm3	1620.29	-0.499009	0.132385	-3.76939	0.000163647	0.00435363	2.36115
Snrnp70	9050.09	0.348802	0.0618614	5.63844	1.71598e-08	2.03212e-06	5.69205			Myl12a	518.206	0.379156	0.121183	3.12879	0.0017553	0.0252814	1.5972			Pax2	32.4431	-1.74454	0.46343	-3.76441	0.000166941	0.00443435	2.35317
Emx2	469.182	0.348519	0.115883	3.00752	0.00263392	0.033976	1.46883			Itga5	99.2707	0.761765	0.243672	3.12619	0.00177086	0.025459	1.59416			Sntb2	1286.76	-0.346572	0.0922051	-3.7587	0.000170797	0.00452971	2.34393
Wdr78	503.256	0.347315	0.112389	3.09029	0.00199962	0.0278591	1.55503			Dmrta2	73.0189	0.762095	0.2439	3.12462	0.00178036	0.025513	1.59324			Myt1l	9727.53	-0.237073	0.0631262	-3.75553	0.000172973	0.0045732	2.33978
Fam32a	2099.82	0.34694	0.0709165	4.89224	9.96944e-07	6.61513e-05	4.17946			Khnyn	570.354	0.316725	0.101722	3.11363	0.001848	0.026218	1.5814			Ankrd12	9355.72	-0.296088	0.0789484	-3.7504	0.000176555	0.00464628	2.3329
Tprn	710.965	0.346561	0.102782	3.3718	0.000746784	0.0134335	1.87181			9030025P20Rik	84.257	0.710105	0.228461	3.10821	0.00188226	0.0265713	1.57559			Cap2	10922.9	-0.280056	0.0746892	-3.74962	0.000177106	0.00464645	2.33288
Slc6a9	1533.43	0.34626	0.0921766	3.75648	0.000172318	0.00456294	2.34076			Cavin2	248.228	0.434077	0.139989	3.1008	0.00192998	0.0271889	1.56561			Raph1	6861.14	-0.289672	0.0773772	-3.74363	0.000181378	0.00474393	2.32386
Iqcc	425.36	0.345786	0.115342	2.99791	0.00271835	0.0347237	1.45937			Prox1	1199.03	0.31906	0.102979	3.09831	0.00194627	0.0272942	1.56393			Myadm	3990.03	-0.294644	0.0787248	-3.74271	0.000182046	0.0047541	2.32293
Trim26	663.088	0.3449	0.10531	3.2751	0.00105626	0.0174538	1.75811			Ncaph2	3164.02	0.206851	0.066748	3.09898	0.00194187	0.0272942	1.56393			Tmem267	580.202	-1.08541	0.290036	-3.74233	0.000182325	0.0047541	2.32293
Ntsr2	2240.13	0.34352	0.0916278	3.74908	0.000177486	0.00464925	2.33262			Nif3l1	484.951	0.337678	0.109068	3.09603	0.00196132	0.0274601	1.5613			Gucy2e	129.358	-0.735401	0.197418	-3.72509	0.000195246	0.00504475	2.29716
Stac2	6279.77	0.342319	0.0821817	4.16539	3.10817e-05	0.00115476	2.93751			Adamts8	193.862	0.513473	0.165883	3.0954	0.00196551	0.0274961	1.56073			Vxn	11227.5	-0.318481	0.0855351	-3.72339	0.000196563	0.00506229	2.29565
Dclre1a	454.413	0.341953	0.114641	2.98282	0.00285609	0.0358586	1.44541			Zic2	741.481	0.339446	0.109769	3.09237	0.00198566	0.0277099	1.55736			Ppme1	8513.96	-0.235326	0.0632819	-3.7187	0.000200251	0.00514289	2.28879
Mt1	6159.96	0.341741	0.0986716	3.46342	0.000533364	0.010515	1.97819			Wdr78	503.256	0.347315	0.112389	3.09029	0.00199962	0.0278591	1.55503			Nav2	11765.3	-0.245157	0.065955	-3.71704	0.00020157	0.00516899	2.28659
Kcnh2	2410.98	0.341638	0.0858873	3.97775	6.9571e-05	0.00218087	2.66137			Col1a2	462.832	0.469427	0.152059	3.08714	0.00202094	0.0280873	1.55149			Scn2a	21109.4	-0.23278	0.0626877	-3.71332	0.000204557	0.0052356	2.28103
Dgkq	2028.68	0.340588	0.0746088	4.56498	4.99543e-06	0.00026621	3.57478			1110032A03Rik	760.295	0.310591	0.100599	3.08743	0.00201899	0.0280873	1.55149			Trim46	4073.85	-0.255687	0.0688619	-3.71304	0.000204782	0.0052356	2.28103
Zic2	741.481	0.339446	0.109769	3.09237	0.00198566	0.0277099	1.55736			Flt1	2959.82	0.262844	0.0851369	3.08731	0.00201976	0.0280873	1.55149			Ptprj	11061.9	-0.232782	0.0627508	-3.70963	0.000207563	0.00528295	2.27712
Ptgds	18397	0.339441	0.106766	3.17929	0.00147638	0.0221821	1.654			Tacr3	19.6686	1.67466	0.542934	3.08447	0.00203917	0.0282541	1.54892			Klhl2	4875.72	-0.276351	0.0744871	-3.71005	0.000207219	0.00528295	2.27712
Kcnj10	8622.94	0.339043	0.0936939	3.61862	0.000296173	0.00698566	2.15579			Kat2b	642.774	0.3583	0.116165	3.08441	0.00203957	0.0282541	1.54892			Nav3	10001.3	-0.262401	0.0708126	-3.70557	0.000210914	0.00535227	2.27146
Ctnnbl1	755.814	0.338379	0.101551	3.33212	0.000861856	0.0149042	1.82669			Mtmr11	262.748	0.497677	0.161413	3.08324	0.00204759	0.0283422	1.54757			Rabgap1l	9014.38	-0.347859	0.0939807	-3.70139	0.000214424	0.00543325	2.26494
Lamb2	1163.18	0.338121	0.0927085	3.64714	0.000265172	0.00640506	2.19348			Mdn1	5961.39	0.205857	0.0667878	3.08226	0.00205438	0.0284132	1.54648			Acap3	5323.57	-0.34852	0.0942032	-3.69966	0.000215889	0.00546224	2.26263
Nif3l1	484.951	0.337678	0.109068	3.09603	0.00196132	0.0274601	1.5613			Notch2	2038.89	0.280903	0.0912087	3.07978	0.00207154	0.0286272	1.54322			Dlgap4	15314.6	-0.30855	0.0834185	-3.69882	0.000216603	0.0054722	2.26184
Pepd	638.593	0.337637	0.117367	2.87676	0.00401785	0.0455317	1.34169			Zfp820	41.0725	1.10742	0.359668	3.079	0.00207695	0.028673	1.54253			Dnah5	398.334	-0.584982	0.158239	-3.69682	0.000218316	0.00550732	2.25906
Pon2	917.149	0.33609	0.103966	3.23269	0.00122631	0.0193632	1.71302			Card6	155.492	0.615104	0.199785	3.07882	0.00207822	0.028673	1.54253			Unc79	8871.77	-0.229949	0.062257	-3.69354	0.000221157	0.00555843	2.25505
Septin4	4090.65	0.335686	0.10636	3.15614	0.00159873	0.0236248	1.62663			Lats2	1192.34	0.263114	0.085544	3.07577	0.00209959	0.0289444	1.53843			Otop2	124.675	-0.866079	0.234521	-3.69297	0.000221646	0.00555843	2.25505
Msi2	5254.37	0.334725	0.0815362	4.10523	4.03911e-05	0.00141726	2.84855			Txndc5	1590.32	0.255249	0.0830482	3.0735	0.00211562	0.029142	1.53548			Shc3	17650.6	-0.270883	0.0733881	-3.6911	0.000223282	0.00559123	2.25249
Aldh2	2242.18	0.334239	0.0718319	4.65307	3.27023e-06	0.000187768	3.72638			Iws1	2295.97	0.289173	0.0941135	3.0726	0.00212201	0.0292064	1.53452			Shank1	77695.1	-0.336363	0.0912247	-3.68719	0.000226745	0.00566133	2.24708
C1qa	809.759	0.334115	0.105847	3.15659	0.00159626	0.0236089	1.62692			RLTR6B_Mm:ERV1:LTR	652.457	0.369636	0.120443	3.06897	0.00214798	0.0294687	1.53064			Cplx2	67287	-0.266733	0.0724158	-3.68336	0.00023018	0.0057303	2.24182
Dtymk	475.301	0.333742	0.109139	3.05797	0.00222845	0.0302803	1.51884			Ppa1	976.624	0.268486	0.0874733	3.06934	0.00214531	0.0294687	1.53064			Map3k12	5260.13	-0.234459	0.0636923	-3.68111	0.000232219	0.00577264	2.23863
Limd1	570.248	0.333444	0.100423	3.32039	0.000898931	0.0153142	1.81491			Rnf103	1615.45	0.264154	0.0861259	3.06707	0.00216167	0.0296088	1.52858			Nrn1	1897.72	-0.414322	0.112603	-3.67951	0.000233681	0.00580054	2.23653
Ccdc22	848.871	0.332921	0.0982395	3.38887	0.000701808	0.0128429	1.89134			C2cd2	652.797	0.299366	0.0976678	3.06515	0.00217562	0.0297759	1.52613			Hmgcr	2934.5	-0.343878	0.0934757	-3.6788	0.000234337	0.00580836	2.23595
Cavin1	730.616	0.332701	0.1135	2.93128	0.00337574	0.0404543	1.39304			Cast	541.462	0.433813	0.141571	3.06427	0.00218201	0.0298395	1.52521			Csmd1	12793.6	-0.226401	0.0615771	-3.67671	0.000236263	0.0058476	2.23302
Macroh2a1	1797.47	0.332679	0.0770521	4.31759	1.57741e-05	0.000670814	3.1734			Gm31333	71.4953	0.757105	0.247185	3.0629	0.00219201	0.0299043	1.52427			Sort1	27846.3	-0.217184	0.0591593	-3.67117	0.000241441	0.0059671	2.22424
Amotl1	1491.5	0.332212	0.0910362	3.64923	0.000263023	0.00636218	2.19639			9330111N05Rik	24.4168	1.67975	0.54851	3.06239	0.00219577	0.0299317	1.52387			Tmeff1	1845.6	-0.279949	0.0763821	-3.66511	0.000247235	0.00605859	2.21763
Fam107a	12460.5	0.332203	0.0946619	3.50937	0.000449175	0.00926212	2.03329			Gfra4	1957.49	0.222572	0.0727473	3.05952	0.00221695	0.0301962	1.52005			Morc2a	2090.69	-0.307642	0.0839222	-3.6658	0.000246564	0.00605859	2.21763
Sdc4	2010.85	0.332042	0.0770982	4.30674	1.65675e-05	0.000693421	3.159			Itpr3	421.248	0.379885	0.12419	3.05891	0.00222142	0.030233	1.51952			Igfn1	1455.8	-0.358434	0.0977659	-3.66625	0.00024613	0.00605859	2.21763
Mvb12a	567.388	0.331888	0.115972	2.86178	0.00421266	0.0473446	1.32473			Rhpn2	178.014	0.532981	0.174281	3.05817	0.0022269	0.0302803	1.51884			Nhlh1	40.2495	-1.30213	0.355283	-3.66507	0.000247275	0.00605859	2.21763
Mafb	1096.96	0.329452	0.0891675	3.69476	0.000220097	0.00554404	2.25617			Dtymk	475.301	0.333742	0.109139	3.05797	0.00222845	0.0302803	1.51884			Adam19	1441.36	-0.354909	0.0968603	-3.66413	0.000248178	0.0060633	2.21729
Cited2	870.724	0.329246	0.104181	3.16034	0.00157583	0.0233473	1.63176			Bche	195.779	0.740414	0.242312	3.05562	0.00224593	0.030445	1.51648			Pcdhb17	953.838	-0.36654	0.100028	-3.66438	0.000247939	0.0060633	2.21729
Mfsd1	652.322	0.328824	0.101176	3.25003	0.00115392	0.0185815	1.73092			Traf4	247.516	0.459377	0.150328	3.05584	0.00224433	0.030445	1.51648			Nsd2	4494.11	-0.264254	0.0722367	-3.65817	0.000254025	0.00618841	2.20842
Cdh5	691.374	0.328231	0.104267	3.148	0.00164391	0.0241669	1.61678			Gm31508	110.173	0.695429	0.227848	3.05216	0.00227198	0.0307005	1.51285			Meg3	168344	-0.225455	0.0616589	-3.65649	0.000255694	0.00622019	2.2062
Zic1	790.199	0.32817	0.104791	3.13165	0.00173827	0.0251506	1.59945			Plekhh1	1391.1	0.415144	0.13601	3.0523	0.00227092	0.0307005	1.51285			Gm40733	254.441	-0.542385	0.148424	-3.65431	0.000257876	0.00625543	2.20374
Smox	1010.59	0.328019	0.0942693	3.4796	0.000502165	0.0100392	1.9983			Ttyh2	1664.13	0.409407	0.134274	3.04904	0.00229577	0.0308752	1.51039			M5C1000I18Rik	248.514	-0.537016	0.147033	-3.65235	0.000259851	0.00629436	2.20105
Kcnab3	1611.42	0.327829	0.0972635	3.37053	0.000750241	0.0134672	1.87072			Lsr	182.37	0.558545	0.183293	3.04728	0.00230922	0.0310072	1.50854			Fcho1	4703.57	-0.281936	0.0773122	-3.64672	0.000265608	0.00640653	2.19338
Sord	547.105	0.327706	0.107778	3.04057	0.00236128	0.0314831	1.50192			Arhgap12	826.436	0.301421	0.0989101	3.04742	0.00230815	0.0310072	1.50854			Tmem8b	5437.58	-0.255332	0.070033	-3.64588	0.000266479	0.0064094	2.19318
Psmb3	1648.24	0.326417	0.0828949	3.93772	8.22597e-05	0.00248279	2.60506			Rassf7	30.3433	1.16074	0.380943	3.04701	0.00231132	0.031011	1.50848			Gm1976	1850.13	-0.369434	0.101408	-3.64302	0.000269453	0.0064627	2.18959
Gstm5	2327.3	0.326225	0.0821236	3.97237	7.11624e-05	0.00221787	2.65406			Stk38	1459.96	0.27506	0.0902985	3.04612	0.00231816	0.0310539	1.50788			Mapk14	3282.01	-0.258449	0.0710054	-3.63984	0.000272803	0.00653386	2.18483
Ogdhl	4418.09	0.324268	0.0884377	3.66663	0.00024577	0.00605859	2.21763			Ctsh	201.222	0.482742	0.158571	3.04434	0.00233194	0.0312139	1.50565			Rexo4	1236.75	-0.315942	0.0868338	-3.63847	0.000274262	0.0065596	2.18312
Cyp2j6	536.355	0.323342	0.111336	2.90419	0.00368203	0.0433032	1.36348			Olfml3	423.737	0.378612	0.124395	3.04364	0.00233737	0.0312621	1.50498			Gm2102	120.008	-0.856588	0.235638	-3.63518	0.000277782	0.00662521	2.1788
Egfr	1032.58	0.32313	0.090669	3.56385	0.000365459	0.00807277	2.09298			Rcn3	87.6216	0.757212	0.248809	3.04334	0.00233967	0.0312683	1.5049			Zfp976	211.619	-0.591309	0.162876	-3.63044	0.000282943	0.00673887	2.17141
Coq6	472.908	0.32267	0.108438	2.97562	0.00292392	0.0365287	1.43737			ERVB4_2-LTR_MM:ERVK:LTR	382.278	0.384752	0.12644	3.04295	0.00234269	0.0312842	1.50467			Zfr	13802.1	-0.23595	0.0650767	-3.62572	0.000288155	0.00685342	2.16409
Slc66a1	494.697	0.322235	0.108037	2.98265	0.00285767	0.0358586	1.44541			Sord	547.105	0.327706	0.107778	3.04057	0.00236128	0.0314831	1.50192			Sema4a	2298.75	-0.303777	0.0839285	-3.61947	0.000295204	0.00698213	2.15601
Pecam1	656.924	0.320631	0.10843	2.95703	0.00310617	0.0381075	1.41899			Tmem200b	128.066	0.606659	0.199705	3.03777	0.00238335	0.0317278	1.49856			Vmn2r1	49.3274	-1.19371	0.329776	-3.61976	0.000294875	0.00698213	2.15601
Whamm	778.618	0.320342	0.0961899	3.33031	0.000867502	0.0149429	1.82556			Afmid	133.627	0.579389	0.190854	3.03577	0.00239923	0.0318894	1.49635			Pcsk5	486.356	-0.521195	0.144105	-3.61679	0.000298284	0.00702575	2.15331
Ppfia4	2346.02	0.320252	0.0830186	3.8576	0.000114506	0.00324902	2.48825			Lrrc32	285.315	0.435402	0.143437	3.03549	0.00240145	0.031894	1.49629			BC065397	114.128	-0.806262	0.222991	-3.61568	0.000299563	0.00704614	2.15205
Arhgef10	1827.72	0.319909	0.0929614	3.44131	0.000578909	0.0110981	1.95475			Cybb	36.9999	1.16536	0.384213	3.03312	0.00242036	0.0321202	1.49322			Etv5	5584.96	-0.28677	0.0794568	-3.60914	0.000307218	0.0071767	2.14408
Prox1	1199.03	0.31906	0.102979	3.09831	0.00194627	0.0272942	1.56393			Col1a1	396.699	0.562653	0.185823	3.0279	0.00246262	0.0325796	1.48705			Ryr2	29346	-0.229287	0.0635724	-3.60671	0.000310103	0.00723417	2.14061
Rit1	800.018	0.318893	0.0908789	3.50899	0.00044981	0.00926402	2.0332			Hnrnpab	1450.53	0.294434	0.0972494	3.02762	0.0024649	0.0325844	1.48699			Lx4B:L1:LINE	7859.72	-0.246178	0.0683645	-3.60096	0.000317045	0.00733592	2.13455
Dnajb2	2458.09	0.31806	0.0723869	4.39389	1.1134e-05	0.000511773	3.29092			BC034090	367.121	0.397529	0.131349	3.02652	0.00247388	0.0326778	1.48575			Itpka	3264.53	-0.428373	0.11896	-3.60099	0.000317007	0.00733592	2.13455
Khnyn	570.354	0.316725	0.101722	3.11363	0.001848	0.026218	1.5814			Itpr2	1561.39	0.244005	0.0806555	3.02527	0.0024841	0.0327367	1.48496			9830166K06Rik	140.341	-0.739264	0.205404	-3.59907	0.000319358	0.00736944	2.13257
Cerk	2631.59	0.316604	0.0788926	4.0131	5.99275e-05	0.00192392	2.71581			Hapln4	7254.24	0.255929	0.0846767	3.02243	0.00250755	0.0329529	1.48211			Pdp1	6921.05	-0.384947	0.106993	-3.59788	0.000320824	0.00739327	2.13116
Fgfr3	3267.86	0.316351	0.078521	4.02887	5.60451e-05	0.0018461	2.73374			Abcd4	374.596	0.394754	0.130821	3.01751	0.00254862	0.033355	1.47684			Galnt10	353.917	-0.507323	0.141096	-3.59559	0.000323659	0.00744854	2.12793
Mt3	5270.36	0.316146	0.105512	2.99631	0.00273269	0.0348575	1.4577			Cdc42ep1	850.726	0.369232	0.122347	3.01792	0.00254517	0.033355	1.47684			Dtx4	3323.1	-0.301972	0.0840503	-3.59276	0.000327197	0.00748951	2.12555
Vtn	1345.86	0.312968	0.109801	2.85032	0.00436754	0.0485525	1.31379			Drd2	152.12	2.9064	0.963571	3.01628	0.002559	0.0334513	1.47559			Edc3	900.472	-0.321052	0.0893511	-3.59315	0.000326705	0.00748951	2.12555
Kcnip1	981.527	0.312595	0.0935899	3.34005	0.000837632	0.0146204	1.83504			Plce1	408.134	0.465288	0.154388	3.01376	0.0025803	0.0336149	1.47347			Camk2d	4067.75	-0.335443	0.093349	-3.59343	0.000326358	0.00748951	2.12555
Rxra	1564.58	0.311293	0.0818441	3.80348	0.000142677	0.00392842	2.40578			Glul	49267.6	0.185726	0.0616357	3.01329	0.00258436	0.033642	1.47312			Carf	857.335	-0.359383	0.10017	-3.58773	0.00033357	0.00760477	2.11891
1110032A03Rik	760.295	0.310591	0.100599	3.08743	0.00201899	0.0280873	1.55149			Asap3	247.105	0.442395	0.146891	3.01171	0.00259776	0.0337908	1.4712			Kctd4	356.458	-0.616079	0.171766	-3.58673	0.00033485	0.00762376	2.11783
Gad1	12051.9	0.310304	0.0719888	4.31045	1.62925e-05	0.000687714	3.16259			Tmtc1	5939.46	0.215034	0.0714728	3.00862	0.00262441	0.0339303	1.46941			Gpd2	3765.19	-0.269357	0.0751483	-3.58434	0.000337929	0.00767567	2.11488
Phf1	1579.59	0.309783	0.0942639	3.28633	0.00101501	0.0169364	1.77118			Vwa5a	658.258	0.362689	0.120567	3.00818	0.00262814	0.0339527	1.46913			Slc7a14	7195.68	-0.234459	0.0654379	-3.58293	0.000339764	0.0076828	2.11448
Acot11	1760.21	0.308622	0.0890244	3.46671	0.000526861	0.0103988	1.98302			Emx2	469.182	0.348519	0.115883	3.00752	0.00263392	0.033976	1.46883			Wsb2	10067	-0.252118	0.0703791	-3.58229	0.000340597	0.0076828	2.11448
Srsf2	2652.7	0.308461	0.0760728	4.05481	5.01748e-05	0.00170444	2.76842			Gcnt4	1224.62	0.3816	0.126933	3.00631	0.00264441	0.0340855	1.46743			Fdft1	2458.5	-0.271299	0.0757068	-3.58355	0.000338962	0.0076828	2.11448
Cst3	16152.1	0.307238	0.0855684	3.59056	0.000329974	0.00753285	2.12304			Xrcc3	238.164	0.457443	0.15221	3.00534	0.00265286	0.0341519	1.46658			Irgq	4823.21	-0.275559	0.0769211	-3.58236	0.000340505	0.0076828	2.11448
Tsc22d4	1449.95	0.306809	0.0961964	3.18941	0.00142566	0.0216489	1.66456			Mettl27	404	0.37467	0.124671	3.00526	0.00265357	0.0341519	1.46658			Gabrb3	12058.3	-0.296351	0.0827168	-3.58271	0.000340042	0.0076828	2.11448
Srprb	1018.92	0.30585	0.0955316	3.20155	0.00136688	0.0209995	1.67779			Erbb3	463.153	0.433503	0.144317	3.00383	0.00266608	0.034287	1.46487			Cckbr	3936.85	-0.252665	0.07055	-3.58135	0.000341819	0.00770019	2.1135
Adam15	3970.58	0.304065	0.066673	4.56055	5.10202e-06	0.000268917	3.57038			Lgi2	2848.89	0.255334	0.0851069	3.00015	0.00269846	0.0345471	1.46159			Zdhhc21	3694.44	-0.303861	0.0848892	-3.5795	0.000344254	0.00773508	2.11154
Panx2	4555.05	0.303883	0.0833454	3.64607	0.000266286	0.0064094	2.19318			Itgb1	1229.84	0.286873	0.0956576	2.99896	0.00270903	0.0346306	1.46054			Svop	6368.64	-0.306533	0.0856361	-3.57948	0.000344275	0.00773508	2.11154
Atp1b1	33993.5	0.303848	0.0654522	4.64229	3.4457e-06	0.00019652	3.70659			Iqcc	425.36	0.345786	0.115342	2.99791	0.00271835	0.0347237	1.45937			Slc22a3	124.572	-0.7665	0.214279	-3.57711	0.000347416	0.00778514	2.10873
Paqr8	5829.29	0.303831	0.0648685	4.6838	2.8161e-06	0.000164462	3.78393			Mt3	5270.36	0.316146	0.105512	2.99631	0.00273269	0.0348575	1.4577			Enc1	40370.5	-0.220474	0.0616664	-3.57528	0.000349855	0.0078295	2.10627
Dennd4c	1597.09	0.303384	0.105277	2.88178	0.00395441	0.0450953	1.34587			Npff	63.2095	0.880083	0.294009	2.99338	0.00275902	0.0350351	1.4555			Map6	6966.82	-0.252544	0.0706866	-3.57273	0.000353276	0.00788535	2.10318
Taf10	777.912	0.302698	0.0922224	3.28226	0.00102978	0.0171324	1.76618			Psmb4	1864.99	0.25374	0.0848946	2.98888	0.00280003	0.0353958	1.45105			5930403L14Rik	1007.53	-0.421808	0.118127	-3.5708	0.000355889	0.00793329	2.10055
Arxes2	1090.37	0.30263	0.0889809	3.40107	0.000671219	0.0124764	1.90391			Nudt12	253.078	0.437188	0.146327	2.98775	0.00281038	0.035474	1.45009			Trpv6	44.0251	-1.20019	0.336405	-3.56769	0.000360141	0.00800714	2.09652
Phka2	3138.29	0.302268	0.0792352	3.81482	0.000136283	0.00379852	2.42039			LOC100043315	22.7337	1.36837	0.458302	2.98573	0.002829	0.0356299	1.44819			Tiam2	2502.82	-0.248875	0.0697816	-3.56649	0.000361798	0.00802307	2.09566
Klhdc7a	685.77	0.302033	0.10605	2.84803	0.00439914	0.0488084	1.31151			Plekha4	123.922	0.634815	0.212744	2.98394	0.00284565	0.0357994	1.44612			Pigk	1879.02	-0.263174	0.0738077	-3.56567	0.000362926	0.00803764	2.09487
Arhgap12	826.436	0.301421	0.0989101	3.04742	0.00230815	0.0310072	1.50854			Dclre1a	454.413	0.341953	0.114641	2.98282	0.00285609	0.0358586	1.44541			Gm36298	204.926	-0.602968	0.169149	-3.56472	0.00036425	0.0080565	2.09385
Phka1	1198.31	0.301273	0.0856981	3.51551	0.00043891	0.00915491	2.03835			Slc66a1	494.697	0.322235	0.108037	2.98265	0.00285767	0.0358586	1.44541			Hdlbp	9661.57	-0.222391	0.0624117	-3.5633	0.000366227	0.00807926	2.09263
Gba	1481.39	0.301111	0.0849939	3.54273	0.000396005	0.0085482	2.06813			Rassf8	450.001	0.36363	0.121997	2.98065	0.00287633	0.0360663	1.4429			Rbm12	1400.49	-0.336913	0.0945988	-3.56149	0.000368755	0.00811405	2.09076
Podxl2	3732.29	0.299967	0.102884	2.91558	0.00355033	0.041986	1.3769			Lurap1l	416.24	0.352938	0.118431	2.98011	0.00288143	0.0360771	1.44277			Palmd	569.433	-0.485567	0.136492	-3.55747	0.000374446	0.00818644	2.0869
Gja1	4041.66	0.299819	0.0769019	3.89872	9.6702e-05	0.00283831	2.54694			Eps8l2	193.152	0.478921	0.160903	2.97646	0.00291596	0.0364827	1.43791			Col6a2	849.824	-0.384278	0.108115	-3.55434	0.000378922	0.00825256	2.08341
C2cd2	652.797	0.299366	0.0976678	3.06515	0.00217562	0.0297759	1.52613			Kiss1r	338.201	0.360449	0.121127	2.9758	0.00292227	0.0365287	1.43737			Kcnma1	13656.2	-0.257875	0.0726579	-3.54916	0.000386458	0.00839475	2.07599
Psmb1	1736.62	0.298107	0.0800626	3.72343	0.000196536	0.00506229	2.29565			Coq6	472.908	0.32267	0.108438	2.97562	0.00292392	0.0365287	1.43737			Cdkl5	7082.64	-0.248534	0.0700876	-3.54604	0.000391063	0.0084737	2.07193
Aldh1l1	1696.12	0.297357	0.0945002	3.14662	0.00165168	0.0242602	1.61511			Olfml1	196.759	0.491116	0.165074	2.97513	0.00292864	0.0365609	1.43698			B230209E15Rik	2446.96	-0.428396	0.120883	-3.54388	0.000394282	0.0085218	2.06947
Rab3b	1516.81	0.297253	0.0882654	3.36772	0.000757918	0.0135236	1.86891			Ntng1	597.139	0.351788	0.118271	2.97443	0.00293534	0.0365909	1.43663			Man1a	1104.65	-0.393374	0.111052	-3.54225	0.000396737	0.00855316	2.06787
Scrt1	10927.2	0.297134	0.0804553	3.69316	0.000221487	0.00555843	2.25505			Pcdh8	1267.46	0.414227	0.139287	2.97391	0.00294027	0.0366051	1.43646			Snn	5237.88	-0.285552	0.0806969	-3.53858	0.000402287	0.00866186	2.06239
Npc2	932.972	0.295376	0.0943477	3.13072	0.00174378	0.0251793	1.59896			Akain1	195.797	0.468705	0.157668	2.97273	0.00295162	0.0366332	1.43613			Ldlr	1303.03	-0.302351	0.0854972	-3.53639	0.000405639	0.00871204	2.05988
Hnrnpab	1450.53	0.294434	0.0972494	3.02762	0.0024649	0.0325844	1.48699			Cdsn	111.248	0.609991	0.205251	2.97193	0.00295933	0.0366563	1.43585			Fras1	4342.36	-0.290219	0.0820788	-3.53586	0.000406449	0.00871845	2.05956
Afg3l2	2132.33	0.294077	0.0847957	3.46806	0.000524225	0.0103588	1.98469			Aldh1a1	539.495	0.450875	0.151714	2.97187	0.00295994	0.0366563	1.43585			Scn7a	445.976	-0.599584	0.169615	-3.53497	0.000407823	0.00873695	2.05864
Afap1	1715.67	0.293978	0.0858419	3.42464	0.000615609	0.011613	1.93506			Bag3	408.661	0.377392	0.126978	2.9721	0.00295775	0.0366563	1.43585			Kcnb1	24467.7	-0.234948	0.0664902	-3.53358	0.000409971	0.00877193	2.0569
Derl1	2008.15	0.293508	0.072425	4.05258	5.06562e-05	0.00171646	2.76537			Map6d1	2601.35	0.288514	0.0972261	2.96746	0.00300273	0.0371055	1.43056			Mast3	18362.4	-0.295485	0.0837056	-3.53006	0.000415472	0.00884524	2.05329
Mto1	849.628	0.292547	0.09102	3.2141	0.00130856	0.0204348	1.68963			Tmem215	573.722	0.371527	0.125318	2.96469	0.00302993	0.0373874	1.42727			Ypel1	948.711	-0.393425	0.111505	-3.5283	0.000418234	0.00888187	2.0515
Pygm	1437.71	0.291702	0.081609	3.57439	0.000351051	0.00784597	2.10535			Ckap4	413.142	0.384453	0.129771	2.96254	0.00305109	0.037567	1.42519			Rap1gap2	13007.3	-0.277463	0.0786996	-3.52559	0.000422535	0.00892052	2.04961
Bckdhb	673.128	0.290586	0.100135	2.90195	0.0037085	0.0434647	1.36186			Hexa	1119.3	0.249521	0.084295	2.96009	0.00307548	0.0378127	1.42236			Ppfia3	6873.09	-0.319025	0.0904988	-3.52518	0.000423192	0.00892052	2.04961
Csrp1	6465.54	0.2905	0.0862537	3.36797	0.000757227	0.0135236	1.86891			Pecam1	656.924	0.320631	0.10843	2.95703	0.00310617	0.0381075	1.41899			Gm5124	641.383	-0.38198	0.108343	-3.52564	0.000422467	0.00892052	2.04961
Iws1	2295.97	0.289173	0.0941135	3.0726	0.00212201	0.0292064	1.53452			Timm50	408.467	0.349228	0.118382	2.94999	0.0031778	0.038791	1.41127			B230303A05Rik	395.876	-0.432224	0.1227	-3.52259	0.000427344	0.00898582	2.04644
Endod1	3598.11	0.288868	0.0680691	4.24375	2.19814e-05	0.000877868	3.05657			Lpin1	2109.21	0.228679	0.0777	2.94311	0.00324937	0.0393269	1.40531			Oscp1	1717.73	-0.2728	0.0775905	-3.51589	0.000438279	0.00915491	2.03835
Map6d1	2601.35	0.288514	0.0972261	2.96746	0.00300273	0.0371055	1.43056			Ssc5d	170.471	0.539927	0.183713	2.93897	0.00329309	0.039659	1.40166			Cntn4	3285.88	-0.322529	0.0917311	-3.51603	0.000438048	0.00915491	2.03835
Nacc2	5996.97	0.287797	0.0676159	4.25635	2.0779e-05	0.000833752	3.07896			Gm13889	357.082	0.430209	0.14661	2.93438	0.0033421	0.0401924	1.39586			Tet3	5824.71	-0.235032	0.0668793	-3.51428	0.000440954	0.00918142	2.03709
Itgb1	1229.84	0.286873	0.0956576	2.99896	0.00270903	0.0346306	1.46054			Phkg1	334.584	0.409472	0.139582	2.93356	0.00335098	0.0402424	1.39532			LTR68:ERV1:LTR	388.577	-0.459341	0.130725	-3.51379	0.000441754	0.00918686	2.03683
Bhlhe41	2641.8	0.286246	0.0857514	3.3381	0.000843544	0.0146785	1.83332			Snx33	473.3	0.396061	0.135009	2.9336	0.00335055	0.0402424	1.39532			Galnt11	1266.11	-0.293161	0.0834496	-3.51303	0.000443033	0.00920225	2.03611
Btbd11	1806.04	0.286072	0.0813776	3.51537	0.000439144	0.00915491	2.03835			Nod2	46.6516	0.895933	0.305533	2.93236	0.003364	0.0403703	1.39394			Nova2	11883.6	-0.246334	0.0701634	-3.51086	0.000446663	0.00922148	2.0352
C1qb	1301.98	0.285911	0.0987098	2.89649	0.00377368	0.043807	1.35846			Tmcc3	1240.81	0.361394	0.123263	2.93189	0.00336908	0.0404029	1.39359			Arpp19	10809.8	-0.365005	0.104053	-3.50787	0.000451702	0.00929177	2.0319
Ndufa1	800.158	0.28588	0.0993162	2.87848	0.00399595	0.045417	1.34278			Cavin1	730.616	0.332701	0.1135	2.93128	0.00337574	0.0404543	1.39304			Itk	24.2766	-1.6206	0.462208	-3.50622	0.000454519	0.00933845	2.02973
Ankrd13a	1176.68	0.28524	0.0871478	3.27307	0.00106387	0.0174949	1.75709			Gdpd3	48.0995	0.975504	0.333679	2.92348	0.00346137	0.0413063	1.38398			Ankrd33b	7980.88	-0.260762	0.074413	-3.50425	0.000457894	0.00938824	2.02742
Dusp15	868.772	0.283865	0.0897162	3.16403	0.001556	0.0231136	1.63613			Sptb	9541.93	0.211379	0.072373	2.92069	0.00349255	0.0415546	1.38138			Gask1a	207.873	-0.564856	0.161196	-3.50416	0.000458044	0.00938824	2.02742
Tns3	2562.21	0.283422	0.083645	3.38838	0.000703056	0.0128429	1.89134			Crybg1	82.557	0.704281	0.241453	2.91685	0.00353591	0.0419259	1.37752			Ppp3ca	38278.9	-0.262334	0.074877	-3.50353	0.000459142	0.00939059	2.02731
Hint1	1104.28	0.282974	0.0986571	2.86826	0.00412734	0.0465807	1.33179			Podxl2	3732.29	0.299967	0.102884	2.91558	0.00355033	0.041986	1.3769			Lzts1	6364.21	-0.283436	0.0809018	-3.50346	0.000459259	0.00939059	2.02731
Txnrd1	1574.49	0.281939	0.0781172	3.60917	0.000307175	0.0071767	2.14408			Arnt	1859.52	0.222336	0.0763362	2.91259	0.00358442	0.0423143	1.37351			Adgrl3	12984.4	-0.24417	0.069726	-3.50184	0.000462051	0.00943635	2.0252
Ache	1814.15	0.281793	0.0881969	3.19504	0.0013981	0.0212873	1.67188			Mslnl	27.321	1.26369	0.434761	2.90664	0.00365336	0.0430254	1.36627			Dpy19l1	4203.17	-0.314666	0.0899138	-3.49964	0.000465886	0.0095033	2.02213
Elof1	691.402	0.281391	0.0968995	2.90395	0.00368485	0.0433065	1.36345			Cyp2j6	536.355	0.323342	0.111336	2.90419	0.00368203	0.0433032	1.36348			Odf2	2299.09	-0.248357	0.071019	-3.49705	0.000470427	0.00957253	2.01897
Kdm5a	2684.77	0.281241	0.0789661	3.56154	0.000368688	0.00811405	2.09076			Elof1	691.402	0.281391	0.0968995	2.90395	0.00368485	0.0433065	1.36345			Xpo5	2775.77	-0.253051	0.0723675	-3.49675	0.000470964	0.00957253	2.01897
Notch2	2038.89	0.280903	0.0912087	3.07978	0.00207154	0.0286272	1.54322			Bckdhb	673.128	0.290586	0.100135	2.90195	0.0037085	0.0434647	1.36186			Zfp451	2079.13	-0.260014	0.074394	-3.4951	0.000473892	0.00960066	2.0177
Enpp2	9276.87	0.280539	0.0663648	4.22723	2.36587e-05	0.000931759	3.0307			Col26a1	264.528	0.406995	0.14031	2.90068	0.00372354	0.0435511	1.361			Lrrc7	35055.1	-0.263927	0.0755291	-3.49438	0.000475163	0.00960066	2.0177
Slc38a2	5819.04	0.280425	0.0838803	3.34316	0.000828306	0.0145171	1.83812			Pglyrp1	63.4103	0.806409	0.278179	2.89889	0.00374486	0.0436833	1.35968			Syt17	2562.65	-0.425147	0.121652	-3.49477	0.000474473	0.00960066	2.0177
Psmd4	1634.74	0.279877	0.0882442	3.17162	0.00151592	0.0226565	1.64481			Foxc1	336.692	0.473697	0.163418	2.89868	0.0037474	0.0436833	1.35968			Cenpu	204.737	-0.654216	0.187202	-3.4947	0.000474602	0.00960066	2.0177
U2af1	656.397	0.278597	0.0981846	2.83748	0.00454715	0.0499952	1.30107			Phospho1	1601.49	0.239644	0.0827054	2.89757	0.00376069	0.0437481	1.35904			Rapgef2	8951.75	-0.233814	0.0669388	-3.49295	0.000477724	0.00962958	2.01639
Gad2	6118.15	0.276768	0.0742111	3.72947	0.000191887	0.00497301	2.30338			Nmral1	166.405	0.534172	0.184417	2.89655	0.00377288	0.043807	1.35846			B4galt5	3283.28	-0.256402	0.0734252	-3.49202	0.000479385	0.00965166	2.0154
Inpp5a	1785.92	0.276677	0.0791626	3.49505	0.000473977	0.00960066	2.0177			C1qb	1301.98	0.285911	0.0987098	2.89649	0.00377368	0.043807	1.35846			Scg5	4751.09	-0.254463	0.0728769	-3.49168	0.00047999	0.00965243	2.01536
Gpr37l1	4118.23	0.275867	0.0845947	3.26104	0.00111006	0.0180455	1.74363			4933431E20Rik	4048.47	0.215684	0.0744703	2.89624	0.00377662	0.0438114	1.35841			Spata32	106.393	-0.771821	0.221409	-3.48594	0.000490403	0.00985024	2.00655
Arhgef40	823.018	0.275424	0.0954591	2.88525	0.00391098	0.0448815	1.34793			Cyp1b1	158.689	0.507059	0.175172	2.89464	0.00379598	0.0439498	1.35704			Hivep1	7932.9	-0.215081	0.0617474	-3.48325	0.000495375	0.00993838	2.00268
Stk38	1459.96	0.27506	0.0902985	3.04612	0.00231816	0.0310539	1.50788			Arl6ip5	2666.25	0.208312	0.0719899	2.89362	0.00380826	0.0440286	1.35626			Gprin1	4887.9	-0.313844	0.0901637	-3.48083	0.000499861	0.0100166	1.99928
Tomm40l	1319.79	0.27429	0.0951853	2.88165	0.00395605	0.0450953	1.34587			Gpt	309.016	0.411272	0.142447	2.8872	0.00388688	0.0447253	1.34945			Gm51573	179.456	-0.621146	0.178496	-3.47989	0.000501615	0.0100392	1.9983
Aff1	1333.57	0.271361	0.0780248	3.47789	0.000505386	0.0100799	1.99654			Arhgef40	823.018	0.275424	0.0954591	2.88525	0.00391098	0.0448815	1.34793			Lin28b	308.439	-0.498376	0.143282	-3.47829	0.000504624	0.0100765	1.99669
Kcnc1	13215.9	0.270585	0.0717782	3.76974	0.000163415	0.00435363	2.36115			Gm34939	225.94	0.434135	0.150536	2.88393	0.00392744	0.0449779	1.347			Cdkl1	609.733	-0.403415	0.116014	-3.4773	0.000506494	0.0100902	1.9961
Carmil3	1734.46	0.269127	0.0845249	3.184	0.00145256	0.0219597	1.65837			Ppp1r3c	1136.81	0.244246	0.0847263	2.88276	0.00394207	0.0450262	1.34654			Nhsl2	6406.66	-0.239435	0.0688684	-3.4767	0.000507634	0.0101012	1.99563
Pdgfrb	1297.08	0.268662	0.0944525	2.84441	0.00444933	0.0492052	1.30799			Dennd4c	1597.09	0.303384	0.105277	2.88178	0.00395441	0.0450953	1.34587			Wls	1442.12	-0.328381	0.0944909	-3.47527	0.000510341	0.0101314	1.99433
Ppa1	976.624	0.268486	0.0874733	3.06934	0.00214531	0.0294687	1.53064			Tomm40l	1319.79	0.27429	0.0951853	2.88165	0.00395605	0.0450953	1.34587			B930095G15Rik	5761	-0.254564	0.0732893	-3.47341	0.000513895	0.0101901	1.99182
Mid1ip1	2170.53	0.267161	0.0732863	3.64544	0.000266934	0.00641131	2.19305			9430037G07Rik	220.071	0.487152	0.169115	2.8806	0.00396918	0.0451693	1.34516			Mapre1	2817.25	-0.318517	0.0918032	-3.46956	0.000521311	0.0103251	1.98611
G6pdx	1242.32	0.266723	0.0834055	3.19791	0.00138428	0.0211345	1.67501			Slc35f6	1359.39	0.229503	0.0796723	2.88058	0.00396939	0.0451693	1.34516			Prss35	95.8813	-0.933417	0.269083	-3.46888	0.00052263	0.0103392	1.98551
Gatad2a	1771.89	0.266674	0.0802167	3.32443	0.000886009	0.0151546	1.81946			Il12a	58.7846	0.802642	0.278855	2.87835	0.00399759	0.045417	1.34278			Tenm1	2375.86	-0.280018	0.080919	-3.46047	0.000539233	0.0105818	1.97544
Ptma	4634.56	0.266079	0.0755602	3.52142	0.000429248	0.00900364	2.04558			Ndufa1	800.158	0.28588	0.0993162	2.87848	0.00399595	0.045417	1.34278			Cntnap5b	1192.96	-0.33783	0.0976212	-3.46063	0.000538922	0.0105818	1.97544
Ctsb	16683.7	0.265372	0.0603853	4.39464	1.10957e-05	0.00051139	3.29125			Kit	1788.83	0.248051	0.0861913	2.87792	0.00400312	0.0454193	1.34276			Zfp992	48.6208	-1.3148	0.380083	-3.45925	0.000541678	0.0106175	1.97398
Mthfsd	1656.62	0.264738	0.0820293	3.22736	0.00124939	0.0196405	1.70685			Lamp1	6807.24	0.18563	0.064498	2.87807	0.00400121	0.0454193	1.34276			Cachd1	629.775	-0.363929	0.105291	-3.4564	0.000547452	0.0107184	1.96987
Rnf103	1615.45	0.264154	0.0861259	3.06707	0.00216167	0.0296088	1.52858			Pepd	638.593	0.337637	0.117367	2.87676	0.00401785	0.0455317	1.34169			RMER20B:ERVK:LTR	3916.55	-0.284269	0.0823151	-3.45343	0.000553514	0.0108037	1.96643
Fam214b	1896.36	0.264084	0.0814015	3.24422	0.00117772	0.018805	1.72573			Svep1	181.982	0.576303	0.200373	2.87615	0.00402556	0.0455829	1.3412			L4_B_Mam:RTE-X:LINE	1514.48	-0.298743	0.0865087	-3.45333	0.000553709	0.0108037	1.96643
Hepacam	3776.16	0.263641	0.0696628	3.78454	0.000153995	0.00414863	2.3821			Tanc1	1386.97	0.257643	0.0896563	2.87368	0.00405721	0.0459108	1.33809			Henmt1	42.9378	-1.17278	0.339747	-3.45193	0.000556591	0.0108351	1.96517
Lats2	1192.34	0.263114	0.085544	3.07577	0.00209959	0.0289444	1.53843			Elovl1	387.926	0.383284	0.133431	2.87253	0.00407201	0.0460477	1.33679			C2cd4b	104.446	-0.772379	0.223865	-3.4502	0.000560171	0.0108924	1.96288
Ahnak	5363.3	0.263108	0.0806524	3.26225	0.00110533	0.0179859	1.74507			Hint1	1104.28	0.282974	0.0986571	2.86826	0.00412734	0.0465807	1.33179			Gm20754	159.654	-0.632825	0.18349	-3.44883	0.000563017	0.010898	1.96265
Flt1	2959.82	0.262844	0.0851369	3.08731	0.00201976	0.0280873	1.55149			Mvb12a	567.388	0.331888	0.115972	2.86178	0.00421266	0.0473446	1.32473			Cfap70	75.4772	-1.01276	0.29359	-3.44958	0.000561466	0.010898	1.96265
Fkbp4	2250.23	0.258868	0.0763317	3.39136	0.000695467	0.01278	1.89347			Cnn3	1569.47	0.219255	0.0768606	2.85263	0.00433584	0.0483572	1.31554			Foxr2	27.0818	-1.53361	0.444646	-3.44906	0.000562537	0.010898	1.96265
Peg3	19776.4	0.258765	0.0604147	4.28314	1.8427e-05	0.000760863	3.11869			0610009L18Rik	71.0962	0.687677	0.241156	2.85159	0.00435012	0.0484537	1.31467			Dagla	9956.59	-0.276134	0.0800809	-3.44819	0.000564365	0.0108993	1.9626
Pbx2	1546.44	0.258674	0.0764855	3.382	0.000719601	0.0130685	1.88377			Psip1	4047.58	0.233722	0.0819791	2.851	0.00435825	0.0485125	1.31415			Alg6	341.001	-0.467539	0.135583	-3.44837	0.000563982	0.0108993	1.9626
Tanc1	1386.97	0.257643	0.0896563	2.87368	0.00405721	0.0459108	1.33809			Nog	324.479	0.3703	0.129898	2.85069	0.00436238	0.0485269	1.31402			Flrt1	4176.28	-0.272871	0.0791555	-3.44728	0.00056626	0.0109126	1.96207
Rassf3	1979.05	0.257253	0.08203	3.13608	0.0017122	0.024853	1.60462			Vtn	1345.86	0.312968	0.109801	2.85032	0.00436754	0.0485525	1.31379			Ankdd1a	73.771	-0.948772	0.275598	-3.44259	0.000576171	0.0110897	1.95508
Hapln4	7254.24	0.255929	0.0846767	3.02243	0.00250755	0.0329529	1.48211			Klhdc7a	685.77	0.302033	0.10605	2.84803	0.00439914	0.0488084	1.31151			Zfp853	275.573	-0.566681	0.164625	-3.44226	0.000576877	0.0110907	1.95504
Lgi2	2848.89	0.255334	0.0851069	3.00015	0.00269846	0.0345471	1.46159			Pdgfrb	1297.08	0.268662	0.0944525	2.84441	0.00444933	0.0492052	1.30799			Grid2	1381.46	-0.324289	0.094238	-3.44117	0.000579213	0.0110981	1.95475
Txndc5	1590.32	0.255249	0.0830482	3.0735	0.00211562	0.029142	1.53548			Tagln	35.1562	1.06754	0.375771	2.84094	0.00449805	0.0496796	1.30382			Slc37a3	1498.15	-0.292463	0.0850446	-3.43893	0.000584019	0.0111651	1.95214
Ahi1	8471.34	0.254984	0.070744	3.60433	0.000312964	0.007281	2.13781			Rhog	687.402	0.348869	0.122834	2.84017	0.00450899	0.0497682	1.30305			Grin3a	2176.87	-0.370548	0.1078	-3.43735	0.000587426	0.0112177	1.9501
Cdr2l	1710.37	0.253908	0.0792127	3.20539	0.00134879	0.0208342	1.68122			Dmkn	32.5296	1.31665	0.463915	2.83813	0.00453784	0.049957	1.3014			Srrm2	55651.2	-0.222347	0.0646979	-3.43669	0.000588862	0.0112325	1.94952
Psmb4	1864.99	0.25374	0.0848946	2.98888	0.00280003	0.0353958	1.45105			Cdh19	441.031	0.364695	0.128492	2.83828	0.0045358	0.049957	1.3014			Gpd1l	4257.55	-0.220792	0.0642552	-3.43618	0.000589987	0.0112414	1.94918
Epdr1	3384.92	0.252694	0.0719702	3.51109	0.000446271	0.00922148	2.0352			U2af1	656.397	0.278597	0.0981846	2.83748	0.00454715	0.0499952	1.30107			Fbxl4	805.032	-0.334573	0.0974105	-3.43467	0.000593276	0.0112914	1.94725
Kansl3	2672.19	0.251488	0.0707421	3.55499	0.000377988	0.00824765	2.08367													1700001L19Rik	221.185	-0.588908	0.17187	-3.42648	0.000611469	0.011586	1.93607
Ddx39b	3194.19	0.251225	0.074014	3.39429	0.000688066	0.0126987	1.89624													Jpt1	1894.47	-0.251453	0.0734106	-3.4253	0.000614115	0.0116115	1.93511
Ezr	1805.71	0.250619	0.0771742	3.24744	0.00116447	0.0186567	1.72916													Glra2	217.416	-0.664038	0.193864	-3.42527	0.000614179	0.0116115	1.93511
Ndrg2	17088	0.250521	0.0669726	3.74065	0.000183547	0.00477538	2.32099													Phyhip	21779.8	-0.274242	0.0800863	-3.42434	0.000616299	0.011613	1.93506
Hexa	1119.3	0.249521	0.084295	2.96009	0.00307548	0.0378127	1.42236													C130026L21Rik	241.158	-0.518275	0.151349	-3.42438	0.000616203	0.011613	1.93506
Kit	1788.83	0.248051	0.0861913	2.87792	0.00400312	0.0454193	1.34276													Etl4	10301	-0.267622	0.0781713	-3.42353	0.000618124	0.0116345	1.93425
Gpld1	1779.46	0.247848	0.0779172	3.18092	0.00146808	0.0221159	1.65529													Sh3gl2	12612.1	-0.24461	0.0714709	-3.42251	0.000620448	0.0116654	1.9331
Ppp1r3c	1136.81	0.244246	0.0847263	2.88276	0.00394207	0.0450262	1.34654													MER126:DNA:DNA	877.852	-0.396664	0.115938	-3.42135	0.000623119	0.0117027	1.93171
Itpr2	1561.39	0.244005	0.0806555	3.02527	0.0024841	0.0327367	1.48496													Zfp607b	380.633	-0.426245	0.124712	-3.41784	0.000631205	0.0118285	1.92707
Capn2	2117.29	0.241168	0.0727726	3.31399	0.000919737	0.0156218	1.80627													Rap2a	3820.7	-0.249172	0.0729269	-3.41674	0.000633768	0.0118635	1.92579
Castor2	6027.14	0.239653	0.0662062	3.6198	0.000294828	0.00698213	2.15601													Casd1	2138.61	-0.315193	0.0922721	-3.41591	0.000635692	0.0118865	1.92495
Phospho1	1601.49	0.239644	0.0827054	2.89757	0.00376069	0.0437481	1.35904													Nrip1	3654.81	-0.273592	0.080201	-3.41132	0.00064648	0.0120749	1.91811
Frmd4a	2749.84	0.238841	0.0711198	3.35829	0.000784255	0.0138876	1.85737													Tmem178b	14522.3	-0.227379	0.0666616	-3.41093	0.000647406	0.012079	1.91797
Ahcyl2	6085.46	0.235731	0.0666337	3.53771	0.000403617	0.00867954	2.0615													Vipr1	1278.87	-0.329534	0.0967831	-3.40487	0.000661944	0.0123233	1.90927
Sparcl1	34643.5	0.235654	0.0663388	3.55229	0.000381895	0.0083067	2.08057													Nrarp	387.741	-0.491024	0.14421	-3.40492	0.000661829	0.0123233	1.90927
Polr2a	7006.09	0.235389	0.0737006	3.19386	0.00140384	0.0213366	1.67087													Tmem50b	3141.4	-0.297169	0.0873794	-3.4009	0.000671632	0.0124764	1.90391
Il6st	3018.24	0.234593	0.0704707	3.32895	0.00087174	0.0149689	1.82481													Plppr2	7650.98	-0.336996	0.0991613	-3.39847	0.000677644	0.0125607	1.90099
Psip1	4047.58	0.233722	0.0819791	2.851	0.00435825	0.0485125	1.31415													Ddx25	1002.39	-0.309146	0.0910601	-3.39497	0.000686369	0.0126811	1.89684
Mxi1	2466.23	0.233644	0.0735825	3.17527	0.00149699	0.0224325	1.64912													Gm30789	102.252	-0.775192	0.228452	-3.39325	0.000690694	0.0127334	1.89506
Slc35f6	1359.39	0.229503	0.0796723	2.88058	0.00396939	0.0451693	1.34516													Kcnip3	4538.13	-0.275623	0.0812532	-3.39215	0.000693461	0.0127568	1.89426
Lpin1	2109.21	0.228679	0.0777	2.94311	0.00324937	0.0393269	1.40531													Zfp469	632.764	-0.396195	0.116859	-3.39036	0.000698014	0.0127992	1.89282
Gfra4	1957.49	0.222572	0.0727473	3.05952	0.00221695	0.0301962	1.52005													Dlg4	30103.9	-0.295009	0.0870684	-3.38825	0.000703412	0.0128429	1.89134
Arnt	1859.52	0.222336	0.0763362	2.91259	0.00358442	0.0423143	1.37351													Bbs7	546.989	-0.393552	0.116142	-3.38854	0.000702663	0.0128429	1.89134
Slc6a1	24248.2	0.221292	0.0663169	3.33689	0.0008472	0.0147121	1.83232													Ceacam3	27.8734	-1.43444	0.424069	-3.38256	0.000718133	0.0130558	1.8842
Cnn3	1569.47	0.219255	0.0768606	2.85263	0.00433584	0.0483572	1.31554													Ankrd42	451.662	-0.409056	0.120981	-3.38116	0.000721798	0.0130945	1.88291
Cd99l2	2739.07	0.219226	0.0684869	3.201	0.00136952	0.0210211	1.67734													Sstr2	802.771	-0.380436	0.11257	-3.37956	0.00072602	0.0131431	1.8813
Mta3	6096.93	0.219196	0.0665265	3.29487	0.000984667	0.016576	1.78052													Unc80	34031.5	-0.199771	0.059222	-3.37326	0.000742849	0.0134106	1.87255
Epas1	6949.99	0.218134	0.0621045	3.51237	0.000444135	0.00920687	2.03589													Tnr	8073.41	-0.215266	0.0638176	-3.37314	0.000743152	0.0134106	1.87255
Hnrnpul2	5426.02	0.216936	0.0644625	3.36531	0.000764586	0.0135959	1.86659													Kcnb2	3861.46	-0.307917	0.0912948	-3.37278	0.00074413	0.013414	1.87244
4933431E20Rik	4048.47	0.215684	0.0744703	2.89624	0.00377662	0.0438114	1.35841													Fam102b	1300.86	-0.292592	0.0867634	-3.37229	0.000745449	0.0134236	1.87213
Prnp	21857.7	0.215464	0.0606116	3.55484	0.000378213	0.00824765	2.08367													Zfp977	63.4797	-0.97184	0.288415	-3.36959	0.000752811	0.0134991	1.86969
Tmtc1	5939.46	0.215034	0.0714728	3.00862	0.00262441	0.0339303	1.46941													Car10	7000.92	-0.245363	0.0728576	-3.36771	0.000757945	0.0135236	1.86891
Sptb	9541.93	0.211379	0.072373	2.92069	0.00349255	0.0415546	1.38138													Vti1a	2229.09	-0.252546	0.0750266	-3.36609	0.000762429	0.0135859	1.86691
Arl6ip5	2666.25	0.208312	0.0719899	2.89362	0.00380826	0.0440286	1.35626													Adcy2	10932.2	-0.219863	0.0653251	-3.36568	0.000763557	0.0135918	1.86672
Abat	10675.2	0.207119	0.0599684	3.4538	0.00055274	0.0108037	1.96643													Dlg2	23111.5	-0.241692	0.0719011	-3.36146	0.000775328	0.0137608	1.86136
Ncaph2	3164.02	0.206851	0.066748	3.09898	0.00194187	0.0272942	1.56393													Trrap	16305.4	-0.212506	0.0632853	-3.35791	0.00078534	0.0138876	1.85737
Mdn1	5961.39	0.205857	0.0667878	3.08226	0.00205438	0.0284132	1.54648													Mturn	3861.8	-0.227417	0.0677296	-3.35772	0.000785874	0.0138876	1.85737
Atp1b2	21111.4	0.202541	0.0566019	3.57833	0.000345793	0.00775895	2.1102													Stau2	5429.88	-0.253913	0.0756927	-3.35453	0.000795005	0.0140199	1.85326
Glul	49267.6	0.185726	0.0616357	3.01329	0.00258436	0.033642	1.47312													H4c4	2757.5	-0.305782	0.0911486	-3.35477	0.000794315	0.0140199	1.85326
Lamp1	6807.24	0.18563	0.064498	2.87807	0.00400121	0.0454193	1.34276													Aptx	894.212	-0.304895	0.0910079	-3.3502	0.000807528	0.0142113	1.84737
Ogdh+G632J1AA592:H1543	11589.3	-0.1727	0.060681	-2.84603	0.00442686	0.0489885	1.30991													Racgap1	405.092	-0.399571	0.119319	-3.34875	0.000811761	0.0142711	1.84554
Ank2	63094.6	-0.174609	0.0586949	-2.97485	0.00293133	0.0365676	1.4369													Gabrg3	3018.57	-0.333141	0.0996269	-3.34389	0.000826133	0.0144939	1.83882
Dlgap1	33361.3	-0.177334	0.0622922	-2.84681	0.00441593	0.0489629	1.31013													Ak4	1192.74	-0.304198	0.0910665	-3.3404	0.000836591	0.0146204	1.83504
Wipf2	8252.32	-0.18154	0.0613926	-2.95703	0.00310616	0.0381075	1.41899													Ephb6	5993.93	-0.293516	0.0879259	-3.33822	0.000843173	0.0146785	1.83332
Lzts3	10518.9	-0.182855	0.0640864	-2.85326	0.00432737	0.0483266	1.31581													Slc39a10	10522.5	-0.221035	0.0662379	-3.33698	0.000846939	0.0147121	1.83232
Ppp2r2c	24660.7	-0.185614	0.0640706	-2.89702	0.00376722	0.0437917	1.35861													Tgm3	226.482	-0.542651	0.162638	-3.33656	0.000848212	0.0147147	1.83225
Add2	17831.8	-0.186846	0.0624115	-2.99377	0.00275552	0.0350351	1.4555													Tekt5	141.983	-0.683399	0.204966	-3.33421	0.00085541	0.0148245	1.82902
Cobl	8762.66	-0.18987	0.0666515	-2.8487	0.00438983	0.0487368	1.31214													5830418P13Rik	53.3872	-1.12064	0.336341	-3.33188	0.000862629	0.0149042	1.82669
Wdr13	6201.05	-0.191436	0.0635801	-3.01094	0.00260441	0.0337998	1.47109													Chsy3	1397.09	-0.288652	0.0866683	-3.33054	0.00086677	0.0149429	1.82556
Mef2d	16281.7	-0.193983	0.0648143	-2.99291	0.00276328	0.0350351	1.4555													Mical2	19391.3	-0.237801	0.0714356	-3.32889	0.000871925	0.0149689	1.82481
Stxbp1	54293.1	-0.194299	0.0667121	-2.9125	0.00358553	0.0423143	1.37351													Gm32810	57.4607	-0.982598	0.295131	-3.32936	0.00087045	0.0149689	1.82481
Ankrd46	4654.7	-0.197792	0.0661214	-2.99135	0.00277743	0.0351884	1.4536													Col23a1	167.939	-0.563552	0.169445	-3.32588	0.00088141	0.0151062	1.82084
Pacsin1	21725.5	-0.19817	0.0672979	-2.94466	0.0032331	0.0391856	1.40687													Rbfox1	16120.7	-0.214287	0.0644717	-3.32373	0.000888206	0.0151769	1.81882
Unc80	34031.5	-0.199771	0.059222	-3.37326	0.000742849	0.0134106	1.87255													Msra	1090.56	-0.279725	0.0841895	-3.32256	0.000891954	0.0152257	1.81742
Actn1	4110.63	-0.200629	0.0679599	-2.95217	0.00315553	0.0385468	1.41401													LTR16B1:ERVL:LTR	453.077	-0.384516	0.115748	-3.32202	0.000893698	0.0152402	1.81701
Zzef1	6031.89	-0.20069	0.0643572	-3.11838	0.00181847	0.0259501	1.58586													Mpp2	6012.54	-0.236633	0.0713712	-3.31552	0.00091472	0.0155521	1.80821
Hspa12a	10509.8	-0.202011	0.062716	-3.22105	0.00127724	0.0200191	1.69856													Fem1b	5942.33	-0.219985	0.0664157	-3.31225	0.000925498	0.015704	1.80399
Cnksr2	19355.1	-0.202435	0.0650715	-3.11097	0.00186475	0.0263678	1.57893													Dph6	600.462	-0.377021	0.113954	-3.30855	0.000937816	0.0158972	1.79868
Gsg1l	4079.82	-0.202558	0.0687597	-2.94589	0.00322028	0.0390579	1.40829													Uba5	739.169	-0.362139	0.109516	-3.30672	0.000943941	0.0159851	1.79628
Map1a	118432	-0.202881	0.0692326	-2.93043	0.00338495	0.0405362	1.39216													Psg16	323.688	-0.54813	0.16601	-3.30179	0.000960711	0.016253	1.78907
Bcl7a	4709.16	-0.204267	0.0707675	-2.88645	0.00389616	0.0448019	1.3487													Pcdhga5	1681.36	-0.273287	0.0827785	-3.30142	0.000961971	0.0162582	1.78893
Atp8a1	16486.2	-0.204623	0.0657525	-3.11202	0.00185813	0.0263093	1.57989													Pcnx	10990.2	-0.21659	0.0656956	-3.29687	0.000977695	0.0164912	1.78275
Zfp827	5402.85	-0.205713	0.0680639	-3.02235	0.00250823	0.0329529	1.48211													Zfp236	3529.85	-0.215385	0.0653902	-3.29385	0.000988247	0.0166035	1.7798
Olfm1	29330.4	-0.20817	0.0682677	-3.04932	0.00229362	0.0308752	1.51039													Pcp4	4647.88	-0.663775	0.201791	-3.28942	0.00100393	0.0168172	1.77425
Chrm1	13147.8	-0.209057	0.0736225	-2.83959	0.00451722	0.0497946	1.30282													St3gal1	1192.31	-0.31626	0.0961652	-3.28872	0.00100645	0.0168265	1.77401
Dusp7	6353.71	-0.210045	0.066369	-3.1648	0.00155187	0.0230724	1.63691													Adam33	447.881	-0.475742	0.144648	-3.28897	0.00100553	0.0168265	1.77401
Fbxl20	3097.45	-0.210046	0.0693543	-3.02859	0.00245697	0.03253	1.48772													Mlip	9296.17	-0.302757	0.0922381	-3.28235	0.00102947	0.0171324	1.76618
Zfp831	2799.18	-0.210068	0.0734763	-2.85898	0.00425001	0.0476691	1.32176													Adcy1	53435.4	-0.216151	0.0659325	-3.27837	0.0010441	0.0173369	1.76103
Kat6b	5577.86	-0.210343	0.0698725	-3.01038	0.0026092	0.0338247	1.47077													Sh3rf1	2554.21	-0.323887	0.0988145	-3.27773	0.00104645	0.0173591	1.76047
Arhgap26	8193.33	-0.210439	0.0680133	-3.09408	0.00197425	0.0275732	1.55951													Sorcs1	2674.63	-0.238312	0.0727144	-3.27738	0.00104777	0.0173641	1.76035
Fbxw7	7845.44	-0.211253	0.0702381	-3.00767	0.00263262	0.033976	1.46883													Ntn3	738.574	-0.31072	0.0948456	-3.27606	0.00105265	0.0174153	1.75907
Plcb1	13478	-0.211333	0.0672713	-3.14151	0.00168078	0.0245817	1.60939													Pde4a	7331	-0.214362	0.0654784	-3.27378	0.00106119	0.0174782	1.7575
Dnajc13	4338.89	-0.211404	0.0685283	-3.08492	0.00203606	0.0282514	1.54896													Pisd-ps1	796.551	-0.318717	0.0974604	-3.27022	0.00107464	0.0176379	1.75355
Septin3	22032.5	-0.211661	0.0651968	-3.24649	0.00116838	0.0186733	1.72878													Pkib	281.369	-0.515685	0.157679	-3.27047	0.00107369	0.0176379	1.75355
Fam171a1	3217.15	-0.211758	0.0745645	-2.83992	0.00451243	0.0497739	1.303													Ankrd34a	4070.48	-0.225758	0.0690613	-3.26895	0.00107948	0.0177003	1.75202
Cpeb4	9627.61	-0.211798	0.074409	-2.84641	0.00442158	0.0489885	1.30991													Gm15997	27.0336	-1.47321	0.450828	-3.26779	0.0010839	0.0177388	1.75108
Trrap	16305.4	-0.212506	0.0632853	-3.35791	0.00078534	0.0138876	1.85737													Dlc1	4154.18	-0.225016	0.0688925	-3.26619	0.00109004	0.0178221	1.74904
Rtl6	2791.11	-0.21286	0.0710552	-2.9957	0.00273817	0.0348723	1.45752													Grin2a	36480.8	-0.231403	0.0708897	-3.26428	0.00109744	0.0178746	1.74776
Hcn1	6000.39	-0.212901	0.0744928	-2.858	0.00426316	0.0477659	1.32088													Xkr4	2897.91	-0.245737	0.0752741	-3.26456	0.00109634	0.0178746	1.74776
Prickle2	12523.4	-0.212935	0.0664906	-3.20249	0.00136245	0.0209871	1.67805													Sqle	1786.94	-0.322996	0.0989468	-3.26434	0.00109718	0.0178746	1.74776
Rbfox1	16120.7	-0.214287	0.0644717	-3.32373	0.000888206	0.0151769	1.81882													Pcdhga10	1525.12	-0.24947	0.0765179	-3.26028	0.00111301	0.0180591	1.7433
Pde4a	7331	-0.214362	0.0654784	-3.27378	0.00106119	0.0174782	1.7575													Elk1	2673.73	-0.25185	0.0772431	-3.26049	0.00111219	0.0180591	1.7433
Dapk1	6735.7	-0.21455	0.0668153	-3.21109	0.00132231	0.0205555	1.68707													Postn	116.565	-0.857053	0.262901	-3.25999	0.00111417	0.0180608	1.74326
Hivep1	7932.9	-0.215081	0.0617474	-3.48325	0.000495375	0.00993838	2.00268													Cdh18	1394.87	-0.320041	0.0982114	-3.25869	0.00111927	0.0181091	1.7421
Tnr	8073.41	-0.215266	0.0638176	-3.37314	0.000743152	0.0134106	1.87255													Pcdhgc5	6375.45	-0.22804	0.0700397	-3.25586	0.00113048	0.0182558	1.7386
Zfp236	3529.85	-0.215385	0.0653902	-3.29385	0.000988247	0.0166035	1.7798													Fasn	19642.8	-0.246227	0.0756328	-3.25556	0.00113169	0.018258	1.73855
1700025G04Rik	4609.05	-0.215888	0.0730835	-2.95398	0.003137	0.0383753	1.41595													Ankmy2	1510.7	-0.321689	0.0988703	-3.25365	0.00113934	0.0183641	1.73603
Adcy1	53435.4	-0.216151	0.0659325	-3.27837	0.0010441	0.0173369	1.76103													Man2a1	2454.75	-0.310532	0.0955711	-3.24922	0.00115721	0.0186169	1.73009
Rprd1a	3117.63	-0.216322	0.0735299	-2.94196	0.00326143	0.0394448	1.40401													Gm32926	83.5717	-0.816735	0.251391	-3.24886	0.00115869	0.0186223	1.72997
Pcnx	10990.2	-0.21659	0.0656956	-3.29687	0.000977695	0.0164912	1.78275													Chd5	14089.4	-0.30203	0.0930126	-3.2472	0.00116548	0.0186567	1.72916
Fam163b	5868.96	-0.217113	0.075006	-2.89461	0.00379628	0.0439498	1.35704													Septin3	22032.5	-0.211661	0.0651968	-3.24649	0.00116838	0.0186733	1.72878
Sort1	27846.3	-0.217184	0.0591593	-3.67117	0.000241441	0.0059671	2.22424													Khdrbs3	2838.3	-0.253994	0.0783314	-3.24256	0.00118463	0.0188975	1.7236
Stard7	2553.49	-0.217298	0.0729134	-2.98022	0.00288037	0.0360771	1.44277													Acot3	126.807	-0.672772	0.207529	-3.24182	0.0011877	0.0189288	1.72288
Tspan5	9656.53	-0.218769	0.0682329	-3.20622	0.00134493	0.0207933	1.68208													Arhgef15	603.438	-0.354629	0.109431	-3.24067	0.00119249	0.0189875	1.72153
Ngef	12204.3	-0.219492	0.0742364	-2.95667	0.00310984	0.0381251	1.41879													RLTR27:ERVK:LTR	687.999	-0.326182	0.100673	-3.24003	0.00119518	0.0189947	1.72137
St3gal5	4933.96	-0.219505	0.0702346	-3.12531	0.0017762	0.0254893	1.59364													2900026A02Rik	4494.64	-0.237858	0.0734619	-3.23784	0.00120437	0.0191052	1.71885
Zfp365	21450.3	-0.219615	0.0691225	-3.17719	0.00148708	0.0223232	1.65124													MLT1N2:ERVL-MaLR:LTR	1385.64	-0.331026	0.102246	-3.23754	0.00120565	0.0191078	1.71879
Adcy2	10932.2	-0.219863	0.0653251	-3.36568	0.000763557	0.0135918	1.86672													Pacs1	6000.48	-0.251156	0.077595	-3.23676	0.00120895	0.0191423	1.71801
Fem1b	5942.33	-0.219985	0.0664157	-3.31225	0.000925498	0.015704	1.80399													Kcnq5	7693.16	-0.240002	0.0741609	-3.23623	0.00121118	0.0191598	1.71761
Enc1	40370.5	-0.220474	0.0616664	-3.57528	0.000349855	0.0078295	2.10627													Tmem116	125.015	-0.699223	0.216214	-3.23394	0.00122095	0.0192965	1.71452
Pcmt1	3710.02	-0.220605	0.0688968	-3.20196	0.00136494	0.0209886	1.67802													Nkain2	1921.45	-0.320277	0.0991973	-3.22868	0.00124363	0.0196184	1.70734
Agtpbp1	11735.1	-0.220715	0.0696401	-3.16937	0.00152769	0.0227925	1.64221													Negr1	8361.85	-0.259731	0.0804738	-3.22752	0.00124869	0.0196405	1.70685
Gpd1l	4257.55	-0.220792	0.0642552	-3.43618	0.000589987	0.0112414	1.94918													Psg29	27.5861	-1.43788	0.445572	-3.22704	0.00125078	0.0196405	1.70685
Slc39a10	10522.5	-0.221035	0.0662379	-3.33698	0.000846939	0.0147121	1.83232													Nucks1	8531.4	-0.266358	0.082622	-3.22382	0.00126494	0.0198446	1.70236
Srrm2	55651.2	-0.222347	0.0646979	-3.43669	0.000588862	0.0112325	1.94952													Hspa12a	10509.8	-0.202011	0.062716	-3.22105	0.00127724	0.0200191	1.69856
Hdlbp	9661.57	-0.222391	0.0624117	-3.5633	0.000366227	0.00807926	2.09263													Prkg1	684.6	-0.338184	0.105103	-3.21763	0.00129253	0.0202215	1.69419
Kif3a	6138.37	-0.223157	0.0750427	-2.97373	0.00294204	0.0366051	1.43646													Mbtps2	1410.21	-0.268406	0.0834468	-3.2165	0.00129765	0.0202831	1.69287
Gse1	5378.52	-0.223919	0.0705398	-3.17436	0.00150169	0.0224831	1.64814													A930017M01Rik	551.278	-0.381328	0.118694	-3.21271	0.00131489	0.02049	1.68846
Dlc1	4154.18	-0.225016	0.0688925	-3.26619	0.00109004	0.0178221	1.74904													Ramp3	219.838	-0.615885	0.191713	-3.21253	0.00131569	0.02049	1.68846
Rraga	2007.67	-0.225022	0.0762068	-2.95278	0.00314931	0.0384983	1.41456													Ntf3	22.6612	-1.55407	0.483711	-3.2128	0.00131449	0.02049	1.68846
Meg3	168344	-0.225455	0.0616589	-3.65649	0.000255694	0.00622019	2.2062													Wdr25	228.108	-0.4804	0.149576	-3.21174	0.00131933	0.0205279	1.68766
Cbx6	16472.9	-0.225635	0.0789249	-2.85886	0.00425173	0.0476691	1.32176													Dapk1	6735.7	-0.21455	0.0668153	-3.21109	0.00132231	0.0205555	1.68707
Ankrd34a	4070.48	-0.225758	0.0690613	-3.26895	0.00107948	0.0177003	1.75202													Grik3	6711.45	-0.30785	0.0959055	-3.20993	0.00132766	0.0206149	1.68582
Csmd1	12793.6	-0.226401	0.0615771	-3.67671	0.000236263	0.0058476	2.23302													9530051G07Rik	64.8616	-0.939472	0.292694	-3.20974	0.00132855	0.0206149	1.68582
Nol4	5182.9	-0.226459	0.0783352	-2.8909	0.00384141	0.0443517	1.35309													Nova1	3098.98	-0.336235	0.104791	-3.20863	0.0013337	0.020676	1.68453
Yy1	2615.09	-0.226707	0.070844	-3.20009	0.00137385	0.0210497	1.67675													Stx1a	7388.68	-0.25721	0.0801874	-3.20761	0.00133844	0.0207306	1.68339
Ss18l1	2591.58	-0.226749	0.0784632	-2.88988	0.00385389	0.0444056	1.35256													Tspan5	9656.53	-0.218769	0.0682329	-3.20622	0.00134493	0.0207933	1.68208
Fam81a	6795.05	-0.227113	0.0756352	-3.00275	0.00267556	0.0343694	1.46383													MER90a:ERV1:LTR	701.824	-0.367204	0.114623	-3.20358	0.00135729	0.0209465	1.67889
Flot2	4398.27	-0.227297	0.0729962	-3.11382	0.00184683	0.026218	1.5814													Prickle2	12523.4	-0.212935	0.0664906	-3.20249	0.00136245	0.0209871	1.67805
Tmem178b	14522.3	-0.227379	0.0666616	-3.41093	0.000647406	0.012079	1.91797													Fgf13	4051.65	-0.238892	0.0746015	-3.20224	0.00136361	0.0209871	1.67805
Mturn	3861.8	-0.227417	0.0677296	-3.35772	0.000785874	0.0138876	1.85737													Pcmt1	3710.02	-0.220605	0.0688968	-3.20196	0.00136494	0.0209886	1.67802
Plxna1	9928.7	-0.22803	0.0796836	-2.8617	0.00421379	0.0473446	1.32473													Sptbn2	42277.2	-0.269756	0.0842834	-3.20058	0.00137149	0.0210325	1.67711
Pcdhgc5	6375.45	-0.22804	0.0700397	-3.25586	0.00113048	0.0182558	1.7386													Yy1	2615.09	-0.226707	0.070844	-3.20009	0.00137385	0.0210497	1.67675
Faah	3849.09	-0.228656	0.0773852	-2.95477	0.00312899	0.0383049	1.41675													Lrg1	79.5834	-0.844932	0.264215	-3.1979	0.00138435	0.0211345	1.67501
Pcdh1	10621.4	-0.229042	0.0730352	-3.13604	0.00171244	0.024853	1.60462													1700003M07Rik	546.813	-0.337537	0.105668	-3.19431	0.00140163	0.021322	1.67117
Rasgef1a	8737.24	-0.229142	0.0729728	-3.1401	0.00168892	0.0246585	1.60803													Wasf1	10164.3	-0.231682	0.0726972	-3.18695	0.00143781	0.0218141	1.66126
Ryr2	29346	-0.229287	0.0635724	-3.60671	0.000310103	0.00723417	2.14061													Epha4	10909.7	-0.236165	0.0741101	-3.18668	0.00143915	0.0218149	1.66125
Arhgap10	1729.57	-0.229332	0.0778318	-2.9465	0.00321388	0.0390358	1.40854													Ube2d-ps	503.126	-0.371341	0.116558	-3.18589	0.00144308	0.0218552	1.66045
Hsp90aa1	20269	-0.229406	0.0741315	-3.09458	0.0019709	0.027549	1.55989													Rfc5	223.603	-0.50471	0.158587	-3.18254	0.00145987	0.0220412	1.65677
Unc79	8871.77	-0.229949	0.062257	-3.69354	0.000221157	0.00555843	2.25505													Tecpr2	4980.1	-0.237875	0.0747737	-3.18126	0.00146634	0.0221092	1.65543
Fzd3	10888	-0.229967	0.0802634	-2.86515	0.00416815	0.0469792	1.32809													Kcnq3	15091.6	-0.252476	0.079392	-3.18011	0.00147217	0.0221579	1.65447
Grin2a	36480.8	-0.231403	0.0708897	-3.26428	0.00109744	0.0178746	1.74776													Dnah7c	174.939	-0.613404	0.19293	-3.17941	0.00147578	0.0221821	1.654
Wasf1	10164.3	-0.231682	0.0726972	-3.18695	0.00143781	0.0218141	1.66126													Zfp365	21450.3	-0.219615	0.0691225	-3.17719	0.00148708	0.0223232	1.65124
Syn2	23561.3	-0.231861	0.0748236	-3.09878	0.00194322	0.0272942	1.56393													Gm30400	35.8097	-1.24291	0.391318	-3.17622	0.00149208	0.0223785	1.65017
Kif5a	72202.3	-0.23203	0.0745328	-3.11313	0.00185118	0.0262411	1.58102													Gse1	5378.52	-0.223919	0.0705398	-3.17436	0.00150169	0.0224831	1.64814
Plxna2	14213.1	-0.232496	0.0599896	-3.8756	0.000106362	0.00307692	2.51188													Itgb8	1462.63	-0.262941	0.0828996	-3.1718	0.00151498	0.0226565	1.64481
Scn2a	21109.4	-0.23278	0.0626877	-3.71332	0.000204557	0.0052356	2.28103													Agtpbp1	11735.1	-0.220715	0.0696401	-3.16937	0.00152769	0.0227925	1.64221
Ptprj	11061.9	-0.232782	0.0627508	-3.70963	0.000207563	0.00528295	2.27712													E2f1	651.415	-0.371875	0.117418	-3.1671	0.00153967	0.0229511	1.6392
Rapgef2	8951.75	-0.233814	0.0669388	-3.49295	0.000477724	0.00962958	2.01639													Fanca	73.1249	-0.869084	0.274549	-3.16549	0.00154821	0.0230582	1.63717
Rap2b	2206.31	-0.234006	0.0755003	-3.0994	0.0019391	0.0272834	1.5641													Dusp7	6353.71	-0.210045	0.066369	-3.1648	0.00155187	0.0230724	1.63691
Zer1	7129.41	-0.234023	0.0813509	-2.87672	0.00401837	0.0455317	1.34169													Nlrp5-ps	501.162	-1.23058	0.388803	-3.16505	0.00155057	0.0230724	1.63691
Ift122	1670.52	-0.234187	0.0787604	-2.97341	0.00294507	0.0366051	1.43646													F8	239.797	-0.558509	0.176553	-3.16341	0.00155931	0.0231426	1.63559
Map3k12	5260.13	-0.234459	0.0636923	-3.68111	0.000232219	0.00577264	2.23863													Fam131a	6081.26	-0.335695	0.10621	-3.16066	0.00157411	0.023342	1.63186
Slc7a14	7195.68	-0.234459	0.0654379	-3.58293	0.000339764	0.0076828	2.11448													Ccl28	63.824	-2.03129	0.643147	-3.15836	0.00158659	0.0234862	1.62919
Kcnb1	24467.7	-0.234948	0.0664902	-3.53358	0.000409971	0.00877193	2.0569													2500004C02Rik	114.827	-0.739451	0.234554	-3.15259	0.00161831	0.0238935	1.62172
Tet3	5824.71	-0.235032	0.0668793	-3.51428	0.000440954	0.00918142	2.03709													Smarca1	1412.58	-0.266983	0.084702	-3.15203	0.00162138	0.0239182	1.62127
Ppme1	8513.96	-0.235326	0.0632819	-3.7187	0.000200251	0.00514289	2.28879													Pcdhga6	1595.81	-0.246067	0.0780753	-3.15166	0.00162343	0.0239277	1.6211
Ube3c	3696.42	-0.235502	0.0801155	-2.93953	0.0032871	0.0396397	1.40187													Galnt9	2510.1	-0.271466	0.0861769	-3.1501	0.00163212	0.024035	1.61916
Zfr	13802.1	-0.23595	0.0650767	-3.62572	0.000288155	0.00685342	2.16409													H2-DMa	436.588	-0.374423	0.118924	-3.14842	0.00164157	0.0241533	1.61702
Epha4	10909.7	-0.236165	0.0741101	-3.18668	0.00143915	0.0218149	1.66125													Snca	2174.45	-0.340229	0.108258	-3.14277	0.0016736	0.0244978	1.61087
Nrg3	5915.21	-0.236433	0.0779986	-3.03124	0.00243549	0.0322707	1.49119													Plcb1	13478	-0.211333	0.0672713	-3.14151	0.00168078	0.0245817	1.60939
Klhl23	1734.23	-0.236629	0.0762956	-3.10148	0.00192555	0.02716	1.56607													Pdlim1	198.165	-0.530584	0.168909	-3.14124	0.00168235	0.0245837	1.60935
Mpp2	6012.54	-0.236633	0.0713712	-3.31552	0.00091472	0.0155521	1.80821													Rasgef1a	8737.24	-0.229142	0.0729728	-3.1401	0.00168892	0.0246585	1.60803
Myt1l	9727.53	-0.237073	0.0631262	-3.75553	0.000172973	0.0045732	2.33978													Arap2	4981.9	-0.254677	0.0811159	-3.13967	0.00169141	0.0246737	1.60777
Neto1	6421.64	-0.237182	0.0804274	-2.94902	0.00318782	0.0388577	1.41052													Lix1	1869.7	-0.241903	0.0771189	-3.13676	0.00170827	0.0248347	1.60494
Map9	5468.47	-0.237691	0.0767331	-3.09764	0.0019507	0.0273339	1.5633													Charlie22a:hAT-Charlie:DNA	999.478	-0.274406	0.087477	-3.1369	0.00170745	0.0248347	1.60494
Mical2	19391.3	-0.237801	0.0714356	-3.32889	0.000871925	0.0149689	1.82481													Cfp	426.139	-0.391478	0.124795	-3.13697	0.00170706	0.0248347	1.60494
2900026A02Rik	4494.64	-0.237858	0.0734619	-3.23784	0.00120437	0.0191052	1.71885													Pcdh1	10621.4	-0.229042	0.0730352	-3.13604	0.00171244	0.024853	1.60462
Tecpr2	4980.1	-0.237875	0.0747737	-3.18126	0.00146634	0.0221092	1.65543													Med25	3577.17	-0.292755	0.0934945	-3.13125	0.00174061	0.0251548	1.59938
Sorcs1	2674.63	-0.238312	0.0727144	-3.27738	0.00104777	0.0173641	1.76035													Chl1	5839.57	-0.343397	0.109711	-3.13002	0.00174792	0.0251994	1.59861
Fgf13	4051.65	-0.238892	0.0746015	-3.20224	0.00136361	0.0209871	1.67805													Trib1	784.164	-0.403172	0.128938	-3.12688	0.00176671	0.0254242	1.59475
Neurod2	3259.51	-0.239155	0.0796641	-3.00204	0.00268177	0.0343851	1.46363													Tmem44	3136.43	-0.274067	0.0876739	-3.12598	0.00177211	0.025459	1.59416
Nhsl2	6406.66	-0.239435	0.0688684	-3.4767	0.000507634	0.0101012	1.99563													St3gal5	4933.96	-0.219505	0.0702346	-3.12531	0.0017762	0.0254893	1.59364
Ppp1r12b	7721.18	-0.23955	0.0611582	-3.91689	8.96998e-05	0.00267421	2.5728													Rhof	1879.99	-0.254272	0.0813635	-3.12514	0.00177721	0.0254893	1.59364
Kcnq5	7693.16	-0.240002	0.0741609	-3.23623	0.00121118	0.0191598	1.71761													Acvr1c	2043.36	-0.282032	0.0903513	-3.1215	0.0017993	0.0257568	1.58911
Kif2a	3103.88	-0.240028	0.0786202	-3.05301	0.00226559	0.0306627	1.51339													Dnah14	138.749	-0.691866	0.221658	-3.12132	0.00180039	0.0257568	1.58911
Magee1	7938.75	-0.240815	0.0810794	-2.97011	0.00297693	0.0368133	1.43399													Cdh8	1961.39	-0.298753	0.095743	-3.12036	0.00180628	0.0258193	1.58806
Megf9	6211.47	-0.240866	0.0830607	-2.89988	0.00373304	0.0436024	1.36049													C230014O12Rik	16.9656	-2.01672	0.646363	-3.1201	0.0018079	0.0258209	1.58803
Akt3	9520.38	-0.241288	0.0797685	-3.02485	0.00248756	0.032757	1.4847													Zzef1	6031.89	-0.20069	0.0643572	-3.11838	0.00181847	0.0259501	1.58586
Kdm2b	1149.69	-0.241302	0.0841798	-2.86651	0.00415025	0.0468083	1.32968													Cacnb1	6414.68	-0.245474	0.0787553	-3.11692	0.0018275	0.0260572	1.58407
Dlg2	23111.5	-0.241692	0.0719011	-3.36146	0.000775328	0.0137608	1.86136													Slc6a16	55.013	-0.963496	0.309247	-3.11561	0.00183563	0.0261512	1.58251
Lix1	1869.7	-0.241903	0.0771189	-3.13676	0.00170827	0.0248347	1.60494													Gm9962	81.782	-0.804436	0.258225	-3.11525	0.0018379	0.0261617	1.58233
Pja2	20426.6	-0.243669	0.0590363	-4.12744	3.66818e-05	0.0012951	2.8877													Flot2	4398.27	-0.227297	0.0729962	-3.11382	0.00184683	0.026218	1.5814
Phactr1	21652.4	-0.243742	0.0605889	-4.02289	5.74892e-05	0.00186381	2.7296													Brsk1	15136.4	-0.267604	0.0859452	-3.11365	0.00184788	0.026218	1.5814
Syt16	3172.81	-0.243891	0.0799194	-3.05171	0.00227541	0.0307226	1.51254													Stard4	881.307	-0.394905	0.126819	-3.11392	0.00184618	0.026218	1.5814
Cacna2d1	11810.3	-0.244067	0.0840227	-2.90477	0.00367522	0.0432529	1.36398													Kif5a	72202.3	-0.23203	0.0745328	-3.11313	0.00185118	0.0262411	1.58102
Adgrl3	12984.4	-0.24417	0.069726	-3.50184	0.000462051	0.00943635	2.0252													Atp8a1	16486.2	-0.204623	0.0657525	-3.11202	0.00185813	0.0263093	1.57989
Sh3gl2	12612.1	-0.24461	0.0714709	-3.42251	0.000620448	0.0116654	1.9331													Tacr2	18.0358	-1.69547	0.54484	-3.11187	0.00185907	0.0263093	1.57989
Nav2	11765.3	-0.245157	0.065955	-3.71704	0.00020157	0.00516899	2.28659													Cnksr2	19355.1	-0.202435	0.0650715	-3.11097	0.00186475	0.0263678	1.57893
Car10	7000.92	-0.245363	0.0728576	-3.36771	0.000757945	0.0135236	1.86891													Gm36109	112.344	-0.717436	0.23081	-3.10834	0.00188142	0.0265713	1.57559
Cacnb1	6414.68	-0.245474	0.0787553	-3.11692	0.0018275	0.0260572	1.58407													Klhl23	1734.23	-0.236629	0.0762956	-3.10148	0.00192555	0.02716	1.56607
Slc25a16	1620.25	-0.245546	0.0852442	-2.8805	0.00397049	0.0451693	1.34516													Tle2	1791.85	-0.269547	0.0869318	-3.10068	0.00193079	0.0271889	1.56561
Ica1	1819.71	-0.245672	0.0826176	-2.9736	0.00294326	0.0366051	1.43646													Rap2b	2206.31	-0.234006	0.0755003	-3.0994	0.0019391	0.0272834	1.5641
Xkr4	2897.91	-0.245737	0.0752741	-3.26456	0.00109634	0.0178746	1.74776													Syn2	23561.3	-0.231861	0.0748236	-3.09878	0.00194322	0.0272942	1.56393
Cers4	1908.9	-0.245881	0.0824186	-2.98332	0.0028514	0.0358326	1.44572													Hey1	1828.83	-0.282789	0.0912712	-3.09834	0.00194607	0.0272942	1.56393
Pcdhga6	1595.81	-0.246067	0.0780753	-3.15166	0.00162343	0.0239277	1.6211													Map9	5468.47	-0.237691	0.0767331	-3.09764	0.0019507	0.0273339	1.5633
Fasn	19642.8	-0.246227	0.0756328	-3.25556	0.00113169	0.018258	1.73855													Hsp90aa1	20269	-0.229406	0.0741315	-3.09458	0.0019709	0.027549	1.55989
Nova2	11883.6	-0.246334	0.0701634	-3.51086	0.000446663	0.00922148	2.0352													Arhgap26	8193.33	-0.210439	0.0680133	-3.09408	0.00197425	0.0275732	1.55951
Ralyl	2818.86	-0.24698	0.0868925	-2.84236	0.00447803	0.0494905	1.30548													Ush2a	27.2878	-1.42561	0.461253	-3.09073	0.00199667	0.0278407	1.55532
Ogfod1	6452.57	-0.247373	0.0653435	-3.78574	0.000153251	0.00413511	2.38351													Frzb	890.119	-0.276543	0.0896222	-3.08565	0.00203105	0.0282049	1.54968
Odf2	2299.09	-0.248357	0.071019	-3.49705	0.000470427	0.00957253	2.01897													Dnajc13	4338.89	-0.211404	0.0685283	-3.08492	0.00203606	0.0282514	1.54896
Cdkl5	7082.64	-0.248534	0.0700876	-3.54604	0.000391063	0.0084737	2.07193													Pced1b	399.906	-0.395678	0.128888	-3.06994	0.00214105	0.0294446	1.53099
Kcnf1	4085.72	-0.24887	0.0852599	-2.91896	0.00351201	0.0417354	1.3795													Hcfc2	2066.72	-0.307748	0.100276	-3.069	0.00214774	0.0294687	1.53064
Tiam2	2502.82	-0.248875	0.0697816	-3.56649	0.000361798	0.00802307	2.09566													Aldh3a1	36.4603	-1.14534	0.373361	-3.06764	0.00215757	0.0295764	1.52905
Rap2a	3820.7	-0.249172	0.0729269	-3.41674	0.000633768	0.0118635	1.92579													Dalir	186.155	-0.542442	0.177045	-3.06387	0.00218496	0.0298559	1.52497
Dtnb	5035.4	-0.249317	0.0629933	-3.95784	7.56321e-05	0.00231554	2.63535													Mfsd13b	38.773	-1.1516	0.375941	-3.06325	0.00218944	0.0298931	1.52443
Pcdhga10	1525.12	-0.24947	0.0765179	-3.26028	0.00111301	0.0180591	1.7433													Eulor1:DNA:DNA	212.304	-0.507694	0.166119	-3.05621	0.00224157	0.0304343	1.51664
Rasgef1c	1506.71	-0.25036	0.0838147	-2.98707	0.00281667	0.0355009	1.44976													MLT2B2:ERVL:LTR	3096.07	-0.297897	0.097557	-3.05357	0.00226136	0.0306298	1.51386
Pacs1	6000.48	-0.251156	0.077595	-3.23676	0.00120895	0.0191423	1.71801													Kif2a	3103.88	-0.240028	0.0786202	-3.05301	0.00226559	0.0306627	1.51339
Jpt1	1894.47	-0.251453	0.0734106	-3.4253	0.000614115	0.0116115	1.93511													Syt16	3172.81	-0.243891	0.0799194	-3.05171	0.00227541	0.0307226	1.51254
Elk1	2673.73	-0.25185	0.0772431	-3.26049	0.00111219	0.0180591	1.7433													Eqtn	276.129	-0.468238	0.153465	-3.0511	0.00228004	0.0307606	1.512
Wsb2	10067	-0.252118	0.0703791	-3.58229	0.000340597	0.0076828	2.11448													Npnt	974.764	-0.33793	0.110781	-3.05043	0.00228512	0.0308049	1.51138
Kcnq3	15091.6	-0.252476	0.079392	-3.18011	0.00147217	0.0221579	1.65447													Olfm1	29330.4	-0.20817	0.0682677	-3.04932	0.00229362	0.0308752	1.51039
Map6	6966.82	-0.252544	0.0706866	-3.57273	0.000353276	0.00788535	2.10318													Kcnmb4	1574.16	-0.282208	0.0925515	-3.0492	0.0022945	0.0308752	1.51039
Vti1a	2229.09	-0.252546	0.0750266	-3.36609	0.000762429	0.0135859	1.86691													Lin9	121.139	-0.66002	0.216666	-3.04626	0.00231709	0.0310539	1.50788
Cckbr	3936.85	-0.252665	0.07055	-3.58135	0.000341819	0.00770019	2.1135													Minar2	739.158	-0.289142	0.0950658	-3.04149	0.0023541	0.031412	1.5029
Xpo5	2775.77	-0.253051	0.0723675	-3.49675	0.000470964	0.00957253	2.01897													RLTR30D_MM:ERV1:LTR	624.375	-0.371802	0.122342	-3.03903	0.00237342	0.0316203	1.50003
Ireb2	2286.47	-0.253618	0.088913	-2.85243	0.00433862	0.0483572	1.31554													MLT1K:ERVL-MaLR:LTR	2095.42	-0.240937	0.0793351	-3.03695	0.00238985	0.0317895	1.49772
Tnik	9379.91	-0.253696	0.0630071	-4.02646	5.66225e-05	0.00184978	2.73288													Vsnl1	19418.2	-0.279662	0.0922376	-3.03198	0.00242959	0.0322175	1.49191
Stau2	5429.88	-0.253913	0.0756927	-3.35453	0.000795005	0.0140199	1.85326													Nrg3	5915.21	-0.236433	0.0779986	-3.03124	0.00243549	0.0322707	1.49119
Khdrbs3	2838.3	-0.253994	0.0783314	-3.24256	0.00118463	0.0188975	1.7236													Fbxl20	3097.45	-0.210046	0.0693543	-3.02859	0.00245697	0.03253	1.48772
Rhof	1879.99	-0.254272	0.0813635	-3.12514	0.00177721	0.0254893	1.59364													L1MdA_II:L1:LINE	26176.8	-0.192363	0.063584	-3.02534	0.00248351	0.0327367	1.48496
Celf5	19455.5	-0.254305	0.0649933	-3.91279	9.12365e-05	0.00270584	2.5677													Sla	196.337	-0.61168	0.202161	-3.02571	0.00248049	0.0327367	1.48496
Scg5	4751.09	-0.254463	0.0728769	-3.49168	0.00047999	0.00965243	2.01536													Akt3	9520.38	-0.241288	0.0797685	-3.02485	0.00248756	0.032757	1.4847
Fxyd7	2550	-0.25455	0.0849581	-2.99618	0.00273388	0.0348575	1.4577													LTR16B:ERVL:LTR	516.311	-0.331234	0.109533	-3.02406	0.00249408	0.0328176	1.48389
B930095G15Rik	5761	-0.254564	0.0732893	-3.47341	0.000513895	0.0101901	1.99182													Zfp827	5402.85	-0.205713	0.0680639	-3.02235	0.00250823	0.0329529	1.48211
Arap2	4981.9	-0.254677	0.0811159	-3.13967	0.00169141	0.0246737	1.60777													Arhgdig	1154.87	-0.28936	0.0957923	-3.0207	0.00252193	0.0331074	1.48007
Tmem8b	5437.58	-0.255332	0.070033	-3.64588	0.000266479	0.0064094	2.19318													Fancl	138.29	-0.569862	0.188709	-3.0198	0.00252942	0.0331802	1.47912
Trim46	4073.85	-0.255687	0.0688619	-3.71304	0.000204782	0.0052356	2.28103													Bhlhe22	1052.29	-0.332335	0.110134	-3.01755	0.00254823	0.033355	1.47684
Hdac9	2774.79	-0.256329	0.0886927	-2.89008	0.00385141	0.0444056	1.35256													5330416C01Rik	134.848	-0.717758	0.23797	-3.01617	0.0025599	0.0334513	1.47559
B4galt5	3283.28	-0.256402	0.0734252	-3.49202	0.000479385	0.00965166	2.0154													Gfra1	1059.09	-0.266116	0.088268	-3.01487	0.00257091	0.0335694	1.47406
Stx1a	7388.68	-0.25721	0.0801874	-3.20761	0.00133844	0.0207306	1.68339													Gabrb1	11744	-0.270824	0.089859	-3.01387	0.00257934	0.0336149	1.47347
Kcnma1	13656.2	-0.257875	0.0726579	-3.54916	0.000386458	0.00839475	2.07599													Gm4876	94.1784	-0.705237	0.234004	-3.01378	0.00258012	0.0336149	1.47347
Mapk14	3282.01	-0.258449	0.0710054	-3.63984	0.000272803	0.00653386	2.18483													Wdr13	6201.05	-0.191436	0.0635801	-3.01094	0.00260441	0.0337998	1.47109
Cyfip2	74659.8	-0.258981	0.0607259	-4.26476	2.00117e-05	0.000814463	3.08913													Hmgb3	375.912	-0.373988	0.124192	-3.01138	0.00260065	0.0337998	1.47109
Srcin1	20367.3	-0.259339	0.0655593	-3.95579	7.62811e-05	0.00232705	2.63319													Vill	156.466	-0.625185	0.207635	-3.01098	0.00260406	0.0337998	1.47109
Negr1	8361.85	-0.259731	0.0804738	-3.22752	0.00124869	0.0196405	1.70685													Kat6b	5577.86	-0.210343	0.0698725	-3.01038	0.0026092	0.0338247	1.47077
Zfp451	2079.13	-0.260014	0.074394	-3.4951	0.000473892	0.00960066	2.0177													Ipcef1	5061.91	-0.356502	0.118429	-3.01025	0.0026103	0.0338247	1.47077
Ncan	17552.8	-0.260223	0.0671156	-3.87723	0.000105654	0.00306415	2.51369													Atad2b	1594.95	-0.283341	0.0941374	-3.00987	0.00261361	0.033842	1.47054
Rph3a	22467.8	-0.260331	0.0644636	-4.03842	5.38128e-05	0.00179583	2.74573													MLTR11B:ERVK:LTR	7551.54	-0.226021	0.0751047	-3.00942	0.0026175	0.0338667	1.47023
Ankrd33b	7980.88	-0.260762	0.074413	-3.50425	0.000457894	0.00938824	2.02742													Fbxw7	7845.44	-0.211253	0.0702381	-3.00767	0.00263262	0.033976	1.46883
Phlpp2	4027	-0.261715	0.068081	-3.84418	0.000120958	0.00342642	2.46516													Fam81a	6795.05	-0.227113	0.0756352	-3.00275	0.00267556	0.0343694	1.46383
Ppp3ca	38278.9	-0.262334	0.074877	-3.50353	0.000459142	0.00939059	2.02731													Pcgf5	1338.7	-0.267952	0.0892458	-3.00241	0.00267853	0.0343694	1.46383
Nav3	10001.3	-0.262401	0.0708126	-3.70557	0.000210914	0.00535227	2.27146													C130023O10Rik	77.1581	-0.802162	0.267171	-3.00242	0.00267838	0.0343694	1.46383
Fam160a2	5196.79	-0.262775	0.0635331	-4.13604	3.53345e-05	0.00126607	2.89754													Neurod2	3259.51	-0.239155	0.0796641	-3.00204	0.00268177	0.0343851	1.46363
Itgb8	1462.63	-0.262941	0.0828996	-3.1718	0.00151498	0.0226565	1.64481													Cntnap5a	3483.43	-0.29762	0.0991528	-3.00163	0.00268542	0.034406	1.46337
Pigk	1879.02	-0.263174	0.0738077	-3.56567	0.000362926	0.00803764	2.09487													Cd6	129.502	-0.658771	0.219611	-2.99971	0.00270233	0.0345708	1.46129
Lrrc7	35055.1	-0.263927	0.0755291	-3.49438	0.000475163	0.00960066	2.0177													Fxyd7	2550	-0.25455	0.0849581	-2.99618	0.00273388	0.0348575	1.4577
Nsd2	4494.11	-0.264254	0.0722367	-3.65817	0.000254025	0.00618841	2.20842													Dennd1b	1526.68	-0.312752	0.104388	-2.99606	0.00273496	0.0348575	1.4577
Gas7	41404.6	-0.264542	0.0640854	-4.12796	3.65989e-05	0.0012951	2.8877													Rtl6	2791.11	-0.21286	0.0710552	-2.9957	0.00273817	0.0348723	1.45752
Insr	4150.97	-0.265867	0.0637083	-4.1732	3.0035e-05	0.00112817	2.94763													Rad51ap2	163.994	-0.623478	0.208218	-2.99434	0.00275036	0.0350014	1.45591
Gfra1	1059.09	-0.266116	0.088268	-3.01487	0.00257091	0.0335694	1.47406													Add2	17831.8	-0.186846	0.0624115	-2.99377	0.00275552	0.0350351	1.4555
Ptprr	1002.78	-0.266148	0.0909466	-2.92642	0.00342887	0.0409471	1.38778													Mef2d	16281.7	-0.193983	0.0648143	-2.99291	0.00276328	0.0350351	1.4555
Nucks1	8531.4	-0.266358	0.082622	-3.22382	0.00126494	0.0198446	1.70236													Stxbp5l	13601.4	-0.269768	0.0901304	-2.99308	0.00276176	0.0350351	1.4555
Cplx2	67287	-0.266733	0.0724158	-3.68336	0.00023018	0.0057303	2.24182													Pou6f2	240.464	-0.433276	0.144767	-2.99292	0.00276323	0.0350351	1.4555
Arhgef25	5175.64	-0.266798	0.0909059	-2.93488	0.00333674	0.0401563	1.39625													Ankrd46	4654.7	-0.197792	0.0661214	-2.99135	0.00277743	0.0351884	1.4536
5730409E04Rik	3537.35	-0.266956	0.0658334	-4.05503	5.01288e-05	0.00170444	2.76842													Rgs20	940.671	-0.336265	0.112459	-2.9901	0.0027889	0.0353074	1.45213
Smarca1	1412.58	-0.266983	0.084702	-3.15203	0.00162138	0.0239182	1.62127													4930429B21Rik	683.713	-0.371953	0.124439	-2.98905	0.00279848	0.0353958	1.45105
Brsk1	15136.4	-0.267604	0.0859452	-3.11365	0.00184788	0.026218	1.5814													Arhgap25	364.401	-0.542963	0.181686	-2.98847	0.00280382	0.0354175	1.45078
Etl4	10301	-0.267622	0.0781713	-3.42353	0.000618124	0.0116345	1.93425													Rasgef1c	1506.71	-0.25036	0.0838147	-2.98707	0.00281667	0.0355009	1.44976
Ctnna2	4348.1	-0.267912	0.066921	-4.0034	6.24378e-05	0.00198648	2.70192													Mylip	916.499	-0.285836	0.0956839	-2.98729	0.00281463	0.0355009	1.44976
Pcgf5	1338.7	-0.267952	0.0892458	-3.00241	0.00267853	0.0343694	1.46383													Slc5a5	561.026	-0.405533	0.13591	-2.98383	0.00284665	0.0357994	1.44612
Mbtps2	1410.21	-0.268406	0.0834468	-3.2165	0.00129765	0.0202831	1.69287													Cers4	1908.9	-0.245881	0.0824186	-2.98332	0.0028514	0.0358326	1.44572
Hivep2	28384.2	-0.268526	0.0642802	-4.17743	2.94824e-05	0.00111009	2.95464													Stard7	2553.49	-0.217298	0.0729134	-2.98022	0.00288037	0.0360771	1.44277
Anks1b	14146.6	-0.269285	0.0612054	-4.39969	1.08403e-05	0.000500975	3.30018													Ank2	63094.6	-0.174609	0.0586949	-2.97485	0.00293133	0.0365676	1.4369
Gpd2	3765.19	-0.269357	0.0751483	-3.58434	0.000337929	0.00767567	2.11488													Kif3a	6138.37	-0.223157	0.0750427	-2.97373	0.00294204	0.0366051	1.43646
Tle2	1791.85	-0.269547	0.0869318	-3.10068	0.00193079	0.0271889	1.56561													Ift122	1670.52	-0.234187	0.0787604	-2.97341	0.00294507	0.0366051	1.43646
Sptbn2	42277.2	-0.269756	0.0842834	-3.20058	0.00137149	0.0210325	1.67711													Ica1	1819.71	-0.245672	0.0826176	-2.9736	0.00294326	0.0366051	1.43646
Stxbp5l	13601.4	-0.269768	0.0901304	-2.99308	0.00276176	0.0350351	1.4555													Kif23	48.432	-1.04525	0.351559	-2.97318	0.00294735	0.0366069	1.43644
Gabrb1	11744	-0.270824	0.089859	-3.01387	0.00257934	0.0336149	1.47347													Poln	106.382	-0.732909	0.246691	-2.97096	0.00296873	0.0367386	1.43488
Shc3	17650.6	-0.270883	0.0733881	-3.6911	0.000223282	0.00559123	2.25249													Magee1	7938.75	-0.240815	0.0810794	-2.97011	0.00297693	0.0368133	1.43399
Map1b	104160	-0.270887	0.0675668	-4.00917	6.09317e-05	0.00194218	2.71171													Mfsd13a	1175.97	-0.281077	0.0947748	-2.96574	0.00301955	0.0372863	1.42845
Fdft1	2458.5	-0.271299	0.0757068	-3.58355	0.000338962	0.0076828	2.11448													Lurap1	473.13	-0.329594	0.111214	-2.9636	0.00304067	0.0374817	1.42618
Galnt9	2510.1	-0.271466	0.0861769	-3.1501	0.00163212	0.024035	1.61916													Mfsd8	399.471	-0.407059	0.137359	-2.96347	0.00304197	0.0374817	1.42618
Atp2b3	7624.5	-0.272152	0.0623313	-4.36622	1.26416e-05	0.000564338	3.24846													Adgb	30.1998	-1.23163	0.415967	-2.96089	0.0030675	0.0377417	1.42318
Galnt13	1448.59	-0.272396	0.0954502	-2.8538	0.00432001	0.0483076	1.31598													L1MdA_V:L1:LINE	11239.2	-0.223138	0.0754158	-2.95877	0.00308873	0.0379483	1.42081
Cdk5r1	11949.1	-0.27268	0.0675298	-4.03792	5.39269e-05	0.00179612	2.74566													Wipf2	8252.32	-0.18154	0.0613926	-2.95703	0.00310616	0.0381075	1.41899
Apc	25734.2	-0.272773	0.0717577	-3.80131	0.000143934	0.00395252	2.40313													Ngef	12204.3	-0.219492	0.0742364	-2.95667	0.00310984	0.0381251	1.41879
Oscp1	1717.73	-0.2728	0.0775905	-3.51589	0.000438279	0.00915491	2.03835													1700001L05Rik	372.99	-0.502722	0.170058	-2.95617	0.00311485	0.0381591	1.4184
Flrt1	4176.28	-0.272871	0.0791555	-3.44728	0.00056626	0.0109126	1.96207													Faah	3849.09	-0.228656	0.0773852	-2.95477	0.00312899	0.0383049	1.41675
Syt13	7367.27	-0.273193	0.0690137	-3.95853	7.5412e-05	0.00231295	2.63583													1700025G04Rik	4609.05	-0.215888	0.0730835	-2.95398	0.003137	0.0383753	1.41595
Pcdhga5	1681.36	-0.273287	0.0827785	-3.30142	0.000961971	0.0162582	1.78893													Rraga	2007.67	-0.225022	0.0762068	-2.95278	0.00314931	0.0384983	1.41456
Gmeb1	816.156	-0.273431	0.0927797	-2.9471	0.00320766	0.0389987	1.40895													Actn1	4110.63	-0.200629	0.0679599	-2.95217	0.00315553	0.0385468	1.41401
Nrip1	3654.81	-0.273592	0.080201	-3.41132	0.00064648	0.0120749	1.91811													Gm10336	734.156	-0.374628	0.127009	-2.94962	0.00318163	0.03881	1.41106
Unc13a	22587.2	-0.273973	0.0691544	-3.96176	7.43998e-05	0.00229014	2.64014													Neto1	6421.64	-0.237182	0.0804274	-2.94902	0.00318782	0.0388577	1.41052
Tmem44	3136.43	-0.274067	0.0876739	-3.12598	0.00177211	0.025459	1.59416													Gm13446	165.34	-0.570429	0.193462	-2.94853	0.00319291	0.0388919	1.41014
Phyhip	21779.8	-0.274242	0.0800863	-3.42434	0.000616299	0.011613	1.93506													Alox12b	245.424	-0.551198	0.186965	-2.94814	0.00319692	0.038913	1.40991
Hpcal4	41030.4	-0.274437	0.0633184	-4.33424	1.46268e-05	0.000636302	3.19634													Gmeb1	816.156	-0.273431	0.0927797	-2.9471	0.00320766	0.0389987	1.40895
Cntnap2	7093.02	-0.27534	0.0684205	-4.02423	5.71612e-05	0.0018638	2.7296													H1f1	143.636	-0.522447	0.17728	-2.94702	0.00320854	0.0389987	1.40895
Fbxl17	5679.26	-0.275479	0.0713666	-3.86006	0.000113359	0.00322252	2.4918													Arhgap10	1729.57	-0.229332	0.0778318	-2.9465	0.00321388	0.0390358	1.40854
Irgq	4823.21	-0.275559	0.0769211	-3.58236	0.000340505	0.0076828	2.11448													Ap1m2	34.3724	-1.12106	0.380514	-2.94617	0.00321734	0.03905	1.40838
Kcnip3	4538.13	-0.275623	0.0812532	-3.39215	0.000693461	0.0127568	1.89426													Gsg1l	4079.82	-0.202558	0.0687597	-2.94589	0.00322028	0.0390579	1.40829
Dagla	9956.59	-0.276134	0.0800809	-3.44819	0.000564365	0.0108993	1.9626													Pacsin1	21725.5	-0.19817	0.0672979	-2.94466	0.0032331	0.0391856	1.40687
Ids	26846.4	-0.276291	0.0715089	-3.86372	0.000111671	0.00320056	2.49477													Gm10033	636.712	-0.375996	0.127729	-2.94371	0.00324305	0.0392782	1.40585
Klhl2	4875.72	-0.276351	0.0744871	-3.71005	0.000207219	0.00528295	2.27712													Rprd1a	3117.63	-0.216322	0.0735299	-2.94196	0.00326143	0.0394448	1.40401
Frzb	890.119	-0.276543	0.0896222	-3.08565	0.00203105	0.0282049	1.54968													Fank1	97.3118	-0.657359	0.223544	-2.94063	0.00327549	0.0395867	1.40245
Rap1gap2	13007.3	-0.277463	0.0786996	-3.52559	0.000422535	0.00892052	2.04961													A230006K03Rik	4566.59	-0.285292	0.0970321	-2.94019	0.00328013	0.0396148	1.40214
Mpped1	10225	-0.278684	0.0711622	-3.91617	8.99655e-05	0.00267745	2.57228													Ube3c	3696.42	-0.235502	0.0801155	-2.93953	0.0032871	0.0396397	1.40187
Slc35b4	3633.22	-0.279147	0.0738093	-3.78199	0.000155577	0.00418462	2.37834													B4galt2	2164.02	-0.310301	0.105555	-2.93971	0.00328522	0.0396397	1.40187
Adgrb3	7676.86	-0.279294	0.0611077	-4.57053	4.86504e-06	0.000261714	3.58217													MER57E1:ERV1:LTR	294.738	-0.488884	0.166325	-2.93934	0.00328917	0.0396397	1.40187
Vsnl1	19418.2	-0.279662	0.0922376	-3.03198	0.00242959	0.0322175	1.49191													Arhgef25	5175.64	-0.266798	0.0909059	-2.93488	0.00333674	0.0401563	1.39625
Msra	1090.56	-0.279725	0.0841895	-3.32256	0.000891954	0.0152257	1.81742													Map1a	118432	-0.202881	0.0692326	-2.93043	0.00338495	0.0405362	1.39216
Tmeff1	1845.6	-0.279949	0.0763821	-3.66511	0.000247235	0.00605859	2.21763													MT2C_Mm:ERVL:LTR	2329.42	-0.220586	0.0753227	-2.92855	0.0034055	0.0407537	1.38983
Tenm1	2375.86	-0.280018	0.080919	-3.46047	0.000539233	0.0105818	1.97544													Rmst	540.587	-0.423408	0.144613	-2.92788	0.00341283	0.0408127	1.3892
Cap2	10922.9	-0.280056	0.0746892	-3.74962	0.000177106	0.00464645	2.33288													Lyrm1	258.413	-0.501184	0.171245	-2.9267	0.00342575	0.0409386	1.38787
Igfbp4	4168.06	-0.280909	0.0732173	-3.83664	0.000124727	0.00351566	2.45399													Ptprr	1002.78	-0.266148	0.0909466	-2.92642	0.00342887	0.0409471	1.38778
Mfsd13a	1175.97	-0.281077	0.0947748	-2.96574	0.00301955	0.0372863	1.42845													Trmt9b	420.063	-0.360154	0.123209	-2.9231	0.00346563	0.0413283	1.38375
Pcsk2	22780.8	-0.28172	0.0681043	-4.13659	3.52498e-05	0.00126607	2.89754													RMER13B:ERVK:LTR	7908.21	-0.181703	0.062174	-2.92249	0.0034725	0.0413812	1.3832
Fcho1	4703.57	-0.281936	0.0773122	-3.64672	0.000265608	0.00640653	2.19338													Mir692-2	73.4936	-0.785736	0.26898	-2.92117	0.00348718	0.0415272	1.38167
Acvr1c	2043.36	-0.282032	0.0903513	-3.1215	0.0017993	0.0257568	1.58911													Bank1	100.26	-0.676058	0.231485	-2.92053	0.00349436	0.0415546	1.38138
Hace1	2417.25	-0.282166	0.0745239	-3.78624	0.000152943	0.00413333	2.3837													Kcnf1	4085.72	-0.24887	0.0852599	-2.91896	0.00351201	0.0417354	1.3795
Kcnmb4	1574.16	-0.282208	0.0925515	-3.0492	0.0022945	0.0308752	1.51039													L1Lx_II:L1:LINE	20407.9	-0.245243	0.0840436	-2.91805	0.00352228	0.0418283	1.37853
Hey1	1828.83	-0.282789	0.0912712	-3.09834	0.00194607	0.0272942	1.56393													L1MEh:L1:LINE	273.253	-0.450399	0.154433	-2.91648	0.00354008	0.0419259	1.37752
Atad2b	1594.95	-0.283341	0.0941374	-3.00987	0.00261361	0.033842	1.47054													Vmn2r85	320.471	-0.559078	0.191698	-2.91646	0.00354033	0.0419259	1.37752
Lzts1	6364.21	-0.283436	0.0809018	-3.50346	0.000459259	0.00939059	2.02731													Gm15708	59.0157	-0.853934	0.292734	-2.9171	0.00353304	0.0419259	1.37752
Wwox	657.885	-0.283557	0.0990796	-2.86191	0.00421091	0.0473446	1.32473													Lrrtm2	3430.83	-0.322812	0.110719	-2.9156	0.00355005	0.041986	1.3769
Dmd	7955.75	-0.283744	0.0707434	-4.01089	6.04893e-05	0.00193532	2.71325													ERVB5_1-I_MM:ERVK:LTR	717.178	-0.363989	0.124885	-2.91459	0.00356159	0.04209	1.37582
A230006K03Rik	4566.59	-0.285292	0.0970321	-2.94019	0.00328013	0.0396148	1.40214													Stxbp1	54293.1	-0.194299	0.0667121	-2.9125	0.00358553	0.0423143	1.37351
Nalcn	4964.68	-0.285424	0.0753095	-3.79001	0.000150639	0.0041036	2.38683													Kif26b	860.241	-0.396179	0.136123	-2.91045	0.00360912	0.0425631	1.37097
Lgi1	5061.2	-0.285452	0.072147	-3.95653	7.60459e-05	0.00232403	2.63376													L1MdF_II:L1:LINE	20237.9	-0.195211	0.0670929	-2.90957	0.00361925	0.0426532	1.37005
Snn	5237.88	-0.285552	0.0806969	-3.53858	0.000402287	0.00866186	2.06239													Cacna2d1	11810.3	-0.244067	0.0840227	-2.90477	0.00367522	0.0432529	1.36398
D630045J12Rik	10002.6	-0.285652	0.0628002	-4.54859	5.40067e-06	0.000282508	3.54897													RLTR20B5_MM:ERVK:LTR	1515.04	-0.284377	0.0979537	-2.90318	0.00369397	0.0433838	1.36267
Syn1	48052.7	-0.285735	0.0720616	-3.96516	7.33482e-05	0.00226186	2.64553													LTRIS_Mus:ERV1:LTR	1958.42	-0.227649	0.078442	-2.90213	0.00370632	0.0434647	1.36186
Mylip	916.499	-0.285836	0.0956839	-2.98729	0.00281463	0.0355009	1.44976													Denr	499.309	-0.321848	0.110894	-2.9023	0.0037043	0.0434647	1.36186
Etv5	5584.96	-0.28677	0.0794568	-3.60914	0.000307218	0.0071767	2.14408													Tfrc	2800.91	-0.29101	0.100295	-2.90154	0.00371338	0.043492	1.36159
Tmem151a	10730.8	-0.286906	0.0673356	-4.26084	2.03656e-05	0.000821028	3.08564													Olfr316	36.2633	-1.08073	0.372542	-2.90096	0.00372023	0.0435423	1.36109
Fam131b	4811.07	-0.288045	0.0631399	-4.56202	5.06647e-06	0.000268318	3.57135													Pcdh11x	1405.41	-0.343019	0.118273	-2.90023	0.00372884	0.0435833	1.36068
Csmd3	3878.23	-0.288133	0.0758074	-3.80086	0.000144195	0.0039533	2.40304													Megf9	6211.47	-0.240866	0.0830607	-2.89988	0.00373304	0.0436024	1.36049
Asap2	2256.89	-0.288195	0.0715035	-4.03051	5.56562e-05	0.00184292	2.73449													Tmem97	495.51	-0.387196	0.133578	-2.89866	0.00374765	0.0436833	1.35968
Chsy3	1397.09	-0.288652	0.0866683	-3.33054	0.00086677	0.0149429	1.82556													Cetn3	557.297	-0.306877	0.105909	-2.89755	0.00376091	0.0437481	1.35904
Minar2	739.158	-0.289142	0.0950658	-3.04149	0.0023541	0.031412	1.5029													Cad	1225.82	-0.318688	0.109978	-2.89773	0.00375875	0.0437481	1.35904
Arhgdig	1154.87	-0.28936	0.0957923	-3.0207	0.00252193	0.0331074	1.48007													Ppp2r2c	24660.7	-0.185614	0.0640706	-2.89702	0.00376722	0.0437917	1.35861
Raph1	6861.14	-0.289672	0.0773772	-3.74363	0.000181378	0.00474393	2.32386													Fam163b	5868.96	-0.217113	0.075006	-2.89461	0.00379628	0.0439498	1.35704
Fras1	4342.36	-0.290219	0.0820788	-3.53586	0.000406449	0.00871845	2.05956													Lx5b:L1:LINE	11554.3	-0.220715	0.076243	-2.89489	0.00379292	0.0439498	1.35704
Tfrc	2800.91	-0.29101	0.100295	-2.90154	0.00371338	0.043492	1.36159													LTR16B2:ERVL:LTR	1027.45	-0.278622	0.0962773	-2.89396	0.0038042	0.0440116	1.35643
Slc37a3	1498.15	-0.292463	0.0850446	-3.43893	0.000584019	0.0111651	1.95214													Katnal2	236.522	-0.44961	0.155405	-2.89315	0.00381394	0.0440644	1.35591
Dpp10	6768.54	-0.292543	0.0755233	-3.87355	0.000107263	0.00308978	2.51007													Nol4	5182.9	-0.226459	0.0783352	-2.8909	0.00384141	0.0443517	1.35309
Fam102b	1300.86	-0.292592	0.0867634	-3.37229	0.000745449	0.0134236	1.87213													Cdcp1	15.9299	-1.78294	0.616798	-2.89063	0.00384471	0.0443599	1.35301
Cracdl	8985.91	-0.29274	0.0757776	-3.86314	0.000111938	0.00320282	2.49447													Ss18l1	2591.58	-0.226749	0.0784632	-2.88988	0.00385389	0.0444056	1.35256
Med25	3577.17	-0.292755	0.0934945	-3.13125	0.00174061	0.0251548	1.59938													Hdac9	2774.79	-0.256329	0.0886927	-2.89008	0.00385141	0.0444056	1.35256
Kcnk9	7722.7	-0.29291	0.0750102	-3.90493	9.42536e-05	0.00278081	2.55583													Sstr4	753.432	-0.302327	0.104638	-2.88928	0.00386126	0.0444606	1.35202
Galnt11	1266.11	-0.293161	0.0834496	-3.51303	0.000443033	0.00920225	2.03611													Bcl7a	4709.16	-0.204267	0.0707675	-2.88645	0.00389616	0.0448019	1.3487
Ephb6	5993.93	-0.293516	0.0879259	-3.33822	0.000843173	0.0146785	1.83332													Plat_L3:CR1:LINE	1755.65	-0.220847	0.0765248	-2.88595	0.00390235	0.0448428	1.34831
Rnf145	3834.79	-0.293571	0.0710344	-4.1328	3.58367e-05	0.00127583	2.89421													Otof	1678.47	-0.732774	0.25396	-2.88539	0.00390926	0.0448815	1.34793
Dock3	23030.4	-0.294043	0.0640127	-4.59351	4.35862e-06	0.000238972	3.62165													Lx3A:L1:LINE	11646.6	-0.213527	0.074012	-2.88504	0.00391368	0.0448823	1.34792
Camk2a	179663	-0.294504	0.072447	-4.06509	4.80142e-05	0.00164746	2.78319													Wdr31	171.462	-0.482248	0.167185	-2.88451	0.00392019	0.0449268	1.34749
Myadm	3990.03	-0.294644	0.0787248	-3.74271	0.000182046	0.0047541	2.32293													Arthur1B:hAT-Tip100:DNA	1404.79	-0.308458	0.106974	-2.88348	0.00393302	0.0449779	1.347
Dlg4	30103.9	-0.295009	0.0870684	-3.38825	0.000703412	0.0128429	1.89134													Trmt6	552.763	-0.31911	0.110675	-2.88331	0.0039352	0.0449779	1.347
Mast3	18362.4	-0.295485	0.0837056	-3.53006	0.000415472	0.00884524	2.05329													Gm30223	141.535	-0.716732	0.248562	-2.88351	0.00393266	0.0449779	1.347
Adam23	10377.9	-0.295834	0.0658942	-4.48952	7.13829e-06	0.000360146	3.44352													X24_DNA:DNA:DNA	434.333	-0.438376	0.152108	-2.882	0.00395161	0.0450953	1.34587
Ankrd12	9355.72	-0.296088	0.0789484	-3.7504	0.000176555	0.00464628	2.3329													Slc25a16	1620.25	-0.245546	0.0852442	-2.8805	0.00397049	0.0451693	1.34516
Marf1	14931.9	-0.29624	0.0777761	-3.80887	0.000139601	0.00385836	2.4136													Zer1	7129.41	-0.234023	0.0813509	-2.87672	0.00401837	0.0455317	1.34169
Gabrb3	12058.3	-0.296351	0.0827168	-3.58271	0.000340042	0.0076828	2.11448													Atp6v0a4	199.478	-0.46169	0.160787	-2.87143	0.00408616	0.0461772	1.33557
Tmem50b	3141.4	-0.297169	0.0873794	-3.4009	0.000671632	0.0124764	1.90391													G530011O06Rik	135.716	-0.827401	0.288382	-2.86911	0.00411627	0.0464866	1.33267
Pclo	51408.6	-0.297467	0.0690338	-4.30901	1.63985e-05	0.000690477	3.16085													Kdm2b	1149.69	-0.241302	0.0841798	-2.86651	0.00415025	0.0468083	1.32968
Cntnap5a	3483.43	-0.29762	0.0991528	-3.00163	0.00268542	0.034406	1.46337													Fzd3	10888	-0.229967	0.0802634	-2.86515	0.00416815	0.0469792	1.32809
Man1a2	7805.32	-0.297639	0.067149	-4.43251	9.31419e-06	0.000444915	3.35172													Plxna1	9928.7	-0.22803	0.0796836	-2.8617	0.00421379	0.0473446	1.32473
Cdh8	1961.39	-0.298753	0.095743	-3.12036	0.00180628	0.0258193	1.58806													L1MD1:L1:LINE	4018.9	-0.274251	0.0958166	-2.86225	0.00420643	0.0473446	1.32473
Map2	62962.8	-0.299301	0.0691996	-4.32518	1.52407e-05	0.000654657	3.18399													Wwox	657.885	-0.283557	0.0990796	-2.86191	0.00421091	0.0473446	1.32473
Ptk2b	18886.7	-0.300415	0.0711907	-4.21986	2.44457e-05	0.000951763	3.02147													Kcnd3os	101.615	-0.63654	0.222438	-2.86165	0.00421446	0.0473446	1.32473
Dtx4	3323.1	-0.301972	0.0840503	-3.59276	0.000327197	0.00748951	2.12555													Crym	920.599	-0.868311	0.303648	-2.8596	0.00424181	0.0476205	1.32221
Chd5	14089.4	-0.30203	0.0930126	-3.2472	0.00116548	0.0186567	1.72916													Zfp831	2799.18	-0.210068	0.0734763	-2.85898	0.00425001	0.0476691	1.32176
Sstr4	753.432	-0.302327	0.104638	-2.88928	0.00386126	0.0444606	1.35202													Cbx6	16472.9	-0.225635	0.0789249	-2.85886	0.00425173	0.0476691	1.32176
Ldlr	1303.03	-0.302351	0.0854972	-3.53639	0.000405639	0.00871204	2.05988													Hcn1	6000.39	-0.212901	0.0744928	-2.858	0.00426316	0.0477659	1.32088
Sulf2	6273.06	-0.302697	0.0728703	-4.15392	3.26829e-05	0.0011895	2.92464													RLTR25B:ERVK:LTR	2569.27	-0.214314	0.0749931	-2.85778	0.00426616	0.0477681	1.32086
Rragd	4719.49	-0.302737	0.0702987	-4.30644	1.65904e-05	0.000693421	3.159													MER113:hAT-Charlie:DNA	2736.75	-0.241602	0.0845803	-2.85648	0.00428361	0.047932	1.31937
Mlip	9296.17	-0.302757	0.0922381	-3.28235	0.00102947	0.0171324	1.76618													Galnt13	1448.59	-0.272396	0.0954502	-2.8538	0.00432001	0.0483076	1.31598
Bsn	89715.3	-0.302946	0.0637024	-4.75564	1.97817e-06	0.000120909	3.91754													Lzts3	10518.9	-0.182855	0.0640864	-2.85326	0.00432737	0.0483266	1.31581
Sema4a	2298.75	-0.303777	0.0839285	-3.61947	0.000295204	0.00698213	2.15601													Mpped2	1261.65	-0.31243	0.109496	-2.85334	0.00432618	0.0483266	1.31581
Zdhhc21	3694.44	-0.303861	0.0848892	-3.5795	0.000344254	0.00773508	2.11154													Vwa3a	591.379	-0.422707	0.148169	-2.85288	0.00433251	0.0483523	1.31558
Ak4	1192.74	-0.304198	0.0910665	-3.3404	0.000836591	0.0146204	1.83504													Ireb2	2286.47	-0.253618	0.088913	-2.85243	0.00433862	0.0483572	1.31554
Gm9866	777.028	-0.304592	0.107021	-2.84611	0.00442573	0.0489885	1.30991													Pdgfc	375.599	-0.361286	0.126769	-2.84995	0.00437266	0.0485778	1.31356
Aptx	894.212	-0.304895	0.0910079	-3.3502	0.000807528	0.0142113	1.84737													Cobl	8762.66	-0.18987	0.0666515	-2.8487	0.00438983	0.0487368	1.31214
Spop	3201.03	-0.304895	0.0695674	-4.38273	1.17204e-05	0.000532979	3.27329													Dlgap1	33361.3	-0.177334	0.0622922	-2.84681	0.00441593	0.0489629	1.31013
Nol4l	4617	-0.30566	0.0681811	-4.48306	7.35787e-06	0.000367958	3.4342													Ogdh+G632J1AA592:H1543	11589.3	-0.1727	0.060681	-2.84603	0.00442686	0.0489885	1.30991
H4c4	2757.5	-0.305782	0.0911486	-3.35477	0.000794315	0.0140199	1.85326													Cpeb4	9627.61	-0.211798	0.074409	-2.84641	0.00442158	0.0489885	1.30991
Svop	6368.64	-0.306533	0.0856361	-3.57948	0.000344275	0.00773508	2.11154													Gm9866	777.028	-0.304592	0.107021	-2.84611	0.00442573	0.0489885	1.30991
Ntm	8120.75	-0.306683	0.080501	-3.80967	0.00013915	0.00385214	2.4143													Ralyl	2818.86	-0.24698	0.0868925	-2.84236	0.00447803	0.0494905	1.30548
Cetn3	557.297	-0.306877	0.105909	-2.89755	0.00376091	0.0437481	1.35904													Fam171a1	3217.15	-0.211758	0.0745645	-2.83992	0.00451243	0.0497739	1.303
Rasgrf1	23307.1	-0.307009	0.0770665	-3.98368	6.78549e-05	0.00213887	2.66982													Chrm1	13147.8	-0.209057	0.0736225	-2.83959	0.00451722	0.0497946	1.30282
Sorbs2	16568.6	-0.30732	0.0659611	-4.65911	3.1758e-06	0.000182963	3.73764													Gm14169	236.123	-0.456825	0.160971	-2.83793	0.00454075	0.049957	1.3014
Morc2a	2090.69	-0.307642	0.0839222	-3.6658	0.000246564	0.00605859	2.21763
Hcfc2	2066.72	-0.307748	0.100276	-3.069	0.00214774	0.0294687	1.53064
Grik3	6711.45	-0.30785	0.0959055	-3.20993	0.00132766	0.0206149	1.68582
Kcnb2	3861.46	-0.307917	0.0912948	-3.37278	0.00074413	0.013414	1.87244
Wscd2	2080.9	-0.307973	0.0794303	-3.87728	0.000105633	0.00306415	2.51369
Armc8	2299.73	-0.307994	0.0761514	-4.0445	5.24352e-05	0.00176019	2.75444
Grik4	1650.81	-0.30807	0.0780194	-3.94863	7.85995e-05	0.00238923	2.62174
Dlgap4	15314.6	-0.30855	0.0834185	-3.69882	0.000216603	0.0054722	2.26184
Ppp3r1	24199.9	-0.308774	0.0731691	-4.22001	2.44292e-05	0.000951763	3.02147
Ddx25	1002.39	-0.309146	0.0910601	-3.39497	0.000686369	0.0126811	1.89684
Sidt1	4054.09	-0.310131	0.0822067	-3.77258	0.000161569	0.00431854	2.36466
B4galt2	2164.02	-0.310301	0.105555	-2.93971	0.00328522	0.0396397	1.40187
Celf4	18524.4	-0.310335	0.0666031	-4.65947	3.17027e-06	0.000182963	3.73764
Man2a1	2454.75	-0.310532	0.0955711	-3.24922	0.00115721	0.0186169	1.73009
Ntn3	738.574	-0.31072	0.0948456	-3.27606	0.00105265	0.0174153	1.75907
Pom121	6005.08	-0.311148	0.070302	-4.42588	9.60512e-06	0.000456256	3.34079
Mpped2	1261.65	-0.31243	0.109496	-2.85334	0.00432618	0.0483266	1.31581
Dennd1b	1526.68	-0.312752	0.104388	-2.99606	0.00273496	0.0348575	1.4577
Afdn	5483.35	-0.312918	0.0678659	-4.61083	4.01073e-06	0.000223513	3.6507
Ndst1	7095.34	-0.312921	0.0677855	-4.61634	3.90559e-06	0.000218395	3.66076
Pak5	3195.02	-0.31306	0.0745148	-4.20132	2.65365e-05	0.0010192	2.99174
Glcci1	5773.24	-0.313272	0.0796265	-3.93427	8.34493e-05	0.00250981	2.60036
Gprin1	4887.9	-0.313844	0.0901637	-3.48083	0.000499861	0.0100166	1.99928
Sugp2	3258.63	-0.314104	0.0755775	-4.15605	3.23802e-05	0.00118886	2.92487
Ext1	2070.43	-0.314228	0.07379	-4.25841	2.05886e-05	0.000828058	3.08194
Mtmr12	3787.99	-0.314497	0.0727541	-4.32273	1.54108e-05	0.000657319	3.18222
Dpy19l1	4203.17	-0.314666	0.0899138	-3.49964	0.000465886	0.0095033	2.02213
Casd1	2138.61	-0.315193	0.0922721	-3.41591	0.000635692	0.0118865	1.92495
Rexo4	1236.75	-0.315942	0.0868338	-3.63847	0.000274262	0.0065596	2.18312
Gm42372	4786.32	-0.315964	0.0707558	-4.46556	7.98609e-06	0.000392469	3.40619
St3gal1	1192.31	-0.31626	0.0961652	-3.28872	0.00100645	0.0168265	1.77401
Mgll	8199.24	-0.31781	0.0821764	-3.86741	0.000109999	0.00315793	2.5006
Ssbp3	5580.86	-0.317811	0.0694114	-4.57866	4.67972e-06	0.000253344	3.59629
Nrxn3	20252.8	-0.318187	0.065714	-4.842	1.28538e-06	8.30289e-05	4.08077
Vxn	11227.5	-0.318481	0.0855351	-3.72339	0.000196563	0.00506229	2.29565
Mapre1	2817.25	-0.318517	0.0918032	-3.46956	0.000521311	0.0103251	1.98611
Cad	1225.82	-0.318688	0.109978	-2.89773	0.00375875	0.0437481	1.35904
Pisd-ps1	796.551	-0.318717	0.0974604	-3.27022	0.00107464	0.0176379	1.75355
Ppfia3	6873.09	-0.319025	0.0904988	-3.52518	0.000423192	0.00892052	2.04961
Trmt6	552.763	-0.31911	0.110675	-2.88331	0.0039352	0.0449779	1.347
Cdh18	1394.87	-0.320041	0.0982114	-3.25869	0.00111927	0.0181091	1.7421
Erc2	9172.12	-0.320041	0.0696824	-4.59286	4.37221e-06	0.000238972	3.62165
Nkain2	1921.45	-0.320277	0.0991973	-3.22868	0.00124363	0.0196184	1.70734
Edc3	900.472	-0.321052	0.0893511	-3.59315	0.000326705	0.00748951	2.12555
Alcam	5767.35	-0.321403	0.0771023	-4.16853	3.0657e-05	0.00114648	2.94064
Ankmy2	1510.7	-0.321689	0.0988703	-3.25365	0.00113934	0.0183641	1.73603
Atxn7l3b	5207.21	-0.321771	0.0735536	-4.37464	1.21631e-05	0.000547276	3.26179
Denr	499.309	-0.321848	0.110894	-2.9023	0.0037043	0.0434647	1.36186
Sphkap	10364.8	-0.322171	0.0777278	-4.14486	3.40016e-05	0.00122845	2.91064
Cntn4	3285.88	-0.322529	0.0917311	-3.51603	0.000438048	0.00915491	2.03835
Lrrtm2	3430.83	-0.322812	0.110719	-2.9156	0.00355005	0.041986	1.3769
Sqle	1786.94	-0.322996	0.0989468	-3.26434	0.00109718	0.0178746	1.74776
Sh3rf1	2554.21	-0.323887	0.0988145	-3.27773	0.00104645	0.0173591	1.76047
Grid2	1381.46	-0.324289	0.094238	-3.44117	0.000579213	0.0110981	1.95475
Epn1	13889.6	-0.326738	0.075057	-4.3532	1.34163e-05	0.000592717	3.22715
Sv2b	28653.5	-0.326954	0.0776146	-4.21253	2.52527e-05	0.000979768	3.00888
Wls	1442.12	-0.328381	0.0944909	-3.47527	0.000510341	0.0101314	1.99433
Rasgrp1	24765.4	-0.329279	0.0806564	-4.08249	4.45556e-05	0.00154747	2.81038
Slc35f1	2833.64	-0.32937	0.0848944	-3.87976	0.000104561	0.003048	2.51599
Cbln2	1817.5	-0.329387	0.0807832	-4.07742	4.55382e-05	0.00157838	2.80179
Vipr1	1278.87	-0.329534	0.0967831	-3.40487	0.000661944	0.0123233	1.90927
Lurap1	473.13	-0.329594	0.111214	-2.9636	0.00304067	0.0374817	1.42618
Cacng3	6219.79	-0.329818	0.0773584	-4.26351	2.01239e-05	0.000815904	3.08836
Gramd1b	12705.6	-0.33014	0.0656612	-5.02792	4.95817e-07	3.5827e-05	4.44579
Bhlhe22	1052.29	-0.332335	0.110134	-3.01755	0.00254823	0.033355	1.47684
Gabrg3	3018.57	-0.333141	0.0996269	-3.34389	0.000826133	0.0144939	1.83882
Robo2	7717.07	-0.334495	0.0714336	-4.6826	2.8326e-06	0.000164861	3.78288
Fbxl4	805.032	-0.334573	0.0974105	-3.43467	0.000593276	0.0112914	1.94725
Cdyl2	1726.96	-0.33516	0.0831031	-4.03307	5.50536e-05	0.00182651	2.73838
Egln1	2218.25	-0.335181	0.0763697	-4.38892	1.13913e-05	0.000522192	3.28217
Camk2d	4067.75	-0.335443	0.093349	-3.59343	0.000326358	0.00748951	2.12555
Fam131a	6081.26	-0.335695	0.10621	-3.16066	0.00157411	0.023342	1.63186
Nova1	3098.98	-0.336235	0.104791	-3.20863	0.0013337	0.020676	1.68453
Rgs20	940.671	-0.336265	0.112459	-2.9901	0.0027889	0.0353074	1.45213
Shank1	77695.1	-0.336363	0.0912247	-3.68719	0.000226745	0.00566133	2.24708
Rbm12	1400.49	-0.336913	0.0945988	-3.56149	0.000368755	0.00811405	2.09076
Plppr2	7650.98	-0.336996	0.0991613	-3.39847	0.000677644	0.0125607	1.90099
1700003M07Rik	546.813	-0.337537	0.105668	-3.19431	0.00140163	0.021322	1.67117
Cntnap5b	1192.96	-0.33783	0.0976212	-3.46063	0.000538922	0.0105818	1.97544
Npnt	974.764	-0.33793	0.110781	-3.05043	0.00228512	0.0308049	1.51138
Prkg1	684.6	-0.338184	0.105103	-3.21763	0.00129253	0.0202215	1.69419
Camk1d	8829.29	-0.339158	0.0708261	-4.7886	1.67949e-06	0.000105295	3.97759
Snca	2174.45	-0.340229	0.108258	-3.14277	0.0016736	0.0244978	1.61087
Fam124a	1487.76	-0.340762	0.0858562	-3.96898	7.21799e-05	0.00223797	2.65015
Slc4a8	10201.7	-0.341474	0.0730589	-4.67396	2.95451e-06	0.000171371	3.76606
Arhgef9	17052.7	-0.341744	0.0735493	-4.64646	3.37682e-06	0.000193238	3.71391
Git1	17354.4	-0.342601	0.0798117	-4.29261	1.76583e-05	0.00073267	3.13509
Camk2n1	59370.8	-0.342808	0.0693497	-4.94317	7.68604e-07	5.3498e-05	4.27166
Pcdh11x	1405.41	-0.343019	0.118273	-2.90023	0.00372884	0.0435833	1.36068
Chl1	5839.57	-0.343397	0.109711	-3.13002	0.00174792	0.0251994	1.59861
Sprn	8199.01	-0.343424	0.0791963	-4.33637	1.44857e-05	0.000633207	3.19845
Hmgcr	2934.5	-0.343878	0.0934757	-3.6788	0.000234337	0.00580836	2.23595
Flrt2	4741.24	-0.344065	0.0773519	-4.44805	8.66529e-06	0.000420995	3.37572
Pbx1	9975.53	-0.344162	0.0787882	-4.36819	1.2528e-05	0.000560733	3.25124
Prdm11	1684.5	-0.344343	0.081322	-4.23431	2.29257e-05	0.000907082	3.04235
Sdk2	3184.42	-0.346022	0.0765092	-4.52262	6.10799e-06	0.000316594	3.4995
Sntb2	1286.76	-0.346572	0.0922051	-3.7587	0.000170797	0.00452971	2.34393
Aff3	5831.88	-0.346803	0.0813563	-4.26277	2.01907e-05	0.000815904	3.08836
Syt7	19315.5	-0.347375	0.0769941	-4.51171	6.43059e-06	0.00032842	3.48357
Grin2b	72966.8	-0.347851	0.0765095	-4.5465	5.45451e-06	0.000284452	3.54599
Rabgap1l	9014.38	-0.347859	0.0939807	-3.70139	0.000214424	0.00543325	2.26494
Acap3	5323.57	-0.34852	0.0942032	-3.69966	0.000215889	0.00546224	2.26263
Prkce	15323.9	-0.349931	0.0659057	-5.30957	1.09882e-07	1.01288e-05	4.99444
Syngap1	31569.5	-0.351019	0.0713663	-4.91856	8.71849e-07	5.88041e-05	4.23059
Bhlhe40	7388.75	-0.351454	0.0778205	-4.51621	6.29562e-06	0.000323371	3.4903
Nell2	18007.7	-0.352815	0.0675898	-5.21994	1.78985e-07	1.51852e-05	4.81858
Atp2b1	31705.2	-0.354169	0.0680882	-5.20162	1.9756e-07	1.62131e-05	4.79013
Nlgn1	7430.06	-0.354296	0.0850285	-4.16679	3.08922e-05	0.00115023	2.93922
Gria3	14255.6	-0.354387	0.0745533	-4.75347	1.99957e-06	0.000121781	3.91442
Arhgef15	603.438	-0.354629	0.109431	-3.24067	0.00119249	0.0189875	1.72153
Adam19	1441.36	-0.354909	0.0968603	-3.66413	0.000248178	0.0060633	2.21729
Bmp3	1705.41	-0.356138	0.0929734	-3.83053	0.000127867	0.0035982	2.44391
Ipcef1	5061.91	-0.356502	0.118429	-3.01025	0.0026103	0.0338247	1.47077
Fkbp1a	7276.63	-0.357546	0.0752987	-4.74837	2.05063e-06	0.000124005	3.90656
Jph4	16804.9	-0.357634	0.0670377	-5.33481	9.5643e-08	8.96154e-06	5.04762
Purb	18950.1	-0.357689	0.0947035	-3.77693	0.000158772	0.00425714	2.37088
Igfn1	1455.8	-0.358434	0.0977659	-3.66625	0.00024613	0.00605859	2.21763
Carf	857.335	-0.359383	0.10017	-3.58773	0.00033357	0.00760477	2.11891
Kcnh7	7070.99	-0.359719	0.077896	-4.61794	3.87574e-06	0.000218395	3.66076
Prkcg	17038.2	-0.359761	0.0796182	-4.51858	6.22553e-06	0.000321709	3.49254
Rapgefl1	8323.9	-0.359837	0.0689569	-5.21829	1.8058e-07	1.52447e-05	4.81688
Slitrk5	6408.98	-0.359936	0.0682407	-5.27451	1.33111e-07	1.19471e-05	4.92274
Dcbld2	1879.54	-0.360029	0.0760307	-4.73531	2.18724e-06	0.000130873	3.88315
Trmt9b	420.063	-0.360154	0.123209	-2.9231	0.00346563	0.0413283	1.38375
Dhcr24	5803.98	-0.360873	0.0836941	-4.3118	1.61929e-05	0.000685204	3.16418
Wwp2	1478.19	-0.361228	0.0932317	-3.87452	0.000106836	0.00308269	2.51107
Pdgfc	375.599	-0.361286	0.126769	-2.84995	0.00437266	0.0485778	1.31356
Uba5	739.169	-0.362139	0.109516	-3.30672	0.000943941	0.0159851	1.79628
Tspyl5	1892.01	-0.362218	0.0856757	-4.22778	2.36012e-05	0.000931646	3.03075
Gabra3	5273.38	-0.362361	0.0717871	-5.04772	4.47114e-07	3.29505e-05	4.48214
Cachd1	629.775	-0.363929	0.105291	-3.4564	0.000547452	0.0107184	1.96987
Septin5	23609.5	-0.363981	0.0818218	-4.44846	8.64862e-06	0.000420995	3.37572
Arpp19	10809.8	-0.365005	0.104053	-3.50787	0.000451702	0.00929177	2.0319
Nrcam	21277.4	-0.365518	0.0686477	-5.32454	1.01208e-07	9.43111e-06	5.02544
Gda	9448.03	-0.366467	0.0795358	-4.60757	4.07398e-06	0.000225564	3.64673
Pcdhb17	953.838	-0.36654	0.100028	-3.66438	0.000247939	0.0060633	2.21729
Agap2	37620	-0.367585	0.0832563	-4.4151	1.00961e-05	0.00047263	3.32548
Gm1976	1850.13	-0.369434	0.101408	-3.64302	0.000269453	0.0064627	2.18959
Dkk3	10870.8	-0.370169	0.075055	-4.93197	8.14051e-07	5.56892e-05	4.25423
Cacna1d	6333	-0.370546	0.0712392	-5.20144	1.97756e-07	1.62131e-05	4.79013
Grin3a	2176.87	-0.370548	0.1078	-3.43735	0.000587426	0.0112177	1.9501
Pnmal1	3859.48	-0.370719	0.0771041	-4.80803	1.52421e-06	9.59128e-05	4.01812
Atp2b4	14565.7	-0.370831	0.0826441	-4.48708	7.22051e-06	0.000363219	3.43983
Rapgef4	21276.4	-0.371321	0.0921995	-4.02736	5.6406e-05	0.00184624	2.73371
Ube2d-ps	503.126	-0.371341	0.116558	-3.18589	0.00144308	0.0218552	1.66045
Pcdhga8	1583.51	-0.371582	0.0813566	-4.56732	4.93994e-06	0.000264908	3.5769
E2f1	651.415	-0.371875	0.117418	-3.1671	0.00153967	0.0229511	1.6392
4930429B21Rik	683.713	-0.371953	0.124439	-2.98905	0.00279848	0.0353958	1.45105
Lrfn5	5618.64	-0.372333	0.0785893	-4.7377	2.16152e-06	0.00012979	3.88676
Ctnnbip1	921.862	-0.372365	0.0938498	-3.96767	7.25774e-05	0.00224214	2.64934
B3gat1	10520.3	-0.372664	0.0708142	-5.26256	1.42067e-07	1.2488e-05	4.90351
Camta2	20373.2	-0.373244	0.0715933	-5.2134	1.85414e-07	1.55757e-05	4.80755
Pde1a	8707.99	-0.373639	0.0917417	-4.07273	4.64647e-05	0.00160397	2.7948
Hmgb3	375.912	-0.373988	0.124192	-3.01138	0.00260065	0.0337998	1.47109
Unc13b	2800.96	-0.374183	0.0734796	-5.09234	3.5367e-07	2.76658e-05	4.55806
H2-DMa	436.588	-0.374423	0.118924	-3.14842	0.00164157	0.0241533	1.61702
Gm10336	734.156	-0.374628	0.127009	-2.94962	0.00318163	0.03881	1.41106
Scn3a	2387.6	-0.374745	0.0784136	-4.77909	1.76094e-06	0.000109596	3.96021
Tardbp	3912.66	-0.375807	0.0856984	-4.38523	1.15863e-05	0.000528294	3.27712
Gm10033	636.712	-0.375996	0.127729	-2.94371	0.00324305	0.0392782	1.40585
Fam189a1	5322.08	-0.376029	0.0770974	-4.87732	1.07539e-06	7.108e-05	4.14825
Rfx3	3619.8	-0.376167	0.0912584	-4.122	3.75595e-05	0.00132335	2.87832
R3hdm1	22064	-0.376576	0.0722693	-5.21073	1.88097e-07	1.57236e-05	4.80345
Dph6	600.462	-0.377021	0.113954	-3.30855	0.000937816	0.0158972	1.79868
Dlg3	6456.02	-0.378146	0.0681814	-5.54617	2.91993e-08	3.1919e-06	5.49595
5031426D15Rik	2890.26	-0.379503	0.0913647	-4.15372	3.27118e-05	0.0011895	2.92464
Sstr2	802.771	-0.380436	0.11257	-3.37956	0.00072602	0.0131431	1.8813
A930017M01Rik	551.278	-0.381328	0.118694	-3.21271	0.00131489	0.02049	1.68846
Grm3	7269.9	-0.381836	0.0643854	-5.93047	3.02067e-09	4.81416e-07	6.31748
Gm5124	641.383	-0.38198	0.108343	-3.52564	0.000422467	0.00892052	2.04961
1700086L19Rik	1182.02	-0.382012	0.0969568	-3.94002	8.14758e-05	0.00246349	2.60845
Eif3m	1011.61	-0.382673	0.0905647	-4.22541	2.38507e-05	0.000937156	3.02819
Col6a2	849.824	-0.384278	0.108115	-3.55434	0.000378922	0.00825256	2.08341
Pdp1	6921.05	-0.384947	0.106993	-3.59788	0.000320824	0.00739327	2.13116
Rnf130	9156.42	-0.385778	0.0668646	-5.76954	7.94883e-09	1.12026e-06	5.95068
Igsf21	2086.26	-0.385897	0.0902564	-4.27557	1.90652e-05	0.000782597	3.10646
Rasal1	3547.1	-0.386646	0.0922856	-4.18966	2.79369e-05	0.00106579	2.97233
Zfp788	1346.44	-0.386691	0.0907087	-4.263	2.01699e-05	0.000815904	3.08836
Tmem97	495.51	-0.387196	0.133578	-2.89866	0.00374765	0.0436833	1.35968
Nptxr	25887	-0.388515	0.0960595	-4.04452	5.243e-05	0.00176019	2.75444
Clk1	1617.26	-0.39121	0.0985869	-3.96817	7.24258e-05	0.00224152	2.64946
Cfp	426.139	-0.391478	0.124795	-3.13697	0.00170706	0.0248347	1.60494
Cdh22	2062.64	-0.392479	0.10121	-3.87785	0.000105383	0.00306415	2.51369
Man1a	1104.65	-0.393374	0.111052	-3.54225	0.000396737	0.00855316	2.06787
Ypel1	948.711	-0.393425	0.111505	-3.5283	0.000418234	0.00888187	2.0515
Bbs7	546.989	-0.393552	0.116142	-3.38854	0.000702663	0.0128429	1.89134
Stard4	881.307	-0.394905	0.126819	-3.11392	0.00184618	0.026218	1.5814
Tyro3	9206.71	-0.394979	0.0883912	-4.46853	7.87584e-06	0.000389295	3.40972
Srebf2	9377.66	-0.395465	0.076964	-5.13831	2.77215e-07	2.22988e-05	4.65172
Dph3	810.479	-0.395574	0.0961183	-4.11549	3.86355e-05	0.00135846	2.86695
Pced1b	399.906	-0.395678	0.128888	-3.06994	0.00214105	0.0294446	1.53099
Kif26b	860.241	-0.396179	0.136123	-2.91045	0.00360912	0.0425631	1.37097
Zfp469	632.764	-0.396195	0.116859	-3.39036	0.000698014	0.0127992	1.89282
Cabp7	817.612	-0.396277	0.0937976	-4.22481	2.39141e-05	0.000937489	3.02803
Hivep3	7922.14	-0.398806	0.0686749	-5.80717	6.35388e-09	9.10526e-07	6.04071
Clstn2	3864.74	-0.399043	0.0954807	-4.1793	2.92401e-05	0.00110807	2.95543
Garnl3	4658.24	-0.399209	0.0737407	-5.41368	6.17419e-08	6.08604e-06	5.21567
Racgap1	405.092	-0.399571	0.119319	-3.34875	0.000811761	0.0142711	1.84554
Trib1	784.164	-0.403172	0.128938	-3.12688	0.00176671	0.0254242	1.59475
Nos1ap	17070.7	-0.403186	0.0655561	-6.15024	7.73636e-10	1.44976e-07	6.8387
Cdkl1	609.733	-0.403415	0.116014	-3.4773	0.000506494	0.0100902	1.9961
Homer2	4758.46	-0.403756	0.079776	-5.06112	4.16799e-07	3.13113e-05	4.5043
Camk1g	1719.26	-0.40417	0.106585	-3.79199	0.000149444	0.00407754	2.3896
Slc5a5	561.026	-0.405533	0.13591	-2.98383	0.00284665	0.0357994	1.44612
Prkcb	58898.5	-0.40694	0.0727869	-5.59084	2.25975e-08	2.51867e-06	5.59883
Mfsd8	399.471	-0.407059	0.137359	-2.96347	0.00304197	0.0374817	1.42618
Ankrd42	451.662	-0.409056	0.120981	-3.38116	0.000721798	0.0130945	1.88291
Ttc9b	2438.52	-0.409823	0.0999239	-4.10135	4.10746e-05	0.00143828	2.84216
Camkk2	13456.8	-0.410275	0.0714393	-5.74299	9.3017e-09	1.27921e-06	5.89306
Ephb1	1830.05	-0.410369	0.0809318	-5.07056	3.96652e-07	3.00627e-05	4.52197
Sec61a2	1962.99	-0.411126	0.0926318	-4.43828	9.06798e-06	0.000436826	3.35969
Arhgap42	1724.12	-0.411423	0.0974663	-4.22118	2.43023e-05	0.000950523	3.02204
Elavl4	3638.22	-0.41203	0.0971758	-4.24005	2.2347e-05	0.00089038	3.05042
Lsamp	17592.8	-0.412157	0.0837986	-4.91843	8.72424e-07	5.88041e-05	4.23059
Trpc5	1317.56	-0.412349	0.101758	-4.05224	5.07298e-05	0.00171646	2.76537
Adam22	14370.1	-0.4126	0.0730371	-5.64919	1.61208e-08	1.92818e-06	5.71485
Arf3	45045.2	-0.412671	0.0613037	-6.73158	1.67828e-11	4.27159e-09	8.36941
Wwc1	5155.18	-0.413444	0.0808481	-5.11384	3.15682e-07	2.50387e-05	4.60139
Cbarp	10733.2	-0.413446	0.0925535	-4.46711	7.9285e-06	0.000390765	3.40808
Nrn1	1897.72	-0.414322	0.112603	-3.67951	0.000233681	0.00580054	2.23653
Zmat2	3078.18	-0.414575	0.0709307	-5.8448	5.07188e-09	7.39237e-07	6.13122
Klf10	1224.79	-0.415021	0.108483	-3.82567	0.000130416	0.0036639	2.43606
Cdyl	1116.78	-0.416546	0.0912864	-4.56306	5.04125e-06	0.000267815	3.57217
Etv1	3807.98	-0.418201	0.0958442	-4.36334	1.28091e-05	0.000570118	3.24404
L3mbtl1	1405.86	-0.421118	0.0794466	-5.30064	1.15399e-07	1.05235e-05	4.97784
Stum	17477.1	-0.421526	0.0809307	-5.20848	1.90398e-07	1.58383e-05	4.80029
5930403L14Rik	1007.53	-0.421808	0.118127	-3.5708	0.000355889	0.00793329	2.10055
Vwa3a	591.379	-0.422707	0.148169	-2.85288	0.00433251	0.0483523	1.31558
Rmst	540.587	-0.423408	0.144613	-2.92788	0.00341283	0.0408127	1.3892
Epha7	2393.34	-0.425028	0.0962541	-4.41569	1.00689e-05	0.00047263	3.32548
Syt17	2562.65	-0.425147	0.121652	-3.49477	0.000474473	0.00960066	2.0177
Slc24a3	4029.82	-0.42589	0.0836294	-5.09259	3.53207e-07	2.76658e-05	4.55806
Gap43	2774.56	-0.426128	0.102515	-4.15673	3.22829e-05	0.00118886	2.92487
Zfp607b	380.633	-0.426245	0.124712	-3.41784	0.000631205	0.0118285	1.92707
Lrrc4c	6669.27	-0.426533	0.0725562	-5.87866	4.13609e-09	6.10741e-07	6.21414
Cfap54	1123.93	-0.426833	0.0964996	-4.42316	9.72673e-06	0.00046075	3.33654
Lingo1	20616.2	-0.427252	0.0756375	-5.64867	1.6169e-08	1.92818e-06	5.71485
Itpka	3264.53	-0.428373	0.11896	-3.60099	0.000317007	0.00733592	2.13455
B230209E15Rik	2446.96	-0.428396	0.120883	-3.54388	0.000394282	0.0085218	2.06947
Dbpht2	1835.34	-0.429343	0.0968878	-4.43134	9.36496e-06	0.000446091	3.35058
Gramd2	585.266	-0.430097	0.112464	-3.8243	0.000131142	0.00367823	2.43436
Sub1	3781.7	-0.430976	0.0976571	-4.41316	1.01873e-05	0.000473724	3.32447
Lmo4	12037.9	-0.431138	0.0933944	-4.61632	3.90609e-06	0.000218395	3.66076
Greb1l	1455.06	-0.431363	0.099559	-4.33274	1.47267e-05	0.000638042	3.19515
B230303A05Rik	395.876	-0.432224	0.1227	-3.52259	0.000427344	0.00898582	2.04644
Pou6f2	240.464	-0.433276	0.144767	-2.99292	0.00276323	0.0350351	1.4555
Uggt2	2222.16	-0.434397	0.0892376	-4.86787	1.12806e-06	7.37041e-05	4.13251
St6gal2	4766.62	-0.43457	0.0951665	-4.56642	4.96129e-06	0.000265219	3.5764
Diras2	15029.7	-0.43499	0.0698747	-6.22528	4.80698e-10	9.2105e-08	7.03572
Tbc1d32	839.766	-0.437093	0.0951133	-4.5955	4.31717e-06	0.000238255	3.62296
Ulk4	1098.63	-0.438394	0.0922945	-4.74995	2.03464e-06	0.000123476	3.90842
Pcdhga7	1948.86	-0.438487	0.076372	-5.74146	9.38618e-09	1.2805e-06	5.89262
Gfra2	4785.89	-0.439068	0.0715811	-6.13385	8.57776e-10	1.58996e-07	6.79861
Plekha7	1018.04	-0.4406	0.0992576	-4.43895	9.03984e-06	0.000436826	3.35969
Ccbe1	630.192	-0.441304	0.112933	-3.90766	9.31946e-05	0.00275433	2.55998
Npcd	24957.7	-0.441433	0.091604	-4.81893	1.4433e-06	9.14966e-05	4.0386
Zfp46	1995.91	-0.442376	0.0787076	-5.62049	1.90411e-08	2.17925e-06	5.66169
2810032G03Rik	556.12	-0.442605	0.106908	-4.14007	3.47197e-05	0.00125175	2.90248
Phyh	2218.19	-0.442995	0.0806067	-5.49576	3.89034e-08	4.04524e-06	5.39306
Synpr	1611.9	-0.443621	0.103604	-4.28187	1.85327e-05	0.000763378	3.11726
Hmgcs1	5198.16	-0.444123	0.104864	-4.23525	2.28296e-05	0.00090538	3.04317
Katnal2	236.522	-0.44961	0.155405	-2.89315	0.00381394	0.0440644	1.35591
Trpc3	753.652	-0.449669	0.103514	-4.34403	1.39891e-05	0.000613255	3.21236
Cnih3	2254.98	-0.452122	0.0916823	-4.9314	8.16414e-07	5.56892e-05	4.25423
Cdh10	2680.62	-0.45368	0.0840309	-5.39896	6.70265e-08	6.56898e-06	5.1825
Gm14169	236.123	-0.456825	0.160971	-2.83793	0.00454075	0.049957	1.3014
Tmem200a	832.872	-0.458134	0.0998292	-4.58918	4.44987e-06	0.00024244	3.6154
Gls	13874.1	-0.458916	0.0831132	-5.52158	3.35968e-08	3.60331e-06	5.4433
Hgf	501.308	-0.459261	0.1169	-3.92866	8.54193e-05	0.00256003	2.59176
LTR68:ERV1:LTR	388.577	-0.459341	0.130725	-3.51379	0.000441754	0.00918686	2.03683
Tcf20	14989.2	-0.459699	0.0599851	-7.66356	1.80847e-14	7.90765e-12	11.102
Sergef	900.117	-0.460673	0.110724	-4.16056	3.17469e-05	0.00117436	2.9302
Atp6v0a4	199.478	-0.46169	0.160787	-2.87143	0.00408616	0.0461772	1.33557
Hspa4	4383.71	-0.463216	0.0776874	-5.96257	2.48307e-09	4.07152e-07	6.39024
Zdhhc23	1724.36	-0.465512	0.0813345	-5.72343	1.04392e-08	1.40173e-06	5.85333
Neurod6	3105.68	-0.467074	0.0912629	-5.1179	3.08959e-07	2.47355e-05	4.60668
Alg6	341.001	-0.467539	0.135583	-3.44837	0.000563982	0.0108993	1.9626
Eqtn	276.129	-0.468238	0.153465	-3.0511	0.00228004	0.0307606	1.512
Susd1	632.958	-0.469033	0.117958	-3.97626	7.0007e-05	0.00219051	2.65945
Ddn	26706.8	-0.469122	0.0973201	-4.8204	1.4327e-06	9.11634e-05	4.04018
Rims1	15445	-0.47148	0.0789495	-5.97191	2.34486e-09	3.88223e-07	6.41092
St8sia3	6368.11	-0.471636	0.0934447	-5.04722	4.4828e-07	3.29505e-05	4.48214
B3galt2	1472.28	-0.471729	0.117105	-4.02826	5.61902e-05	0.0018461	2.73374
Hgsnat	1727.11	-0.472264	0.0820106	-5.75857	8.483e-09	1.1761e-06	5.92955
Slc8a2	16306.8	-0.475628	0.0761462	-6.24625	4.20431e-10	8.43484e-08	7.07392
Adam33	447.881	-0.475742	0.144648	-3.28897	0.00100553	0.0168265	1.77401
Pgm2l1	24030.5	-0.476733	0.0953608	-4.99925	5.75525e-07	4.12371e-05	4.38471
St6galnac5	1592.92	-0.478034	0.110848	-4.31253	1.61397e-05	0.00068465	3.16453
Susd2	883.263	-0.479616	0.111579	-4.29845	1.72e-05	0.000715394	3.14545
Wdr25	228.108	-0.4804	0.149576	-3.21174	0.00131933	0.0205279	1.68766
Glt8d2	560.706	-0.481268	0.109963	-4.37666	1.20514e-05	0.000545125	3.2635
Lsm11	934.44	-0.481493	0.111135	-4.33251	1.47416e-05	0.000638042	3.19515
Wdr31	171.462	-0.482248	0.167185	-2.88451	0.00392019	0.0449268	1.34749
Dsel	804.191	-0.482844	0.106266	-4.54375	5.5263e-06	0.000287317	3.54164
Scn3b	3552.81	-0.484248	0.0939582	-5.15386	2.55175e-07	2.06232e-05	4.68564
Palmd	569.433	-0.485567	0.136492	-3.55747	0.000374446	0.00818644	2.0869
Col25a1	1675.9	-0.488975	0.0982653	-4.97606	6.489e-07	4.61071e-05	4.33623
Cdh9	699.955	-0.489338	0.117652	-4.1592	3.19367e-05	0.00117882	2.92855
Nrarp	387.741	-0.491024	0.14421	-3.40492	0.000661829	0.0123233	1.90927
Epha3	425.965	-0.491735	0.123589	-3.9788	6.92643e-05	0.00217525	2.66249
Rapgef6	2386.73	-0.492311	0.0846017	-5.81917	5.91411e-09	8.54689e-07	6.06819
Ntpcr	358.019	-0.492508	0.122565	-4.01833	5.86121e-05	0.00188944	2.72367
Rimbp2	11446.2	-0.494861	0.0640788	-7.72269	1.139e-14	5.11142e-12	11.2915
Dcc	1534.78	-0.495351	0.114361	-4.33147	1.48118e-05	0.000639456	3.19419
Lrp1b	5413.06	-0.495794	0.0691294	-7.17198	7.39228e-13	2.42424e-10	9.61542
Lin28b	308.439	-0.498376	0.143282	-3.47829	0.000504624	0.0100765	1.99669
Rbm3	1620.29	-0.499009	0.132385	-3.76939	0.000163647	0.00435363	2.36115
Lyrm1	258.413	-0.501184	0.171245	-2.9267	0.00342575	0.0409386	1.38787
Ccnd2	3131.49	-0.502662	0.0731816	-6.8687	6.47913e-12	1.84148e-09	8.73483
1700001L05Rik	372.99	-0.502722	0.170058	-2.95617	0.00311485	0.0381591	1.4184
Nfatc2	789.3	-0.502947	0.120277	-4.18159	2.89484e-05	0.00109946	2.95882
Rasl10a	1087.81	-0.504387	0.0887904	-5.68065	1.34186e-08	1.64624e-06	5.78351
Pdzrn4	416.398	-0.504578	0.125591	-4.01761	5.87907e-05	0.00189162	2.72317
Rfc5	223.603	-0.50471	0.158587	-3.18254	0.00145987	0.0220412	1.65677
Wfs1	5225.17	-0.505549	0.117462	-4.30392	1.67799e-05	0.000699628	3.15513
Kcnv1	4639.8	-0.506217	0.102633	-4.93228	8.12756e-07	5.56892e-05	4.25423
Dgkb	7494.45	-0.506645	0.0927653	-5.46158	4.71914e-08	4.7902e-06	5.31965
Pisd-ps3	25047.7	-0.50709	0.0899983	-5.63444	1.75629e-08	2.05631e-06	5.68691
Galnt10	353.917	-0.507323	0.141096	-3.59559	0.000323659	0.00744854	2.12793
Gm32856	337.251	-0.509694	0.132796	-3.83817	0.000123954	0.00350545	2.45526
Lama3	687.094	-0.509698	0.105619	-4.82582	1.39429e-06	8.93865e-05	4.04873
Herc6	871.567	-0.510657	0.120049	-4.25375	2.10224e-05	0.000841539	3.07493
Grm2	3787.74	-0.510788	0.101981	-5.00867	5.48081e-07	3.94364e-05	4.4041
Traip	315.011	-0.511766	0.132532	-3.86145	0.000112714	0.00321962	2.4922
Pnma3	508.21	-0.512241	0.114856	-4.45987	8.20096e-06	0.000400719	3.39716
Pcdhb13	565.298	-0.514521	0.129537	-3.972	7.12714e-05	0.00221787	2.65406
Ncald	14825.4	-0.515258	0.0636329	-8.09736	5.6165e-16	2.817e-13	12.5502
Pkib	281.369	-0.515685	0.157679	-3.27047	0.00107369	0.0176379	1.75355
Slit1	3446.53	-0.516045	0.0894379	-5.76987	7.93319e-09	1.12026e-06	5.95068
C130026L21Rik	241.158	-0.518275	0.151349	-3.42438	0.000616203	0.011613	1.93506
Kcnt2	3853.26	-0.518284	0.0961904	-5.3881	7.12067e-08	6.89936e-06	5.16119
Tuba4a	17252.9	-0.518851	0.0723229	-7.17409	7.27871e-13	2.42424e-10	9.61542
Pcdhb14	846.986	-0.520427	0.0999426	-5.20726	1.91653e-07	1.58653e-05	4.79955
Pcsk5	486.356	-0.521195	0.144105	-3.61679	0.000298284	0.00702575	2.15331
Zfp423	1275.25	-0.521495	0.0971334	-5.36885	7.92396e-08	7.54901e-06	5.12211
Adra1b	1438.88	-0.522167	0.103376	-5.05114	4.3919e-07	3.26719e-05	4.48583
H1f1	143.636	-0.522447	0.17728	-2.94702	0.00320854	0.0389987	1.40895
Rps15a	1828.19	-0.523667	0.078761	-6.64881	2.95476e-11	7.09684e-09	8.14893
Trpc6	1252.27	-0.523901	0.101595	-5.15677	2.5125e-07	2.04027e-05	4.69031
Rad18	309.126	-0.524417	0.137342	-3.81833	0.000134356	0.00375601	2.42527
Scube1	5793.75	-0.527483	0.098205	-5.37124	7.81954e-08	7.52663e-06	5.1234
Pcdhb21	406.773	-0.52823	0.13173	-4.00993	6.07355e-05	0.00193956	2.7123
Pdlim1	198.165	-0.530584	0.168909	-3.14124	0.00168235	0.0245837	1.60935
Ldb2	2148.45	-0.531848	0.101854	-5.22168	1.77306e-07	1.5118e-05	4.82051
Pcdhb22	434.054	-0.533367	0.121821	-4.3783	1.19607e-05	0.000542464	3.26563
Rab3c	14757.7	-0.534249	0.0874053	-6.11232	9.81949e-10	1.7814e-07	6.74924
Shisal1	1747.27	-0.536004	0.0943393	-5.68167	1.33389e-08	1.64624e-06	5.78351
M5C1000I18Rik	248.514	-0.537016	0.147033	-3.65235	0.000259851	0.00629436	2.20105
Crim1	3060.09	-0.537857	0.101078	-5.3212	1.03084e-07	9.55372e-06	5.01983
Ncam2	4107.25	-0.537915	0.0912485	-5.89506	3.74547e-09	5.65234e-07	6.24777
Gm40733	254.441	-0.542385	0.148424	-3.65431	0.000257876	0.00625543	2.20374
Dalir	186.155	-0.542442	0.177045	-3.06387	0.00218496	0.0298559	1.52497
Tgm3	226.482	-0.542651	0.162638	-3.33656	0.000848212	0.0147147	1.83225
Arhgap25	364.401	-0.542963	0.181686	-2.98847	0.00280382	0.0354175	1.45078
Zkscan16	5215.62	-0.546882	0.0877393	-6.23303	4.57501e-10	8.86565e-08	7.05229
Psg16	323.688	-0.54813	0.16601	-3.30179	0.000960711	0.016253	1.78907
Gabra5	1959.7	-0.548616	0.0952	-5.76278	8.27418e-09	1.15655e-06	5.93683
Alox12b	245.424	-0.551198	0.186965	-2.94814	0.00319692	0.038913	1.40991
Wnt7b	1381.84	-0.551508	0.106446	-5.18108	2.20603e-07	1.79997e-05	4.74473
Otx1	363.193	-0.552586	0.134827	-4.09847	4.15887e-05	0.00145331	2.83764
A930011G23Rik	470.22	-0.554527	0.112001	-4.95108	7.38038e-07	5.22231e-05	4.28214
Crb2	318.542	-0.555656	0.130121	-4.27031	1.95198e-05	0.000796343	3.0989
F8	239.797	-0.558509	0.176553	-3.16341	0.00155931	0.0231426	1.63559
Vmn2r85	320.471	-0.559078	0.191698	-2.91646	0.00354033	0.0419259	1.37752
Blnk	460.924	-0.559605	0.118976	-4.70349	2.55746e-06	0.000151432	3.81978
Deptor	2098.78	-0.561776	0.0978776	-5.73958	9.49115e-09	1.28454e-06	5.89125
Col23a1	167.939	-0.563552	0.169445	-3.32588	0.00088141	0.0151062	1.82084
Chrna4	2634.8	-0.564778	0.0748809	-7.54236	4.61546e-14	1.87399e-11	10.7272
Gask1a	207.873	-0.564856	0.161196	-3.50416	0.000458044	0.00938824	2.02742
Coro2a	1780.38	-0.56573	0.0861095	-6.56989	5.03524e-11	1.17625e-08	7.9295
Zfp853	275.573	-0.566681	0.164625	-3.44226	0.000576877	0.0110907	1.95504
Ntng2	1775.96	-0.567829	0.116498	-4.87417	1.09269e-06	7.19443e-05	4.143
Plch1	686.477	-0.569363	0.104319	-5.45791	4.81764e-08	4.86125e-06	5.31325
Fancl	138.29	-0.569862	0.188709	-3.0198	0.00252942	0.0331802	1.47912
Gm13446	165.34	-0.570429	0.193462	-2.94853	0.00319291	0.0388919	1.41014
Xrn1	2269.56	-0.572181	0.0804826	-7.10938	1.16566e-12	3.68113e-10	9.43402
Tmem196	1202.85	-0.573171	0.113867	-5.03369	4.81137e-07	3.49142e-05	4.457
Acad8	412.685	-0.575352	0.121738	-4.72614	2.28827e-06	0.00013644	3.86506
Gm14636	397.891	-0.578304	0.129212	-4.47561	7.61933e-06	0.000378812	3.42158
Itgb3	287.167	-0.584278	0.142839	-4.09046	4.30517e-05	0.00149829	2.8244
Dnah5	398.334	-0.584982	0.158239	-3.69682	0.000218316	0.00550732	2.25906
1700001L19Rik	221.185	-0.588908	0.17187	-3.42648	0.000611469	0.011586	1.93607
4933406I18Rik	271.591	-0.589984	0.145501	-4.05486	5.01644e-05	0.00170444	2.76842
Rgs14	1005.97	-0.590333	0.108234	-5.45425	4.91801e-08	4.93335e-06	5.30686
Zfp976	211.619	-0.591309	0.162876	-3.63044	0.000282943	0.00673887	2.17141
Agbl4	768.413	-0.592333	0.100715	-5.88128	4.07096e-09	6.08966e-07	6.21541
Pcdhb4	243.193	-0.596454	0.156519	-3.81074	0.000138551	0.00384182	2.41546
Scn7a	445.976	-0.599584	0.169615	-3.53497	0.000407823	0.00873695	2.05864
Ndst3	3473.04	-0.602758	0.100622	-5.99034	2.09399e-09	3.50087e-07	6.45582
Gm36298	204.926	-0.602968	0.169149	-3.56472	0.00036425	0.0080565	2.09385
6530402F18Rik	1252.98	-0.604853	0.0923605	-6.54883	5.79913e-11	1.31857e-08	7.8799
Htr2a	2379.54	-0.605396	0.0878544	-6.89091	5.54379e-12	1.62997e-09	8.78782
Dusp18	1240.22	-0.607786	0.0970314	-6.26381	3.75684e-10	7.62683e-08	7.11766
Sla	196.337	-0.61168	0.202161	-3.02571	0.00248049	0.0327367	1.48496
Dnah7c	174.939	-0.613404	0.19293	-3.17941	0.00147578	0.0221821	1.654
Ramp3	219.838	-0.615885	0.191713	-3.21253	0.00131569	0.02049	1.68846
Kctd4	356.458	-0.616079	0.171766	-3.58673	0.00033485	0.00762376	2.11783
Dusp12	243.792	-0.618752	0.149607	-4.13585	3.53639e-05	0.00126607	2.89754
Gm51573	179.456	-0.621146	0.178496	-3.47989	0.000501615	0.0100392	1.9983
Rad51ap2	163.994	-0.623478	0.208218	-2.99434	0.00275036	0.0350014	1.45591
Ano3	6900.89	-0.624834	0.100109	-6.24155	4.33251e-10	8.49221e-08	7.07098
Vill	156.466	-0.625185	0.207635	-3.01098	0.00260406	0.0337998	1.47109
Gm2164	612.218	-0.627103	0.109617	-5.72084	1.05997e-08	1.403e-06	5.85294
Gm20754	159.654	-0.632825	0.18349	-3.44883	0.000563017	0.010898	1.96265
Kcnd3os	101.615	-0.63654	0.222438	-2.86165	0.00421446	0.0473446	1.32473
Ecpas	6855.87	-0.639265	0.0835763	-7.64887	2.02749e-14	8.64369e-12	11.0633
Herc2	17575	-0.641275	0.0618711	-10.3647	3.58876e-25	5.56356e-22	21.2546
Cpne5	6334.69	-0.644935	0.088322	-7.30209	2.83342e-13	1.00663e-10	9.99713
Tox	1914.44	-0.647698	0.117547	-5.51012	3.58585e-08	3.7981e-06	5.42043
Cenpu	204.737	-0.654216	0.187202	-3.4947	0.000474602	0.00960066	2.0177
Ltk	1265.14	-0.655345	0.114823	-5.70742	1.14698e-08	1.47281e-06	5.83185
Arfgef2	5393.56	-0.655815	0.0636188	-10.3085	6.44883e-25	9.16432e-22	21.0379
Fezf2	1451.4	-0.655836	0.11898	-5.51216	3.54448e-08	3.77775e-06	5.42277
Fank1	97.3118	-0.657359	0.223544	-2.94063	0.00327549	0.0395867	1.40245
Cd6	129.502	-0.658771	0.219611	-2.99971	0.00270233	0.0345708	1.46129
Lin9	121.139	-0.66002	0.216666	-3.04626	0.00231709	0.0310539	1.50788
C730002L08Rik	317.814	-0.662955	0.164975	-4.01852	5.8564e-05	0.00188944	2.72367
Pxdn	2803.6	-0.663166	0.0893793	-7.41968	1.17405e-13	4.35242e-11	10.3613
Pcp4	4647.88	-0.663775	0.201791	-3.28942	0.00100393	0.0168172	1.77425
Glra2	217.416	-0.664038	0.193864	-3.42527	0.000614179	0.0116115	1.93511
Mmp16	2133.1	-0.671117	0.0902517	-7.43605	1.03739e-13	4.02059e-11	10.3957
Mttp	389.198	-0.6714	0.1321	-5.08251	3.72485e-07	2.90045e-05	4.53753
Kcng1	1316.21	-0.672373	0.121703	-5.52468	3.30077e-08	3.56254e-06	5.44824
Acot3	126.807	-0.672772	0.207529	-3.24182	0.0011877	0.0189288	1.72288
Bank1	100.26	-0.676058	0.231485	-2.92053	0.00349436	0.0415546	1.38138
Tekt5	141.983	-0.683399	0.204966	-3.33421	0.00085541	0.0148245	1.82902
Marcksl1	1110.18	-0.689185	0.116042	-5.93909	2.86609e-09	4.6109e-07	6.33621
Dnah14	138.749	-0.691866	0.221658	-3.12132	0.00180039	0.0257568	1.58911
Arhgef28	1640.7	-0.693918	0.0935156	-7.42035	1.16814e-13	4.35242e-11	10.3613
Tmem116	125.015	-0.699223	0.216214	-3.23394	0.00122095	0.0192965	1.71452
Trank1	19554.4	-0.702553	0.057847	-12.145	6.09763e-34	1.48547e-30	29.8281
Adcyap1	402.375	-0.703686	0.166089	-4.2368	2.26729e-05	0.000901263	3.04515
Gm4876	94.1784	-0.705237	0.234004	-3.01378	0.00258012	0.0336149	1.47347
[truncated: 157 more rows]

## Sheet: Adjusted for age
Feature	baseMean	log2FoldChange	lfcSE	stat	pvalue	padj
[truncated: 3,715 more rows]
