# Supplementary material for: LINE-1 retrotransposition in a mouse TDP-43 model of neurodegeneration marks motor cortex neurons for cell-intrinsic and cell non-autonomous programmed cell death
Source: PLoS Genet. 2025 Dec 29;21(12):e1012007. doi: 10.1371/journal.pgen.1012007 (PMC12758826; doi:10.1371/journal.pgen.1012007)
Supplement: S4 Table — (XLSX) [file pgen.1012007.s022.xlsx]

## Sheet: 1.5 month
Feature	baseMean	log2FoldChange	lfcSE	stat	pvalue	padj	neg log10 padj
Syt10	142.565	1.07293	0.216714	4.95089	7.38747e-07	0.00332598	2.47808
Kdm5d	515.913	1.00039	0.173011	5.78225	7.37067e-09	0.000165921	3.7801
Igsf21	1066.23	0.472107	0.1029	4.58802	4.47472e-06	0.0125913	1.89993
Sdk2	2010.58	0.398833	0.0921385	4.32862	1.50044e-05	0.0289715	1.53803
Dlg1	4758.35	-0.290504	0.0592741	-4.90103	9.53333e-07	0.00357675	2.44651
Nab2	693.756	-0.568034	0.124955	-4.5459	5.47007e-06	0.0136819	1.86386
Dusp5	195.505	-1.11877	0.225633	-4.95837	7.10873e-07	0.00332598	2.47808
Sohlh1	0.624782	-16.0141	3.38345	-4.73305	2.21167e-06	0.00711241	2.14798
1700120G07Rik	0.604328	-16.0858	3.72161	-4.32226	1.54439e-05	0.0289715	1.53803
Fam205a3	0.982451	-16.1435	3.24386	-4.97661	6.47062e-07	0.00332598	2.47808
Fam205a4	1.04381	-16.2325	2.92451	-5.5505	2.84852e-08	0.000320615	3.49402
Gm15290	4.2979	-20.3793	4.52496	-4.50375	6.67643e-06	0.0150293	1.82306
X34_DNA:DNA:DNA

## Sheet: 3 months
Feature	baseMean	log2FoldChange	lfcSE	stat	pvalue	padj

## Sheet: 6 months
Feature	baseMean	log2FoldChange	lfcSE	stat	pvalue	padj	neg log 10 padj
Chrna5	221.072	1.07146	0.211961	5.05499	4.30421e-07	0.000374764	3.42624
Pappa2	212.016	1.06261	0.221415	4.79917	1.59322e-06	0.00110519	2.95656
Gm10635	328.607	0.917707	0.17764	5.16611	2.39012e-07	0.00028638	3.54306
Crym	448.224	0.812723	0.127737	6.36248	1.98521e-10	2.61651e-06	5.58228
Lypd1	701.313	0.735554	0.123073	5.97658	2.2787e-09	5.00554e-06	5.30055
Rspo2	362.01	0.662098	0.121571	5.44619	5.14613e-08	7.53622e-05	4.12285
Rxfp1	457.011	0.653369	0.159972	4.08428	4.42134e-05	0.0150761	1.82171
Spon1	1305.96	0.596137	0.0988183	6.03266	1.61279e-09	4.2513e-06	5.37148
Prss12	504.863	0.595812	0.133952	4.44796	8.66884e-06	0.00439443	2.3571
Gm19410	1238.24	0.568662	0.0929022	6.12108	9.2943e-10	3.06247e-06	5.51393
Bmp3	810.966	0.545406	0.0881155	6.18967	6.02906e-10	3.06247e-06	5.51393
Fxyd6	903.279	0.528165	0.11621	4.54491	5.49597e-06	0.0030182	2.52025
Cdh9	445.185	0.52216	0.131661	3.96595	7.31043e-05	0.019827	1.70274
Kcng1	825.126	0.479746	0.122559	3.9144	9.06311e-05	0.0229715	1.63881
Grm8	601.894	0.449586	0.102543	4.38437	1.16323e-05	0.0052867	2.27682
Ldb2	1214.44	0.435656	0.0960472	4.53585	5.73718e-06	0.00302464	2.51933
Prkcg	9199.72	0.429154	0.0697138	6.15595	7.46303e-10	3.06247e-06	5.51393
Asxl3	861.224	0.402836	0.100708	4.00003	6.33357e-05	0.0196771	1.70604
Hs3st2	1111.51	0.400812	0.097192	4.12392	3.72484e-05	0.013637	1.86528
St6galnac5	861.718	0.394784	0.0973352	4.05593	4.99358e-05	0.0160525	1.79446
B3galt2	921.231	0.388009	0.103243	3.75822	0.000171129	0.0350132	1.45577
Tenm1	1466.51	0.386221	0.0756832	5.10313	3.34075e-07	0.000314508	3.50237
Gap43	1717.14	0.373699	0.0730231	5.11755	3.09524e-07	0.000314508	3.50237
Slc35f1	1578.54	0.373093	0.0882589	4.22725	2.36561e-05	0.0100577	1.9975
St3gal1	832.627	0.370923	0.0953362	3.89068	9.99623e-05	0.0248586	1.60452
Wnt7b	764.753	0.362091	0.0911909	3.9707	7.16628e-05	0.019827	1.70274
Cdh13	1463.23	0.361589	0.0920574	3.92787	8.57028e-05	0.0221483	1.65466
Epha7	1555.28	0.347046	0.08755	3.96397	7.37121e-05	0.019827	1.70274
Nkain2	1140.48	0.340406	0.0901425	3.77631	0.00015917	0.0338365	1.47061
Vxn	7731.1	0.339472	0.0622877	5.45007	5.03507e-08	7.53622e-05	4.12285
Gabra5	1298.31	0.335658	0.0852149	3.93896	8.18359e-05	0.0215719	1.66611
Fezf2	956.441	0.32826	0.0861	3.81254	0.000137543	0.0307258	1.5125
Tox	1231.08	0.318776	0.0867116	3.67628	0.000236656	0.0444751	1.35188
Ncald	9231.23	0.311534	0.061032	5.10443	3.31797e-07	0.000314508	3.50237
Hpcal4	24948.7	0.301382	0.0625256	4.82013	1.43461e-06	0.00110187	2.95787
Hmgcr	1932.96	0.294665	0.0718556	4.1008	4.11719e-05	0.0146661	1.83369
Dcc	1064.01	0.291355	0.07908	3.6843	0.000229329	0.0444494	1.35213
Neurod6	1944.82	0.289746	0.0757639	3.82432	0.000131132	0.0298134	1.52559
Kcna6	3790.99	0.287372	0.0569685	5.0444	4.54949e-07	0.000374764	3.42624
Diras2	10313.3	0.282647	0.0637989	4.43027	9.41149e-06	0.0045942	2.33779
Rasal1	1883.71	0.27388	0.0716176	3.8242	0.000131197	0.0298134	1.52559
Dkk3	7494.48	0.266289	0.065597	4.05947	4.91841e-05	0.0160525	1.79446
Atp2b4	8933.49	0.250863	0.0665876	3.76742	0.000164946	0.0345077	1.46208
Lrp1b	3375.99	0.237412	0.0632737	3.75214	0.000175332	0.0350132	1.45577
Ak5	3249.96	0.230597	0.0627476	3.675	0.000237849	0.0444751	1.35188
Tubb2a	4889.38	0.21586	0.0564185	3.82605	0.000130217	0.0298134	1.52559
Rph3a	15811.7	0.201668	0.0486399	4.14614	3.3812e-05	0.0127327	1.89508
Prkce	10608.7	0.176289	0.047405	3.71879	0.000200176	0.0393779	1.40475
Atp1a2	28805.9	-0.198664	0.0474929	-4.18303	2.87651e-05	0.0114886	1.93973
Vamp1	4855.85	-0.24853	0.0676615	-3.67314	0.000239585	0.0444751	1.35188
Bmp1	2204.27	-0.291362	0.0750478	-3.88235	0.00010345	0.0252495	1.59775
Aifm3	2564.4	-0.310256	0.0706646	-4.39055	1.13067e-05	0.0052867	2.27682
Jdp2	1486.91	-0.314113	0.0831138	-3.77931	0.000157262	0.0338365	1.47061
Rcan2	4024.31	-0.316169	0.0832495	-3.79785	0.000145956	0.0320617	1.49401
Robo3	1808.23	-0.321415	0.0807408	-3.98083	6.86757e-05	0.0196771	1.70604
Cux2	5497.73	-0.353933	0.0867015	-4.0822	4.46106e-05	0.0150761	1.82171
Sun2	1241.11	-0.360913	0.0905997	-3.9836	6.78797e-05	0.0196771	1.70604
Camk2n2	2338.81	-0.370868	0.0885221	-4.18955	2.79511e-05	0.0114886	1.93973
9530091C08Rik	1904.79	-0.37658	0.0797227	-4.72362	2.31681e-06	0.00145407	2.83741
Trpm3	2114.8	-0.441894	0.077813	-5.67893	1.35543e-08	2.55209e-05	4.5931
Hs6st3	563.291	-0.500333	0.13079	-3.82545	0.000130532	0.0298134	1.52559
Klf15	533.867	-0.537027	0.125123	-4.29198	1.77088e-05	0.00778007	2.10902
Gpr88	681.449	-0.585228	0.140667	-4.16037	3.17729e-05	0.0123167	1.90951
Tmem215	430.876	-0.68281	0.143796	-4.74847	2.04964e-06	0.00135071	2.86944
Cbln4	245.399	-0.684155	0.149105	-4.58841	4.46626e-06	0.00255936	2.59187
Col1a2	202.767	-0.72132	0.180697	-3.99188	6.55506e-05	0.0196771	1.70604
Foxc1	166.245	-0.726948	0.193567	-3.75554	0.000172966	0.0350132	1.45577
Slc17a6	281.003	-0.80863	0.175203	-4.61538	3.92369e-06	0.00235065	2.62881
Proser2	95.7747	-0.99884	0.25074	-3.98357	6.78877e-05	0.0196771	1.70604
Bnc2	131.566	-1.04368	0.216954	-4.81059	1.50483e-06	0.00110187	2.95787
Prg4	157.294	-1.06894	0.201478	-5.30551	1.12361e-07	0.000148092	3.82947

## Sheet: 10 months
Feature	baseMean	log2FoldChange	lfcSE	stat	pvalue	padj	nwg log 10 padj
Ntrk1	4.45827	21.1027	4.12812	5.11193	3.18883e-07	0.00332069	2.47877
Ccr6	0.985055	18.3247	3.03443	6.03894	1.55133e-09	3.40114e-05	4.46838
Gm17546	0.538922	17.5042	3.70154	4.7289	2.25742e-06	0.00824861	2.08362
Nr4a2	191.737	1.20354	0.241222	4.98934	6.05855e-07	0.00332069	2.47877
Tmem181b-ps	6436.28	0.495971	0.098911	5.01432	5.32224e-07	0.00332069	2.47877
Sh2d2a	0.495766	-16.1179	3.4867	-4.62268	3.7882e-06	0.0118646	1.92575
Mir190a	0.554227	-16.4881	3.72968	-4.42078	9.83467e-06	0.0269519	1.56941
1700063O14Rik	0.525539	-16.5699	3.3897	-4.8883	1.01712e-06	0.00445987	2.35068

## Sheet: 15 months
Feature	baseMean	log2FoldChange	lfcSE	stat	pvalue	padj	neg log10padj			upregulated	Feature	baseMean	log2FoldChange	lfcSE	stat	pvalue	padj	neg log10padj		downregulated	Feature	baseMean	log2FoldChange	lfcSE	stat	pvalue	padj	neg log10padj
LTR86C:ERVL:LTR	7.75523	3.4566	1.50889	2.29082	0.0219741	0.0458443	1.33871				RLTR14_RN:ERV1:LTR	72900.3	2.01743	0.110397	18.2743	1.326e-74	2.55839e-70	69.592			Unc79	15626.8	-0.203453	0.0835656	-2.43465	0.0149063	0.0324388	1.48894
L2-1_Crp:L2:LINE	7.96975	3.35904	1.14033	2.94568	0.00322241	0.00824032	2.08406				X32_DNA:TcMar-Tc1:DNA	284125	2.34577	0.147984	15.8515	1.37229e-56	1.32384e-52	51.8782			Hepacam	7930.46	-0.205039	0.0867537	-2.36346	0.018105	0.0386284	1.41309
UCON81:hAT-Charlie:DNA	8.36194	3.1557	1.12099	2.81511	0.00487605	0.012009	1.92049				UCON87B:UCON87B:Unknown	344915	2.39502	0.157365	15.2195	2.62477e-52	1.68808e-48	47.7726			Ncor1	4619.96	-0.213679	0.091969	-2.32338	0.0201586	0.0425024	1.37159
Eulor11:DNA:DNA	9.79574	3.02359	1.14682	2.6365	0.00837668	0.0194605	1.71085				UCON71:UCON71:Unknown	138381	2.25893	0.154536	14.6176	2.17051e-48	9.35039e-45	44.0292			Ipo9	21762.3	-0.214349	0.0842081	-2.54547	0.0109131	0.024614	1.60882
UCON60:UCON60:Unknown	7.43639	2.86228	1.14873	2.4917	0.0127133	0.0281911	1.54989				MADE2:TcMar-Mariner:DNA	265138	1.99014	0.13662	14.567	4.55632e-48	1.46516e-44	43.8341			Mapre2	31005.5	-0.214379	0.0828036	-2.589	0.00962545	0.0219987	1.6576
X11_DNA:TcMar-Tigger:DNA	7.80301	2.82353	1.10397	2.5576	0.0105396	0.0238815	1.62194				Eutr11:DNA:DNA	1.12935e+06	1.61659	0.111287	14.5263	8.259e-48	2.27642e-44	43.6427			Snx3	10518.9	-0.214606	0.0908595	-2.36195	0.0181792	0.0387611	1.4116
MER97c:hAT-Tip100:DNA	29.3751	2.69923	0.644081	4.19082	2.77946e-05	0.00010672	3.97175				RLTR28:ERVL:LTR	299839	1.63251	0.124165	13.1478	1.75146e-39	3.75474e-36	35.4254			Lrba	3620.6	-0.214968	0.0951424	-2.25943	0.0238566	0.0493027	1.30713
MER99:hAT:DNA	13.0735	2.66554	0.91448	2.91482	0.00355895	0.00902436	2.04458				Chap1a_Mam:hAT-Charlie:DNA	264877	1.44934	0.111217	13.0317	8.08063e-39	1.55908e-35	34.8071			Huwe1	12586.3	-0.216605	0.0908048	-2.38539	0.0170609	0.0366074	1.43643
RLTR30C_MM:ERV1:LTR	14.3688	2.635	0.867425	3.03772	0.00238372	0.00626672	2.20296				Looper:PiggyBac:DNA	67693.7	1.69568	0.133859	12.6676	8.93671e-37	1.43687e-33	32.8426			Cntn1	3612.17	-0.21826	0.0919031	-2.37489	0.0175541	0.0375528	1.42536
MER31-int:ERV1:LTR	53.5502	2.61943	0.455044	5.75642	8.59158e-09	6.42504e-08	7.19212				ID4_v:ID:SINE	253235	1.18475	0.0990526	11.9608	5.70216e-33	7.8584e-30	29.1047			Sf3b1	25320.2	-0.218707	0.0897177	-2.43773	0.0147799	0.0321999	1.49214
MER92A:ERV1:LTR	6.79424	2.58021	1.10689	2.33103	0.0197516	0.0417493	1.37935				L2-2_Mam:L2:LINE	5751.36	1.65623	0.139747	11.8516	2.11023e-32	2.39499e-29	28.6207			Arfgef3	6157.77	-0.219101	0.0885888	-2.47324	0.0133896	0.0295109	1.53002
RLTR13A2:ERVK:LTR	41.4221	2.52764	0.521508	4.84679	1.25477e-06	6.16331e-06	5.21019				RCHARR1:hAT-Charlie:DNA	4351.85	1.55363	0.136986	11.3416	8.16648e-30	6.56517e-27	26.1828			Sf3b3	9131.53	-0.222922	0.0872236	-2.55576	0.0105957	0.0239776	1.62019
MamRep1151:LTR:LTR	21.2099	2.51263	0.659591	3.80938	0.000139315	0.000471239	3.32676				LTRIS_Mm:ERV1:LTR	2247.46	1.891	0.169568	11.1519	7.01291e-29	4.88672e-26	25.311			Ubr5	5997.94	-0.223219	0.0979547	-2.2788	0.0226788	0.0471376	1.32663
Eutr2B:MULE-MuDR:DNA	8.90366	2.50357	1.02283	2.44769	0.0143773	0.0314295	1.50266				RLTR19:ERVK:LTR	1916.18	1.50926	0.138275	10.9149	9.7811e-28	5.3919e-25	24.2683			Kif1b	27507.7	-0.224977	0.0936919	-2.40125	0.0163393	0.0351999	1.45346
Arthur1C:hAT-Tip100:DNA	8.63799	2.49815	0.979438	2.5506	0.0107539	0.0243071	1.61427				RLTR13D4:ERVK:LTR	263809	1.32603	0.121837	10.8837	1.37891e-27	7.3902e-25	24.1313			Trim9	3194.07	-0.225055	0.0940241	-2.39359	0.0166843	0.0358551	1.44545
Zaphod4a:hAT-Tip100:DNA	63.662	2.46171	0.484887	5.07688	3.83687e-07	2.0638e-06	5.68533				RLTR13G:ERVK:LTR	1181.73	2.2083	0.203743	10.8386	2.25795e-27	1.17743e-24	23.9291			Rbfox2	6324.78	-0.227446	0.100051	-2.27329	0.0230089	0.0477348	1.32117
MERX:TcMar-Tigger:DNA	52.3049	2.44497	0.447481	5.46386	4.65894e-08	3.00232e-07	6.52254				MER34-int:ERV1:LTR	3432.99	1.77326	0.167719	10.5728	3.98489e-26	1.78801e-23	22.7476			Zbtb4	6238.47	-0.228115	0.0923994	-2.4688	0.0135569	0.0298285	1.52537
UCON7:DNA:DNA	47.6853	2.43378	0.552856	4.40219	1.07162e-05	4.48111e-05	4.34861				ERVB4_1C-LTR_Mm:ERVK:LTR	6475.57	1.58126	0.152289	10.3833	2.95291e-25	1.16272e-22	21.9345			Amigo1	19412.2	-0.22946	0.0995729	-2.30444	0.0211978	0.0444121	1.3525
RLTR18-int:ERVK:LTR	9.8064	2.42263	0.892461	2.71455	0.00663664	0.0157947	1.80149				MER121:hAT:DNA	3013.8	1.32829	0.129075	10.2909	7.74457e-25	2.7168e-22	21.5659			Pi4ka	9240.79	-0.229784	0.0854885	-2.68789	0.00719044	0.0169724	1.77026
RLTR24:ERV1:LTR	21.8532	2.41271	0.618863	3.89861	9.67452e-05	0.000336582	3.47291				RLTR13B2:ERVK:LTR	853.258	1.73362	0.169005	10.2578	1.09142e-24	3.76033e-22	21.4248			Macf1	4110.63	-0.230059	0.0966631	-2.38001	0.0173122	0.0370805	1.43085
ERVB4_3-LTR_MM:ERVK:LTR	22.1639	2.39654	0.623003	3.84676	0.00011969	0.000410395	3.3868				MARNA:TcMar-Mariner:DNA	2309.22	1.73797	0.170074	10.2189	1.63193e-24	5.4287e-22	21.2653			Lzts3	4041.68	-0.231632	0.0967811	-2.39336	0.0166949	0.035874	1.44522
UCON87B:UCON87B:Unknown	344915	2.39502	0.157365	15.2195	2.62477e-52	1.68808e-48	47.7726				ERVB3_1-I_MM:ERVK:LTR	1365.33	1.97748	0.193645	10.2119	1.75467e-24	5.73807e-22	21.2412			Rpl7	3404.61	-0.232926	0.10189	-2.28605	0.0222513	0.0463425	1.33402
DNA1_Mam:TcMar-Tc1:DNA	71.9448	2.36652	0.447544	5.28778	1.23808e-07	7.33197e-07	6.13478				RLTR17D_Mm:ERVK:LTR	3278.85	1.39971	0.137631	10.17	2.69815e-24	8.06984e-22	21.0931			2610507B11Rik	2510.34	-0.233503	0.102026	-2.28866	0.0220992	0.0460854	1.33644
X32_DNA:TcMar-Tc1:DNA	284125	2.34577	0.147984	15.8515	1.37229e-56	1.32384e-52	51.8782				MER63C:hAT-Tip100:DNA	1900.8	1.56051	0.154199	10.1201	4.49833e-24	1.31501e-21	20.8811			Hspa9	6562.52	-0.23364	0.0880577	-2.65326	0.00797175	0.0186359	1.72965
MER92-int:ERV1:LTR	17.6305	2.33675	0.725763	3.21971	0.00128321	0.00356953	2.44739				ERVB4_3-I_MM:ERVK:LTR	3668.17	1.41984	0.140656	10.0944	5.85027e-24	1.6847e-21	20.7735			Iqsec1	4254.42	-0.233967	0.102559	-2.28129	0.0225312	0.0468749	1.32906
MER67A:ERV1:LTR	9.61801	2.30713	1.00747	2.29003	0.0220195	0.0459242	1.33796				RLTR6_Mm:ERV1:LTR	114986	1.30872	0.130383	10.0375	1.04245e-23	2.91494e-21	20.5354			Setd5	4249.05	-0.234834	0.09016	-2.60464	0.00919704	0.0211474	1.67474
RLTR19A2:ERVK:LTR	13.484	2.30123	0.76898	2.99258	0.00276631	0.00718154	2.14378				L2:L2:LINE	1399.68	1.678	0.167438	10.0216	1.22462e-23	3.32787e-21	20.4778			Ep400	3671.14	-0.236324	0.0996886	-2.37062	0.0177584	0.0379519	1.42077
UCON68:UCON68:Unknown	19.6686	2.29128	0.711696	3.21947	0.0012843	0.00357101	2.44721				MLTR18_MM:ERVK:LTR	18660	1.33583	0.133387	10.0147	1.31294e-23	3.47012e-21	20.4597			Gbf1	42091.7	-0.236754	0.0878067	-2.6963	0.00701138	0.0165985	1.77993
UCON71:UCON71:Unknown	138381	2.25893	0.154536	14.6176	2.17051e-48	9.35039e-45	44.0292				MER131:DNA:DNA	3181.23	1.61794	0.162002	9.98716	1.73477e-23	4.52307e-21	20.3446			Gabbr2	8104.13	-0.237141	0.090213	-2.62868	0.00857173	0.0198587	1.70205
Eutr15:hAT-Tip100:DNA	33.1122	2.24892	0.584687	3.84636	0.000119885	0.000410992	3.38617				RLTR13A:ERVK:LTR	3808.76	1.58671	0.159071	9.97488	1.96345e-23	4.98458e-21	20.3024			Slc25a51	5724.37	-0.237426	0.090927	-2.61117	0.00902324	0.0207973	1.68199
EutTc1-N2:TcMar-Tc1:DNA	24.8968	2.24801	0.641173	3.50609	0.00045474	0.00139111	2.85664				RLTR51B_Mm:ERVK:LTR	5419.46	1.35899	0.13634	9.96769	2.11077e-23	5.28897e-21	20.2766			Acvr1b	3005.46	-0.237568	0.102479	-2.31821	0.0204378	0.0430112	1.36642
MMETn-int:ERVK:LTR	19.5453	2.23533	0.752505	2.97052	0.00297299	0.00765834	2.11587				MERVK26-int:ERVK:LTR	1798.47	1.88131	0.188816	9.9637	2.19721e-23	5.435e-21	20.2648			Kbtbd11	2997.28	-0.237767	0.0961879	-2.4719	0.0134396	0.0296075	1.5286
L1M6:L1:LINE	43.4197	2.22681	0.5095	4.37058	1.23917e-05	5.10868e-05	4.29169				MER31B:ERV1:LTR	8459.17	1.48402	0.149446	9.93015	3.07802e-23	7.51739e-21	20.1239			Ctnnd2	2093.52	-0.238221	0.104816	-2.27276	0.0230405	0.0477901	1.32066
RLTR42:ERVK:LTR	14.0977	2.22452	0.918189	2.42272	0.0154046	0.0334251	1.47593				RLTR47:ERVK:LTR	37820.3	1.36504	0.13759	9.92107	3.37131e-23	8.13075e-21	20.0899			Large1	3283.28	-0.238363	0.104427	-2.28259	0.0224543	0.046725	1.33045
UCON89:hAT:DNA	11.7819	2.21872	0.910646	2.43642	0.0148333	0.0323019	1.49077				MamTip3B:hAT-Tip100:DNA	9404.92	1.29601	0.130692	9.91648	3.52989e-23	8.4081e-21	20.0753			Actn1	22863.4	-0.23882	0.0839505	-2.84477	0.0044444	0.0110418	1.95696
RLTR13G:ERVK:LTR	1181.73	2.2083	0.203743	10.8386	2.25795e-27	1.17743e-24	23.9291				RLTR13E:ERVK:LTR	1556.3	1.54711	0.156365	9.8942	4.41121e-23	1.02354e-20	19.9899			Pknox2	2854.27	-0.239398	0.0971969	-2.46302	0.0137772	0.0302443	1.51936
LTRIS2:ERV1:LTR	47.9533	2.19004	0.530223	4.13042	3.62103e-05	0.000136267	3.86561				Tigger23a:TcMar-Tigger:DNA	1963.85	1.36465	0.137939	9.89319	4.45618e-23	1.02354e-20	19.9899			St8sia5	9050.09	-0.239399	0.088138	-2.71619	0.00660388	0.0157295	1.80329
X15_LINE:L2:LINE	154.477	2.16949	0.303862	7.13971	9.3531e-13	1.63459e-11	10.7866				MER104:TcMar-Tc2:DNA	3303.16	1.34625	0.136508	9.86206	6.07899e-23	1.36381e-20	19.8652			Ncstn	24660.7	-0.239652	0.0907145	-2.64182	0.00824614	0.0191965	1.71678
A230107N01Rik	15.4917	2.13043	0.743552	2.86521	0.00416729	0.0104015	1.9829				RLTR30D2_MM:ERV1:LTR	4327.7	1.34144	0.136044	9.8603	6.18642e-23	1.37196e-20	19.8627			Zmynd11	4168.06	-0.239661	0.103979	-2.3049	0.021172	0.0443676	1.35293
ETnERV2-int:ERVK:LTR	10.7782	2.13024	0.900427	2.36581	0.0179905	0.0384054	1.41561				Tigger18a:TcMar-Tigger:DNA	12749	1.32679	0.13551	9.79105	1.23011e-22	2.63707e-20	19.5789			Abcg1	24467.7	-0.240315	0.0941227	-2.55321	0.0106736	0.0241426	1.61722
X2a_DNA:DNA:DNA	20.3652	2.08042	0.671564	3.09788	0.00194913	0.00522966	2.28153				RLTR9A3B:ERVK:LTR	5448.4	1.21751	0.124411	9.78617	1.29088e-22	2.73696e-20	19.5627			Ptpra	7050.09	-0.241495	0.0864894	-2.7922	0.00523514	0.0127857	1.89328
MER97d:hAT-Tip100:DNA	523.451	2.06506	0.228535	9.03606	1.6242e-19	1.64069e-17	16.785				UCON100:hAT-hAT19:DNA	1001.18	1.56375	0.160995	9.71303	2.6533e-22	5.33258e-20	19.2731			Cherp	21652.4	-0.242458	0.0857977	-2.82592	0.00471447	0.0116438	1.93391
X24_DNA:DNA:DNA	18.3812	2.05595	0.72219	2.84682	0.00441577	0.0109749	1.9596				EUTREP4:PiggyBac:DNA	3581.47	1.38295	0.143338	9.64816	5.00446e-22	9.75314e-20	19.0109			Eef1a1	29346	-0.242536	0.0899864	-2.69525	0.00703355	0.0166407	1.77883
L1M6B:L1:LINE	73.6317	2.04636	0.358172	5.71335	1.10771e-08	8.12632e-08	7.09011				RLTR14-int:ERV1:LTR	15368.9	1.23192	0.128725	9.57013	1.06773e-21	1.98084e-19	18.7032			Rusc1	6742.98	-0.242619	0.0905877	-2.67828	0.00740023	0.0174143	1.75909
RLTR19C:ERVK:LTR	175.372	2.03876	0.319066	6.38977	1.66138e-10	1.78977e-09	8.7472				L1ME3B:L1:LINE	3475.56	1.36436	0.142869	9.54972	1.30042e-21	2.38956e-19	18.6217			Arl8a	1831.93	-0.243001	0.106741	-2.27655	0.0228133	0.0473684	1.32451
Charlie10a:hAT-Charlie:DNA	28.7142	2.0362	0.639007	3.18651	0.00144001	0.00396909	2.40131				RLTR13C2:ERVK:LTR	1726.55	1.16267	0.121924	9.53597	1.48497e-21	2.70293e-19	18.5682			Pcdhgc3	2785.59	-0.243181	0.0990768	-2.45447	0.0141092	0.0309099	1.5099
LTR86A1:ERVL:LTR	11.5223	2.02066	0.812215	2.48784	0.0128522	0.0284466	1.54597				BLACKJACK:hAT-Blackjack:DNA	2446.96	1.60225	0.168202	9.52573	1.63887e-21	2.90213e-19	18.5373			Ralbp1	11625.2	-0.243229	0.0844194	-2.8812	0.00396163	0.00993833	2.00269
RLTR48A:ERV1:LTR	38.4974	2.01944	0.49385	4.08918	4.32906e-05	0.000160501	3.79452				ERVB7_3-LTR_MM:ERVK:LTR	2176.57	1.31666	0.138222	9.52569	1.63953e-21	2.90213e-19	18.5373			Jakmip2	6688.67	-0.244256	0.088257	-2.76755	0.00564792	0.0136898	1.8636
RLTR14_RN:ERV1:LTR	72900.3	2.01743	0.110397	18.2743	1.326e-74	2.55839e-70	69.592				L1ME3Cz:L1:LINE	3159.58	1.40666	0.148155	9.49455	2.21167e-21	3.77627e-19	18.4229			B4galt5	4751.09	-0.244369	0.10348	-2.36151	0.0182009	0.03879	1.41128
Eulor2A:DNA:DNA	115.513	2.01043	0.303891	6.61563	3.69975e-11	4.5583e-10	9.3412				Lx9:L1:LINE	2526.7	1.26086	0.132964	9.48272	2.47733e-21	4.08527e-19	18.3888			Cds2	3607.35	-0.245209	0.106695	-2.29822	0.0215492	0.045065	1.34616
LTR80B:ERVL:LTR	333.385	1.99966	0.229169	8.7257	2.64537e-18	1.87646e-16	15.7267				MLTR11A:ERVK:LTR	1170.48	1.45083	0.153727	9.43769	3.81086e-21	6.12722e-19	18.2127			Zc3h13	14458.5	-0.245256	0.10732	-2.28529	0.0222959	0.0464254	1.33324
MLTR31A_MM:ERVK:LTR	91.3283	1.99413	0.367235	5.43013	5.63129e-08	3.5623e-07	6.44827				MusHAL1:L1:LINE	29059.4	1.25096	0.132766	9.42229	4.41341e-21	6.97969e-19	18.1562			Snrnp70	2178.91	-0.245315	0.105635	-2.3223	0.0202169	0.0426022	1.37057
MADE2:TcMar-Mariner:DNA	265138	1.99014	0.13662	14.567	4.55632e-48	1.46516e-44	43.8341				UCON80:hAT-Blackjack:DNA	1420.18	1.39268	0.148193	9.39775	5.57423e-21	8.60393e-19	18.0653			Ppp2r2c	8580.7	-0.245888	0.0949173	-2.59055	0.00958234	0.0219236	1.65909
RLTR6C_Mm:ERV1:LTR	384.482	1.98901	0.21827	9.11261	8.04242e-20	9.12767e-18	17.0396				Charlie17a:hAT-Charlie:DNA	21848.5	1.11293	0.119228	9.33449	1.01483e-20	1.49467e-18	17.8255			Igfbp4	6273.06	-0.246202	0.103331	-2.38267	0.0171878	0.0368485	1.43358
ERVB4_1B-I_MM:ERVK:LTR	388.707	1.98239	0.462339	4.28774	1.80499e-05	7.21472e-05	4.14178				MLTR12:ERV1:LTR	3017.25	1.57386	0.169093	9.30764	1.30699e-20	1.89602e-18	17.7222			Kcnb1	43062.2	-0.246248	0.0913947	-2.69433	0.00705297	0.0166826	1.77774
HAL1b:L1:LINE	85.1461	1.97923	0.39061	5.06702	4.04092e-07	2.16451e-06	5.66464				MamGypsy2-I:Gypsy:LTR	2607.88	1.50763	0.162336	9.28707	1.58589e-20	2.24986e-18	17.6478			Abcc5	11419.6	-0.246336	0.0886626	-2.77835	0.00546355	0.0132847	1.87665
ERVB3_1-I_MM:ERVK:LTR	1365.33	1.97748	0.193645	10.2119	1.75467e-24	5.73807e-22	21.2412				B2_Mm1a:B2:SINE	3939.78	1.14484	0.12388	9.24154	2.42966e-20	3.37251e-18	17.472			Phactr1	4959.74	-0.246581	0.0989942	-2.49086	0.0127433	0.0282478	1.54902
MER57E2:ERV1:LTR	368.388	1.95805	0.219993	8.90053	5.55806e-19	4.80884e-17	16.318				MER105:hAT-Charlie:DNA	9828.69	1.13865	0.123234	9.23975	2.47075e-20	3.40504e-18	17.4679			Ryr2	18891.7	-0.247407	0.0985009	-2.51172	0.0120143	0.0268448	1.57114
Tigger2b:TcMar-Tigger:DNA	72.7573	1.93699	0.358841	5.39792	6.74179e-08	4.19736e-07	6.37702				MER5B:hAT-Charlie:DNA	9014.38	1.21922	0.132172	9.22452	2.8483e-20	3.84301e-18	17.4153			Kpnb1	8694.48	-0.247947	0.0925464	-2.67917	0.00738054	0.0173743	1.76009
MER57E1:ERV1:LTR	134.35	1.93578	0.311452	6.21536	5.12087e-10	4.91692e-09	8.30831				Eutr18:LTR:LTR	31951.7	1.18296	0.128279	9.22181	2.92126e-20	3.91408e-18	17.4074			Cmas	25465.4	-0.248162	0.0883578	-2.8086	0.0049757	0.0122435	1.91209
Tigger14a:TcMar-Tigger:DNA	411.183	1.93511	0.214338	9.02828	1.74387e-19	1.70793e-17	16.7675				MT2A:ERVL:LTR	8608.51	1.1653	0.12677	9.19222	3.84803e-20	5.01648e-18	17.2996			Eprs	4767.34	-0.250281	0.0931515	-2.68681	0.00721377	0.0170191	1.76906
MER134:Crypton:DNA	16.0515	1.93416	0.781362	2.47537	0.0133099	0.0293487	1.53241				LTR40a:ERVL:LTR	5572.53	1.26485	0.137673	9.18737	4.02547e-20	5.21258e-18	17.2829			Kif3c	2899.87	-0.250619	0.0976361	-2.56687	0.0102622	0.0233186	1.6323
RLTR30B_MM:ERV1:LTR	136.933	1.93019	0.286627	6.73415	1.64896e-11	2.19717e-10	9.65814				Eulor9B:DNA:DNA	1194.37	1.5047	0.163974	9.17642	4.45642e-20	5.65672e-18	17.2474			Tnrc6c	9727.53	-0.251153	0.0895227	-2.80547	0.0050244	0.0123429	1.90858
RLTR13D5:ERVK:LTR	13.4096	1.92761	0.797721	2.4164	0.0156749	0.0339506	1.46915				Tigger21a:TcMar-Tigger:DNA	8142.58	1.29432	0.141061	9.17563	4.48948e-20	5.66144e-18	17.2471			Scg5	23248.2	-0.251163	0.0964415	-2.6043	0.00920618	0.0211654	1.67437
X5a_DNA:TcMar-Tigger:DNA	120.357	1.90494	0.353881	5.383	7.32559e-08	4.53594e-07	6.34333				RMER16B3:ERVK:LTR	1496.94	1.40075	0.152886	9.16209	5.08995e-20	6.25512e-18	17.2038			Tns1	9521.78	-0.251169	0.0992015	-2.53191	0.0113444	0.0255104	1.59328
Zaphod3:hAT-Tip100:DNA	104.632	1.89898	0.326882	5.80936	6.27118e-09	4.80143e-08	7.31863				Charlie1b:hAT-Charlie:DNA	1480.53	1.43824	0.157307	9.14286	6.0823e-20	7.28894e-18	17.1373			Leng8	4161.01	-0.251463	0.0992044	-2.5348	0.0112511	0.0253213	1.59651
UCON67:UCON67:Unknown	14.2434	1.89746	0.766021	2.47704	0.0132478	0.0292318	1.53414				Tigger9b:TcMar-Tigger:DNA	1326.13	1.45301	0.159014	9.13758	6.38679e-20	7.51383e-18	17.1241			Anxa7	8849.06	-0.252301	0.108684	-2.32142	0.0202642	0.0426879	1.3697
RLTR19B:ERVK:LTR	141.535	1.89703	0.3142	6.03763	1.56393e-09	1.35009e-08	7.86964				MER58D:hAT-Charlie:DNA	670.804	1.32572	0.145356	9.12049	7.47869e-20	8.59108e-18	17.066			Arf1	7924.41	-0.252404	0.104581	-2.41348	0.0158009	0.0341813	1.46621
Charlie9:hAT-Charlie:DNA	124.25	1.89417	0.349443	5.42053	5.94217e-08	3.74056e-07	6.42706				MER91C:hAT-Tip100:DNA	5838.4	1.17305	0.128618	9.12046	7.48057e-20	8.59108e-18	17.066			Sulf2	18009.7	-0.256031	0.103879	-2.46469	0.013713	0.030124	1.52109
MER90:ERV1:LTR	40.6633	1.89341	0.484018	3.91186	9.15882e-05	0.000320243	3.49452				RLTR6C_Mm:ERV1:LTR	384.482	1.98901	0.21827	9.11261	8.04242e-20	9.12767e-18	17.0396			Atp1a2	3232.49	-0.256102	0.108823	-2.35338	0.0186035	0.0395521	1.40283
LTRIS_Mm:ERV1:LTR	2247.46	1.891	0.169568	11.1519	7.01291e-29	4.88672e-26	25.311				LTR82A:ERVL:LTR	9613.87	1.33842	0.146944	9.10836	8.36374e-20	9.38198e-18	17.0277			Scamp5	2896.34	-0.256447	0.101722	-2.52105	0.0117006	0.0262135	1.58147
MER53:hAT-Blackjack:DNA	32.8674	1.88885	0.529922	3.5644	0.000364691	0.00113746	2.94406				UCON25:UCON25:Unknown	10754.6	1.18333	0.129913	9.10866	8.34022e-20	9.38198e-18	17.0277			Baz1b	5908.86	-0.25699	0.100032	-2.56909	0.0101965	0.0231913	1.63468
MERVK26-int:ERVK:LTR	1798.47	1.88131	0.188816	9.9637	2.19721e-23	5.435e-21	20.2648				BGLII_C:ERVK:LTR	4519.2	1.24334	0.136566	9.10433	8.68042e-20	9.68092e-18	17.0141			Shank2	11949.1	-0.257889	0.0956824	-2.69526	0.0070334	0.0166407	1.77883
LTR37-int:ERV1:LTR	16.1396	1.8736	0.723326	2.59026	0.0095904	0.0219394	1.65877				RLTRETN_Mm:ERVK:LTR	117533	1.10219	0.121076	9.10331	8.76219e-20	9.71596e-18	17.0125			Mfn2	4586.5	-0.258718	0.0940538	-2.75075	0.00594597	0.0143366	1.84355
RLTR13A1:ERVK:LTR	510.144	1.86362	0.210704	8.84471	9.17635e-19	7.49736e-17	16.1251				L1M3:L1:LINE	3818.24	1.36911	0.150577	9.09241	9.68659e-20	1.06796e-17	16.9714			Ubr4	3796.35	-0.259068	0.111343	-2.32675	0.0199786	0.0421737	1.37496
X9b_DNA:TcMar-Tigger:DNA	234.79	1.85146	0.28563	6.482	9.05121e-11	1.02545e-09	8.98909				Eutr16:hAT-Tip100:DNA	1815.47	1.47163	0.162047	9.08148	1.07105e-19	1.16095e-17	16.9352			Phactr3	2586.48	-0.259312	0.101714	-2.54943	0.01079	0.0243745	1.61306
ERVB2_1-I_MM:ERVK:LTR	295.077	1.84624	0.2373	7.78018	7.24225e-15	2.09493e-13	12.6788				MER58A:hAT-Charlie:DNA	1257.12	1.41995	0.156452	9.07593	1.12712e-19	1.2149e-17	16.9155			Stx6	4625.57	-0.259617	0.0918196	-2.82747	0.00469179	0.0115907	1.93589
LTR37A:ERV1:LTR	373.552	1.84539	0.23063	8.00152	1.22891e-15	4.33465e-14	13.363				HERVL74-int:ERVL:LTR	735.936	1.78121	0.196439	9.06754	1.21738e-19	1.28351e-17	16.8916			Myt1l	9380.11	-0.259838	0.102356	-2.53856	0.0111309	0.0250712	1.60082
RLTR13D3A1:ERVK:LTR	407.201	1.84093	0.219668	8.3805	5.27016e-17	2.6411e-15	14.5782				MER102b:hAT-Charlie:DNA	25806	1.22293	0.134902	9.06535	1.24208e-19	1.29539e-17	16.8876			Atp6v0a1	1745.56	-0.260111	0.113045	-2.30095	0.0213945	0.0447853	1.34886
L1_Mur3:L1:LINE	172.413	1.83345	0.258549	7.09134	1.32821e-12	2.24991e-11	10.6478				hAT-1_Mam:hAT-Tag1:DNA	5424.93	1.14712	0.126567	9.06329	1.2657e-19	1.30591e-17	16.8841			Cd81	2458.09	-0.260403	0.104387	-2.49459	0.0126103	0.027998	1.55287
X9a_DNA:DNA:DNA	215.546	1.83012	0.246656	7.41975	1.17342e-13	2.49339e-12	11.6032				L1M3d:L1:LINE	1644.19	1.24528	0.137425	9.06153	1.28628e-19	1.31337e-17	16.8816			Cdipt	4863.44	-0.261364	0.0939813	-2.78102	0.0054188	0.0131875	1.87984
L1_Mus3:L1:LINE	215.448	1.81197	0.268856	6.73958	1.58841e-11	2.12678e-10	9.67228				MLTR18C_MM:ERVK:LTR	1521.14	1.40923	0.155568	9.05861	1.32122e-19	1.34167e-17	16.8724			Brinp1	2458.87	-0.261783	0.0999809	-2.61833	0.00883616	0.0204149	1.69005
Charlie15b:hAT-Charlie:DNA	213.279	1.80983	0.24825	7.29033	3.09189e-13	6.04406e-12	11.2187				MER97d:hAT-Tip100:DNA	523.451	2.06506	0.228535	9.03606	1.6242e-19	1.64069e-17	16.785			Bcr	1666.8	-0.262329	0.11089	-2.36568	0.0179972	0.0384156	1.41549
LTR53-int:ERVL:LTR	15.1021	1.80002	0.795768	2.26199	0.0236978	0.0490218	1.30961				L5:RTE-X:LINE	4468.47	1.31695	0.14581	9.03199	1.68576e-19	1.65944e-17	16.78			Cdk5r2	13399.2	-0.262418	0.0971936	-2.69995	0.00693497	0.0164398	1.7841
HERVL74-int:ERVL:LTR	735.936	1.78121	0.196439	9.06754	1.21738e-19	1.28351e-17	16.8916				ORSL-2b:hAT-Tip100:DNA	27051.6	1.25589	0.139043	9.03242	1.67911e-19	1.65944e-17	16.78			Slc43a2	2185.69	-0.262459	0.113768	-2.30698	0.021056	0.0441688	1.35488
UCON21:DNA:DNA	1076.73	1.77336	0.439653	4.03353	5.49444e-05	0.000199981	3.69901				Tigger14a:TcMar-Tigger:DNA	411.183	1.93511	0.214338	9.02828	1.74387e-19	1.70793e-17	16.7675			Immt	2028.82	-0.262542	0.110642	-2.3729	0.0176491	0.0377309	1.4233
MER34-int:ERV1:LTR	3432.99	1.77326	0.167719	10.5728	3.98489e-26	1.78801e-23	22.7476				X10b_DNA:TcMar-Tigger:DNA	1817.99	1.17093	0.12974	9.02517	1.79412e-19	1.74827e-17	16.7574			Prpf19	3546.23	-0.26261	0.0969053	-2.70996	0.00672903	0.015985	1.79629
UCON28c:UCON28c:Unknown	15.9987	1.76492	0.723499	2.43942	0.0147109	0.0320714	1.49388				RLTR23:ERV1:LTR	2458.73	1.26287	0.140026	9.01885	1.90078e-19	1.8429e-17	16.7345			Cdk5r1	2437.62	-0.263059	0.103904	-2.53176	0.0113491	0.025518	1.59315
UCON44:TcMar-Tigger:DNA	26.0271	1.75338	0.560739	3.12691	0.00176656	0.00477834	2.32072				RMER5:ERV1:LTR	1202.85	1.39681	0.155012	9.01095	2.04284e-19	1.96092e-17	16.7075			Clcn6	3273.72	-0.26355	0.113898	-2.31392	0.0206719	0.0434612	1.3619
MER110A:ERV1:LTR	17.2797	1.73847	0.719585	2.41594	0.0156946	0.0339818	1.46875				UCON8:DNA:DNA	6779.28	1.19476	0.13272	9.00213	2.21387e-19	2.11457e-17	16.6748			Coro6	19967	-0.263895	0.103538	-2.54877	0.0108103	0.0244146	1.61235
Charlie29a:hAT-Charlie:DNA	30.2855	1.73837	0.54705	3.17772	0.00148436	0.00408431	2.38888				Tigger6a:TcMar-Tigger:DNA	2343.2	1.25205	0.139203	8.99443	2.37458e-19	2.24584e-17	16.6486			Atp6v1f	8817.61	-0.264191	0.0930664	-2.83874	0.00452923	0.0112294	1.94964
MARNA:TcMar-Mariner:DNA	2309.22	1.73797	0.170074	10.2189	1.63193e-24	5.4287e-22	21.2653				RMER20B:ERVK:LTR	27585.4	1.15273	0.12816	8.99447	2.37383e-19	2.24584e-17	16.6486			Trim35	8681.2	-0.264577	0.0909955	-2.90759	0.00364227	0.0092078	2.03584
Tigger17d:TcMar-Tigger:DNA	19.4849	1.73555	0.648765	2.67516	0.00746937	0.0175599	1.75548				ERVB4_2-LTR_MM:ERVK:LTR	1868.83	1.1661	0.129828	8.9819	2.66133e-19	2.49261e-17	16.6033			Sdc3	20189.2	-0.264951	0.0944534	-2.8051	0.00503016	0.0123538	1.9082
L1_Mur1:L1:LINE	107.351	1.73547	0.293129	5.92049	3.2098e-09	2.61307e-08	7.58285				Kanga1:TcMar-Tc2:DNA	15211	1.23979	0.138105	8.9772	2.77748e-19	2.58883e-17	16.5869			Kcnn2	2015.08	-0.265048	0.111098	-2.38571	0.0170463	0.03658	1.43676
MRLTR33:ERVK:LTR	232.182	1.73424	0.293227	5.91434	3.33201e-09	2.70571e-08	7.56772				RLTR13D6:ERVK:LTR	2271.52	1.37135	0.153064	8.95935	3.26594e-19	3.00062e-17	16.5228			Dnajb2	7219.28	-0.265167	0.093253	-2.84352	0.00446178	0.0110823	1.95537
RLTR13B2:ERVK:LTR	853.258	1.73362	0.169005	10.2578	1.09142e-24	3.76033e-22	21.4248				L1MB8:L1:LINE	4641.48	1.24988	0.139612	8.95248	3.47582e-19	3.14847e-17	16.5019			Abl2	4621.96	-0.265529	0.113112	-2.34748	0.0189009	0.0401137	1.39671
MER123:DNA:DNA	367.889	1.73341	0.214241	8.09093	5.9211e-16	2.23128e-14	13.6514				L1M:L1:LINE	819.648	1.42678	0.159558	8.94204	3.82059e-19	3.42858e-17	16.4649			Phrf1	1974.73	-0.265566	0.106145	-2.50192	0.0123521	0.027523	1.5603
Charlie16:hAT-Charlie:DNA	41.796	1.71865	0.614832	2.79531	0.00518499	0.0126792	1.89691				MER103C:hAT-Charlie:DNA	3384.79	1.26287	0.141355	8.93402	4.10796e-19	3.63574e-17	16.4394			Agfg2	4391.44	-0.265909	0.10753	-2.47287	0.0134031	0.029534	1.52968
Tigger19a:TcMar-Tigger:DNA	176.624	1.71424	0.312172	5.49133	3.98922e-08	2.61086e-07	6.58322				MER57E2:ERV1:LTR	368.388	1.95805	0.219993	8.90053	5.55806e-19	4.80884e-17	16.318			Arid1a	6012.54	-0.26669	0.101318	-2.63222	0.00848294	0.0196837	1.70589
UCON64:UCON64:Unknown	234.442	1.71409	0.297018	5.77101	7.87975e-09	5.94107e-08	7.22614				CR1-13_AMi:CR1:LINE	1648.85	1.36938	0.154077	8.88767	6.24054e-19	5.32765e-17	16.2735			Lrrc41	5730.45	-0.266754	0.102855	-2.59349	0.00950067	0.0217677	1.66219
RLTR22_Mus:ERVK:LTR	458.69	1.70797	0.214798	7.95154	1.84211e-15	6.19192e-14	13.2082				LTR106_Mam:LTR:LTR	1279.94	1.52623	0.171816	8.88289	6.51438e-19	5.48858e-17	16.2605			Nploc4	3794.68	-0.267236	0.0961626	-2.779	0.0054527	0.0132616	1.8774
L1ME4c:L1:LINE	22.1238	1.70323	0.592461	2.87484	0.00404229	0.0101157	1.995				X24_LINE:L2:LINE	4016.47	1.22966	0.138552	8.87506	6.98943e-19	5.83784e-17	16.2337			Babam1	3190.74	-0.267273	0.105894	-2.52397	0.0116039	0.026015	1.58478
MYSERV-int:ERVK:LTR	873.339	1.70198	0.559679	3.04099	0.00235805	0.00620699	2.20712				RLTR8:ERVK:LTR	1748.82	1.29465	0.146108	8.86088	7.93861e-19	6.59969e-17	16.1805			Arhgap1	2905.62	-0.267351	0.112611	-2.37412	0.0175908	0.0376207	1.42457
Looper:PiggyBac:DNA	67693.7	1.69568	0.133859	12.6676	8.93671e-37	1.43687e-33	32.8426				RLTR13A1:ERVK:LTR	510.144	1.86362	0.210704	8.84471	9.17635e-19	7.49736e-17	16.1251			Cplx1	1894.47	-0.267356	0.10497	-2.54699	0.0108658	0.0245256	1.61038
RLTR13B3:ERVK:LTR	186.29	1.69408	0.279883	6.0528	1.42354e-09	1.23999e-08	7.90658				6430573P05Rik	18545.4	0.981912	0.111022	8.84431	9.20946e-19	7.49736e-17	16.1251			Kif21b	4199.18	-0.267452	0.0933944	-2.86368	0.00418745	0.0104437	1.98114
LTR37B:ERV1:LTR	150.894	1.68309	0.286606	5.87248	4.29323e-09	3.39621e-08	7.469				MER113:hAT-Charlie:DNA	14834.7	1.13107	0.127995	8.83683	9.84708e-19	7.98275e-17	16.0978			Gtf2i	2661.61	-0.267538	0.103083	-2.59537	0.00944885	0.021667	1.6642
L2:L2:LINE	1399.68	1.678	0.167438	10.0216	1.22462e-23	3.32787e-21	20.4778				RLTR50B:ERVK:LTR	3150.76	1.38296	0.156563	8.83324	1.01685e-18	8.20885e-17	16.0857			Sirpa	5332.02	-0.26765	0.108193	-2.47384	0.0133671	0.0294648	1.5307
GSAT_MM:Satellite:Satellite	64.8707	1.67419	0.43319	3.86479	0.000111183	0.000383407	3.41634				L4_B_Mam:RTE-X:LINE	3427.32	1.11671	0.12659	8.82147	1.12968e-18	9.04401e-17	16.0436			Epc1	2604.29	-0.267912	0.117576	-2.27864	0.0226887	0.0471517	1.3265
MER110:ERV1:LTR	26.401	1.65913	0.569488	2.91337	0.00357551	0.0090616	2.0428				Tigger17a:TcMar-Tigger:DNA	4286.02	1.14115	0.129665	8.80077	1.35883e-18	1.07448e-16	15.9688			Clptm1	4125.77	-0.267974	0.0935532	-2.8644	0.00417801	0.0104242	1.98196
RLTR13A3:ERVK:LTR	57.1281	1.65726	0.456315	3.63183	0.000281417	0.000897465	3.04698				Lx6:L1:LINE	2156.74	1.22233	0.139065	8.7896	1.50095e-18	1.17165e-16	15.9312			Dcaf5	12258	-0.268321	0.0999232	-2.68527	0.00724708	0.0170873	1.76733
L2-2_Mam:L2:LINE	5751.36	1.65623	0.139747	11.8516	2.11023e-32	2.39499e-29	28.6207				MER34B:ERV1:LTR	7670.29	1.215	0.138238	8.78922	1.50601e-18	1.17165e-16	15.9312			Slc20a2	1808.03	-0.268772	0.108777	-2.47085	0.0134792	0.0296791	1.52755
X1_DNA:TcMar-Tigger:DNA	29.0094	1.64273	0.606573	2.70821	0.00676467	0.0160598	1.79426				F630028O10Rik	6380.58	1.03629	0.117903	8.78933	1.5045e-18	1.17165e-16	15.9312			Carm1	45060.8	-0.269615	0.0800447	-3.36831	0.000756311	0.00220427	2.65674
EutTc1-N1:TcMar-Tc1:DNA	329.929	1.63912	0.205398	7.98022	1.46075e-15	5.04179e-14	13.2974				L1MA4:L1:LINE	6801.27	1.1669	0.132822	8.78545	1.55734e-18	1.20672e-16	15.9184			Mpp2	2195.69	-0.26978	0.110287	-2.44616	0.0144386	0.031549	1.50101
LTRIS3:ERV1:LTR	52.2731	1.63908	0.409043	4.00711	6.14656e-05	0.000222162	3.65333				L1MEj:L1:LINE	5327.76	1.22861	0.14001	8.77522	1.70573e-18	1.29568e-16	15.8875			Gnl3l	4774.94	-0.27028	0.110819	-2.43894	0.0147305	0.032107	1.4934
MER34C:ERV1:LTR	508.374	1.63348	0.208596	7.83085	4.84566e-15	1.4631e-13	12.8347				L1MA5A:L1:LINE	1048.84	1.53135	0.174701	8.76554	1.85889e-18	1.40539e-16	15.8522			Grb2	7331	-0.270383	0.0929685	-2.90833	0.0036337	0.00919216	2.03658
MER126:DNA:DNA	23.7877	1.63308	0.631726	2.58511	0.00973467	0.0222299	1.65306				RLTR9C:ERVK:LTR	1210.3	1.43515	0.163764	8.76354	1.89212e-18	1.41498e-16	15.8492			Letm1	1571.63	-0.27068	0.112808	-2.39946	0.0164192	0.0353484	1.45163
RLTR28:ERVL:LTR	299839	1.63251	0.124165	13.1478	1.75146e-39	3.75474e-36	35.4254				Gab3	6490.4	0.937487	0.107025	8.75954	1.96048e-18	1.46044e-16	15.8355			Pgap4	1646.97	-0.270915	0.107353	-2.52359	0.0116163	0.0260399	1.58436
MER131:DNA:DNA	3181.23	1.61794	0.162002	9.98716	1.73477e-23	4.52307e-21	20.3446				RLTR20C:ERVK:LTR	2548.77	1.15386	0.131803	8.75439	2.05213e-18	1.52284e-16	15.8173			Jpt1	2631.59	-0.271382	0.11335	-2.3942	0.0166566	0.0358035	1.44607
MYSERV16_I:ERVK:LTR	66.5233	1.6174	0.432901	3.73619	0.000186831	0.000616824	3.20984				Charlie1:hAT-Charlie:DNA	1425.38	1.27525	0.145739	8.75024	2.12903e-18	1.56189e-16	15.8064			Rps24	3460.22	-0.271764	0.103554	-2.62438	0.00868074	0.0200823	1.69719
Eutr11:DNA:DNA	1.12935e+06	1.61659	0.111287	14.5263	8.259e-48	2.27642e-44	43.6427				MER5C1:hAT-Charlie:DNA	2049.65	1.22458	0.139966	8.74917	2.14925e-18	1.57036e-16	15.804			Nub1	5149.94	-0.271829	0.107971	-2.51761	0.0118154	0.0264402	1.57774
RLTR12B:ERVK:LTR	62.9233	1.61596	0.422883	3.8213	0.000132749	0.000450863	3.34596				ID2:ID:SINE	1672.47	1.1722	0.134031	8.7457	2.21633e-18	1.60579e-16	15.7943			Samd4b	2838.3	-0.272001	0.111479	-2.43993	0.0146899	0.0320383	1.49433
RLTR12A:ERVK:LTR	114.068	1.6121	0.311096	5.18201	2.19507e-07	1.24053e-06	5.90639				MER5A:hAT-Charlie:DNA	90813.8	1.17347	0.134249	8.74099	2.31079e-18	1.6636e-16	15.779			Tril	2117.29	-0.272436	0.105091	-2.59238	0.00953135	0.0218225	1.6611
Charlie2a:hAT-Charlie:DNA	267.537	1.60933	0.208738	7.7098	1.26014e-14	3.39096e-13	12.4697				LTR79:ERVL:LTR	14907.8	1.11329	0.127408	8.73798	2.37307e-18	1.70208e-16	15.769			Aars	2176.97	-0.272581	0.110546	-2.46578	0.0136717	0.0300467	1.5222
Charlie4:hAT-Charlie:DNA	19.1922	1.60637	0.653372	2.45859	0.0139485	0.0305856	1.51448				L1ME3F:L1:LINE	1663.21	1.12737	0.129161	8.72842	2.58249e-18	1.83862e-16	15.7355			Rims3	2791.11	-0.272759	0.101364	-2.69089	0.00712621	0.0168331	1.77384
X6a_DNA:TcMar-Tigger:DNA	174.19	1.604	0.258012	6.21676	5.07514e-10	4.88134e-09	8.31146				LTR80B:ERVL:LTR	333.385	1.99966	0.229169	8.7257	2.64537e-18	1.87646e-16	15.7267			Zfp668	2242.55	-0.273399	0.120851	-2.26228	0.0236802	0.0489905	1.30989
BLACKJACK:hAT-Blackjack:DNA	2446.96	1.60225	0.168202	9.52573	1.63887e-21	2.90213e-19	18.5373				Tmem196	4325.71	0.988968	0.113473	8.71543	2.8965e-18	2.02482e-16	15.6936			Sptbn1	21847.1	-0.273446	0.0912341	-2.99719	0.00272477	0.00708515	2.14965
RLTR13D3:ERVK:LTR	30.9579	1.59391	0.568408	2.80417	0.00504464	0.0123831	1.90717				MLT2C1:ERVL:LTR	2469.68	1.21227	0.139175	8.71035	3.02934e-18	2.09491e-16	15.6788			Kars	38243.3	-0.274046	0.0916147	-2.99129	0.00277797	0.00720891	2.14213
MER127:TcMar-Tigger:DNA	34.3104	1.59007	0.475163	3.34638	0.000818753	0.00237086	2.62509				MLT1H-int:ERVL-MaLR:LTR	6688.36	1.25143	0.143828	8.70085	3.294e-18	2.26173e-16	15.6456			Per3	1830.05	-0.274349	0.11514	-2.38274	0.0171842	0.0368473	1.43359
RLTR22_Mur:ERVK:LTR	1703.39	1.58975	0.350558	4.53492	5.76251e-06	2.52801e-05	4.59722				Eulor6B:Crypton:DNA	4392.03	1.34371	0.154542	8.69476	3.4757e-18	2.36962e-16	15.6253			Pde4a	3473.13	-0.274413	0.10484	-2.61746	0.00885867	0.0204571	1.68916
RLTR13A:ERVK:LTR	3808.76	1.58671	0.159071	9.97488	1.96345e-23	4.98458e-21	20.3024				6530403H02Rik	5874.95	0.946721	0.109015	8.68436	3.8089e-18	2.5517e-16	15.5932			Katnip	2634.8	-0.274812	0.106098	-2.59017	0.00959281	0.0219423	1.65872
LTR55:ERVL:LTR	790.394	1.58632	0.184233	8.61041	7.28008e-18	4.5753e-16	15.3396				RLTR20B1:ERVK:LTR	3229.44	1.09917	0.126655	8.67846	4.01156e-18	2.65499e-16	15.5759			Atg4b	1092.75	-0.275593	0.119717	-2.30204	0.0213329	0.044666	1.35002
MamRep434:TcMar-Tigger:DNA	258.577	1.58621	0.22453	7.0646	1.61082e-12	2.66486e-11	10.5743				MER68:ERVL:LTR	12360.7	1.13784	0.131127	8.67745	4.04728e-18	2.66513e-16	15.5743			Cerk	4032.2	-0.275907	0.100798	-2.73724	0.00619575	0.0148572	1.82806
RLTR33:ERVK:LTR	724.539	1.58344	0.189144	8.37161	5.6836e-17	2.82627e-15	14.5488				Mir7669	4271.25	1.02034	0.117632	8.674	4.17186e-18	2.73782e-16	15.5626			Tnfrsf21	3909.19	-0.276039	0.114963	-2.4011	0.0163458	0.035206	1.45338
Charlie23a:hAT-Charlie:DNA	74.5992	1.5824	0.347146	4.55831	5.15672e-06	2.27974e-05	4.64212				RLTR26:ERVK:LTR	4990.88	1.04346	0.120421	8.66511	4.51092e-18	2.9503e-16	15.5301			Fnbp1	2948.88	-0.276385	0.109972	-2.51324	0.0119629	0.0267453	1.57275
ERVB4_1C-LTR_Mm:ERVK:LTR	6475.57	1.58126	0.152289	10.3833	2.95291e-25	1.16272e-22	21.9345				X8_LINE:CR1:LINE	3294.07	1.12214	0.129769	8.64722	5.27706e-18	3.42814e-16	15.4649			Khdrbs3	2784.78	-0.277607	0.103277	-2.68799	0.00718832	0.0169715	1.77028
L1_Rod:L1:LINE	42.2678	1.57501	0.520513	3.02588	0.00247913	0.00649719	2.18727				Gm21119	2014.78	0.998573	0.115493	8.64614	5.32686e-18	3.44887e-16	15.4623			Capn2	19315.5	-0.279707	0.108973	-2.56675	0.0102657	0.023324	1.6322
X26_DNA:TcMar-Tigger:DNA	195.779	1.57456	0.334429	4.70821	2.499e-06	1.16632e-05	4.93318				MARE11:MARE11:Unknown	1205.42	1.40607	0.162714	8.6414	5.55281e-18	3.5712e-16	15.4472			Golga3	12092.1	-0.280034	0.113119	-2.47557	0.0133023	0.0293386	1.53256
MLTR12:ERV1:LTR	3017.25	1.57386	0.169093	9.30764	1.30699e-20	1.89602e-18	17.7222				RLTR26C_MM:ERVK:LTR	2672.58	1.35707	0.157201	8.63267	5.99381e-18	3.83541e-16	15.4162			Rtl6	2068.75	-0.280522	0.119514	-2.34718	0.0189161	0.0401415	1.39641
RLTR1C:ERV1:LTR	19.8846	1.57373	0.621957	2.53029	0.0113969	0.0256045	1.59168				RMER17C2:ERVK:LTR	2929.91	1.14689	0.132858	8.63248	6.00339e-18	3.83541e-16	15.4162			Hdac6	5868.96	-0.281185	0.106486	-2.64057	0.00827673	0.0192561	1.71543
L1_Mur2:L1:LINE	143.217	1.57214	0.292747	5.37031	7.86028e-08	4.83906e-07	6.31524				AmnHarb1:PIF-Harbinger:DNA	956.261	1.54263	0.178807	8.62733	6.28007e-18	3.99893e-16	15.3981			Kcnq2	3849.09	-0.281468	0.11003	-2.55811	0.0105242	0.0238523	1.62247
MER124:DNA:DNA	90.1948	1.57119	0.319549	4.9169	8.79265e-07	4.4484e-06	5.3518				MER94:hAT-Blackjack:DNA	1305.29	1.38892	0.161093	8.62187	6.58694e-18	4.16683e-16	15.3802			Kalrn	2923.19	-0.282121	0.0945299	-2.98446	0.0028408	0.00735612	2.13335
MER31A:ERV1:LTR	34.8561	1.56827	0.521804	3.00547	0.00265171	0.00690634	2.16075				LTR55:ERVL:LTR	790.394	1.58632	0.184233	8.61041	7.28008e-18	4.5753e-16	15.3396			Ephb1	3334.88	-0.28252	0.0969027	-2.9155	0.0035512	0.00900631	2.04545
Charlie26a:hAT-Charlie:DNA	472.299	1.56612	0.208989	7.49377	6.69254e-14	1.51734e-12	11.8189				MLT1C:ERVL-MaLR:LTR	5549.59	1.13559	0.132022	8.60149	7.86906e-18	4.91345e-16	15.3086			Slc6a8	2007.9	-0.282679	0.103672	-2.72666	0.00639786	0.0153	1.81531
UCON100:hAT-hAT19:DNA	1001.18	1.56375	0.160995	9.71303	2.6533e-22	5.33258e-20	19.2731				UCON78:DNA:DNA	1462.47	1.24977	0.145359	8.59784	8.1231e-18	5.04497e-16	15.2971			Chrna4	6031.31	-0.282982	0.108573	-2.60638	0.00915056	0.0210505	1.67674
Cheshire:hAT-Charlie:DNA	20.4472	1.56286	0.611076	2.55755	0.0105411	0.0238821	1.62193				ERVB7_2-LTR_MM:ERVK:LTR	7031.41	1.06924	0.124364	8.59771	8.13199e-18	5.04497e-16	15.2971			Csnk2a2	4192.15	-0.283661	0.0978878	-2.89782	0.00375766	0.00947469	2.02343
MER63C:hAT-Tip100:DNA	1900.8	1.56051	0.154199	10.1201	4.49833e-24	1.31501e-21	20.8811				Arl5a	13793.9	0.982395	0.114282	8.59626	8.23526e-18	5.09266e-16	15.2931			Akap9	2781.8	-0.284575	0.115883	-2.45572	0.0140604	0.0308135	1.51126
RCHARR1:hAT-Charlie:DNA	4351.85	1.55363	0.136986	11.3416	8.16648e-30	6.56517e-27	26.1828				L2a:L2:LINE	2500.18	1.37997	0.160694	8.58757	8.8827e-18	5.44072e-16	15.2643			Ehd3	1507.12	-0.284641	0.122643	-2.32089	0.0202926	0.0427382	1.36918
Charlie17:hAT-Charlie:DNA	883.394	1.55055	0.194392	7.97643	1.50624e-15	5.1803e-14	13.2856				MER89:ERV1:LTR	869.092	1.36995	0.15957	8.58526	9.06337e-18	5.53382e-16	15.257			Pnpla6	2540.55	-0.284698	0.110292	-2.58131	0.00984265	0.0224473	1.64884
Tigger6b:TcMar-Tigger:DNA	48.1504	1.5483	0.428518	3.61314	0.000302513	0.000958403	3.01845				MER113A:hAT-Charlie:DNA	2136.21	1.10984	0.129292	8.58394	9.1677e-18	5.56231e-16	15.2547			Porcn	2576.13	-0.284782	0.105641	-2.69575	0.00702303	0.016624	1.77926
RLTR13E:ERVK:LTR	1556.3	1.54711	0.156365	9.8942	4.41121e-23	1.02354e-20	19.9899				Nova1	6259.94	0.907089	0.105922	8.56378	1.09227e-17	6.44473e-16	15.1908			Syt7	1630.37	-0.285112	0.109958	-2.59292	0.00951658	0.0217989	1.66157
AmnHarb1:PIF-Harbinger:DNA	956.261	1.54263	0.178807	8.62733	6.28007e-18	3.99893e-16	15.3981				L1MdFanc_I:L1:LINE	6606.95	1.17364	0.137146	8.55763	1.15208e-17	6.77691e-16	15.169			Pea15a	17575	-0.285722	0.0875116	-3.26497	0.00109478	0.00309172	2.5098
MER92B:ERV1:LTR	47.7134	1.5403	0.50516	3.04913	0.00229506	0.00605757	2.2177				LTR90A:LTR:LTR	1523.27	1.31189	0.153311	8.55707	1.15771e-17	6.78933e-16	15.1682			Srpk1	1817.5	-0.286044	0.115174	-2.48358	0.0130069	0.0287529	1.54132
Charlie20a:hAT-Charlie:DNA	47.7601	1.53945	0.453047	3.398	0.000678816	0.00199529	2.69999				MER119:hAT-Charlie:DNA	1602.83	1.39259	0.162817	8.55307	1.19857e-17	7.00762e-16	15.1544			Fam163b	6430.99	-0.286365	0.0885443	-3.23415	0.00122007	0.00341062	2.46717
Zaphod5b:hAT-Tip100:DNA	25.0826	1.53713	0.673854	2.2811	0.0225427	0.0468937	1.32889				EuthAT-2:hAT-Ac:DNA	6427.57	1.2426	0.145341	8.54956	1.23561e-17	7.18067e-16	15.1438			Faah	3276	-0.286807	0.0943174	-3.04087	0.00235899	0.00620762	2.20707
RMER16B2:ERVK:LTR	55.6829	1.5351	0.414276	3.7055	0.000210977	0.000689932	3.16119				L2d2:L2:LINE	810.253	1.34469	0.157355	8.54557	1.27907e-17	7.4109e-16	15.1301			Slc45a4	2808.9	-0.287053	0.104992	-2.73405	0.00625606	0.0149906	1.82418
L1MA5A:L1:LINE	1048.84	1.53135	0.174701	8.76554	1.85889e-18	1.40539e-16	15.8522				RodERV21-int:ERV1:LTR	1580.01	1.43512	0.167969	8.54397	1.29693e-17	7.4919e-16	15.1254			Smpd4	1747.5	-0.287247	0.118985	-2.41416	0.0157717	0.0341257	1.46692
Arthur1A:hAT-Tip100:DNA	434.333	1.53112	0.202074	7.57703	3.5355e-14	8.49489e-13	12.0708				MER74B:ERVL:LTR	5419.36	1.2837	0.150321	8.53973	1.34532e-17	7.74663e-16	15.1109			Acsl1	5757.61	-0.28771	0.109095	-2.63723	0.00835854	0.0194207	1.71173
UCON34:hAT-Charlie:DNA	273.64	1.52921	0.203426	7.51731	5.59162e-14	1.28896e-12	11.8898				RLTR26D_MM:ERVK:LTR	18163.4	1.05246	0.123285	8.53685	1.37929e-17	7.87337e-16	15.1038			Ksr2	1958.25	-0.287734	0.111432	-2.58216	0.00981849	0.0224001	1.64975
MER97a:hAT-Tip100:DNA	52.3468	1.52749	0.553353	2.76042	0.00577262	0.013964	1.85499				Gm10400	18990.8	1.03791	0.12188	8.51585	1.65368e-17	9.32929e-16	15.0302			Kctd13	49267.6	-0.287889	0.0872747	-3.29865	0.000971508	0.00277446	2.55682
MER63B:hAT-Blackjack:DNA	267.523	1.52706	0.237451	6.43105	1.26728e-10	1.394e-09	8.85574				Olfr920	2593.44	1.03617	0.122108	8.48571	2.14406e-17	1.18872e-15	14.9249			Atp13a1	9480.6	-0.28794	0.0947288	-3.03962	0.00236875	0.00622907	2.20558
LTR106_Mam:LTR:LTR	1279.94	1.52623	0.171816	8.88289	6.51438e-19	5.48858e-17	16.2605				Tigger16a:TcMar-Tigger:DNA	501.158	1.30395	0.153778	8.4794	2.26352e-17	1.23718e-15	14.9076			Patz1	2605.94	-0.289	0.105309	-2.74432	0.00606367	0.0145821	1.83618
Charlie14a:hAT-Charlie:DNA	58.82	1.52419	0.453863	3.35826	0.000784334	0.00227803	2.64244				RLTR31B2:ERVK:LTR	13814.6	1.0771	0.127023	8.47955	2.26072e-17	1.23718e-15	14.9076			Cmtr1	1470.08	-0.289482	0.128248	-2.2572	0.0239956	0.0495368	1.30507
UCON58:DNA:DNA	166.356	1.52407	0.281923	5.40598	6.44532e-08	4.02317e-07	6.39543				Eulor1:DNA:DNA	1573.25	1.3617	0.160651	8.47618	2.3271e-17	1.26833e-15	14.8968			Gm28043	1187.24	-0.289594	0.122961	-2.35516	0.0185146	0.0393936	1.40457
L1M2:L1:LINE	22.4206	1.52181	0.591172	2.57423	0.0100463	0.0228767	1.64061				L1MCa:L1:LINE	1085.88	1.26692	0.149531	8.47259	2.39996e-17	1.30436e-15	14.8846			Armcx4	1187.24	-0.289594	0.122961	-2.35516	0.0185146	0.0393936	1.40457
MER20B:hAT-Charlie:DNA	192.705	1.52003	0.268106	5.6695	1.43211e-08	1.02262e-07	6.99029				B2_Mm2:B2:SINE	4655.27	1.23861	0.146402	8.46031	2.66659e-17	1.43713e-15	14.8425			Herc2	3650.5	-0.289607	0.10662	-2.71626	0.00660249	0.0157295	1.80329
MER96B:hAT-Tip100:DNA	97.9392	1.51961	0.334038	4.54922	5.38459e-06	2.37301e-05	4.6247				MER91B:hAT-Tip100:DNA	1477.05	1.25016	0.147895	8.45302	2.83868e-17	1.52561e-15	14.8166			Cbln2	1638.03	-0.289657	0.115119	-2.51616	0.0118642	0.0265461	1.576
UCON97:DNA:DNA	434.399	1.51401	0.207074	7.31144	2.64302e-13	5.2302e-12	11.2815				L1Lx_IV:L1:LINE	2887.59	1.26829	0.150048	8.45256	2.84979e-17	1.52733e-15	14.8161			Rab7	5437.58	-0.289659	0.0994871	-2.91153	0.00359666	0.00910802	2.04058
RMER2:ERV1:LTR	235.626	1.51055	0.233696	6.46375	1.02141e-10	1.1451e-09	8.94116				X6B_LINE:CR1:LINE	3096.82	1.22195	0.144927	8.43149	3.41301e-17	1.81134e-15	14.742			Nfx1	1675.85	-0.289746	0.122679	-2.36183	0.0181851	0.0387652	1.41156
RLTR19:ERVK:LTR	1916.18	1.50926	0.138275	10.9149	9.7811e-28	5.3919e-25	24.2683				L1ME3G:L1:LINE	2421.91	1.26573	0.150197	8.42714	3.54221e-17	1.87242e-15	14.7276			Ube2z	18133.2	-0.289995	0.0827954	-3.50255	0.000460829	0.00140712	2.85167
MamGypsy2-I:Gypsy:LTR	2607.88	1.50763	0.162336	9.28707	1.58589e-20	2.24986e-18	17.6478				ETnERV3-int:ERVK:LTR	944.856	1.43237	0.169992	8.42615	3.5721e-17	1.88306e-15	14.7251			Lrrtm1	1112.9	-0.289995	0.124793	-2.32381	0.0201355	0.0424723	1.37189
Eulor9B:DNA:DNA	1194.37	1.5047	0.163974	9.17642	4.45642e-20	5.65672e-18	17.2474				UCON4:Unspecified:Unspecified	20741.2	1.06266	0.126217	8.41928	3.78809e-17	1.98607e-15	14.702			Mapk4	2275.31	-0.290012	0.117281	-2.4728	0.0134059	0.0295367	1.52964
Helitron1Nb_Mam:Helitron:RC	55.853	1.5031	0.395761	3.798	0.000145867	0.000491676	3.30832				L1M3e:L1:LINE	4766.62	1.12121	0.133233	8.4154	3.91553e-17	2.04179e-15	14.69			Rbsn	4915.57	-0.290155	0.099269	-2.92291	0.00346772	0.00882202	2.05443
LTR72_RN:ERV1:LTR	83.9324	1.50195	0.334935	4.4843	7.31551e-06	3.15339e-05	4.50122				MLT1A:ERVL-MaLR:LTR	4079.58	1.16722	0.138805	8.40903	4.13399e-17	2.12696e-15	14.6722			Glul	3253.17	-0.290979	0.102053	-2.85127	0.00435453	0.010831	1.96533
MURVY-LTR:ERV1:LTR	102.971	1.49848	0.326462	4.59005	4.43148e-06	1.98682e-05	4.70184				MARE4:hAT-Tip100:DNA	3208.34	1.31329	0.1563	8.40239	4.37495e-17	2.22718e-15	14.6522			Fam219a	32569.1	-0.291181	0.111206	-2.61839	0.00883455	0.0204136	1.69008
Eulor12:DNA:DNA	46.9896	1.49585	0.453787	3.29637	0.000979437	0.00279297	2.55393				LTR52:ERVL:LTR	829.422	1.35696	0.161614	8.39632	4.60683e-17	2.32681e-15	14.6332			Tent4a	4236.09	-0.291223	0.0941051	-3.09466	0.0019704	0.00528306	2.27711
MER33:hAT-Charlie:DNA	318.82	1.49335	0.224908	6.63983	3.14041e-11	3.92938e-10	9.40568				MLT1I:ERVL-MaLR:LTR	9142.14	1.06225	0.126531	8.39516	4.65255e-17	2.34377e-15	14.6301			Vgll4	3173.91	-0.291329	0.12348	-2.35933	0.018308	0.0389884	1.40906
RLTR40:ERVK:LTR	181.186	1.49106	0.262102	5.68886	1.27893e-08	9.23489e-08	7.03457				RLTR13D3A1:ERVK:LTR	407.201	1.84093	0.219668	8.3805	5.27016e-17	2.6411e-15	14.5782			Chtf8	20060.9	-0.29166	0.105986	-2.75188	0.00592538	0.0142941	1.84484
LTR82B:ERVL:LTR	50.9463	1.49074	0.425852	3.50061	0.000464199	0.00141578	2.849				RLTR12B2:ERVK:LTR	2309.65	1.18497	0.141533	8.37236	5.64741e-17	2.81553e-15	14.5504			Derpc	2185.08	-0.292478	0.10065	-2.90588	0.00366226	0.00925227	2.03375
hAT-N1_Mam:hAT-Tip100:DNA	30.6022	1.49042	0.530186	2.81112	0.00493688	0.0121511	1.91539				RLTR33:ERVK:LTR	724.539	1.58344	0.189144	8.37161	5.6836e-17	2.82627e-15	14.5488			Nf2	2849.75	-0.292842	0.125064	-2.34154	0.0192042	0.0407038	1.39037
UCON39:TcMar-Tigger:DNA	203.231	1.49036	0.246483	6.04649	1.48034e-09	1.2831e-08	7.89174				Ankrd49	53634.7	0.974558	0.116495	8.36568	5.97682e-17	2.94928e-15	14.5303			Nup133	1593.25	-0.292935	0.110482	-2.65142	0.0080155	0.0187246	1.72759
Charlie2b:hAT-Charlie:DNA	530.383	1.48727	0.207023	7.18409	6.76568e-13	1.22226e-11	10.9128				MamRep137:TcMar-Tigger:DNA	16335.6	1.10596	0.132322	8.35807	6.37514e-17	3.13781e-15	14.5034			Tmem8b	4299.07	-0.293561	0.105516	-2.78214	0.00540021	0.0131489	1.88111
L1MDb:L1:LINE	21.2966	1.48527	0.605955	2.45113	0.0142409	0.0311595	1.50641				MER81:hAT-Blackjack:DNA	1987.6	1.0969	0.131249	8.35737	6.41327e-17	3.14854e-15	14.5019			Becn1	1661.34	-0.29358	0.115566	-2.54036	0.0110739	0.0249486	1.60295
MER31B:ERV1:LTR	8459.17	1.48402	0.149446	9.93015	3.07802e-23	7.51739e-21	20.1239				Gm20199	13345.9	1.0152	0.121698	8.342	7.30423e-17	3.57685e-15	14.4465			Nfasc	4454.5	-0.293756	0.103374	-2.84169	0.0044875	0.0111374	1.95322
RLTR48C:ERV1:LTR	399.841	1.47964	0.419109	3.53044	0.000414864	0.0012807	2.89255				RMER6BA:ERVK:LTR	1332.16	1.39749	0.167584	8.33907	7.48799e-17	3.65755e-15	14.4368			Mlst8	16786.3	-0.293887	0.0902	-3.25818	0.0011213	0.0031605	2.50024
L4_C_Mam:RTE-X:LINE	97.179	1.47876	0.351412	4.20805	2.57584e-05	9.96756e-05	4.00141				LTR16A:ERVL:LTR	1763.27	1.11387	0.133634	8.33523	7.73446e-17	3.75891e-15	14.4249			Mark3	1106.48	-0.294286	0.128481	-2.2905	0.0219925	0.0458777	1.3384
Kanga1a:TcMar-Tc2:DNA	574.093	1.47583	0.185402	7.96017	1.71803e-15	5.83587e-14	13.2339				Eulor9C:DNA:DNA	1630.92	1.31954	0.158401	8.3304	8.05685e-17	3.89596e-15	14.4094			Ppm1a	2798.64	-0.295179	0.103808	-2.84352	0.00446188	0.0110823	1.95537
Helitron2Na_Mam:Helitron:RC	21.1656	1.4751	0.640633	2.30257	0.0213033	0.0446089	1.35058				MMERGLN_LTR:ERV1:LTR	5075.7	1.10052	0.13216	8.32719	8.2786e-17	3.98323e-15	14.3998			Dlst	1648.24	-0.295547	0.120047	-2.46193	0.0138191	0.0303315	1.51811
L1MD:L1:LINE	147.001	1.475	0.263406	5.59973	2.1468e-08	1.48036e-07	6.82963				X5B_LINE:CR1:LINE	4631.11	1.14079	0.13707	8.32264	8.60263e-17	4.12883e-15	14.3842			Actg1	4975.06	-0.296139	0.0951031	-3.11387	0.0018465	0.00497435	2.30326
RMER12C:ERVK:LTR	618.891	1.473	0.204436	7.20518	5.79669e-13	1.06617e-11	10.9722				B1_Mur2:Alu:SINE	2400.81	1.1272	0.135465	8.32096	8.72549e-17	4.17741e-15	14.3791			Mtmr4	4786.84	-0.296212	0.0990102	-2.99173	0.002774	0.00719956	2.14269
Eutr16:hAT-Tip100:DNA	1815.47	1.47163	0.162047	9.08148	1.07105e-19	1.16095e-17	16.9352				L1MdTf_III:L1:LINE	2865.66	1.13458	0.13643	8.31623	9.08029e-17	4.32581e-15	14.3639			Nefh	4669.07	-0.296732	0.0928508	-3.1958	0.00139444	0.00385229	2.41428
Charlie25:hAT-Charlie:DNA	131.297	1.46658	0.276985	5.29482	1.19136e-07	7.0748e-07	6.15029				L1ME2z:L1:LINE	1057.03	1.36705	0.164582	8.3062	9.88172e-17	4.62847e-15	14.3346			Ptprn2	1123.36	-0.297856	0.130442	-2.28343	0.0224048	0.0466319	1.33132
L1ME4a:L1:LINE	1122.99	1.46481	0.407301	3.59639	0.000322662	0.00101581	2.99319				LTR33:ERVL:LTR	7170.11	1.15512	0.139067	8.30618	9.88354e-17	4.62847e-15	14.3346			Cox7a2l	1618.43	-0.297904	0.114976	-2.591	0.00956974	0.0218974	1.65961
MER125:Merlin:DNA	293.938	1.45929	0.228469	6.38723	1.68919e-10	1.81264e-09	8.74169				LTR75B:ERVL:LTR	2409.92	1.24282	0.149712	8.30139	1.02903e-16	4.78414e-15	14.3202			Capn5	1059.09	-0.29867	0.126686	-2.35756	0.0183957	0.0391578	1.40718
RLTR17B_Mm:ERVK:LTR	320.471	1.45846	0.258117	5.65039	1.60084e-08	1.1322e-07	6.94608				LTR16A1:ERVL:LTR	9296.17	1.07694	0.129813	8.29605	1.07632e-16	4.97998e-15	14.3028			Tex264	2109.81	-0.298679	0.114368	-2.61156	0.00901314	0.020779	1.68238
RMER12:ERVK:LTR	1021.88	1.45639	0.182574	7.97702	1.49907e-15	5.16485e-14	13.2869				Srgn	7825.89	0.999042	0.120498	8.29094	1.1236e-16	5.14934e-15	14.2882			Setd1a	3446.49	-0.298701	0.125392	-2.38213	0.0172127	0.0368962	1.43302
Charlie16a:hAT-Charlie:DNA	27.1668	1.45435	0.540811	2.6892	0.00716231	0.0169122	1.7718				MER5C:hAT-Charlie:DNA	742.291	1.39479	0.168304	8.28733	1.15822e-16	5.29541e-15	14.2761			Psmd7	12915.5	-0.299342	0.0939003	-3.18787	0.00143327	0.00395163	2.40322
Tigger9b:TcMar-Tigger:DNA	1326.13	1.45301	0.159014	9.13758	6.38679e-20	7.51383e-18	17.1241				Kanga1b:TcMar-Tc2:DNA	5658.55	1.19745	0.144622	8.27991	1.23273e-16	5.60952e-15	14.2511			Gprc5b	3982.59	-0.300001	0.0996389	-3.01089	0.00260486	0.00679624	2.16773
UCON85:UCON85:Unknown	223.655	1.45212	0.258433	5.61893	1.92149e-08	1.33983e-07	6.87295				Pate2	19911.3	0.997946	0.12056	8.27757	1.25716e-16	5.70307e-15	14.2439			Rnf157	2004.39	-0.300308	0.109034	-2.75425	0.00588259	0.0142051	1.84756
Kanga11a:TcMar-Tc2:DNA	583.794	1.45135	0.193018	7.51927	5.50818e-14	1.27428e-12	11.8947				MurERV4_19-int:ERVK:LTR	877.852	1.29731	0.156906	8.26804	1.36177e-16	6.13878e-15	14.2119			Tbc1d2b	18977.6	-0.300484	0.0873491	-3.44003	0.000581652	0.00173453	2.76082
MLTR11A:ERVK:LTR	1170.48	1.45083	0.153727	9.43769	3.81086e-21	6.12722e-19	18.2127				ID_B1:B4:SINE	10212.6	1.04044	0.12591	8.26336	1.41623e-16	6.33984e-15	14.1979			Ece1	6980.05	-0.300765	0.0916135	-3.28298	0.00102716	0.00291655	2.53513
RLTR45:ERVK:LTR	173.394	1.45001	0.228527	6.34501	2.22407e-10	2.33213e-09	8.63225				Tigger9a:TcMar-Tigger:DNA	1197.91	1.42135	0.172016	8.26293	1.42142e-16	6.34836e-15	14.1973			Psmb3	1664.07	-0.301165	0.115326	-2.61143	0.00901652	0.0207843	1.68226
Chap1a_Mam:hAT-Charlie:DNA	264877	1.44934	0.111217	13.0317	8.08063e-39	1.55908e-35	34.8071				L3b:CR1:LINE	2562.89	1.13908	0.137888	8.2609	1.4458e-16	6.4275e-15	14.192			Tkt	2498.38	-0.301714	0.101378	-2.97612	0.00291922	0.00753894	2.12269
RLTR6B_Mm:ERV1:LTR	294.738	1.4492	0.217546	6.66159	2.70878e-11	3.4429e-10	9.46307				L1M8:L1:LINE	2155.58	1.22259	0.148032	8.25898	1.46928e-16	6.51685e-15	14.186			Nipal3	1797.47	-0.302014	0.111785	-2.70174	0.00689771	0.0163584	1.78626
MER57D:ERV1:LTR	466.604	1.44556	0.195131	7.40818	1.28047e-13	2.70299e-12	11.5682				Tigger17b:TcMar-Tigger:DNA	6002.55	1.10916	0.134316	8.25788	1.48281e-16	6.54674e-15	14.184			Dhx30	16748.4	-0.302213	0.103842	-2.91031	0.00361067	0.00913869	2.03912
Arthur1:hAT-Tip100:DNA	180.62	1.4441	0.261964	5.5126	3.53567e-08	2.34424e-07	6.63				MER58C:hAT-Charlie:DNA	2690.9	1.16781	0.141477	8.2544	1.52661e-16	6.72476e-15	14.1723			Odc1	13810.8	-0.302283	0.0932764	-3.24072	0.00119228	0.00334067	2.47617
MER67D:ERV1:LTR	933.786	1.44325	0.176399	8.18174	2.79771e-16	1.14362e-14	13.9417				RLTR25A:ERVK:LTR	1811.71	1.31278	0.159076	8.25253	1.55074e-16	6.78459e-15	14.1685			Phf14	4867.93	-0.303096	0.110393	-2.7456	0.00604004	0.0145362	1.83755
Charlie5:hAT-Charlie:DNA	57.1849	1.43861	0.378519	3.80061	0.000144338	0.000486692	3.31275				MER112:hAT-Charlie:DNA	629.118	1.23842	0.150105	8.25034	1.57939e-16	6.8859e-15	14.162			Gfra1	3865.83	-0.303367	0.0950424	-3.19191	0.00141336	0.00390063	2.40887
Charlie1b:hAT-Charlie:DNA	1480.53	1.43824	0.157307	9.14286	6.0823e-20	7.28894e-18	17.1373				HAL1M8:L1:LINE	2255.88	1.19127	0.144439	8.24759	1.61624e-16	7.02334e-15	14.1535			Dnajb1	973.497	-0.30356	0.13404	-2.2647	0.0235313	0.0487087	1.31239
RLTR49:ERVK:LTR	213.968	1.43728	0.23914	6.01022	1.85273e-09	1.5699e-08	7.80413				MLT1E3:ERVL-MaLR:LTR	5260.14	1.05692	0.128269	8.23988	1.72382e-16	7.4406e-15	14.1284			Cpne9	1158.51	-0.304019	0.128202	-2.37141	0.0177204	0.0378749	1.42165
L1MA8:L1:LINE	69.626	1.43603	0.405014	3.54564	0.000391655	0.00121528	2.91532				ERVB5_2-LTR_MM:ERVK:LTR	842.211	1.29123	0.156748	8.23759	1.75712e-16	7.55055e-15	14.122			Scn2b	2967.58	-0.30427	0.102333	-2.97332	0.00294594	0.00759879	2.11926
RLTR9C:ERVK:LTR	1210.3	1.43515	0.163764	8.76354	1.89212e-18	1.41498e-16	15.8492				ORR1A3:ERVL-MaLR:LTR	8308.57	1.0447	0.126845	8.23602	1.78028e-16	7.63304e-15	14.1173			Kifbp	2550.52	-0.304384	0.101831	-2.98911	0.0027979	0.00725769	2.1392
RodERV21-int:ERV1:LTR	1580.01	1.43512	0.167969	8.54397	1.29693e-17	7.4919e-16	15.1254				ORR1E:ERVL-MaLR:LTR	7800.45	1.08701	0.13205	8.23185	1.84349e-16	7.88652e-15	14.1031			Gabarapl2	3196.69	-0.304953	0.105205	-2.89865	0.00374776	0.00945096	2.02452
ETnERV3-int:ERVK:LTR	944.856	1.43237	0.169992	8.42615	3.5721e-17	1.88306e-15	14.7251				MTB_Mm:ERVL-MaLR:LTR	6376.46	1.04564	0.127071	8.22878	1.89122e-16	8.07285e-15	14.093			Mapt	1506.35	-0.305219	0.110689	-2.75744	0.00582551	0.0140796	1.85141
Eulor9A:DNA:DNA	462.813	1.43163	0.186981	7.65657	1.90962e-14	4.86071e-13	12.3133				Gm17597	7120.42	0.995516	0.121045	8.22437	1.96218e-16	8.33884e-15	14.0789			Amph	3687.01	-0.305487	0.122965	-2.48435	0.012979	0.028701	1.5421
RLTR13F:ERVK:LTR	632.365	1.42937	0.19647	7.27525	3.45792e-13	6.6985e-12	11.174				RLTR44C:ERVK:LTR	2563.6	1.04049	0.126534	8.22301	1.98464e-16	8.40065e-15	14.0757			Nosip	5824.71	-0.305598	0.0950663	-3.21458	0.00130635	0.00362763	2.44038
MER73:ERVL:LTR	19.6735	1.42833	0.630129	2.26672	0.0234075	0.0484627	1.31459				L1MB5:L1:LINE	2768.7	1.08271	0.131745	8.21824	2.06517e-16	8.68051e-15	14.0615			Kctd3	6202.99	-0.305844	0.0886264	-3.45093	0.000558655	0.00167293	2.77652
MER54A:ERVL:LTR	23.9494	1.42739	0.604238	2.3623	0.018162	0.0387288	1.41197				MLT1H1:ERVL-MaLR:LTR	813.398	1.10408	0.134382	8.21598	2.10438e-16	8.80737e-15	14.0552			Macroh2a1	6334.69	-0.305886	0.12495	-2.44806	0.0143626	0.0314009	1.50306
L1M:L1:LINE	819.648	1.42678	0.159558	8.94204	3.82059e-19	3.42858e-17	16.4649				L1ME3D:L1:LINE	1697.33	1.26048	0.153746	8.19847	2.43461e-16	1.01018e-14	13.9956			Pde2a	2647.54	-0.306045	0.1141	-2.68224	0.00731299	0.01723	1.76371
CYRA11_Mm:Y-chromosome:Satellite	46.1386	1.42349	0.444888	3.19966	0.00137588	0.00380428	2.41973				Gm765	10603.1	1.02197	0.124661	8.19793	2.44567e-16	1.01259e-14	13.9946			Myh10	6784.08	-0.306111	0.113236	-2.7033	0.00686551	0.0162871	1.78816
MER58B:hAT-Charlie:DNA	56.1394	1.42304	0.39385	3.61314	0.000302512	0.000958403	3.01845				Tigger22N1:TcMar-Tigger:DNA	706.387	1.16056	0.141647	8.19334	2.54069e-16	1.04968e-14	13.9789			Olfm2	2909.17	-0.306242	0.100313	-3.05286	0.00226671	0.00598849	2.22268
RLTR48B:ERV1:LTR	629.216	1.42272	0.203634	6.98665	2.8152e-12	4.40166e-11	10.3564				MER57C2:ERV1:LTR	1210.71	1.27847	0.156112	8.18944	2.62437e-16	1.08193e-14	13.9658			Mapkbp1	7258.47	-0.306875	0.101985	-3.00902	0.00262092	0.00683443	2.1653
Tigger9a:TcMar-Tigger:DNA	1197.91	1.42135	0.172016	8.26293	1.42142e-16	6.34836e-15	14.1973				Charlie21a:hAT-Charlie:DNA	7594.8	1.1142	0.136075	8.18812	2.65333e-16	1.09154e-14	13.962			Armh4	2336.23	-0.307416	0.118562	-2.59288	0.00951765	0.0217989	1.66157
LTR81C:Gypsy:LTR	35.4534	1.42131	0.596973	2.38086	0.0172723	0.0370157	1.43161				Charlie32a:hAT-Charlie:DNA	6458.91	1.20196	0.146854	8.18472	2.72941e-16	1.12045e-14	13.9506			Iffo2	1296.04	-0.307462	0.122212	-2.51581	0.0118761	0.0265697	1.57561
MER58A:hAT-Charlie:DNA	1257.12	1.41995	0.156452	9.07593	1.12712e-19	1.2149e-17	16.9155				MLT1G3:ERVL-MaLR:LTR	33346.2	1.0743	0.131279	8.18334	2.76075e-16	1.13091e-14	13.9466			Mbtps1	879.742	-0.307482	0.133337	-2.30605	0.0211079	0.0442525	1.35406
ERVB4_3-I_MM:ERVK:LTR	3668.17	1.41984	0.140656	10.0944	5.85027e-24	1.6847e-21	20.7735				MER67D:ERV1:LTR	933.786	1.44325	0.176399	8.18174	2.79771e-16	1.14362e-14	13.9417			Sh2d5	1117.16	-0.307826	0.132665	-2.32033	0.0203232	0.0427981	1.36858
RMER3D-int:ERVK:LTR	488.157	1.41808	0.178095	7.96248	1.68627e-15	5.74821e-14	13.2405				Ube2g1	4061.33	1.0165	0.124282	8.17897	2.86287e-16	1.16532e-14	13.9336			AU040320	915.787	-0.307837	0.130563	-2.35776	0.0183855	0.0391403	1.40738
MamRep1879:hAT-Tip100:DNA	32.9411	1.41759	0.547067	2.59126	0.00956254	0.0218835	1.65988				Lx8b:L1:LINE	9944.98	1.24024	0.151651	8.17824	2.8803e-16	1.16995e-14	13.9318			Cxxc1	24368.9	-0.308153	0.0881571	-3.49549	0.000473184	0.00144022	2.84157
UCON18:UCON18:Unknown	38.5937	1.41716	0.494814	2.86402	0.00418301	0.0104345	1.98153				L1MB4:L1:LINE	1681.2	1.25221	0.153358	8.16531	3.20608e-16	1.29682e-14	13.8871			Srrm4	1194.6	-0.308256	0.118004	-2.61226	0.00899469	0.0207445	1.6831
L1ME3:L1:LINE	860.852	1.41705	0.175171	8.08948	5.99206e-16	2.24924e-14	13.648				MERVL_2A-int:ERVL:LTR	3657.41	1.07555	0.131733	8.1646	3.22496e-16	1.30173e-14	13.8855			Tet3	1257.98	-0.308422	0.121502	-2.53842	0.0111354	0.0250785	1.6007
UCON15:hAT-Ac:DNA	51.1888	1.41637	0.426289	3.32256	0.000891954	0.00256512	2.59089				ORR1A4:ERVL-MaLR:LTR	3499.8	1.06929	0.130987	8.16333	3.25925e-16	1.31282e-14	13.8818			Fto	1995.08	-0.30901	0.13362	-2.31261	0.0207443	0.0435945	1.36057
MER74C:ERVL:LTR	587.266	1.41357	0.189304	7.46716	8.19425e-14	1.80479e-12	11.7436				MTC:ERVL-MaLR:LTR	3962.49	1.06145	0.130074	8.16038	3.33977e-16	1.34245e-14	13.8721			Cpne5	1945.02	-0.309183	0.109264	-2.82967	0.00465955	0.0115243	1.93838
MLTR18C_MM:ERVK:LTR	1521.14	1.40923	0.155568	9.05861	1.32122e-19	1.34167e-17	16.8724				MurERV4-int:ERVK:LTR	2396.96	1.15391	0.14152	8.15368	3.53001e-16	1.41597e-14	13.8489			Rassf2	2836.19	-0.309524	0.10593	-2.92195	0.00347844	0.00884346	2.05338
L1ME3Cz:L1:LINE	3159.58	1.40666	0.148155	9.49455	2.21167e-21	3.77627e-19	18.4229				L1M4a1:L1:LINE	1953.97	1.29228	0.158525	8.15187	3.58333e-16	1.43437e-14	13.8433			Rnf208	16982.2	-0.309664	0.091685	-3.37748	0.000731543	0.00213757	2.67008
MARE11:MARE11:Unknown	1205.42	1.40607	0.162714	8.6414	5.55281e-18	3.5712e-16	15.4472				RMER16_Mm:ERVK:LTR	6319.85	1.11289	0.136555	8.14975	3.64679e-16	1.44776e-14	13.8393			Atp9b	2946.23	-0.31	0.107662	-2.87939	0.00398444	0.00999036	2.00042
LTR40b:ERVL:LTR	96.6947	1.40526	0.349303	4.02305	5.74501e-05	0.000208471	3.68095				BC024063	6204.86	0.967057	0.118793	8.1407	3.93009e-16	1.54749e-14	13.8104			Arhgap23	823.795	-0.310367	0.132202	-2.34767	0.018891	0.0401015	1.39684
RLTR13B1:ERVK:LTR	166.247	1.4032	0.259363	5.4102	6.29549e-08	3.94111e-07	6.40438				Gm5079	4652.45	0.979683	0.120395	8.13724	4.04401e-16	1.58588e-14	13.7997			Pcbp3	4002.51	-0.310541	0.103314	-3.00581	0.00264871	0.00690039	2.16113
RMER17A-int:ERVK:LTR	169.415	1.40251	0.290455	4.82865	1.37459e-06	6.70577e-06	5.17355				MER67B:ERV1:LTR	1535.04	1.19916	0.147412	8.13474	4.12823e-16	1.61562e-14	13.7917			Arl3	12802.4	-0.310624	0.0966326	-3.21449	0.00130676	0.00362809	2.44032
RMER16B3:ERVK:LTR	1496.94	1.40075	0.152886	9.16209	5.08995e-20	6.25512e-18	17.2038				RLTR9A:ERVK:LTR	3453.46	1.04513	0.12865	8.12388	4.51529e-16	1.75641e-14	13.7554			D6Wsu163e	3245.65	-0.310718	0.106049	-2.92994	0.00339022	0.00863511	2.06373
Charlie12:hAT-Charlie:DNA	349.941	1.40051	0.198728	7.04739	1.823e-12	2.97572e-11	10.5264				Chaserr	4915.77	1.00271	0.123637	8.11013	5.05668e-16	1.94738e-14	13.7105			Stard3	2277.1	-0.310882	0.102996	-3.0184	0.00254115	0.0066471	2.17737
RLTR17D_Mm:ERVK:LTR	3278.85	1.39971	0.137631	10.17	2.69815e-24	8.06984e-22	21.0931				MERV1_LTR:ERV1:LTR	3740.83	1.19853	0.147891	8.10414	5.31212e-16	2.03357e-14	13.6917			Hlcs	918.569	-0.311129	0.131912	-2.35861	0.0183435	0.0390553	1.40832
RMER6BA:ERVK:LTR	1332.16	1.39749	0.167584	8.33907	7.48799e-17	3.65755e-15	14.4368				RLTR28B:ERVL:LTR	1404.96	1.2027	0.148464	8.10098	5.45167e-16	2.07875e-14	13.6822			Gnb1	807.409	-0.311178	0.137655	-2.26057	0.0237856	0.0491823	1.30819
L1MA7:L1:LINE	997.933	1.39699	0.182341	7.6614	1.83913e-14	4.71237e-13	12.3268				Charlie7:hAT-Charlie:DNA	1333.89	1.2807	0.158129	8.09913	5.5353e-16	2.10647e-14	13.6764			Zfp652	1496.28	-0.311255	0.11094	-2.8056	0.00502232	0.0123393	1.90871
RMER5:ERV1:LTR	1202.85	1.39681	0.155012	9.01095	2.04284e-19	1.96092e-17	16.7075				BC037704	904.882	1.25762	0.155358	8.09496	5.72825e-16	2.17133e-14	13.6633			Slco3a1	12645.4	-0.311288	0.0896402	-3.47264	0.000515367	0.00155635	2.80789
MER5C:hAT-Charlie:DNA	742.291	1.39479	0.168304	8.28733	1.15822e-16	5.29541e-15	14.2761				Tigger1a_Art:TcMar-Tigger:DNA	1399.4	1.27722	0.157794	8.0942	5.76398e-16	2.18059e-14	13.6614			Vegfb	18007.7	-0.311336	0.095705	-3.25308	0.00114162	0.00321084	2.49338
UCON80:hAT-Blackjack:DNA	1420.18	1.39268	0.148193	9.39775	5.57423e-21	8.60393e-19	18.0653				MER123:DNA:DNA	367.889	1.73341	0.214241	8.09093	5.9211e-16	2.23128e-14	13.6514			Psmb2	15270.2	-0.311825	0.113214	-2.7543	0.00588174	0.0142048	1.84756
MER119:hAT-Charlie:DNA	1602.83	1.39259	0.162817	8.55307	1.19857e-17	7.00762e-16	15.1544				Tigger20a:TcMar-Tigger:DNA	2325.5	1.19653	0.147889	8.09067	5.93355e-16	2.23161e-14	13.6514			Aopep	1582.58	-0.312085	0.113458	-2.75066	0.00594758	0.0143387	1.84349
L1MC:L1:LINE	1594	1.3921	0.176315	7.89554	2.89065e-15	9.08344e-14	13.0417				L1ME3:L1:LINE	860.852	1.41705	0.175171	8.08948	5.99206e-16	2.24924e-14	13.648			Kcnab2	2455.69	-0.31232	0.113634	-2.74846	0.00598751	0.0144314	1.84069
MER94:hAT-Blackjack:DNA	1305.29	1.38892	0.161093	8.62187	6.58694e-18	4.16683e-16	15.3802				CR1_Mam:CR1:LINE	964.443	1.09346	0.135185	8.08858	6.03622e-16	2.26141e-14	13.6456			Hexb	1546.44	-0.312625	0.11132	-2.80834	0.00497982	0.0122505	1.91185
X6b_DNA:TcMar-Tigger:DNA	567.338	1.3874	0.18093	7.66816	1.74478e-14	4.50653e-13	12.3462				UCON31:UCON31:Unknown	1629.76	1.22209	0.151228	8.0811	6.41834e-16	2.39991e-14	13.6198			Dph1	8022.83	-0.312867	0.087837	-3.56191	0.000368168	0.00114775	2.94015
Eulor5A:Crypton-A:DNA	42.3801	1.38738	0.460927	3.00998	0.00261264	0.0068147	2.16655				Eny2	12764.6	0.926585	0.114688	8.07919	6.5199e-16	2.43317e-14	13.6138			Vapb	1896.36	-0.312916	0.117572	-2.66147	0.00777994	0.0182256	1.73932
RLTR50B:ERVK:LTR	3150.76	1.38296	0.156563	8.83324	1.01685e-18	8.20885e-17	16.0857				Tigger16b:TcMar-Tigger:DNA	4188.79	1.08664	0.134556	8.07578	6.70487e-16	2.49256e-14	13.6034			Cacna1b	4342.36	-0.31399	0.116566	-2.69367	0.00706697	0.0167137	1.77693
EUTREP4:PiggyBac:DNA	3581.47	1.38295	0.143338	9.64816	5.00446e-22	9.75314e-20	19.0109				RLTR17C_Mm:ERVK:LTR	757.212	1.37663	0.170503	8.07393	6.80684e-16	2.5256e-14	13.5976			Atp5g3	4980.1	-0.314418	0.10626	-2.95895	0.00308692	0.00792746	2.10087
L2a:L2:LINE	2500.18	1.37997	0.160694	8.58757	8.8827e-18	5.44072e-16	15.2643				Gm5148	25115.2	0.963221	0.119334	8.07166	6.93485e-16	2.56816e-14	13.5904			Ehmt1	809.684	-0.314425	0.137152	-2.29254	0.0218747	0.0456815	1.34026
L1MA6:L1:LINE	99.4088	1.37914	0.325268	4.24001	2.23512e-05	8.77049e-05	4.05698				PB1D11:Alu:SINE	4416.2	1.09327	0.135481	8.0695	7.05893e-16	2.6091e-14	13.5835			Golm1	1452.61	-0.314704	0.119199	-2.64016	0.00828678	0.0192749	1.71501
Arthur1B:hAT-Tip100:DNA	90.8417	1.37903	0.340789	4.04658	5.19712e-05	0.0001902	3.72079				RMER17B:ERVK:LTR	3857.9	1.087	0.134802	8.06368	7.40314e-16	2.73109e-14	13.5637			Nom1	1138.98	-0.315064	0.128198	-2.45764	0.0139855	0.0306563	1.51348
MER46C:TcMar-Tigger:DNA	541.32	1.37868	0.203585	6.77199	1.2702e-11	1.73687e-10	9.76023				ORR1A1-int:ERVL-MaLR:LTR	2162.68	1.06318	0.13188	8.06177	7.51966e-16	2.76351e-14	13.5585			Top3b	9587.06	-0.315232	0.107543	-2.93122	0.00337629	0.0086019	2.06541
ERVB2_1A-I_MM:ERVK:LTR	512.971	1.37864	0.175779	7.84303	4.39798e-15	1.34264e-13	12.872				Arhgap5	20820.3	0.938429	0.116451	8.05857	7.71941e-16	2.83153e-14	13.548			Nell2	2118.27	-0.315255	0.113393	-2.7802	0.00543255	0.0132176	1.87885
LTR91A:LTR:LTR	975.76	1.37735	0.183884	7.49034	6.86956e-14	1.55019e-12	11.8096				MamRep1527:LTR:LTR	2348.86	1.08301	0.134421	8.05687	7.82704e-16	2.86556e-14	13.5428			Gria1	1536.32	-0.315388	0.112605	-2.80084	0.00509691	0.0124939	1.9033
RLTR17C_Mm:ERVK:LTR	757.212	1.37663	0.170503	8.07393	6.80684e-16	2.5256e-14	13.5976				LTR87:ERVL:LTR	10809.8	1.17912	0.146628	8.04157	8.86921e-16	3.24096e-14	13.4893			Ptbp1	1242.1	-0.315498	0.122947	-2.56612	0.0102843	0.0233605	1.63152
UCON84:UCON84:Unknown	49.8417	1.37363	0.417662	3.28885	0.00100598	0.00286221	2.5433				E2f5	2703.83	1.00587	0.125191	8.03466	9.38402e-16	3.41614e-14	13.4665			Atp8a2	2507.12	-0.315992	0.119889	-2.6357	0.00839644	0.0195017	1.70993
RLTR30E_MM:ERV1:LTR	131.63	1.37239	0.32401	4.23565	2.27886e-05	8.91854e-05	4.04971				UCON66:UCON66:Unknown	1597.75	1.25152	0.155779	8.03391	9.44127e-16	3.43051e-14	13.4646			Pbx2	3511.97	-0.316712	0.0998835	-3.17081	0.00152014	0.00417228	2.37963
L1M5:L1:LINE	652.572	1.37191	0.210753	6.50958	7.53598e-11	8.68574e-10	9.06119				Btf3l4	3516.94	1.0045	0.125105	8.02923	9.8085e-16	3.54475e-14	13.4504			Fam214b	849.919	-0.317055	0.130107	-2.43688	0.0148145	0.0322645	1.49127
RLTR13D6:ERVK:LTR	2271.52	1.37135	0.153064	8.95935	3.26594e-19	3.00062e-17	16.5228				ORR1B2:ERVL-MaLR:LTR	4422.36	1.12276	0.139974	8.02116	1.04749e-15	3.75655e-14	13.4252			Fras1	1806.05	-0.317313	0.115758	-2.74117	0.00612207	0.0147112	1.83235
MER89:ERV1:LTR	869.092	1.36995	0.15957	8.58526	9.06337e-18	5.53382e-16	15.257				Acvr2a	5579.69	0.914362	0.114039	8.01797	1.0751e-15	3.84347e-14	13.4153			Tecpr2	6984.58	-0.318138	0.0871685	-3.64969	0.00026256	0.000841921	3.07473
CR1-13_AMi:CR1:LINE	1648.85	1.36938	0.154077	8.88767	6.24054e-19	5.32765e-17	16.2735				Charlie11:hAT-Charlie:DNA	696.313	1.23625	0.154199	8.01723	1.08159e-15	3.85734e-14	13.4137			Fstl1	1407.91	-0.318743	0.124581	-2.55853	0.0105115	0.0238291	1.62289
L1M3:L1:LINE	3818.24	1.36911	0.150577	9.09241	9.68659e-20	1.06796e-17	16.9714				LTR37A:ERV1:LTR	373.552	1.84539	0.23063	8.00152	1.22891e-15	4.33465e-14	13.363			Slc38a7	3194.19	-0.318764	0.106245	-3.00029	0.00269724	0.00701827	2.15377
RLTR1:ERV1:LTR	80.7383	1.36846	0.336109	4.07147	4.67182e-05	0.000172085	3.76426				MER76:ERVL:LTR	1195.63	1.12622	0.140745	8.00185	1.22559e-15	4.33465e-14	13.363			Slc25a19	25781.9	-0.318989	0.101517	-3.1422	0.00167681	0.00455988	2.34105
L1ME2z:L1:LINE	1057.03	1.36705	0.164582	8.3062	9.88172e-17	4.62847e-15	14.3346				Diaph2	4388.56	0.96029	0.120099	7.99579	1.28747e-15	4.51645e-14	13.3452			Pam	2512.81	-0.319074	0.104246	-3.06077	0.00220767	0.00584773	2.23301
UCON35:DNA:DNA	38.4599	1.36698	0.488852	2.7963	0.00516912	0.0126452	1.89807				LTR33A_v:ERVL:LTR	1645.37	1.27252	0.159182	7.99414	1.30486e-15	4.56913e-14	13.3402			Cct6a	7077.02	-0.319117	0.096583	-3.30407	0.000952919	0.00272662	2.56438
RLTR47:ERVK:LTR	37820.3	1.36504	0.13759	9.92107	3.37131e-23	8.13075e-21	20.0899				MER63D:hAT-Tip100:DNA	882.302	1.26397	0.158217	7.98884	1.36217e-15	4.72692e-14	13.3254			Map3k3	2553.49	-0.319341	0.104212	-3.06435	0.00218145	0.00578541	2.23767
Tigger23a:TcMar-Tigger:DNA	1963.85	1.36465	0.137939	9.89319	4.45618e-23	1.02354e-20	19.9899				MLT1J-int:ERVL-MaLR:LTR	8853	1.16128	0.145396	7.98699	1.38269e-15	4.7895e-14	13.3197			St6galnac4	951.912	-0.319401	0.126296	-2.52898	0.0114395	0.0256787	1.59043
L1ME3B:L1:LINE	3475.56	1.36436	0.142869	9.54972	1.30042e-21	2.38956e-19	18.6217				RMER16C:ERVK:LTR	634.197	1.35446	0.169678	7.98253	1.43368e-15	4.95723e-14	13.3048			Prmt8	813.08	-0.319422	0.139985	-2.28183	0.0224993	0.0468134	1.32963
Helitron1Na_Mam:Helitron:RC	65.9315	1.36394	0.372186	3.66468	0.000247645	0.000799142	3.09738				EutTc1-N1:TcMar-Tc1:DNA	329.929	1.63912	0.205398	7.98022	1.46075e-15	5.04179e-14	13.2974			Wasf3	6950.39	-0.31943	0.0959212	-3.33013	0.000868046	0.00250158	2.60179
RLTR42-int:ERVK:LTR	661.279	1.36353	0.18093	7.53622	4.83775e-14	1.1369e-12	11.9443				RMER12:ERVK:LTR	1021.88	1.45639	0.182574	7.97702	1.49907e-15	5.16485e-14	13.2869			Mien1	2430.21	-0.319482	0.122656	-2.60469	0.0091957	0.0211468	1.67475
LTR73:ERV1:LTR	662.65	1.36351	0.183207	7.44245	9.88343e-14	2.12587e-12	11.6725				Charlie17:hAT-Charlie:DNA	883.394	1.55055	0.194392	7.97643	1.50624e-15	5.1803e-14	13.2856			Git2	5206.31	-0.319518	0.0900725	-3.54734	0.000389139	0.00120844	2.91777
Eulor1:DNA:DNA	1573.25	1.3617	0.160651	8.47618	2.3271e-17	1.26833e-15	14.8968				Mad2l1	11266.8	0.99962	0.125357	7.97418	1.53402e-15	5.26644e-14	13.2785			Mark2	4696.37	-0.319555	0.104446	-3.05953	0.00221681	0.00587113	2.23128
RLTR51B_Mm:ERVK:LTR	5419.46	1.35899	0.13634	9.96769	2.11077e-23	5.28897e-21	20.2766				L1MD3:L1:LINE	3811.92	1.20036	0.150566	7.97233	1.55708e-15	5.3361e-14	13.2728			Tmem189	827.399	-0.319841	0.139337	-2.29545	0.0217075	0.0453716	1.34322
RLTR26C_MM:ERVK:LTR	2672.58	1.35707	0.157201	8.63267	5.99381e-18	3.83541e-16	15.4162				LTR53:ERVL:LTR	25024.7	1.09172	0.137055	7.96556	1.64472e-15	5.6165e-14	13.2505			Ddx39b	1213.5	-0.319845	0.126464	-2.52914	0.0114343	0.0256705	1.59056
LTR52:ERVL:LTR	829.422	1.35696	0.161614	8.39632	4.60683e-17	2.32681e-15	14.6332				RMER3D-int:ERVK:LTR	488.157	1.41808	0.178095	7.96248	1.68627e-15	5.74821e-14	13.2405			Nisch	1154.77	-0.319866	0.131258	-2.43692	0.0148131	0.0322645	1.49127
RMER30:hAT-Charlie:DNA	157.134	1.35543	0.281318	4.81813	1.44912e-06	7.03026e-06	5.15303				Kanga1a:TcMar-Tc2:DNA	574.093	1.47583	0.185402	7.96017	1.71803e-15	5.83587e-14	13.2339			Cpsf7	1968.47	-0.319941	0.107964	-2.96339	0.00304273	0.00782438	2.10655
RMER16C:ERVK:LTR	634.197	1.35446	0.169678	7.98253	1.43368e-15	4.95723e-14	13.3048				RMER6A:ERVK:LTR	1971.71	1.12091	0.140814	7.96021	1.7175e-15	5.83587e-14	13.2339			Rpsa	3052.08	-0.320344	0.13247	-2.41823	0.0155961	0.0338026	1.47105
L1MA10:L1:LINE	100.782	1.3507	0.310891	4.34462	1.3952e-05	5.70196e-05	4.24398				LTR84b:ERVL:LTR	992.036	1.25656	0.157903	7.95778	1.75155e-15	5.93413e-14	13.2266			Stard7	2921.72	-0.320494	0.0964828	-3.32178	0.000894464	0.0025708	2.58993
MamTip1b:hAT-Tip100:DNA	470.861	1.34991	0.195853	6.89247	5.48302e-12	8.05094e-11	10.0942				B1F:Alu:SINE	3781.7	1.08654	0.13654	7.95767	1.75311e-15	5.93413e-14	13.2266			Zpr1	3126.1	-0.320559	0.106284	-3.01605	0.00256095	0.00669599	2.17419
MER63D:hAT-Blackjack:DNA	56.179	1.34983	0.405274	3.33065	0.000866422	0.00249727	2.60253				LTR41B:ERVL:LTR	3590.23	1.0661	0.134023	7.95464	1.79654e-15	6.07049e-14	13.2168			Glis2	843.58	-0.320739	0.139872	-2.2931	0.0218425	0.045619	1.34085
Zaphod:hAT-Tip100:DNA	34.3264	1.34786	0.521354	2.58531	0.00972927	0.0222229	1.6532				MIRc:MIR:SINE	4583.71	1.09826	0.138096	7.95285	1.82262e-15	6.14146e-14	13.2117			Snrnp200	1198.52	-0.321726	0.136306	-2.36033	0.0182588	0.0388964	1.41009
MLT2E:ERVL:LTR	31.9293	1.34718	0.549392	2.45213	0.0142012	0.0310903	1.50738				Taf9b	1204.98	0.93142	0.117119	7.95277	1.82391e-15	6.14146e-14	13.2117			Ap1m1	3117.8	-0.321881	0.115955	-2.77592	0.00550456	0.0133743	1.87373
MER104:TcMar-Tc2:DNA	3303.16	1.34625	0.136508	9.86206	6.07899e-23	1.36381e-20	19.8652				RLTR22_Mus:ERVK:LTR	458.69	1.70797	0.214798	7.95154	1.84211e-15	6.19192e-14	13.2082			Numa1	879.47	-0.322716	0.134009	-2.40817	0.0160327	0.0346012	1.46091
L2d2:L2:LINE	810.253	1.34469	0.157355	8.54557	1.27907e-17	7.4109e-16	15.1301				2610042L04Rik	1539.07	1.03594	0.130299	7.95049	1.85768e-15	6.23341e-14	13.2053			Trerf1	5692.37	-0.323308	0.0982129	-3.29191	0.000995111	0.00283432	2.54755
Eulor6B:Crypton:DNA	4392.03	1.34371	0.154542	8.69476	3.4757e-18	2.36962e-16	15.6253				Septin7	28813.7	0.845673	0.106375	7.94989	1.8667e-15	6.2528e-14	13.2039			Bcap31	2361.16	-0.323369	0.125317	-2.58042	0.0098681	0.0224947	1.64792
UCON20:UCON20:Unknown	50.2136	1.34196	0.436855	3.07187	0.00212721	0.00565399	2.24765				L1MEb:L1:LINE	1082.69	1.12404	0.141562	7.94032	2.01664e-15	6.69691e-14	13.1741			Ciao1	5570.27	-0.323538	0.100469	-3.22028	0.00128067	0.0035635	2.44812
RLTR30D2_MM:ERV1:LTR	4327.7	1.34144	0.136044	9.8603	6.18642e-23	1.37196e-20	19.8627				Gm3279	4869.69	1.00113	0.126172	7.93465	2.11082e-15	6.98561e-14	13.1558			Ccdc157	1701.74	-0.323731	0.119527	-2.70842	0.00676037	0.0160515	1.79448
RLTR12G:ERVK:LTR	42.4623	1.34135	0.457947	2.92906	0.00339992	0.00865752	2.06261				Chompy-6_Croc:PIF-Harbinger:DNA	1433.53	1.20486	0.151899	7.93199	2.15664e-15	7.11287e-14	13.148			Ppil2	926.605	-0.323787	0.139632	-2.31886	0.0204024	0.0429453	1.36708
LTR82A:ERVL:LTR	9613.87	1.33842	0.146944	9.10836	8.36374e-20	9.38198e-18	17.0277				L1MdFanc_II:L1:LINE	765.32	1.21727	0.153604	7.9247	2.2869e-15	7.47857e-14	13.1262			Fam53b	8175.31	-0.324269	0.104384	-3.10649	0.00189321	0.00509025	2.29326
L1ME2:L1:LINE	82.1535	1.33651	0.403085	3.31571	0.000914103	0.00262373	2.58108				ERVB7_1-LTR_MM:ERVK:LTR	2657.68	1.0647	0.134391	7.92245	2.32882e-15	7.60276e-14	13.119			Lsm14b	1482.95	-0.324637	0.114773	-2.82851	0.0046765	0.0115618	1.93697
MLTR18_MM:ERVK:LTR	18660	1.33583	0.133387	10.0147	1.31294e-23	3.47012e-21	20.4597				L1MdTf_I:L1:LINE	2033.32	1.06389	0.1343	7.92175	2.34182e-15	7.63045e-14	13.1174			Inpp5j	6896.01	-0.324672	0.0988555	-3.28431	0.00102233	0.00290412	2.53698
RLTR30D_MM:ERV1:LTR	375.479	1.33543	0.21245	6.28584	3.2608e-10	3.2836e-09	8.48365				LTR81B:Gypsy:LTR	1057.5	1.18038	0.149021	7.92085	2.35884e-15	7.66186e-14	13.1157			Rab3ip	1802.34	-0.324723	0.122148	-2.65845	0.00785015	0.01837	1.73589
UCON96:UCON96:Unknown	62.6059	1.33528	0.403622	3.30824	0.000938854	0.00268997	2.57025				RLTR12H:ERVK:LTR	2043.76	1.07966	0.136361	7.91766	2.42022e-15	7.84802e-14	13.1052			Kcna3	3170.16	-0.324816	0.0949011	-3.42267	0.000620084	0.00183918	2.73537
L1M3c:L1:LINE	226.871	1.33431	0.2189	6.09551	1.09091e-09	9.70849e-09	8.01285				Znf41-ps	34596.9	0.941048	0.118875	7.9163	2.44687e-15	7.92112e-14	13.1012			Nap1l1	861.199	-0.325398	0.141284	-2.30315	0.0212703	0.0445445	1.35121
RLTR35B_MM:ERVL:LTR	126.278	1.33398	0.310768	4.29253	1.76647e-05	7.07528e-05	4.15026				Tigger8:TcMar-Tigger:DNA	1924.98	1.15636	0.146081	7.91589	2.45489e-15	7.93377e-14	13.1005			Pdgfa	2114.49	-0.32547	0.110665	-2.94103	0.00327127	0.00836082	2.07775
RLTR14:ERV1:LTR	58.8567	1.33195	0.386923	3.44241	0.000576556	0.00172226	2.7639				MLT1A1:ERVL-MaLR:LTR	2406.57	1.21506	0.153551	7.91307	2.51111e-15	8.1019e-14	13.0914			St3gal2	811.725	-0.325571	0.135116	-2.40957	0.0159715	0.0344899	1.46231
MLT2B2:ERVL:LTR	320.123	1.33133	0.216523	6.14867	7.81366e-10	7.18231e-09	8.14374				RLTR20B5_MM:ERVK:LTR	2425.14	1.16512	0.147268	7.91155	2.54208e-15	8.18812e-14	13.0868			Efna3	846.068	-0.325599	0.130169	-2.50136	0.0123717	0.0275603	1.55972
MER101B:ERV1:LTR	63.7299	1.3302	0.401367	3.31416	0.000919184	0.00263713	2.57887				MLT1E1:ERVL-MaLR:LTR	1451.56	1.20203	0.151991	7.90853	2.60455e-15	8.36143e-14	13.0777			Mvb12b	1061.76	-0.325612	0.127414	-2.55553	0.0106026	0.0239904	1.61996
L1MEi:L1:LINE	276.64	1.32995	0.217658	6.11028	9.94592e-10	8.95458e-09	8.04795				RLTR25B:ERVK:LTR	3640.29	1.09814	0.138872	7.90755	2.625e-15	8.41309e-14	13.075			Grn	1980.48	-0.326062	0.1095	-2.97774	0.00290379	0.00750209	2.12482
MER121:hAT:DNA	3013.8	1.32829	0.129075	10.2909	7.74457e-25	2.7168e-22	21.5659				MMSAT4:Satellite:Satellite	714.746	1.31521	0.166353	7.90615	2.65478e-15	8.46933e-14	13.0722			Brd3os	935.142	-0.32644	0.128617	-2.53808	0.0111462	0.0250939	1.60043
MLTR73:ERV1:LTR	44.9908	1.32759	0.458857	2.89325	0.00381277	0.00959985	2.01774				Sgk3	13106.7	0.924343	0.116915	7.9061	2.65572e-15	8.46933e-14	13.0722			Nlgn3	1027.89	-0.326579	0.121862	-2.6799	0.00736445	0.0173386	1.76099
Chap1_Mam:hAT-Charlie:DNA	1046.22	1.32715	0.170674	7.7759	7.49152e-15	2.14453e-13	12.6687				Irak1bp1	11744	1.00108	0.126625	7.90587	2.66077e-15	8.47145e-14	13.072			Pcdhgc4	1015.13	-0.326956	0.136635	-2.39292	0.0167149	0.0359089	1.4448
Tigger18a:TcMar-Tigger:DNA	12749	1.32679	0.13551	9.79105	1.23011e-22	2.63707e-20	19.5789				L1VL1:L1:LINE	748.98	1.21364	0.153567	7.903	2.72271e-15	8.63929e-14	13.0635			Myl12b	663.502	-0.327006	0.140122	-2.33373	0.0196098	0.0414905	1.38205
RLTR13D4:ERVK:LTR	263809	1.32603	0.121837	10.8837	1.37891e-27	7.3902e-25	24.1313				Kras	2135.56	0.925819	0.117159	7.90222	2.73978e-15	8.66579e-14	13.0622			Stx5a	5762.47	-0.327866	0.100405	-3.26545	0.00109292	0.00308693	2.51047
HERVL40-int:ERVL:LTR	778.4	1.32587	0.169983	7.80001	6.19023e-15	1.83181e-13	12.7371				ERVL-E-int:ERVL:LTR	13968.5	1.10173	0.139495	7.898	2.83406e-15	8.93471e-14	13.0489			Rpl5	6096.93	-0.328189	0.0950026	-3.45453	0.000551255	0.00165334	2.78164
MER58D:hAT-Charlie:DNA	670.804	1.32572	0.145356	9.12049	7.47869e-20	8.59108e-18	17.066				B1F2:Alu:SINE	2683.19	1.09965	0.139271	7.89578	2.88494e-15	9.08027e-14	13.0419			Commd3	693.365	-0.328361	0.144226	-2.27671	0.0228035	0.0473546	1.32464
MMTV-int:ERVK:LTR	63.3676	1.32488	0.372061	3.56092	0.000369554	0.0011517	2.93866				L1MC:L1:LINE	1594	1.3921	0.176315	7.89554	2.89065e-15	9.08344e-14	13.0417			Ivd	1589.75	-0.328509	0.108231	-3.03525	0.00240338	0.00631496	2.19963
Tigger13a:TcMar-Tigger:DNA	694.584	1.32421	0.211435	6.26294	3.77784e-10	3.75139e-09	8.42581				MLT1F-int:ERVL-MaLR:LTR	677.53	1.24434	0.157704	7.89037	3.01289e-15	9.4368e-14	13.0252			Slc4a1ap	1106.52	-0.328515	0.140043	-2.34581	0.0189857	0.040276	1.39495
L1M3a:L1:LINE	438.113	1.32302	0.220412	6.00247	1.94344e-09	1.64171e-08	7.7847				MER102c:hAT-Charlie:DNA	1621.25	1.27274	0.161356	7.8878	3.07551e-15	9.61731e-14	13.0169			Csf2ra	2563.74	-0.328762	0.108406	-3.0327	0.00242374	0.00636674	2.19608
L1MEh:L1:LINE	174.204	1.32268	0.25959	5.09528	3.48219e-07	1.88988e-06	5.72357				Tigger19b:TcMar-Tigger:DNA	980.73	1.24188	0.157549	7.88251	3.20858e-15	1.00172e-13	12.9993			Ercc3	786.49	-0.329246	0.137375	-2.39671	0.0165432	0.0355915	1.44865
MER68-int:ERVL:LTR	538.283	1.32205	0.184031	7.18384	6.77785e-13	1.22331e-11	10.9125				Thoc1	15597.2	0.966886	0.122682	7.88126	3.24107e-15	1.01023e-13	12.9956			Iscu	10128.9	-0.329405	0.0968457	-3.40134	0.000670569	0.00197375	2.70471
Eulor9C:DNA:DNA	1630.92	1.31954	0.158401	8.3304	8.05685e-17	3.89596e-15	14.4094				ORR1G:ERVL-MaLR:LTR	1570.48	1.09795	0.139704	7.85906	3.87016e-15	1.19857e-13	12.9213			Rfwd3	5811.56	-0.32943	0.104696	-3.14652	0.00165224	0.00450067	2.34672
L5:RTE-X:LINE	4468.47	1.31695	0.14581	9.03199	1.68576e-19	1.65944e-17	16.78				X4b_DNA:TcMar-Tigger:DNA	789.531	1.30387	0.166019	7.85377	4.03711e-15	1.24627e-13	12.9044			Mbd2	11049	-0.330201	0.0996566	-3.31338	0.000921743	0.0026433	2.57785
ERVB7_3-LTR_MM:ERVK:LTR	2176.57	1.31666	0.138222	9.52569	1.63953e-21	2.90213e-19	18.5373				Adi1	6653.72	0.858968	0.109433	7.84923	4.18614e-15	1.28816e-13	12.89			Vim	5653.19	-0.330208	0.113802	-2.90159	0.0037127	0.00937113	2.02821
Charlie1a:hAT-Charlie:DNA	312.349	1.3164	0.228271	5.76681	8.07884e-09	6.07456e-08	7.21649				LTR40c:ERVL:LTR	1494.91	1.06321	0.135492	7.84706	4.25912e-15	1.30644e-13	12.8839			Zfp513	1201.58	-0.33098	0.11632	-2.84542	0.00443531	0.011022	1.95774
RMER21B:ERV1:LTR	42.4949	1.31635	0.490997	2.68097	0.00734092	0.0172895	1.76222				X13_LINE:L2:LINE	1630.78	1.28776	0.164118	7.84652	4.27757e-15	1.30795e-13	12.8834			Rpl29	2166.23	-0.331408	0.107353	-3.08708	0.00202133	0.00539861	2.26772
MMSAT4:Satellite:Satellite	714.746	1.31521	0.166353	7.90615	2.65478e-15	8.46933e-14	13.0722				ND4L	4847.37	1.02733	0.130926	7.84666	4.27256e-15	1.30795e-13	12.8834			Mta3	11446.2	-0.33169	0.0907611	-3.65454	0.000257639	0.000828067	3.08193
ERVB5_1-LTR_MM:ERVK:LTR	54.5983	1.31503	0.440277	2.98681	0.00281905	0.00730763	2.13622				ERVB2_1A-I_MM:ERVK:LTR	512.971	1.37864	0.175779	7.84303	4.39798e-15	1.34264e-13	12.872			Gpr180	1242.12	-0.331893	0.121207	-2.73824	0.00617686	0.0148211	1.82912
MMERVK9C_I:ERVK:LTR	1363.21	1.31491	0.171496	7.66729	1.75669e-14	4.53124e-13	12.3438				Tacr3	7322.42	1.03296	0.13182	7.83609	4.64796e-15	1.40781e-13	12.8515			Tbcd	5051.75	-0.332065	0.0965933	-3.43777	0.000586529	0.00174772	2.75753
L2d:L2:LINE	108.362	1.31488	0.416841	3.15439	0.00160836	0.00439542	2.357				MLT1A0:ERVL-MaLR:LTR	1909.21	1.12584	0.14369	7.8352	4.68102e-15	1.41561e-13	12.8491			Nelfa	5798.84	-0.332912	0.136073	-2.44657	0.0144223	0.0315169	1.50146
UCON28b:UCON28b:Unknown	492.684	1.31402	0.208465	6.3033	2.91379e-10	2.97138e-09	8.52704				MER34C:ERV1:LTR	508.374	1.63348	0.208596	7.83085	4.84566e-15	1.4631e-13	12.8347			Pi4k2a	792.704	-0.333186	0.144024	-2.31341	0.0207	0.0435156	1.36136
MER34A1:ERV1:LTR	70.9799	1.314	0.413842	3.17511	0.00149777	0.00411946	2.38516				AF357426	12840.4	1.03065	0.13164	7.82932	4.90524e-15	1.47878e-13	12.8301			Slco2b1	17515	-0.333278	0.104665	-3.18422	0.00145146	0.00399948	2.398
L1ME3A:L1:LINE	36.0166	1.31357	0.477382	2.75162	0.00593014	0.014302	1.8446				Vps37a	10888	0.882875	0.112942	7.81709	5.40587e-15	1.6221e-13	12.7899			Mical3	10993.2	-0.334103	0.0899483	-3.71439	0.000203691	0.000668483	3.17491
MER90a:ERV1:LTR	2096.98	1.31341	0.168883	7.77704	7.42427e-15	2.12844e-13	12.6719				Kitl	20407.9	0.926849	0.118602	7.81477	5.5065e-15	1.64973e-13	12.7826			Fbxo21	788.175	-0.334805	0.135694	-2.46736	0.0136115	0.0299351	1.52382
MARE4:hAT-Tip100:DNA	3208.34	1.31329	0.1563	8.40239	4.37495e-17	2.22718e-15	14.6522				Zfp983	21277.8	0.962568	0.12332	7.80546	5.92849e-15	1.77065e-13	12.7519			Plxna4	6931.68	-0.334923	0.10323	-3.24444	0.00117683	0.00330169	2.48126
L1MEf:L1:LINE	427.362	1.31297	0.194794	6.74033	1.58025e-11	2.12174e-10	9.67331				Vmp1	10017.3	0.884134	0.113325	7.80177	6.10429e-15	1.81473e-13	12.7412			Sgsm1	3116.89	-0.335132	0.103191	-3.2477	0.00116343	0.00326791	2.48573
RLTR25A:ERVK:LTR	1811.71	1.31278	0.159076	8.25253	1.55074e-16	6.78459e-15	14.1685				MER45B:hAT-Tip100:DNA	1379.34	1.28519	0.164746	7.80101	6.1413e-15	1.82013e-13	12.7399			Aar2	701.323	-0.335681	0.148867	-2.25491	0.0241388	0.0497846	1.30291
L1M3de:L1:LINE	557.025	1.31234	0.17076	7.68528	1.52665e-14	4.03495e-13	12.3942				HERVL40-int:ERVL:LTR	778.4	1.32587	0.169983	7.80001	6.19023e-15	1.83181e-13	12.7371			Mkrn1	2744.75	-0.33571	0.108207	-3.10247	0.00191914	0.00515279	2.28796
LTR40A1:ERVL:LTR	17965.3	1.31212	0.454658	2.88595	0.00390238	0.00980755	2.00844				LTR89:ERVL:LTR	1665.45	1.25053	0.160351	7.79868	6.25585e-15	1.8484e-13	12.7332			Rimbp2	1429.41	-0.335944	0.120558	-2.78656	0.005327	0.0129903	1.88638
MLT1H2:ERVL-MaLR:LTR	220.071	1.31207	0.228999	5.72957	1.00683e-08	7.44856e-08	7.12793				MTE2b:ERVL-MaLR:LTR	1649.2	1.10902	0.142288	7.79416	6.48394e-15	1.90703e-13	12.7196			Scamp4	24424.6	-0.336372	0.0848136	-3.96601	7.30854e-05	0.000260504	3.58419
LTR90A:LTR:LTR	1523.27	1.31189	0.153311	8.55707	1.15771e-17	6.78933e-16	15.1682				L1MdA_VI:L1:LINE	3545.52	1.15698	0.148485	7.7919	6.6009e-15	1.93373e-13	12.7136			Hdac4	17971.8	-0.33666	0.0940978	-3.57777	0.000346538	0.00108418	2.9649
MER77:ERVL:LTR	346.04	1.31107	0.209127	6.26926	3.62762e-10	3.61712e-09	8.44164				Zfp964	8260.95	0.834203	0.107142	7.78597	6.91814e-15	2.01629e-13	12.6954			Pde1b	1758.28	-0.336757	0.115656	-2.91171	0.00359456	0.0091039	2.04077
RLTR53_Mm:ERVK:LTR	40.9118	1.30881	0.457212	2.8626	0.00420187	0.0104774	1.97975				Lx:L1:LINE	1553.06	1.12473	0.144461	7.78564	6.93588e-15	2.01841e-13	12.695			Cfap74	4816.17	-0.337082	0.100568	-3.35177	0.000802978	0.00232972	2.6327
RLTR6_Mm:ERV1:LTR	114986	1.30872	0.130383	10.0375	1.04245e-23	2.91494e-21	20.5354				URR1B:hAT-Charlie:DNA	3846.07	1.06503	0.136811	7.78467	6.98972e-15	2.02797e-13	12.6929			Cacna1a	691.202	-0.33712	0.143605	-2.34755	0.0188976	0.0401111	1.39674
Eutr10:ERVL:LTR	108.999	1.30771	0.299558	4.36545	1.26861e-05	5.21443e-05	4.28279				9330199G10Rik	3930.87	1.0056	0.129175	7.78481	6.98184e-15	2.02797e-13	12.6929			Ap2a2	692.987	-0.33743	0.144953	-2.32786	0.0199196	0.0420628	1.3761
RLTR13B4:ERVK:LTR	111.796	1.30735	0.319302	4.09439	4.2329e-05	0.000157268	3.80336				Dcx	8671.6	0.944891	0.121438	7.78082	7.20581e-15	2.08752e-13	12.6804			Mrpl19	1979.7	-0.337693	0.121515	-2.77902	0.00545225	0.0132616	1.8774
L1MC5:L1:LINE	150.38	1.30544	0.265293	4.92073	8.62225e-07	4.36978e-06	5.35954				ERVB2_1-I_MM:ERVK:LTR	295.077	1.84624	0.2373	7.78018	7.24225e-15	2.09493e-13	12.6788			Ube3b	1399.62	-0.337733	0.120496	-2.80286	0.00506523	0.0124289	1.90557
RLTR18B:ERVK:LTR	146.184	1.30508	0.319787	4.08108	4.48261e-05	0.00016578	3.78047				Tigger12c:TcMar-Tigger:DNA	1969.25	1.14486	0.147167	7.77936	7.28912e-15	2.10363e-13	12.677			Clta	2398.55	-0.337979	0.124209	-2.72105	0.00650745	0.0155389	1.80858
Tigger16a:TcMar-Tigger:DNA	501.158	1.30395	0.153778	8.4794	2.26352e-17	1.23718e-15	14.9076				Slc19a3	10904.9	0.858211	0.11032	7.77928	7.29411e-15	2.10363e-13	12.677			Atrip-trex1	15298.3	-0.338613	0.0959492	-3.52908	0.000417004	0.00128628	2.89066
X4b_DNA:TcMar-Tigger:DNA	789.531	1.30387	0.166019	7.85377	4.03711e-15	1.24627e-13	12.9044				MamRep488:hAT-Tip100:DNA	3660.94	1.1645	0.149728	7.77748	7.3981e-15	2.12726e-13	12.6722			Ssh1	821.84	-0.339129	0.136673	-2.48132	0.0130897	0.0289194	1.53881
ERVB4_1B-LTR_MM:ERVK:LTR	406.508	1.30386	0.179193	7.27632	3.43045e-13	6.65866e-12	11.1766				MER90a:ERV1:LTR	2096.98	1.31341	0.168883	7.77704	7.42427e-15	2.12844e-13	12.6719			Inpp5e	1411.99	-0.339743	0.128213	-2.64984	0.0080531	0.0187993	1.72586
L1MA9:L1:LINE	39.5694	1.30299	0.51754	2.51766	0.0118136	0.0264391	1.57775				Chap1_Mam:hAT-Charlie:DNA	1046.22	1.32715	0.170674	7.7759	7.49152e-15	2.14453e-13	12.6687			Epb41l1	1747.27	-0.340145	0.133974	-2.53888	0.0111207	0.0250512	1.60117
IMPB_01:Satellite:Satellite	83.465	1.30153	0.377198	3.45053	0.00055949	0.00167517	2.77594				MMAR1:TcMar-Mariner:DNA	3476.49	1.20372	0.154877	7.77211	7.71892e-15	2.19659e-13	12.6583			Sv2a	1952.36	-0.340153	0.111853	-3.04108	0.00235733	0.00620666	2.20714
MER34C_v:ERV1:LTR	379.145	1.29889	0.187725	6.91912	4.54462e-12	6.7972e-11	10.1677				Jrkl	59370.8	0.761277	0.0979794	7.76977	7.86275e-15	2.23423e-13	12.6509			Dusp14	1564.58	-0.340212	0.118944	-2.86026	0.00423296	0.0105504	1.97673
RLTR45-int:ERVK:LTR	57.5929	1.29833	0.410746	3.16091	0.00157277	0.00430609	2.36592				Mir7657	16709.7	0.982769	0.126588	7.76354	8.25903e-15	2.33651e-13	12.6314			Zfp445	3953.29	-0.340469	0.127644	-2.66733	0.00764559	0.017937	1.74625
RMER10A:ERVL:LTR	435.838	1.29801	0.176378	7.35923	1.84978e-13	3.76086e-12	11.4247				ZP3AR:Satellite:Satellite	2981.65	1.04214	0.134242	7.76318	8.28283e-15	2.33844e-13	12.6311			Zfp146	1995.37	-0.340887	0.119889	-2.84336	0.004464	0.0110862	1.95522
MYSERV6-int:ERVK:LTR	440.916	1.29755	0.225143	5.76324	8.25148e-09	6.1923e-08	7.20815				Gulp1	1144.77	1.00366	0.129441	7.75382	8.91677e-15	2.51153e-13	12.6001			Stx2	9592.66	-0.341494	0.0945939	-3.61011	0.000306071	0.000968087	3.01409
MurERV4_19-int:ERVK:LTR	877.852	1.29731	0.156906	8.26804	1.36177e-16	6.13878e-15	14.2119				MLT1J:ERVL-MaLR:LTR	661.36	1.15081	0.148437	7.75289	8.98274e-15	2.51908e-13	12.5988			Creld1	1065.3	-0.341615	0.133989	-2.54958	0.0107853	0.0243667	1.6132
MamTip3B:hAT-Tip100:DNA	9404.92	1.29601	0.130692	9.91648	3.52989e-23	8.4081e-21	20.0753				PB1D9:Alu:SINE	1244.76	1.11893	0.144318	7.75325	8.95702e-15	2.51908e-13	12.5988			Dhx8	1131.35	-0.341964	0.143795	-2.37814	0.0174	0.0372563	1.4288
RLTR8:ERVK:LTR	1748.82	1.29465	0.146108	8.86088	7.93861e-19	6.59969e-17	16.1805				Ube2w	3374.81	0.929968	0.11995	7.75299	8.97566e-15	2.51908e-13	12.5988			Rgma	3557.6	-0.342067	0.104708	-3.26686	0.00108747	0.00307288	2.51245
Tigger21a:TcMar-Tigger:DNA	8142.58	1.29432	0.141061	9.17563	4.48948e-20	5.66144e-18	17.2471				L1MB3:L1:LINE	1658.57	1.10378	0.142385	7.75207	9.04041e-15	2.53158e-13	12.5966			Ncs1	2154.41	-0.342068	0.112282	-3.0465	0.00231523	0.00610581	2.21426
hAT-N1a_Mam:hAT-Tip100:DNA	153.652	1.2936	0.248471	5.20622	1.92731e-07	1.09984e-06	5.95867				Bmi1	3858.88	0.950162	0.122624	7.74856	9.29417e-15	2.58761e-13	12.5871			Gm44505	1008.95	-0.342074	0.148722	-2.30009	0.0214431	0.0448674	1.34807
L1M4a1:L1:LINE	1953.97	1.29228	0.158525	8.15187	3.58333e-16	1.43437e-14	13.8433				B2_Mm1t:B2:SINE	4516.96	1.14236	0.14749	7.74537	9.5302e-15	2.64951e-13	12.5768			Cd2bp2	8670.38	-0.342279	0.100615	-3.40188	0.000669245	0.00197046	2.70543
ERVB5_2-LTR_MM:ERVK:LTR	842.211	1.29123	0.156748	8.23759	1.75712e-16	7.55055e-15	14.122				Tmem67	12058.3	0.901791	0.116532	7.73855	1.00558e-14	2.77585e-13	12.5566			Shisal1	18886.7	-0.342627	0.100815	-3.39857	0.000677387	0.0019923	2.70064
RMER16-int:ERVK:LTR	380.204	1.29073	0.181005	7.1309	9.97137e-13	1.73322e-11	10.7611				Gm12191	2913.4	1.01024	0.13059	7.73599	1.02602e-14	2.82398e-13	12.5491			Nrbp1	1391.74	-0.342638	0.124455	-2.7531	0.0059033	0.0142515	1.84614
L1M1:L1:LINE	327.02	1.2889	0.206485	6.24209	4.31752e-10	4.2157e-09	8.37513				Gm30223	5412.4	1.02064	0.131986	7.73291	1.05113e-14	2.88895e-13	12.5393			Rxra	738.574	-0.342734	0.136699	-2.50721	0.0121689	0.0271429	1.56634
RLTR13D3A:ERVK:LTR	679.538	1.28791	0.206254	6.24431	4.25667e-10	4.16471e-09	8.38041				Clec7a	10059.8	1.03204	0.133472	7.73228	1.05641e-14	2.89933e-13	12.5377			Hsph1	2218.25	-0.342736	0.109003	-3.14429	0.00166493	0.00453204	2.34371
X13_LINE:L2:LINE	1630.78	1.28776	0.164118	7.84652	4.27757e-15	1.30795e-13	12.8834				L1MdF_II:L1:LINE	8206.41	1.14964	0.148699	7.73132	1.06439e-14	2.91296e-13	12.5357			Pelp1	3970.41	-0.342847	0.0957769	-3.57965	0.000344059	0.00107764	2.96753
L1MA5:L1:LINE	124.413	1.28676	0.311256	4.13409	3.56365e-05	0.000134289	3.87196				L2b:L2:LINE	1298.68	1.21347	0.156968	7.73072	1.06938e-14	2.92246e-13	12.5343			Kif21a	18005.6	-0.343203	0.0947728	-3.62133	0.000293093	0.000930699	3.03119
L1MdV_II:L1:LINE	896.63	1.28662	0.171737	7.49183	6.79202e-14	1.53629e-12	11.8135				PB1D7:Alu:SINE	1188.1	1.08153	0.140057	7.72208	1.14448e-14	3.11887e-13	12.506			Pspc1	3815.57	-0.343536	0.106152	-3.23626	0.00121106	0.00338738	2.47014
RLTR13C1:ERVK:LTR	256.068	1.28607	0.233536	5.50695	3.65111e-08	2.41414e-07	6.61724				RLTR13D1:ERVK:LTR	1110.78	1.18938	0.15404	7.72124	1.15203e-14	3.13501e-13	12.5038			Kif13a	1095.57	-0.34361	0.133808	-2.56794	0.0102305	0.0232549	1.63349
L1M4:L1:LINE	1418.16	1.28596	0.179077	7.18104	6.91855e-13	1.24289e-11	10.9056				Charlie4z:hAT-Charlie:DNA	925.805	1.28418	0.166382	7.71826	1.17926e-14	3.19559e-13	12.4954			Grid1	10668.5	-0.343664	0.103056	-3.33474	0.0008538	0.0024631	2.60852
MER45B:hAT-Tip100:DNA	1379.34	1.28519	0.164746	7.80101	6.1413e-15	1.82013e-13	12.7399				Cnot7	10888	0.872431	0.113043	7.7177	1.18451e-14	3.20532e-13	12.4941			Cbx7	1286.89	-0.343984	0.116591	-2.95033	0.00317431	0.00813025	2.0899
ERV3-16A3_LTR:ERVL:LTR	185.508	1.28501	0.256301	5.01369	5.33954e-07	2.8033e-06	5.55233				RMER6C:ERVK:LTR	2406.13	1.17854	0.152801	7.71291	1.22984e-14	3.31403e-13	12.4796			Lrp10	650.065	-0.344265	0.147688	-2.33103	0.0197516	0.0417493	1.37935
Charlie4z:hAT-Charlie:DNA	925.805	1.28418	0.166382	7.71826	1.17926e-14	3.19559e-13	12.4954				Scai	7016.85	0.89389	0.115893	7.71304	1.22852e-14	3.31403e-13	12.4796			Tub	2781.16	-0.344455	0.102353	-3.36537	0.0007644	0.00222381	2.6529
MER74B:ERVL:LTR	5419.36	1.2837	0.150321	8.53973	1.34532e-17	7.74663e-16	15.1109				Charlie2a:hAT-Charlie:DNA	267.537	1.60933	0.208738	7.7098	1.26014e-14	3.39096e-13	12.4697			Ptk2b	1522.47	-0.344682	0.130859	-2.63399	0.00843883	0.0195908	1.70795
Charlie13b:hAT-Charlie:DNA	240.325	1.28238	0.249519	5.13938	2.75639e-07	1.52558e-06	5.81656				L1MdGf_II:L1:LINE	3668.24	1.12217	0.145556	7.7095	1.26313e-14	3.39427e-13	12.4693			Srm	1911.8	-0.345613	0.127219	-2.71667	0.00659429	0.0157171	1.80363
X12_DNA:TcMar-Tigger:DNA	106.234	1.28112	0.303134	4.22627	2.37602e-05	9.26868e-05	4.03298				Charlie7a:hAT-Charlie:DNA	1732.47	1.14511	0.148555	7.70829	1.27518e-14	3.42187e-13	12.4657			Ntn3	7418.79	-0.345678	0.0944563	-3.65966	0.000252549	0.000813334	3.08973
Charlie7:hAT-Charlie:DNA	1333.89	1.2807	0.158129	8.09913	5.5353e-16	2.10647e-14	13.6764				Emcn	8244.81	0.900428	0.116875	7.70417	1.31701e-14	3.51944e-13	12.4535			Egln1	1343.41	-0.345765	0.134826	-2.56454	0.0103313	0.0234564	1.62974
RLTR1E_MM:ERV1:LTR	198.567	1.27902	0.263587	4.85237	1.21992e-06	6.00899e-06	5.2212				Charlie30b:hAT-Charlie:DNA	2332.28	1.17671	0.152832	7.69935	1.36756e-14	3.64949e-13	12.4378			Smg5	942.824	-0.34581	0.132634	-2.60724	0.00912749	0.021005	1.67768
MER57C2:ERV1:LTR	1210.71	1.27847	0.156112	8.18944	2.62437e-16	1.08193e-14	13.9658				Cox16	5227.2	1.00314	0.130304	7.69847	1.37705e-14	3.66974e-13	12.4354			Rab3a	1575.15	-0.345837	0.125895	-2.74702	0.00601396	0.0144842	1.8391
RMER17C-int:ERVK:LTR	733.125	1.2777	0.169607	7.53333	4.94608e-14	1.16094e-12	11.9352				X33a_DNA:TcMar-Tc1:DNA	3098.98	1.12656	0.146391	7.69555	1.40887e-14	3.74934e-13	12.426			Aifm3	1094.39	-0.345924	0.125902	-2.74757	0.00600384	0.0144671	1.83962
L1MEg:L1:LINE	399.972	1.27725	0.260274	4.90735	9.2317e-07	4.64813e-06	5.33272				Sptssb	6745.82	0.979914	0.127362	7.69396	1.42654e-14	3.79114e-13	12.4212			Cep164	4502.03	-0.346171	0.112924	-3.06553	0.00217285	0.00576489	2.23921
Tigger1a_Art:TcMar-Tigger:DNA	1399.4	1.27722	0.157794	8.0942	5.76398e-16	2.18059e-14	13.6614				L1M3de:L1:LINE	557.025	1.31234	0.17076	7.68528	1.52665e-14	4.03495e-13	12.3942			Prex1	4040.15	-0.346249	0.109795	-3.15358	0.00161281	0.00440508	2.35605
Charlie1:hAT-Charlie:DNA	1425.38	1.27525	0.145739	8.75024	2.12903e-18	1.56189e-16	15.8064				Dipk2a	10193.9	0.963382	0.12538	7.6837	1.54563e-14	4.07397e-13	12.39			Mrpl4	6799.9	-0.346255	0.0966439	-3.58279	0.000339944	0.00106545	2.97247
MER102c:hAT-Charlie:DNA	1621.25	1.27274	0.161356	7.8878	3.07551e-15	9.61731e-14	13.0169				MLT1E2:ERVL-MaLR:LTR	3459.52	1.05557	0.137404	7.68227	1.56288e-14	4.11381e-13	12.3858			Zfp637	1178.83	-0.346346	0.119704	-2.89335	0.00381159	0.00959812	2.01781
MMERVK10C-int:ERVK:LTR	776.428	1.27261	0.184348	6.90328	5.08157e-12	7.5281e-11	10.1233				Lx5:L1:LINE	1850.13	1.07842	0.140386	7.68181	1.56859e-14	4.1176e-13	12.3854			Ints3	12247.7	-0.346369	0.0980295	-3.53331	0.000410386	0.00126769	2.89699
LTR33A_v:ERVL:LTR	1645.37	1.27252	0.159182	7.99414	1.30486e-15	4.56913e-14	13.3402				Resf1	12285.8	0.901746	0.117387	7.68184	1.56817e-14	4.1176e-13	12.3854			Pgm1	834.273	-0.346673	0.14381	-2.41064	0.0159247	0.0344143	1.46326
LTRIS5:ERV1:LTR	1718.93	1.2706	0.170502	7.4521	9.18636e-14	2.00273e-12	11.6984				Swt1	3787.14	0.969865	0.126276	7.68053	1.58429e-14	4.15315e-13	12.3816			Rbm10	4811.07	-0.347257	0.0899168	-3.86198	0.00011247	0.000387499	3.41173
MurSatRep1:MurSatRep1:Unknown	308.001	1.26986	0.249192	5.09589	3.47098e-07	1.88433e-06	5.72484				Echdc1	61514.9	0.820982	0.106951	7.67623	1.63838e-14	4.28333e-13	12.3682			Mast2	572.659	-0.347356	0.152658	-2.27539	0.0228826	0.0474831	1.32346
MER102a:hAT-Charlie:DNA	128.257	1.26976	0.26363	4.81645	1.46136e-06	7.08784e-06	5.14949				MIR1_Amn:MIR:SINE	1861.16	1.05419	0.137349	7.67528	1.65053e-14	4.30341e-13	12.3662			Ctnna1	1983.52	-0.34745	0.105886	-3.28138	0.00103302	0.00293189	2.53285
MER34A:ERV1:LTR	1098.18	1.2697	0.199905	6.35149	2.13235e-10	2.24449e-09	8.64888				Thoc2l	3479.86	0.86092	0.112188	7.67392	1.66814e-14	4.34347e-13	12.3622			Zfp334	2261.46	-0.347837	0.108452	-3.20728	0.00133995	0.00371345	2.43022
Tigger11a:TcMar-Tigger:DNA	370.19	1.269	0.180762	7.02028	2.21428e-12	3.55724e-11	10.4489				Creb5	50521.9	0.890756	0.116109	7.67173	1.6969e-14	4.40646e-13	12.3559			Cnnm2	4803.35	-0.34795	0.106442	-3.26892	0.0010796	0.00305288	2.51529
L1Lx_IV:L1:LINE	2887.59	1.26829	0.150048	8.45256	2.84979e-17	1.52733e-15	14.8161				X6b_DNA:TcMar-Tigger:DNA	567.338	1.3874	0.18093	7.66816	1.74478e-14	4.50653e-13	12.3462			Eif2b5	15709	-0.348061	0.102427	-3.39815	0.000678421	0.00199474	2.70011
MER65-int:ERV1:LTR	1649.54	1.26789	0.167325	7.57745	3.52424e-14	8.48897e-13	12.0711				MMERVK9C_I:ERVK:LTR	1363.21	1.31491	0.171496	7.66729	1.75669e-14	4.53124e-13	12.3438			D430019H16Rik	6233.58	-0.348141	0.0965876	-3.6044	0.000312873	0.000987497	3.00546
MER97b:hAT-Tip100:DNA	594.646	1.26747	0.22063	5.74475	9.20564e-09	6.84973e-08	7.16433				MT2_Mm:ERVL:LTR	1667.97	1.0504	0.137014	7.66639	1.76905e-14	4.557e-13	12.3413			Nuak1	10520.3	-0.348284	0.100364	-3.4702	0.000520064	0.00156734	2.80484
L1MCa:L1:LINE	1085.88	1.26692	0.149531	8.47259	2.39996e-17	1.30436e-15	14.8846				Cenpi	2327.96	1.03338	0.134817	7.66504	1.78773e-14	4.59899e-13	12.3373			Kndc1	4140.48	-0.348421	0.0945211	-3.68617	0.000227655	0.000739084	3.13131
L1ME3G:L1:LINE	2421.91	1.26573	0.150197	8.42714	3.54221e-17	1.87242e-15	14.7276				L1MA7:L1:LINE	997.933	1.39699	0.182341	7.6614	1.83913e-14	4.71237e-13	12.3268			Ndufb11	1357.66	-0.348473	0.153438	-2.27109	0.0231413	0.0479681	1.31905
RLTR53B_Mm:ERVK:LTR	154.729	1.26548	0.255146	4.95983	7.05554e-07	3.62432e-06	5.44077				Pcdhb1	1742.68	1.03588	0.135241	7.65951	1.86641e-14	4.77592e-13	12.3209			Rere	1493.41	-0.348581	0.121592	-2.86681	0.00414632	0.0103545	1.98487
LTR40a:ERVL:LTR	5572.53	1.26485	0.137673	9.18737	4.02547e-20	5.21258e-18	17.2829				X34_DNA:DNA:DNA	13379.6	1.07567	0.140468	7.65775	1.89216e-14	4.82903e-13	12.3161			Tbc1d25	9234.13	-0.348743	0.117404	-2.97046	0.00297356	0.00765877	2.11584
MER3:hAT-Charlie:DNA	345.822	1.26445	0.220287	5.73998	9.46853e-09	7.03449e-08	7.15277				Eulor9A:DNA:DNA	462.813	1.43163	0.186981	7.65657	1.90962e-14	4.86071e-13	12.3133			Fam131b	664.058	-0.34932	0.153408	-2.27707	0.0227822	0.0473204	1.32495
MER63D:hAT-Tip100:DNA	882.302	1.26397	0.158217	7.98884	1.36217e-15	4.72692e-14	13.3254				Mir872	1867.09	1.03035	0.134591	7.65542	1.92677e-14	4.89792e-13	12.31			Pdcd7	4992.87	-0.349356	0.105691	-3.30546	0.000948208	0.00271508	2.56622
X9_LINE:L1:LINE	537.852	1.2631	0.177492	7.11634	1.10831e-12	1.91506e-11	10.7178				URR1A:hAT-Charlie:DNA	5307.45	1.07639	0.140706	7.64989	2.01157e-14	5.08666e-13	12.2936			Ykt6	699.789	-0.349974	0.142073	-2.46334	0.0137649	0.0302209	1.51969
RLTR23:ERV1:LTR	2458.73	1.26287	0.140026	9.01885	1.90078e-19	1.8429e-17	16.7345				IAPEY_LTR:ERVK:LTR	3096.07	1.04112	0.136245	7.64154	2.14637e-14	5.3922e-13	12.2682			Ap3s2	981.897	-0.350002	0.141274	-2.47747	0.0132318	0.0292031	1.53457
MER103C:hAT-Charlie:DNA	3384.79	1.26287	0.141355	8.93402	4.10796e-19	3.63574e-17	16.4394				B130006D01Rik	2474.17	0.989621	0.129527	7.64025	2.16803e-14	5.43952e-13	12.2644			Cnih2	1126.15	-0.350139	0.125387	-2.79247	0.00523079	0.0127767	1.89358
L1Lx_II:L1:LINE	1487.33	1.26256	0.408231	3.09276	0.00198303	0.00531027	2.27488				LTR33C:ERVL:LTR	580.045	1.23222	0.161299	7.63936	2.18301e-14	5.46999e-13	12.262			Ap2a1	4118.23	-0.350171	0.120773	-2.89941	0.00373863	0.00942917	2.02553
MT2B1:ERVL:LTR	836.331	1.26126	0.16946	7.44285	9.85397e-14	2.1219e-12	11.6733				Trat1	81599.6	0.926532	0.121324	7.63685	2.22603e-14	5.55615e-13	12.2552			Trappc10	723.2	-0.350293	0.148243	-2.36297	0.0181293	0.0386762	1.41256
Lx9:L1:LINE	2526.7	1.26086	0.132964	9.48272	2.47733e-21	4.08527e-19	18.3888				Gm7072	118782	0.871684	0.114215	7.63199	2.31166e-14	5.75499e-13	12.24			B3gat1	947.88	-0.350323	0.130149	-2.6917	0.00710879	0.0167982	1.77474
L1ME3D:L1:LINE	1697.33	1.26048	0.153746	8.19847	2.43461e-16	1.01018e-14	13.9956				Ddias	12037.9	1.00406	0.131574	7.63116	2.32653e-14	5.78455e-13	12.2377			Saraf	869.99	-0.350446	0.134217	-2.61103	0.00902697	0.0208034	1.68186
MamGypLTR1d:Gypsy:LTR	72.3155	1.26045	0.359801	3.50318	0.000459736	0.00140528	2.85224				RLTR1F_Mm:ERVK:LTR	663.997	1.18605	0.155468	7.62887	2.36816e-14	5.87292e-13	12.2311			Ace	14492.5	-0.350783	0.108072	-3.24582	0.00117114	0.0032867	2.48324
MLT2F:ERVL:LTR	261.156	1.25777	0.223809	5.61983	1.91149e-08	1.33335e-07	6.87506				Gm3086	4137.82	0.967422	0.127009	7.61693	2.59785e-14	6.41778e-13	12.1926			Zfp629	1298.39	-0.350891	0.146976	-2.3874	0.0169679	0.0364159	1.43871
BC037704	904.882	1.25762	0.155358	8.09496	5.72825e-16	2.17133e-14	13.6633				Rab1a	4559.77	0.981165	0.128858	7.61429	2.65141e-14	6.54171e-13	12.1843			Pianp	1053.09	-0.35094	0.124748	-2.8132	0.00490518	0.0120777	1.91802
MER70B:ERVL:LTR	142.231	1.25701	0.305624	4.11293	3.90664e-05	0.000146075	3.83542				B1_Mus1:Alu:SINE	1646.57	1.12179	0.147347	7.61326	2.6726e-14	6.58558e-13	12.1814			Ern1	5022.57	-0.351197	0.0934119	-3.75966	0.000170143	0.000566772	3.24659
LTR84b:ERVL:LTR	992.036	1.25656	0.157903	7.95778	1.75155e-15	5.93413e-14	13.2266				Ubxn2b	4198.45	0.926309	0.121709	7.61087	2.72248e-14	6.69993e-13	12.1739			Zmym3	10621.4	-0.351297	0.103572	-3.39181	0.000694319	0.00203651	2.69111
ORSL-2b:hAT-Tip100:DNA	27051.6	1.25589	0.139043	9.03242	1.67911e-19	1.65944e-17	16.78				Lrrc40	17189.2	0.855429	0.112443	7.6077	2.79015e-14	6.85772e-13	12.1638			Zbtb39	1308.39	-0.352579	0.12077	-2.91942	0.00350682	0.00890739	2.05025
L1ME3C:L1:LINE	483.657	1.25523	0.19174	6.54652	5.88914e-11	6.92414e-10	9.15963				Uprt	1376.58	0.961773	0.126493	7.60334	2.88573e-14	7.07462e-13	12.1503			Rab43	934.969	-0.352611	0.140637	-2.50724	0.0121678	0.0271429	1.56634
Charlie10:hAT-Charlie:DNA	545.943	1.25315	0.180232	6.95299	3.57624e-12	5.46752e-11	10.2622				Trim30e-ps1	1515.7	1.0368	0.136523	7.59433	3.09393e-14	7.51818e-13	12.1239			Usp35	1402.72	-0.352733	0.113987	-3.09449	0.00197152	0.00528533	2.27693
RLTR9A2:ERVK:LTR	753.108	1.25222	0.175369	7.14051	9.29861e-13	1.62654e-11	10.7887				D16Ertd472e	5307.84	0.897263	0.118223	7.58957	3.20971e-14	7.77991e-13	12.109			Gpr37l1	1351.4	-0.35275	0.131033	-2.69206	0.00710117	0.0167884	1.77499
L1MB4:L1:LINE	1681.2	1.25221	0.153358	8.16531	3.20608e-16	1.29682e-14	13.8871				HAL1ME:L1:LINE	2691.7	1.11676	0.147202	7.58662	3.28358e-14	7.94899e-13	12.0997			Nim1k	5632.29	-0.353038	0.101856	-3.46604	0.000528177	0.00159055	2.79845
Tigger6a:TcMar-Tigger:DNA	2343.2	1.25205	0.139203	8.99443	2.37458e-19	2.24584e-17	16.6486				Ccdc18	2387.39	1.00052	0.131941	7.58309	3.37419e-14	8.15106e-13	12.0888			Slc5a6	521.809	-0.353131	0.152747	-2.31187	0.020785	0.043661	1.35991
UCON66:UCON66:Unknown	1597.75	1.25152	0.155779	8.03391	9.44127e-16	3.43051e-14	13.4646				Mir1898	2354.84	1.0329	0.136295	7.5784	3.49831e-14	8.43705e-13	12.0738			Zfp553	1666.28	-0.353144	0.116965	-3.01922	0.00253423	0.00662989	2.17849
MLT1H-int:ERVL-MaLR:LTR	6688.36	1.25143	0.143828	8.70085	3.294e-18	2.26173e-16	15.6456				MER65-int:ERV1:LTR	1649.54	1.26789	0.167325	7.57745	3.52424e-14	8.48897e-13	12.0711			Wbp2	4090.65	-0.353412	0.151397	-2.33435	0.0195776	0.0414314	1.38267
MusHAL1:L1:LINE	29059.4	1.25096	0.132766	9.42229	4.41341e-21	6.97969e-19	18.1562				Arthur1A:hAT-Tip100:DNA	434.333	1.53112	0.202074	7.57703	3.5355e-14	8.49489e-13	12.0708			Sox12	2335.49	-0.353646	0.107873	-3.27836	0.00104411	0.00296163	2.52847
MER74A:ERVL:LTR	77.0961	1.25077	0.408916	3.05875	0.00222262	0.00588408	2.23032				Tut4	2310.29	0.871254	0.115057	7.57239	3.66416e-14	8.79307e-13	12.0559			Ddx27	1150.85	-0.353803	0.145416	-2.43305	0.0149724	0.0325643	1.48726
LTR89:ERVL:LTR	1665.45	1.25053	0.160351	7.79868	6.25585e-15	1.8484e-13	12.7332				3110039M20Rik	47810	0.899682	0.118908	7.56623	3.84207e-14	9.19714e-13	12.0363			Ppip5k1	3564.34	-0.353851	0.109457	-3.23277	0.00122596	0.00342409	2.46545
MER91B:hAT-Tip100:DNA	1477.05	1.25016	0.147895	8.45302	2.83868e-17	1.52561e-15	14.8166				Cdr1os	9229.4	0.962662	0.127472	7.55194	4.28834e-14	1.02147e-12	11.9908			Pcdh1	1568.13	-0.353886	0.126146	-2.80538	0.00502575	0.0123446	1.90852
L1MB8:L1:LINE	4641.48	1.24988	0.139612	8.95248	3.47582e-19	3.14847e-17	16.5019				Fsd1l	7226.9	0.941404	0.124714	7.54848	4.40376e-14	1.04638e-12	11.9803			Urb1	632.732	-0.354153	0.147593	-2.39952	0.0164164	0.0353462	1.45166
UCON78:DNA:DNA	1462.47	1.24977	0.145359	8.59784	8.1231e-18	5.04497e-16	15.2971				L1ME4b:L1:LINE	1513.06	1.19224	0.158064	7.54275	4.6015e-14	1.09068e-12	11.9623			Rab26	1650.81	-0.354736	0.111839	-3.17183	0.00151481	0.00416128	2.38077
L1M4a2:L1:LINE	228.268	1.24926	0.24537	5.09134	3.55547e-07	1.92316e-06	5.71598				Golph3l	5402.19	0.883411	0.117146	7.54109	4.66049e-14	1.10061e-12	11.9584			Chfr	1264.55	-0.355203	0.121533	-2.92268	0.0034703	0.00882571	2.05425
MLT1E:ERVL-MaLR:LTR	104.286	1.24854	0.306642	4.07167	4.66765e-05	0.000171997	3.76448				LTR16E2:ERVL:LTR	3480.43	1.23535	0.163843	7.53987	4.70443e-14	1.10963e-12	11.9548			Atxn7l2	1397.09	-0.355539	0.124141	-2.864	0.00418323	0.0104345	1.98153
hAT-5_Mam:hAT-Tag1:DNA	222.342	1.24843	0.245046	5.09469	3.49311e-07	1.89474e-06	5.72245				RLTR42-int:ERVK:LTR	661.279	1.36353	0.18093	7.53622	4.83775e-14	1.1369e-12	11.9443			Nomo1	4977.97	-0.355681	0.106532	-3.33873	0.00084161	0.00243157	2.61411
L1MEc:L1:LINE	120.008	1.24828	0.299253	4.17133	3.02829e-05	0.000115516	3.93736				RMER17C-int:ERVK:LTR	733.125	1.2777	0.169607	7.53333	4.94608e-14	1.16094e-12	11.9352			Fam219b	1319.49	-0.355944	0.131458	-2.70766	0.00677586	0.0160823	1.79365
L1MD1:L1:LINE	575.892	1.24805	0.182791	6.82774	8.62618e-12	1.21929e-10	9.91389				DQ267101	4749.7	0.982657	0.130523	7.52862	5.12808e-14	1.20098e-12	11.9205			Pisd	7509.87	-0.355978	0.0861855	-4.13037	3.62183e-05	0.000136271	3.8656
L1M4b:L1:LINE	2236.31	1.24784	0.169101	7.37929	1.59135e-13	3.29791e-12	11.4818				Ogn	1477.1	0.946621	0.125785	7.5257	5.24398e-14	1.22639e-12	11.9114			Septin4	1468.47	-0.35603	0.113259	-3.14352	0.00166931	0.00454206	2.34275
Charlie4a:hAT-Charlie:DNA	323.272	1.24744	0.456462	2.73284	0.00627901	0.01504	1.82275				Med21	11095.2	0.837903	0.111344	7.52533	5.25875e-14	1.22836e-12	11.9107			Anapc2	952.245	-0.356426	0.131243	-2.71578	0.00661195	0.0157456	1.80284
L1M3d:L1:LINE	1644.19	1.24528	0.137425	9.06153	1.28628e-19	1.31337e-17	16.8816				Gm3002	16413.5	0.81478	0.108275	7.52511	5.2675e-14	1.22891e-12	11.9105			Col12a1	2806.38	-0.356722	0.105276	-3.38844	0.000702913	0.00206078	2.68597
MLT1F-int:ERVL-MaLR:LTR	677.53	1.24434	0.157704	7.89037	3.01289e-15	9.4368e-14	13.0252				MER67C:ERV1:LTR	2591.79	1.21127	0.160979	7.52439	5.29653e-14	1.23419e-12	11.9086			Eps15l1	7392.7	-0.35675	0.102483	-3.48108	0.0004994	0.00151191	2.82047
RLTR19A:ERVK:LTR	98.5693	1.24401	0.303382	4.10048	4.1229e-05	0.000153418	3.81412				RMER13A2:ERVK:LTR	2341.95	1.05836	0.140677	7.52334	5.33963e-14	1.24144e-12	11.9061			Ehd1	823.173	-0.356866	0.148548	-2.40235	0.01629	0.0351095	1.45458
Lx7:L1:LINE	341.726	1.24394	0.231211	5.3801	7.44444e-08	4.60215e-07	6.33704				Lipo3	2300.33	0.995608	0.132359	7.52202	5.39367e-14	1.25229e-12	11.9023			Prpf3	3861.8	-0.356878	0.0966267	-3.69337	0.0002213	0.000720269	3.14251
MER2:TcMar-Tigger:DNA	114.526	1.2439	0.313756	3.96454	7.3539e-05	0.000261976	3.58174				Mycbp	10416.9	0.935754	0.124427	7.52051	5.45644e-14	1.26534e-12	11.8978			Grik4	747.277	-0.357333	0.152345	-2.34554	0.0189993	0.040296	1.39474
BGLII_C:ERVK:LTR	4519.2	1.24334	0.136566	9.10433	8.68042e-20	9.68092e-18	17.0141				Kanga11a:TcMar-Tc2:DNA	583.794	1.45135	0.193018	7.51927	5.50818e-14	1.27428e-12	11.8947			Sh3pxd2b	1532.55	-0.357602	0.114491	-3.12342	0.00178763	0.00483061	2.316
MamRep605b:LTR:LTR	386.057	1.24312	0.192825	6.44687	1.1418e-10	1.27047e-09	8.89604				UCON34:hAT-Charlie:DNA	273.64	1.52921	0.203426	7.51731	5.59162e-14	1.28896e-12	11.8898			Chsy3	13215.9	-0.357994	0.101944	-3.51168	0.000445286	0.00136544	2.86473
LTR75B:ERVL:LTR	2409.92	1.24282	0.149712	8.30139	1.02903e-16	4.78414e-15	14.3202				MLT1G1:ERVL-MaLR:LTR	1630.35	1.17034	0.155766	7.51342	5.76004e-14	1.32618e-12	11.8774			Sipa1l3	2818.82	-0.358205	0.119306	-3.00241	0.00267852	0.00697238	2.15662
EuthAT-2:hAT-Ac:DNA	6427.57	1.2426	0.145341	8.54956	1.23561e-17	7.18067e-16	15.1438				Tigger17:TcMar-Tigger:DNA	944.783	1.1229	0.149527	7.50966	5.9279e-14	1.35996e-12	11.8665			Cox7a2	16305.4	-0.358327	0.0897196	-3.99385	6.50077e-05	0.000233829	3.6311
Tigger19b:TcMar-Tigger:DNA	980.73	1.24188	0.157549	7.88251	3.20858e-15	1.00172e-13	12.9993				FordPrefect:hAT-Tip100:DNA	915.308	1.04013	0.13853	7.50829	5.99034e-14	1.37266e-12	11.8624			Pink1	1372.88	-0.358451	0.118572	-3.02305	0.00250239	0.0065518	2.18364
Lx8b:L1:LINE	9944.98	1.24024	0.151651	8.17824	2.8803e-16	1.16995e-14	13.9318				A830018L16Rik	2865.94	0.953781	0.127235	7.4962	6.56964e-14	1.49771e-12	11.8246			Pgrmc2	1242.65	-0.358838	0.127893	-2.80576	0.00501979	0.0123347	1.90887
Kanga1:TcMar-Tc2:DNA	15211	1.23979	0.138105	8.9772	2.77748e-19	2.58883e-17	16.5869				Zfp953	4751.37	0.859864	0.114708	7.49609	6.57492e-14	1.49771e-12	11.8246			Ube2g2	11765.3	-0.358952	0.0935529	-3.83688	0.000124605	0.00042566	3.37094
MER34:ERV1:LTR	165.678	1.239	0.283208	4.37488	1.21498e-05	5.02018e-05	4.29928				Golph3	12608.6	0.823207	0.109817	7.49619	6.57012e-14	1.49771e-12	11.8246			Pik3r4	2381.38	-0.359162	0.113704	-3.15873	0.00158456	0.0043353	2.36298
Charlie18a:hAT-Charlie:DNA	489.568	1.23875	0.179681	6.89415	5.41894e-12	7.96292e-11	10.0989				MLT1J2:ERVL-MaLR:LTR	1747.37	1.06224	0.141714	7.49565	6.59698e-14	1.50097e-12	11.8236			Pou6f1	1598.12	-0.359325	0.117757	-3.05143	0.00227756	0.00601387	2.22085
B2_Mm2:B2:SINE	4655.27	1.23861	0.146402	8.46031	2.66659e-17	1.43713e-15	14.8425				Pate13	2170.95	1.03597	0.138217	7.49526	6.61671e-14	1.50368e-12	11.8228			Inpp5d	1571.73	-0.359441	0.124589	-2.885	0.00391408	0.00983182	2.00737
MER112:hAT-Charlie:DNA	629.118	1.23842	0.150105	8.25034	1.57939e-16	6.8859e-15	14.162				Charlie26a:hAT-Charlie:DNA	472.299	1.56612	0.208989	7.49377	6.69254e-14	1.51734e-12	11.8189			Mturn	3593.86	-0.359696	0.101994	-3.52662	0.000420895	0.00129787	2.88677
MamRep605:LTR:LTR	582.023	1.23773	0.171189	7.23018	4.82349e-13	9.02661e-12	11.0445				L1MDa:L1:LINE	981.968	1.19485	0.159472	7.49252	6.75657e-14	1.53006e-12	11.8153			Rtel1	777.028	-0.360306	0.153687	-2.34441	0.0190572	0.04041	1.39351
L1M4c:L1:LINE	801.41	1.23741	0.17137	7.22067	5.17335e-13	9.63462e-12	11.0162				L1MdV_II:L1:LINE	896.63	1.28662	0.171737	7.49183	6.79202e-14	1.53629e-12	11.8135			Ift140	16597.6	-0.360313	0.0966038	-3.7298	0.000191629	0.000631691	3.1995
Charlie30a:hAT-Charlie:DNA	302.642	1.23736	0.202263	6.11758	9.50086e-10	8.56987e-09	8.06703				B2m	3451.92	0.962098	0.128431	7.49115	6.8274e-14	1.54248e-12	11.8118			Kcnc1	4585.83	-0.36032	0.117644	-3.0628	0.00219276	0.005813	2.2356
RLTR13D2:ERVK:LTR	751.628	1.23733	0.169139	7.31547	2.56478e-13	5.09103e-12	11.2932				LTR91A:LTR:LTR	975.76	1.37735	0.183884	7.49034	6.86956e-14	1.55019e-12	11.8096			Sdhb	4068.95	-0.360375	0.104118	-3.46122	0.00053774	0.00161657	2.79141
Charlie11:hAT-Charlie:DNA	696.313	1.23625	0.154199	8.01723	1.08159e-15	3.85734e-14	13.4137				Gpm6a	16097.9	0.884278	0.11808	7.48879	6.95103e-14	1.56491e-12	11.8055			Trrap	4073.85	-0.360565	0.0981519	-3.67354	0.000239212	0.000773739	3.11141
LTR16E2:ERVL:LTR	3480.43	1.23535	0.163843	7.53987	4.70443e-14	1.10963e-12	11.9548				RLTR9E:ERVK:LTR	1119.16	1.21869	0.162792	7.48617	7.0913e-14	1.59092e-12	11.7984			Rhou	635.899	-0.36087	0.150723	-2.39427	0.0166536	0.0358011	1.4461
UCON5:UCON5:Unknown	39.03	1.23509	0.518324	2.38285	0.0171791	0.0368404	1.43368				MLT2B3:ERVL:LTR	2994.23	1.04696	0.13992	7.48258	7.28767e-14	1.6293e-12	11.788			Rab40c	1025.68	-0.360938	0.130552	-2.7647	0.00569754	0.0137997	1.86013
L1MA4A:L1:LINE	497.114	1.23499	0.198695	6.21551	5.11593e-10	4.91692e-09	8.30831				Iigp1	2341.74	0.991319	0.132587	7.47672	7.62e-14	1.69574e-12	11.7706			Nav2	2591.38	-0.361304	0.116738	-3.09501	0.00196807	0.00527755	2.27757
UCON26:hAT-Ac:DNA	132.527	1.23374	0.269226	4.58256	4.5932e-06	2.05237e-05	4.68775				Mzt1	18950.1	0.998917	0.133641	7.47465	7.74083e-14	1.71668e-12	11.7653			Fam53c	4101.03	-0.361558	0.106644	-3.39032	0.000698116	0.00204734	2.68881
LTR80A:ERVL:LTR	144.038	1.23222	0.284828	4.32619	1.51712e-05	6.15074e-05	4.21107				Hccs	3233.69	0.919039	0.123042	7.46931	8.06189e-14	1.77767e-12	11.7501			Herpud1	5378.52	-0.361706	0.100354	-3.6043	0.000313	0.000987575	3.00543
LTR33C:ERVL:LTR	580.045	1.23222	0.161299	7.63936	2.18301e-14	5.46999e-13	12.262				MER74C:ERVL:LTR	587.266	1.41357	0.189304	7.46716	8.19425e-14	1.80479e-12	11.7436			Dhrs1	3426.31	-0.361753	0.102612	-3.52545	0.000422765	0.00130259	2.88519
RLTR14-int:ERV1:LTR	15368.9	1.23192	0.128725	9.57013	1.06773e-21	1.98084e-19	18.7032				Mapk8	8480.79	0.834614	0.111848	7.46201	8.52112e-14	1.86826e-12	11.7286			D5Ertd579e	5855.66	-0.361887	0.108798	-3.32623	0.000880304	0.00253464	2.59608
ERVB7_4-LTR_MM:ERVK:LTR	284.891	1.23111	0.22373	5.50264	3.74152e-08	2.47053e-07	6.60721				RMER17A:ERVK:LTR	1404.79	1.1011	0.147614	7.45937	8.69393e-14	1.90398e-12	11.7203			Gm9866	591.078	-0.362205	0.150696	-2.40355	0.0162365	0.035002	1.45591
X24_LINE:L2:LINE	4016.47	1.22966	0.138552	8.87506	6.98943e-19	5.83784e-17	16.2337				Lx5b:L1:LINE	1301.85	1.06004	0.142174	7.45593	8.92356e-14	1.94984e-12	11.71			Smarcc2	1633.26	-0.362658	0.115364	-3.14359	0.00166889	0.00454156	2.3428
MER45C:hAT-Tip100:DNA	176.427	1.22951	0.241616	5.08867	3.60577e-07	1.94819e-06	5.71037				Lx4B:L1:LINE	2110.05	1.04542	0.140256	7.45368	9.07718e-14	1.98117e-12	11.7031			Slc7a8	13007.3	-0.363179	0.111501	-3.25719	0.0011252	0.00316835	2.49917
LTR16C:ERVL:LTR	359.92	1.22924	0.18214	6.74889	1.48979e-11	2.00866e-10	9.69709				LTRIS5:ERV1:LTR	1718.93	1.2706	0.170502	7.4521	9.18636e-14	2.00273e-12	11.6984			Atp8b2	2213.18	-0.36336	0.101723	-3.57206	0.000354188	0.00110685	2.95591
CR1-12_AMi:CR1:LINE	194.381	1.22911	0.249198	4.93225	8.12859e-07	4.13917e-06	5.38309				RLTR20C2_MM:ERVK:LTR	1337.27	1.14512	0.153679	7.45135	9.23894e-14	2.00965e-12	11.6969			Trim46	4142.34	-0.363708	0.108534	-3.3511	0.000804925	0.00233432	2.63184
LTR84a:ERVL:LTR	91.4617	1.22884	0.351509	3.4959	0.00047247	0.00143828	2.84216				MLT2B4:ERVL:LTR	703.504	1.22593	0.16457	7.44929	9.38412e-14	2.03893e-12	11.6906			Mrps23	2432.03	-0.364211	0.134189	-2.71416	0.00664439	0.0158112	1.80104
L1MEj:L1:LINE	5327.76	1.22861	0.14001	8.77522	1.70573e-18	1.29568e-16	15.8875				Car13	1426.31	1.00005	0.134261	7.44855	9.4371e-14	2.04814e-12	11.6886			Capn1	978.098	-0.364701	0.125206	-2.91282	0.00358181	0.00907518	2.04214
LTR50:ERVL:LTR	35.0224	1.22765	0.491963	2.4954	0.0125814	0.0279467	1.55367				Ccnh	4143.38	0.992193	0.133232	7.44708	9.54286e-14	2.06644e-12	11.6848			Lhx2	673.044	-0.364823	0.153605	-2.37508	0.0175454	0.0375424	1.42548
Lx10:L1:LINE	481.033	1.22737	0.197968	6.19983	5.65226e-10	5.37215e-09	8.26985				Chac2	4051.65	0.776457	0.104289	7.44528	9.6741e-14	2.09251e-12	11.6793			Rnf165	5248.82	-0.364917	0.109388	-3.33598	0.000849992	0.00245264	2.61037
MLTR18D_MM:ERVK:LTR	127.079	1.22695	0.367034	3.34288	0.000829141	0.00239734	2.62027				B3glct	351151	0.827758	0.111183	7.44501	9.69378e-14	2.09442e-12	11.6789			Gse1	2907.66	-0.364941	0.106573	-3.42431	0.000616357	0.00182926	2.73773
MLT2B4:ERVL:LTR	703.504	1.22593	0.16457	7.44929	9.38412e-14	2.03893e-12	11.6906				Olfm3	2111.06	0.962812	0.129331	7.44453	9.72875e-14	2.09963e-12	11.6779			Abl1	11406.4	-0.364982	0.112731	-3.23765	0.00120518	0.00337339	2.47193
MER45A:hAT-Tip100:DNA	736.988	1.22502	0.207806	5.895	3.74679e-09	2.99961e-08	7.52294				MT2B1:ERVL:LTR	836.331	1.26126	0.16946	7.44285	9.85397e-14	2.1219e-12	11.6733			Nsg1	1753.03	-0.365328	0.106426	-3.43269	0.000597627	0.00177777	2.75012
RMER19B2:ERVK:LTR	110.668	1.2246	0.310677	3.94173	8.08976e-05	0.000285763	3.54399				LTR73:ERV1:LTR	662.65	1.36351	0.183207	7.44245	9.88343e-14	2.12587e-12	11.6725			Ahcy	824.902	-0.365368	0.133085	-2.74537	0.00604428	0.0145413	1.8374
MER5C1:hAT-Charlie:DNA	2049.65	1.22458	0.139966	8.74917	2.14925e-18	1.57036e-16	15.804				Vmn2r85	15698.9	0.998287	0.134254	7.4358	1.03935e-13	2.2331e-12	11.6511			Osbpl5	2588.85	-0.36558	0.123417	-2.96216	0.00305488	0.00785041	2.10511
L1MdMus_II:L1:LINE	710.162	1.22451	0.17917	6.83432	8.23926e-12	1.17061e-10	9.93159				COX3	1718.87	0.975583	0.131223	7.43454	1.04929e-13	2.25137e-12	11.6476			Rap1gap2	694.547	-0.367303	0.146864	-2.50097	0.0123854	0.0275798	1.55941
MLTR13:ERVK:LTR	79.4834	1.22427	0.338559	3.61612	0.000299056	0.000947919	3.02323				Usp9x	9216.43	0.814149	0.109511	7.43443	1.05019e-13	2.25137e-12	11.6476			Surf4	611.641	-0.367931	0.153455	-2.39766	0.0165004	0.0355112	1.44963
MLT2B1:ERVL:LTR	172.832	1.22308	0.279262	4.37969	1.1885e-05	4.92186e-05	4.30787				2900092D14Rik	980.583	0.990724	0.13341	7.42617	1.11791e-13	2.38331e-12	11.6228			Dennd1a	853.322	-0.368016	0.155309	-2.36957	0.0178086	0.0380509	1.41963
MER102b:hAT-Charlie:DNA	25806	1.22293	0.134902	9.06535	1.24208e-19	1.29539e-17	16.8876				Gm31282	3871.86	0.935501	0.125992	7.42511	1.12688e-13	2.39979e-12	11.6198			Adgrg1	1284.09	-0.368219	0.125247	-2.93995	0.00328266	0.0083866	2.07641
L1M8:L1:LINE	2155.58	1.22259	0.148032	8.25898	1.46928e-16	6.51685e-15	14.186				Ascc3	3997.99	0.859679	0.115822	7.42239	1.15023e-13	2.44681e-12	11.6114			Ints5	2020.46	-0.368339	0.115023	-3.2023	0.00136337	0.00377131	2.42351
Lx6:L1:LINE	2156.74	1.22233	0.139065	8.7896	1.50095e-18	1.17165e-16	15.9312				X9a_DNA:DNA:DNA	215.546	1.83012	0.246656	7.41975	1.17342e-13	2.49339e-12	11.6032			Ccdc30	2408.16	-0.368533	0.118139	-3.11949	0.00181163	0.00489204	2.31051
UCON31:UCON31:Unknown	1629.76	1.22209	0.151228	8.0811	6.41834e-16	2.39991e-14	13.6198				Rab9b	20237.9	0.701983	0.0946485	7.41673	1.20045e-13	2.54802e-12	11.5938			Vps33a	4676.25	-0.36854	0.102634	-3.59083	0.000329632	0.00103632	2.9845
RLTR18:ERVK:LTR	69.1307	1.22199	0.388865	3.14245	0.00167541	0.00455735	2.34129				Mir186	2168.45	1.02187	0.137791	7.41608	1.20641e-13	2.55785e-12	11.5921			Frmpd3	5379.54	-0.36855	0.0964534	-3.82101	0.000132906	0.000451299	3.34554
X6B_LINE:CR1:LINE	3096.82	1.22195	0.144927	8.43149	3.41301e-17	1.81134e-15	14.742				A230009B12Rik	2316.16	1.01465	0.136854	7.41414	1.22412e-13	2.59256e-12	11.5863			Mtss2	1291.94	-0.368622	0.126536	-2.91319	0.00357758	0.00906566	2.0426
Tigger5a_Glire:TcMar-Tigger:DNA	46.6266	1.22088	0.42563	2.86842	0.00412531	0.0103074	1.98685				LTR10_RN:ERVK:LTR	1416.83	1.15759	0.156224	7.40986	1.26437e-13	2.67192e-12	11.5732			Rabggta	2726.13	-0.368773	0.108344	-3.40373	0.000664722	0.00195804	2.70818
AmnL2-1:L2:LINE	953.351	1.22075	0.166392	7.33662	2.19057e-13	4.38431e-12	11.3581				MER57D:ERV1:LTR	466.604	1.44556	0.195131	7.40818	1.28047e-13	2.70299e-12	11.5682			Rbm4	819.809	-0.368942	0.13964	-2.64209	0.00823969	0.0191838	1.71706
L1MEg1:L1:LINE	80.4005	1.22025	0.322199	3.78724	0.000152329	0.000511849	3.29086				Ube2b	159498	0.881195	0.11896	7.40748	1.28721e-13	2.71424e-12	11.5664			Stard8	530.816	-0.368998	0.161392	-2.28634	0.0222343	0.046317	1.33426
MLT1F1:ERVL-MaLR:LTR	356.554	1.22019	0.206668	5.9041	3.54581e-09	2.85768e-08	7.54399				Charlie24:hAT-Charlie:DNA	1531.96	1.12838	0.152374	7.40529	1.30862e-13	2.7564e-12	11.5597			Tmem106c	3945.85	-0.369104	0.100003	-3.69092	0.000223444	0.000726267	3.1389
MER5B:hAT-Charlie:DNA	9014.38	1.21922	0.132172	9.22452	2.8483e-20	3.84301e-18	17.4153				MIRb:MIR:SINE	1534.63	1.1199	0.151334	7.40021	1.3597e-13	2.85152e-12	11.5449			Itpa	550.471	-0.369164	0.157387	-2.34558	0.0189975	0.040296	1.39474
RLTR9E:ERVK:LTR	1119.16	1.21869	0.162792	7.48617	7.0913e-14	1.59092e-12	11.7984				Hdgfl3	2090.17	0.891832	0.120564	7.39717	1.39115e-13	2.91115e-12	11.5359			1810055G02Rik	2299.09	-0.369217	0.101767	-3.62805	0.000285569	0.000909111	3.04138
UCON76:UCON76:Unknown	68.9422	1.21828	0.394164	3.09078	0.0019963	0.00534293	2.27222				RMER1A:L1-dep:Retroposon	810.828	1.04241	0.141042	7.39075	1.46006e-13	3.04875e-12	11.5159			Pcdhgb4	704.441	-0.369454	0.151812	-2.43362	0.0149486	0.0325234	1.4878
RLTR9A3B:ERVK:LTR	5448.4	1.21751	0.124411	9.78617	1.29088e-22	2.73696e-20	19.5627				Gm3414	2301.22	0.88687	0.120025	7.38902	1.47914e-13	3.08525e-12	11.5107			Slc25a25	3358.71	-0.369613	0.10044	-3.67994	0.000233287	0.000756097	3.12142
C330018D20Rik	929.122	1.21748	0.182042	6.68794	2.26338e-11	2.93479e-10	9.53242				Lysmd3	3466.47	1.01052	0.136857	7.38374	1.5391e-13	3.19648e-12	11.4953			Hcfc1r1	958.605	-0.369722	0.135627	-2.72602	0.00641037	0.015328	1.81451
L1MdFanc_II:L1:LINE	765.32	1.21727	0.153604	7.9247	2.2869e-15	7.47857e-14	13.1262				Cd2ap	1953.5	0.905855	0.122681	7.38384	1.53786e-13	3.19648e-12	11.4953			Dip2a	7628.8	-0.369893	0.0919564	-4.02248	5.75879e-05	0.000208932	3.67999
L1MD2:L1:LINE	252.317	1.217	0.247438	4.91841	8.72514e-07	4.41613e-06	5.35496				L1M4b:L1:LINE	2236.31	1.24784	0.169101	7.37929	1.59135e-13	3.29791e-12	11.4818			Lancl1	2843.24	-0.369937	0.142977	-2.58739	0.0096707	0.0220943	1.65572
Tigger5b_Glire:TcMar-Tigger:DNA	304.072	1.21662	0.212814	5.71683	1.08531e-08	7.98324e-08	7.09782				MLTR25A:ERVK:LTR	896.467	1.13835	0.154323	7.37637	1.62664e-13	3.36381e-12	11.4732			Otud3	939.926	-0.370133	0.132979	-2.78339	0.00537942	0.0131032	1.88262
L1MB1:L1:LINE	84.0274	1.21658	0.360852	3.37141	0.000747845	0.00218124	2.6613				Orc4	3593.63	0.987627	0.133936	7.37387	1.65746e-13	3.42388e-12	11.4655			Maea	1911.14	-0.370177	0.105399	-3.51217	0.000444472	0.00136338	2.86538
B3A:B2:SINE	39.9164	1.21517	0.480851	2.52712	0.0115004	0.0258009	1.58836				2610044O15Rik8	2020.08	0.871657	0.118242	7.37178	1.68362e-13	3.47049e-12	11.4596			Nop2	989.983	-0.370563	0.127641	-2.90317	0.00369406	0.00932652	2.03028
MLT1A1:ERVL-MaLR:LTR	2406.57	1.21506	0.153551	7.91307	2.51111e-15	8.1019e-14	13.0914				Dmxl1	11810.3	0.872745	0.118413	7.37035	1.70184e-13	3.49684e-12	11.4563			Ddx55	1236.89	-0.370617	0.129089	-2.87103	0.00409135	0.0102265	1.99027
MER34B:ERV1:LTR	7670.29	1.215	0.138238	8.78922	1.50601e-18	1.17165e-16	15.9312				Lx2B2:L1:LINE	2799.86	1.12613	0.152805	7.36973	1.7098e-13	3.50945e-12	11.4548			Smpd3	673.825	-0.370655	0.152673	-2.42777	0.0151918	0.0330079	1.48138
L1VL1:L1:LINE	748.98	1.21364	0.153567	7.903	2.72271e-15	8.63929e-14	13.0635				Rabgap1l	1446.96	0.947863	0.128664	7.36695	1.74571e-13	3.57101e-12	11.4472			Tmem186	1611.42	-0.370746	0.140288	-2.64276	0.0082234	0.0191552	1.71771
LTR65:ERV1:LTR	30.0752	1.21362	0.537853	2.25641	0.0240451	0.0496231	1.30432				MLT1N2:ERVL-MaLR:LTR	2421.31	1.12683	0.15307	7.36151	1.81844e-13	3.70486e-12	11.4312			Odf2	1082.68	-0.37092	0.132102	-2.80783	0.00498767	0.0122651	1.91133
L2b:L2:LINE	1298.68	1.21347	0.156968	7.73072	1.06938e-14	2.92246e-13	12.5343				RMER10A:ERVL:LTR	435.838	1.29801	0.176378	7.35923	1.84978e-13	3.76086e-12	11.4247			Lias	1759.72	-0.371001	0.117848	-3.14812	0.00164324	0.00447931	2.34879
MLT2C1:ERVL:LTR	2469.68	1.21227	0.139175	8.71035	3.02934e-18	2.09491e-16	15.6788				Zfp558	16095.5	0.827445	0.112436	7.35922	1.84983e-13	3.76086e-12	11.4247			Lrtm2	1404.13	-0.371118	0.123906	-2.99517	0.00274294	0.00712662	2.14712
MER67C:ERV1:LTR	2591.79	1.21127	0.160979	7.52439	5.29653e-14	1.23419e-12	11.9086				Dok6	4535.92	0.94005	0.127756	7.35817	1.86446e-13	3.78378e-12	11.4221			Tmem200c	920.69	-0.371181	0.127388	-2.91378	0.00357084	0.00905213	2.04325
L1MC4a:L1:LINE	706.972	1.21028	0.172018	7.03579	1.98135e-12	3.21516e-11	10.4928				Mblac2	4711.17	0.852487	0.115886	7.35624	1.89158e-13	3.83363e-12	11.4164			R3hdm4	948.527	-0.371367	0.145961	-2.54429	0.0109501	0.024687	1.60753
RSINE1:B4:SINE	41.0725	1.20929	0.496784	2.43425	0.0149228	0.032471	1.4885				Cd84	376765	0.817893	0.11123	7.3532	1.93516e-13	3.91783e-12	11.407			Slc7a5	1499.28	-0.371447	0.120953	-3.071	0.00213341	0.00566891	2.2465
Penelope1_Vert:Penelope:LINE	285.097	1.20885	0.204399	5.91416	3.33569e-09	2.70756e-08	7.56742				Lx2:L1:LINE	929.171	1.06139	0.144367	7.35204	1.95208e-13	3.93558e-12	11.405			Ift46	5868.58	-0.371793	0.098916	-3.75867	0.00017082	0.000568633	3.24517
L4_A_Mam:RTE-X:LINE	85.6883	1.2076	0.332911	3.6274	0.00028629	0.000911048	3.04046				Uba6	22774.8	0.945604	0.128613	7.35231	1.94804e-13	3.93558e-12	11.405			Nsun2	1995.91	-0.372009	0.11226	-3.31382	0.000920306	0.00263996	2.5784
Chompy-6_Croc:PIF-Harbinger:DNA	1433.53	1.20486	0.151899	7.93199	2.15664e-15	7.11287e-14	13.148				9430037G07Rik	3725.96	0.972112	0.132229	7.35172	1.95672e-13	3.94082e-12	11.4044			Maged2	8323.9	-0.37213	0.097833	-3.80373	0.000142532	0.000481023	3.31783
RMER17C:ERVK:LTR	1027.47	1.20482	0.176635	6.82094	9.04495e-12	1.27196e-10	9.89553				RMER19A:ERVK:LTR	2578.48	1.1227	0.15278	7.34846	2.005e-13	4.03384e-12	11.3943			Nup62	1799.72	-0.372247	0.136875	-2.7196	0.006536	0.0155994	1.80689
MMAR1:TcMar-Mariner:DNA	3476.49	1.20372	0.154877	7.77211	7.71892e-15	2.19659e-13	12.6583				AmnL2-1:L2:LINE	953.351	1.22075	0.166392	7.33662	2.19057e-13	4.38431e-12	11.3581			Slc50a1	2953.21	-0.37236	0.110726	-3.36288	0.000771327	0.00224261	2.64925
L1MB2:L1:LINE	449.994	1.20342	0.207672	5.79482	6.83929e-09	5.20131e-08	7.28389				MT2B2:ERVL:LTR	2178.31	1.0592	0.144427	7.3338	2.23722e-13	4.46842e-12	11.3498			Kcnab3	1538.41	-0.372553	0.119616	-3.11458	0.00184209	0.00496388	2.30418
MER63A:hAT-Tip100:DNA	1104.86	1.20333	0.167482	7.18482	6.72945e-13	1.21685e-11	10.9148				Gimap8	1524.96	0.979655	0.133789	7.32239	2.43595e-13	4.84529e-12	11.3147			Vars2	94172	-0.37256	0.0917356	-4.06123	4.88142e-05	0.000179224	3.7466
RLTR28B:ERVL:LTR	1404.96	1.2027	0.148464	8.10098	5.45167e-16	2.07875e-14	13.6822				Mtpap	4674.99	0.81274	0.111035	7.31965	2.48622e-13	4.94019e-12	11.3063			Trim41	3399.45	-0.372566	0.109708	-3.39597	0.000683852	0.00200795	2.69725
Tigger10:TcMar-Tigger:DNA	103.035	1.20242	0.30762	3.90879	9.27605e-05	0.00032399	3.48947				RLTR13D2:ERVK:LTR	751.628	1.23733	0.169139	7.31547	2.56478e-13	5.09103e-12	11.2932			Rae1	778.618	-0.372887	0.141832	-2.62908	0.00856175	0.0198403	1.70245
MLT1E1:ERVL-MaLR:LTR	1451.56	1.20203	0.151991	7.90853	2.60455e-15	8.36143e-14	13.0777				Zfp292	5432.66	0.812537	0.111118	7.31239	2.62425e-13	5.19839e-12	11.2841			Mpp1	4020.86	-0.373111	0.102794	-3.6297	0.000283746	0.000904145	3.04376
Charlie32a:hAT-Charlie:DNA	6458.91	1.20196	0.146854	8.18472	2.72941e-16	1.12045e-14	13.9506				UCON97:DNA:DNA	434.399	1.51401	0.207074	7.31144	2.64302e-13	5.2302e-12	11.2815			Pou3f1	1306.02	-0.373215	0.122473	-3.04733	0.00230886	0.00609067	2.21533
Kanga1d:TcMar-Tc2:DNA	204.926	1.2016	0.219364	5.47765	4.31009e-08	2.79525e-07	6.55358				L1MdA_IV:L1:LINE	891.133	1.08966	0.149122	7.30718	2.72807e-13	5.39296e-12	11.2682			Hsdl1	2047.67	-0.373261	0.108124	-3.45217	0.000556104	0.00166581	2.77837
MER106B:hAT-Charlie:DNA	313.657	1.20038	0.250072	4.80013	1.58559e-06	7.61951e-06	5.11807				Zfp280c	4050.46	0.96727	0.132382	7.30666	2.7387e-13	5.40845e-12	11.2669			Pygb	838.392	-0.373369	0.133158	-2.80396	0.00504786	0.0123894	1.90695
L1MD3:L1:LINE	3811.92	1.20036	0.150566	7.97233	1.55708e-15	5.3361e-14	13.2728				LTR16B:ERVL:LTR	1656.23	1.08671	0.148751	7.30558	2.76066e-13	5.44623e-12	11.2639			Zfp46	3942.29	-0.373419	0.0960581	-3.88742	0.000101314	0.000351257	3.45438
UCON11:TcMar-Tigger:DNA	857.808	1.19978	0.171946	6.97768	3.00104e-12	4.67329e-11	10.3304				Kcnj13	1759.85	0.955886	0.130922	7.30119	2.85223e-13	5.61962e-12	11.2503			Rapgefl1	2033.44	-0.373695	0.103044	-3.62656	0.000287226	0.000913123	3.03947
MER67B:ERV1:LTR	1535.04	1.19916	0.147412	8.13474	4.12823e-16	1.61562e-14	13.7917				Jam2	16208.2	0.834449	0.114381	7.29537	2.97837e-13	5.85179e-12	11.2327			Plxna3	2828.65	-0.373913	0.100873	-3.70676	0.000209926	0.000686961	3.16307
MERV1_LTR:ERV1:LTR	3740.83	1.19853	0.147891	8.10414	5.31212e-16	2.03357e-14	13.6917				Fut9	3560.11	0.954822	0.13095	7.29151	3.065e-13	6.01588e-12	11.2207			Arpc4	2213.52	-0.374097	0.121412	-3.08122	0.00206155	0.00549309	2.26018
Kanga1b:TcMar-Tc2:DNA	5658.55	1.19745	0.144622	8.27991	1.23273e-16	5.60952e-15	14.2511				Rgs17	1813.94	0.958375	0.13144	7.29132	3.06927e-13	6.01815e-12	11.2205			Ccnl2	1087.43	-0.374177	0.137646	-2.71839	0.00656001	0.015649	1.80551
L1P5:L1:LINE	245.775	1.19721	0.228374	5.24231	1.58577e-07	9.20731e-07	6.03587				Hhip	3035.79	0.956827	0.131231	7.29118	3.07263e-13	6.01861e-12	11.2205			Kif1a	511.522	-0.374465	0.157797	-2.37308	0.0176406	0.0377169	1.42346
L1MB7:L1:LINE	765.767	1.19698	0.166478	7.19002	6.47829e-13	1.17474e-11	10.9301				Charlie15b:hAT-Charlie:DNA	213.279	1.80983	0.24825	7.29033	3.09189e-13	6.04406e-12	11.2187			Bmp1	34849.8	-0.374575	0.0815525	-4.59306	4.36797e-06	1.9599e-05	4.70777
MLT2D:ERVL:LTR	337.645	1.19667	0.194529	6.15163	7.66915e-10	7.06631e-09	8.15081				ERVB7_2B-LTR_MM:ERVK:LTR	697.171	1.08769	0.149286	7.28592	3.19478e-13	6.23256e-12	11.2053			Whamm	1224.79	-0.375035	0.154614	-2.42561	0.0152826	0.0331933	1.47895
RMER20A:ERVK:LTR	155.112	1.19658	0.271959	4.39985	1.08326e-05	4.52684e-05	4.34421				Gm5141	1713.11	0.958002	0.131576	7.28098	3.31402e-13	6.45866e-12	11.1899			Mia3	619.983	-0.375162	0.154891	-2.42211	0.0154307	0.0334743	1.47529
Tigger20a:TcMar-Tigger:DNA	2325.5	1.19653	0.147889	8.09067	5.93355e-16	2.23161e-14	13.6514				ERVB4_1B-LTR_MM:ERVK:LTR	406.508	1.30386	0.179193	7.27632	3.43045e-13	6.65866e-12	11.1766			Bckdk	907.98	-0.375328	0.138373	-2.71244	0.00667904	0.015879	1.79918
Arthur2:hAT-Tip100:DNA	1242	1.19617	0.172182	6.94712	3.72809e-12	5.68165e-11	10.2455				Pls1	3431.86	0.96445	0.132544	7.27643	3.42758e-13	6.65866e-12	11.1766			Polr1a	609.064	-0.375706	0.162107	-2.31764	0.0204687	0.0430669	1.36586
RMER16B:ERVK:LTR	626.709	1.19541	0.189745	6.30011	2.97435e-10	3.02515e-09	8.51925				RLTR13F:ERVK:LTR	632.365	1.42937	0.19647	7.27525	3.45792e-13	6.6985e-12	11.174			Adh5	530.548	-0.375888	0.155274	-2.4208	0.0154862	0.0335833	1.47388
L1MDa:L1:LINE	981.968	1.19485	0.159472	7.49252	6.75657e-14	1.53006e-12	11.8153				Thap2	61045.7	0.983852	0.13527	7.27324	3.50965e-13	6.77152e-12	11.1693			Ppp1ca	750.309	-0.376018	0.163041	-2.30628	0.0210951	0.0442365	1.35422
UCON8:DNA:DNA	6779.28	1.19476	0.13272	9.00213	2.21387e-19	2.11457e-17	16.6748				Gm13570	3376.74	0.949199	0.130509	7.27307	3.51409e-13	6.77331e-12	11.1692			Kctd20	5729.66	-0.376069	0.115135	-3.26633	0.00108953	0.00307825	2.5117
B3:B2:SINE	1039.48	1.19461	0.16566	7.21122	5.54536e-13	1.02189e-11	10.9906				Fmo1	8531.4	0.845451	0.116254	7.27244	3.5304e-13	6.79795e-12	11.1676			Lgmn	738.952	-0.376158	0.141964	-2.64967	0.00805713	0.0188042	1.72575
LTR16A2:ERVL:LTR	273.33	1.19288	0.225345	5.2936	1.19933e-07	7.11559e-07	6.14779				Cbll1	8084.54	0.964387	0.132614	7.27213	3.53874e-13	6.8072e-12	11.167			Pkig	2681.45	-0.376702	0.114013	-3.30401	0.000953109	0.00272676	2.56435
L1ME4b:L1:LINE	1513.06	1.19224	0.158064	7.54275	4.6015e-14	1.09068e-12	11.9623				Tspan2	1053.3	1.00664	0.138469	7.26978	3.60083e-13	6.90601e-12	11.1608			Ulk3	1187.63	-0.377028	0.117663	-3.20429	0.00135395	0.00374794	2.42621
LTR86A2:ERVL:LTR	129.563	1.19181	0.28186	4.22838	2.35379e-05	9.18383e-05	4.03698				RLTR1B:ERV1:LTR	1435.55	1.13403	0.156164	7.26177	3.82064e-13	7.29857e-12	11.1368			Timm22	2870.78	-0.377536	0.108122	-3.49177	0.000479833	0.0014584	2.83612
RLTR9A3:ERVK:LTR	205.922	1.19155	0.235258	5.06485	4.08714e-07	2.18684e-06	5.66018				Ube3a	2991.27	0.926878	0.127643	7.26147	3.82905e-13	7.30738e-12	11.1362			Dst	1123.75	-0.379038	0.157288	-2.40983	0.0159602	0.0344755	1.46249
HAL1M8:L1:LINE	2255.88	1.19127	0.144439	8.24759	1.61624e-16	7.02334e-15	14.1535				LTR68:ERV1:LTR	2357.78	1.15734	0.159442	7.25867	3.90909e-13	7.45276e-12	11.1277			Klf10	5081.3	-0.379348	0.109467	-3.46543	0.000529391	0.00159396	2.79752
RLTR13D1:ERVK:LTR	1110.78	1.18938	0.15404	7.72124	1.15203e-14	3.13501e-13	12.5038				Gask1b	50372.7	0.883295	0.121733	7.25601	3.98666e-13	7.58567e-12	11.12			Hdac10	7160.08	-0.379639	0.0991297	-3.82972	0.000128288	0.000436772	3.35975
UCON80_AMi:UCON80_AMi:Unknown	150.964	1.18778	0.279136	4.25519	2.08873e-05	8.25986e-05	4.08303				Ptprz1	20421.8	0.76407	0.105314	7.25515	4.01225e-13	7.62684e-12	11.1177			Prdx3	9107.93	-0.379685	0.101713	-3.73292	0.000189272	0.000624347	3.20457
L1M7:L1:LINE	163.994	1.18705	0.273002	4.34813	1.37304e-05	5.61615e-05	4.25056				Pias2	43789.9	0.830846	0.11453	7.25438	4.03507e-13	7.66265e-12	11.1156			Cep89	683.838	-0.379714	0.154111	-2.4639	0.0137434	0.0301805	1.52027
X30_DNA:DNA:DNA	586.028	1.18679	0.189549	6.2611	3.82267e-10	3.78617e-09	8.4218				Ccr5	5901.52	0.759362	0.10468	7.25411	4.04299e-13	7.67014e-12	11.1152			Rpap3	561.695	-0.379774	0.152737	-2.48645	0.0129024	0.0285444	1.54448
RLTR1F_Mm:ERVK:LTR	663.997	1.18605	0.155468	7.62887	2.36816e-14	5.87292e-13	12.2311				Cd93	27203.6	0.666395	0.0919112	7.25042	4.15493e-13	7.87478e-12	11.1038			B4galt7	1363.48	-0.380131	0.117737	-3.22865	0.00124376	0.00347129	2.45951
RLTR12B2:ERVK:LTR	2309.65	1.18497	0.141533	8.37236	5.64741e-17	2.81553e-15	14.5504				Ankrd34c	5475.91	0.895244	0.123484	7.24986	4.17191e-13	7.8992e-12	11.1024			Ak5	809.114	-0.380182	0.140944	-2.6974	0.00698829	0.016556	1.78104
ID4_v:ID:SINE	253235	1.18475	0.0990526	11.9608	5.70216e-33	7.8584e-30	29.1047				Dimt1	3749.43	0.831818	0.114903	7.23933	4.50906e-13	8.50419e-12	11.0704			Fam53a	751.13	-0.380352	0.135498	-2.80708	0.00499933	0.0122907	1.91043
L1MdV_III:L1:LINE	141.904	1.18394	0.259734	4.55827	5.15759e-06	2.27974e-05	4.64212				RMER6B:ERVK:LTR	2613.24	1.12342	0.155196	7.23871	4.52972e-13	8.52648e-12	11.0692			Cpsf1	1596.89	-0.380493	0.121192	-3.1396	0.00169178	0.00459735	2.33749
LTR16E1:ERVL:LTR	180.698	1.18357	0.2807	4.21651	2.48113e-05	9.63586e-05	4.01611				Ugp2	1355.6	0.841056	0.116188	7.23875	4.52847e-13	8.52648e-12	11.0692			Lrrfip2	998.114	-0.380648	0.133122	-2.8594	0.00424445	0.0105749	1.97572
L1MC2:L1:LINE	266.683	1.18346	0.208683	5.67107	1.41909e-08	1.0137e-07	6.99409				Pgap1	5280.47	0.795722	0.110019	7.2326	4.73829e-13	8.88441e-12	11.0514			Eif3h	1356.43	-0.380665	0.163874	-2.32292	0.0201836	0.0425459	1.37114
UCON25:UCON25:Unknown	10754.6	1.18333	0.129913	9.10866	8.34022e-20	9.38198e-18	17.0277				MamRep605:LTR:LTR	582.023	1.23773	0.171189	7.23018	4.82349e-13	9.02661e-12	11.0445			Megf11	6975.22	-0.380928	0.116706	-3.264	0.00109849	0.00310131	2.50845
Eutr18:LTR:LTR	31951.7	1.18296	0.128279	9.22181	2.92126e-20	3.91408e-18	17.4074				Ppp6c	2657.97	0.988079	0.136729	7.22653	4.95489e-13	9.26354e-12	11.0332			Tpt1	796.551	-0.381508	0.140458	-2.71617	0.00660424	0.0157295	1.80329
Tigger6:TcMar-Tigger:DNA	254.534	1.18279	0.215138	5.49784	3.84477e-08	2.52919e-07	6.59702				Gskip	1437.73	0.899445	0.124491	7.22495	5.01269e-13	9.36252e-12	11.0286			Cdip1	13147.8	-0.38158	0.104376	-3.65584	0.000256341	0.000824582	3.08377
RLTR12C:ERVK:LTR	166.641	1.18277	0.23251	5.08698	3.63806e-07	1.96453e-06	5.70674				Nudt4	3342.37	0.927145	0.128384	7.22163	5.13678e-13	9.57576e-12	11.0188			Atg9a	555.833	-0.382186	0.153212	-2.49449	0.0126139	0.0280029	1.5528
MLT1J1:ERVL-MaLR:LTR	98.3533	1.18058	0.326105	3.62024	0.000294331	0.000934018	3.02964				L1M4c:L1:LINE	801.41	1.23741	0.17137	7.22067	5.17335e-13	9.63462e-12	11.0162			Msh2	4936.47	-0.38253	0.0940052	-4.06924	4.71669e-05	0.000173572	3.76052
LTR81B:Gypsy:LTR	1057.5	1.18038	0.149021	7.92085	2.35884e-15	7.66186e-14	13.1157				Zfp267	9605.05	0.759059	0.105137	7.21971	5.20997e-13	9.68413e-12	11.0139			Gpn1	1275.25	-0.382608	0.138331	-2.76588	0.00567687	0.0137574	1.86146
LTR87:ERVL:LTR	10809.8	1.17912	0.146628	8.04157	8.86921e-16	3.24096e-14	13.4893				Mir5116	1556.66	0.950779	0.131731	7.21757	5.2926e-13	9.82823e-12	11.0075			Kcnk3	2537.28	-0.382722	0.127004	-3.01347	0.00258282	0.00674542	2.17099
RMER6C:ERVK:LTR	2406.13	1.17854	0.152801	7.71291	1.22984e-14	3.31403e-13	12.4796				Cenpw	4734.72	0.976094	0.135254	7.21673	5.32534e-13	9.87953e-12	11.0053			Nit1	4398.27	-0.382991	0.103977	-3.68341	0.000230134	0.000746628	3.1269
Charlie30b:hAT-Charlie:DNA	2332.28	1.17671	0.152832	7.69935	1.36756e-14	3.64949e-13	12.4378				Tgfbr1	5511.57	0.763842	0.105858	7.21569	5.36625e-13	9.93632e-12	11.0028			Rpl7l1	915.636	-0.383199	0.141075	-2.71628	0.00660195	0.0157295	1.80329
MamGypsy2-LTR:Gypsy:LTR	191.418	1.17668	0.238071	4.94258	7.7097e-07	3.93834e-06	5.40469				Zfand1	1090.37	0.890062	0.123381	7.21391	5.43684e-13	1.00381e-11	10.9983			Coq9	1573.26	-0.383418	0.113519	-3.37757	0.000731282	0.00213713	2.67017
L1MdV_I:L1:LINE	2283.71	1.17645	0.35678	3.29741	0.000975814	0.00278429	2.55529				B3:B2:SINE	1039.48	1.19461	0.16566	7.21122	5.54536e-13	1.02189e-11	10.9906			Dhx35	770.613	-0.384172	0.150597	-2.55099	0.0107416	0.0242851	1.61466
L1PB4:L1:LINE	47.7598	1.17643	0.446779	2.63313	0.00846029	0.0196335	1.707				RMER12C:ERVK:LTR	618.891	1.473	0.204436	7.20518	5.79669e-13	1.06617e-11	10.9722			Ankrd6	1003.82	-0.384434	0.145268	-2.64637	0.00813605	0.0189632	1.72209
LTRIS4A:ERV1:LTR	281.672	1.1762	0.220328	5.33839	9.37742e-08	5.69134e-07	6.24479				RLTR15:ERVK:LTR	1063.24	1.05023	0.145814	7.20249	5.91214e-13	1.08637e-11	10.964			Neurl1b	1124.45	-0.384461	0.15002	-2.56273	0.0103852	0.0235739	1.62757
ORR1D1:ERVL-MaLR:LTR	114.958	1.17576	0.306194	3.83992	0.000123072	0.000420797	3.37593				AW549877	2810.24	1.00928	0.140157	7.20109	5.97345e-13	1.09659e-11	10.96			Pisd-ps1	1872.89	-0.384509	0.11731	-3.27772	0.00104648	0.0029675	2.52761
MLTR18B_MM:ERVK:LTR	860.133	1.17519	0.166601	7.05393	1.73934e-12	2.85364e-11	10.5446				RLTR41:ERV1:LTR	1128.65	1.0537	0.146399	7.19745	6.13472e-13	1.12307e-11	10.9496			Chrm1	2419.06	-0.38475	0.114111	-3.37172	0.000747004	0.00217945	2.66165
RLTR24B_MM:ERV1:LTR	47.3192	1.17468	0.419642	2.79924	0.00512225	0.0125449	1.90153				Skil	512295	0.792024	0.110043	7.19738	6.13786e-13	1.12307e-11	10.9496			Rfxank	592.697	-0.385083	0.152711	-2.52164	0.0116808	0.0261724	1.58216
MMERVK9E_I:ERVK:LTR	54.5639	1.17428	0.409418	2.86817	0.00412847	0.010314	1.98657				Rp2	3629.64	0.89109	0.123833	7.19589	6.20534e-13	1.13162e-11	10.9463			Eif3c	5727.32	-0.385084	0.097251	-3.95969	7.50465e-05	0.000266657	3.57405
L1MdFanc_I:L1:LINE	6606.95	1.17364	0.137146	8.55763	1.15208e-17	6.77691e-16	15.169				Mbnl2	56934.8	0.701726	0.097543	7.19402	6.2912e-13	1.1462e-11	10.9407			Zfp423	1731.02	-0.385186	0.12523	-3.07583	0.00209917	0.00558552	2.25294
MER5A:hAT-Charlie:DNA	90813.8	1.17347	0.134249	8.74099	2.31079e-18	1.6636e-16	15.779				Golga7	11882	0.799077	0.111081	7.19367	6.30747e-13	1.14808e-11	10.94			Sall2	1288.08	-0.385381	0.138278	-2.78699	0.00531995	0.0129786	1.88677
MER91C:hAT-Tip100:DNA	5838.4	1.17305	0.128618	9.12046	7.48057e-20	8.59108e-18	17.066				Zbtb37	54411.3	0.763799	0.106217	7.19095	6.43407e-13	1.16782e-11	10.9326			Flot2	10679.8	-0.38554	0.0939795	-4.10239	4.08912e-05	0.000152337	3.81719
ID2:ID:SINE	1672.47	1.1722	0.134031	8.7457	2.21633e-18	1.60579e-16	15.7943				L1MB7:L1:LINE	765.767	1.19698	0.166478	7.19002	6.47829e-13	1.17474e-11	10.9301			Scarb1	524.654	-0.38566	0.166799	-2.31212	0.020771	0.0436384	1.36013
X10b_DNA:TcMar-Tigger:DNA	1817.99	1.17093	0.12974	9.02517	1.79412e-19	1.74827e-17	16.7574				Vmn1r90	2800.91	1.00692	0.140049	7.18977	6.49021e-13	1.1758e-11	10.9297			Tvp23a	1327	-0.385857	0.135794	-2.84149	0.00449037	0.011143	1.953
Charlie17b:hAT-Charlie:DNA	69.264	1.17076	0.35592	3.28939	0.00100404	0.00285722	2.54406				MER63A:hAT-Tip100:DNA	1104.86	1.20333	0.167482	7.18482	6.72945e-13	1.21685e-11	10.9148			Mccc1	2232.79	-0.38595	0.10811	-3.56996	0.000357035	0.00111521	2.95264
RLTR41B:ERV1:LTR	3925.21	1.1707	0.3002	3.89972	9.63026e-05	0.000335269	3.47461				Charlie2b:hAT-Charlie:DNA	530.383	1.48727	0.207023	7.18409	6.76568e-13	1.22226e-11	10.9128			Tmem115	2307.09	-0.386076	0.112045	-3.44574	0.000569508	0.00170305	2.76877
ERVB4_2-I_MM:ERVK:LTR	753.029	1.17065	0.166832	7.01692	2.26809e-12	3.63409e-11	10.4396				MER68-int:ERVL:LTR	538.283	1.32205	0.184031	7.18384	6.77785e-13	1.22331e-11	10.9125			Ephb2	770.843	-0.386103	0.140642	-2.7453	0.00604563	0.0145424	1.83736
MLT1G1:ERVL-MaLR:LTR	1630.35	1.17034	0.155766	7.51342	5.76004e-14	1.32618e-12	11.8774				Fsbp	6116.04	0.833209	0.116	7.18286	6.82684e-13	1.22985e-11	10.9101			Eml1	1955.72	-0.386492	0.115624	-3.34266	0.0008298	0.00239889	2.61999
L1MC4:L1:LINE	54.1283	1.17033	0.415478	2.81682	0.00485013	0.0119509	1.9226				L1M4:L1:LINE	1418.16	1.28596	0.179077	7.18104	6.91855e-13	1.24289e-11	10.9056			Cct2	1054.94	-0.386727	0.13009	-2.97276	0.00295134	0.0076107	2.11858
RLTR11A2:ERVK:LTR	72.3284	1.17031	0.355976	3.28761	0.00101043	0.00287285	2.54169				Ccni	1152.29	0.977934	0.136197	7.18029	6.95624e-13	1.24734e-11	10.904			Gpr61	676.61	-0.386766	0.142112	-2.72155	0.00649757	0.0155192	1.80913
Tigger1:TcMar-Tigger:DNA	150.245	1.17018	0.277482	4.21714	2.47417e-05	9.61076e-05	4.01724				Gm15319	1359.85	1.02717	0.143077	7.17916	7.01412e-13	1.25655e-11	10.9008			Lrrn2	2990.23	-0.38689	0.124593	-3.10523	0.00190134	0.00510926	2.29164
B1_Mm:Alu:SINE	337.803	1.16998	0.187065	6.25442	3.9899e-10	3.92561e-09	8.40609				Ceacam1	1806.96	0.928227	0.12937	7.175	7.23073e-13	1.29295e-11	10.8884			Chrm4	5964.22	-0.387102	0.0947188	-4.08685	4.37265e-05	0.000161962	3.79059
Eulor8:TcMar:DNA	900.286	1.16912	0.181826	6.42989	1.27693e-10	1.40302e-09	8.85294				Ephx4	5016.68	0.823506	0.114809	7.17285	7.34522e-13	1.311e-11	10.8824			Mta2	4682.75	-0.387246	0.10237	-3.78281	0.000155069	0.000519879	3.2841
MER58C:hAT-Charlie:DNA	2690.9	1.16781	0.141477	8.2544	1.52661e-16	6.72476e-15	14.1723				Panct2	3454.15	0.891961	0.124423	7.1688	7.56567e-13	1.34785e-11	10.8704			Prrt2	1481.32	-0.387367	0.131981	-2.93502	0.00333528	0.00850558	2.0703
MLT1A:ERVL-MaLR:LTR	4079.58	1.16722	0.138805	8.40903	4.13399e-17	2.12696e-15	14.6722				Dazl	1679.19	0.990281	0.138174	7.1669	7.67128e-13	1.3654e-11	10.8647			Ttc39c	2299	-0.387378	0.124324	-3.11587	0.00183405	0.00494482	2.30585
L1MA4:L1:LINE	6801.27	1.1669	0.132822	8.78545	1.55734e-18	1.20672e-16	15.9184				Gm34304	4566.59	0.974466	0.136118	7.15898	8.12808e-13	1.43743e-11	10.8424			Zfp710	714.704	-0.387596	0.149572	-2.59136	0.00955962	0.0218794	1.65996
ERVB4_2-LTR_MM:ERVK:LTR	1868.83	1.1661	0.129828	8.9819	2.66133e-19	2.49261e-17	16.6033				Zup1	6154.56	0.916545	0.128075	7.15634	8.28604e-13	1.46402e-11	10.8345			Rfng	1013.59	-0.387799	0.139927	-2.77143	0.005581	0.0135413	1.86834
RMER6D:ERVK:LTR	417.666	1.16579	0.197236	5.91064	3.40778e-09	2.75784e-08	7.55943				Tlr3	2753.73	0.972744	0.135951	7.1551	8.36145e-13	1.47599e-11	10.8309			Dclk2	616.844	-0.388245	0.151506	-2.56257	0.0103899	0.0235812	1.62743
L1ME1:L1:LINE	1435.6	1.16577	0.174176	6.69308	2.18523e-11	2.84493e-10	9.54593				Pdp1	2462.43	0.779349	0.108932	7.15444	8.4013e-13	1.48167e-11	10.8292			Gm38666	1483.16	-0.388617	0.126668	-3.06801	0.00215492	0.00571899	2.24268
MT2A:ERVL:LTR	8608.51	1.1653	0.12677	9.19222	3.84803e-20	5.01648e-18	17.2996				Rb1	2597.2	0.982548	0.137463	7.1477	8.82433e-13	1.55202e-11	10.8091			Marchf2	2292.45	-0.388618	0.113359	-3.4282	0.000607589	0.00180462	2.74361
Charlie8:hAT-Charlie:DNA	51.6051	1.16521	0.456866	2.55045	0.0107584	0.0243145	1.61413				5530601H04Rik	23220.4	0.772858	0.108169	7.1449	9.00613e-13	1.58255e-11	10.8006			Borcs5	5702.18	-0.388768	0.0975293	-3.98616	6.71501e-05	0.00024113	3.61775
Helitron3Na_Mam:Helitron:RC	1066.8	1.1652	0.165296	7.04916	1.80007e-12	2.94576e-11	10.5308				Zfp229	15744.5	0.831994	0.11645	7.14462	9.02444e-13	1.58433e-11	10.8002			Lrrc61	1483.51	-0.388863	0.124383	-3.12634	0.00176998	0.00478613	2.32002
RLTR20B5_MM:ERVK:LTR	2425.14	1.16512	0.147268	7.91155	2.54208e-15	8.18812e-14	13.0868				BC031361	2106.98	0.932352	0.130533	7.14267	9.15331e-13	1.60403e-11	10.7948			Tspyl2	17477.1	-0.389297	0.114574	-3.39778	0.000679338	0.00199601	2.69984
L1MC3:L1:LINE	653.27	1.16454	0.18848	6.1786	6.46714e-10	6.06303e-09	8.21731				Ppt1	6005.59	0.853058	0.119444	7.14189	9.20563e-13	1.61174e-11	10.7927			Dtx3	792.254	-0.389572	0.141893	-2.74554	0.00604106	0.0145368	1.83753
MamRep488:hAT-Tip100:DNA	3660.94	1.1645	0.149728	7.77748	7.3981e-15	2.12726e-13	12.6722				RLTR9A2:ERVK:LTR	753.108	1.25222	0.175369	7.14051	9.29861e-13	1.62654e-11	10.7887			Dgcr2	1515.86	-0.389825	0.114764	-3.39675	0.0006819	0.00200252	2.69842
X7A_LINE:CR1:LINE	671.157	1.16376	0.163346	7.12449	1.04465e-12	1.80929e-11	10.7425				X15_LINE:L2:LINE	154.477	2.16949	0.303862	7.13971	9.3531e-13	1.63459e-11	10.7866			Uvrag	5132.23	-0.390034	0.12695	-3.07235	0.00212383	0.00564658	2.24821
RLTR13C2:ERVK:LTR	1726.55	1.16267	0.121924	9.53597	1.48497e-21	2.70293e-19	18.5682				Vmn2r57	1999.87	0.991308	0.138974	7.13306	9.81628e-13	1.71089e-11	10.7668			Cox7b	5517.76	-0.390109	0.114261	-3.41418	0.000639739	0.00189341	2.72276
MamGypLTR4:Gypsy:LTR	66.4193	1.16128	0.395753	2.93436	0.00334237	0.00852222	2.06945				Rtl4	1148.49	0.923692	0.129494	7.13307	9.81553e-13	1.71089e-11	10.7668			Impdh2	825.374	-0.39015	0.134799	-2.8943	0.00380002	0.00957023	2.01908
MLT1J-int:ERVL-MaLR:LTR	8853	1.16128	0.145396	7.98699	1.38269e-15	4.7895e-14	13.3197				Zdhhc20	4386.31	0.874543	0.122611	7.13266	9.84505e-13	1.71435e-11	10.7659			Ecsit	7706.16	-0.390205	0.0951228	-4.10212	4.09389e-05	0.000152486	3.81677
MLT2C2:ERVL:LTR	505.249	1.16084	0.183777	6.31656	2.67451e-10	2.74625e-09	8.56126				Gm9057	1245.67	1.03498	0.145111	7.13232	9.86934e-13	1.71703e-11	10.7652			Amt	2938.19	-0.390914	0.105755	-3.69641	0.000218669	0.000712668	3.14711
Tigger22N1:TcMar-Tigger:DNA	706.387	1.16056	0.141647	8.19334	2.54069e-16	1.04968e-14	13.9789				RMER16-int:ERVK:LTR	380.204	1.29073	0.181005	7.1309	9.97137e-13	1.73322e-11	10.7611			Dcaf12l1	771.659	-0.39134	0.143464	-2.7278	0.00637592	0.0152494	1.81675
L1MdMus_I:L1:LINE	456.274	1.16051	0.181643	6.38897	1.67006e-10	1.79438e-09	8.74609				Kcnt2	2789.14	0.811305	0.113835	7.12703	1.02554e-12	1.78099e-11	10.7493			Unkl	5148.63	-0.391718	0.123449	-3.17313	0.00150807	0.00414543	2.38243
ETnERV-int:ERVK:LTR	251.49	1.16001	0.240991	4.81348	1.48325e-06	7.17597e-06	5.14412				Cyp2j12	3234.37	1.00159	0.140554	7.12605	1.03293e-12	1.79221e-11	10.7466			B4galnt1	3204.94	-0.391901	0.108842	-3.60065	0.000317423	0.00100006	2.99997
L1M2c:L1:LINE	652.457	1.15999	0.165817	6.99564	2.64057e-12	4.16575e-11	10.3803				Thap6	5321.99	0.905809	0.12712	7.12563	1.03606e-12	1.79603e-11	10.7457			Ctdnep1	4419.52	-0.392345	0.112575	-3.48518	0.0004918	0.00149101	2.82652
Tigger17c:TcMar-Tigger:DNA	196.589	1.15988	0.222158	5.22098	1.77976e-07	1.02077e-06	5.99107				X7A_LINE:CR1:LINE	671.157	1.16376	0.163346	7.12449	1.04465e-12	1.80929e-11	10.7425			Stum	4582.51	-0.392901	0.103338	-3.80209	0.000143479	0.000483965	3.31519
Tigger15a:TcMar-Tigger:DNA	55.5179	1.15863	0.412522	2.80864	0.00497509	0.0122435	1.91209				MER63B:hAT-Tip100:DNA	938.893	1.10121	0.154603	7.12283	1.05734e-12	1.82963e-11	10.7376			Dhps	8498.41	-0.392995	0.0982364	-4.0005	6.32079e-05	0.00022778	3.64248
Kanga2_a:TcMar-Tc2:DNA	57.7698	1.15825	0.392218	2.95308	0.00314617	0.00806566	2.09336				X9_LINE:L1:LINE	537.852	1.2631	0.177492	7.11634	1.10831e-12	1.91506e-11	10.7178			Mepce	2567.08	-0.393077	0.110746	-3.54937	0.000386155	0.00119995	2.92084
Charlie12_Rodent:hAT-Charlie:DNA	355.4	1.15761	0.194389	5.95509	2.59925e-09	2.14867e-08	7.66783				Gbp2	2700.21	0.737731	0.103668	7.11629	1.1087e-12	1.91506e-11	10.7178			Nectin1	11380.8	-0.393174	0.0959029	-4.0997	4.13678e-05	0.000153905	3.81275
LTR10_RN:ERVK:LTR	1416.83	1.15759	0.156224	7.40986	1.26437e-13	2.67192e-12	11.5732				Ccdc71l	1749.58	0.911992	0.12823	7.11219	1.14219e-12	1.96763e-11	10.7061			Mboat7	1174.92	-0.393254	0.122048	-3.22213	0.0012724	0.00354405	2.4505
MLTR18A_MM:ERVK:LTR	214.233	1.15755	0.226684	5.10646	3.28253e-07	1.79193e-06	5.74668				Ptbp3	7367.27	0.881243	0.123977	7.10811	1.17641e-12	2.02477e-11	10.6936			Ech1	1715.35	-0.393506	0.11445	-3.43824	0.000585513	0.00174496	2.75821
UCON40:TcMar-Mariner:DNA	32.4278	1.15748	0.509395	2.27225	0.0230711	0.0478485	1.32013				Gm14295	4492.84	0.878368	0.123583	7.10749	1.18172e-12	2.03113e-11	10.6923			Dusp8	3577.14	-0.393729	0.11543	-3.41097	0.000647314	0.00191201	2.71851
LTR68:ERV1:LTR	2357.78	1.15734	0.159442	7.25867	3.90909e-13	7.45276e-12	11.1277				Zfp260	26605.7	0.842388	0.118522	7.10743	1.18221e-12	2.03113e-11	10.6923			Map3k4	21725.5	-0.393897	0.0953506	-4.13104	3.61131e-05	0.000135981	3.86652
RMER19C:ERVK:LTR	137.426	1.15722	0.280769	4.12162	3.76221e-05	0.00014114	3.85035				RMER17D:ERVK:LTR	2855.9	1.0742	0.151145	7.10709	1.18519e-12	2.03443e-11	10.6916			Slc52a2	3691.7	-0.393947	0.10186	-3.86754	0.000109937	0.00037938	3.42093
UCON33:TcMar-Tigger:DNA	1320.97	1.15715	0.168804	6.85496	7.13311e-12	1.02477e-10	9.98937				Pcdh20	11123.5	0.799105	0.112447	7.1065	1.1902e-12	2.04122e-11	10.6901			Ptpn23	3481.01	-0.394146	0.127808	-3.08389	0.00204312	0.00544884	2.2637
L1MdA_VI:L1:LINE	3545.52	1.15698	0.148485	7.7919	6.6009e-15	1.93373e-13	12.7136				MLT1D:ERVL-MaLR:LTR	923.292	1.12817	0.158782	7.10515	1.2019e-12	2.05782e-11	10.6866			Diaph1	13129.9	-0.394722	0.100022	-3.94633	7.93567e-05	0.000280731	3.55171
Tigger8:TcMar-Tigger:DNA	1924.98	1.15636	0.146081	7.91589	2.45489e-15	7.93377e-14	13.1005				Dzip3	30720.3	0.88973	0.125327	7.09927	1.25413e-12	2.13756e-11	10.6701			Gns	11860.7	-0.394799	0.09021	-4.37644	1.20634e-05	4.98825e-05	4.30205
L1Lx_III:L1:LINE	111.21	1.15597	0.354792	3.25815	0.00112143	0.0031605	2.50024				Vma21	4667.08	1.02013	0.143704	7.09886	1.2579e-12	2.1421e-11	10.6692			Slc2a3	1794.52	-0.39496	0.109176	-3.61763	0.000297312	0.000943012	3.02548
LTR33:ERVL:LTR	7170.11	1.15512	0.139067	8.30618	9.88354e-17	4.62847e-15	14.3346				Mfap3l	1879.61	0.903978	0.127344	7.09873	1.25908e-12	2.14221e-11	10.6691			Mgat3	8643.14	-0.395047	0.0904575	-4.36721	1.25845e-05	5.17598e-05	4.28601
L1MC5a:L1:LINE	2606.97	1.15473	0.165194	6.99014	2.74602e-12	4.30396e-11	10.3661				L1_Mur3:L1:LINE	172.413	1.83345	0.258549	7.09134	1.32821e-12	2.24991e-11	10.6478			Actr3b	782.68	-0.395698	0.141452	-2.79739	0.00515168	0.012609	1.89932
MurERV4-int:ERVK:LTR	2396.96	1.15391	0.14152	8.15368	3.53001e-16	1.41597e-14	13.8489				Gm19554	10234.6	0.985841	0.139054	7.08963	1.3447e-12	2.27585e-11	10.6429			Klf13	957.912	-0.39571	0.131883	-3.00045	0.00269581	0.00701551	2.15394
RLTR20C:ERVK:LTR	2548.77	1.15386	0.131803	8.75439	2.05213e-18	1.52284e-16	15.8173				Fra10ac1	3252.62	0.900789	0.12709	7.08783	1.36235e-12	2.3037e-11	10.6376			Crtac1	507.92	-0.395948	0.153242	-2.58382	0.00977138	0.0222953	1.65179
RMER20B:ERVK:LTR	27585.4	1.15273	0.12816	8.99447	2.37383e-19	2.24584e-17	16.6486				Zfp455	591.37	1.02704	0.144912	7.08736	1.36691e-12	2.30938e-11	10.6365			Taok3	5803.98	-0.396715	0.118754	-3.34065	0.000835816	0.00241519	2.61705
MLT1J:ERVL-MaLR:LTR	661.36	1.15081	0.148437	7.75289	8.98274e-15	2.51908e-13	12.5988				Capn6	9627.61	0.742215	0.104759	7.085	1.39048e-12	2.34716e-11	10.6295			Lratd1	4050.89	-0.39678	0.0977198	-4.06038	4.89931e-05	0.000179846	3.7451
L1MdF_II:L1:LINE	8206.41	1.14964	0.148699	7.73132	1.06439e-14	2.91296e-13	12.5357				Gm3005	755.417	1.03949	0.146726	7.08456	1.39489e-12	2.35254e-11	10.6285			Pacsin1	18874.6	-0.396869	0.111264	-3.56692	0.000361207	0.00112733	2.94795
L1MEg2:L1:LINE	37.3656	1.14888	0.479558	2.3957	0.0165887	0.0356814	1.44756				C3ar1	6942.08	0.79851	0.112719	7.08407	1.39982e-12	2.35879e-11	10.6273			Tusc3	6201.05	-0.397032	0.0905688	-4.38376	1.16647e-05	4.83894e-05	4.31525
L1MdF_V:L1:LINE	110.058	1.14841	0.324085	3.54356	0.000394767	0.00122395	2.91224				Naa50	27543.8	0.718567	0.101446	7.08327	1.40794e-12	2.36834e-11	10.6256			Per2	1106.56	-0.39735	0.135203	-2.93891	0.00329368	0.00840696	2.07536
X6A_LINE:CR1:LINE	556.876	1.1481	0.190855	6.01555	1.7928e-09	1.52339e-08	7.81719				Kcnq3	21955.1	0.709003	0.10011	7.08226	1.41826e-12	2.38312e-11	10.6229			Nefl	472.908	-0.397671	0.161956	-2.45542	0.014072	0.0308353	1.51095
MER5A1:hAT-Charlie:DNA	228.197	1.14749	0.271814	4.22158	2.42595e-05	9.44405e-05	4.02484				Sos2	9267.64	0.828153	0.117009	7.0777	1.46565e-12	2.45046e-11	10.6108			Apba1	4518.59	-0.397715	0.119195	-3.33669	0.000847815	0.00244767	2.61125
LTRIS_Mus:ERV1:LTR	2238.2	1.14741	0.164106	6.99191	2.71166e-12	4.26396e-11	10.3702				Tbrg3	41160.6	0.778495	0.110005	7.07694	1.47373e-12	2.4597e-11	10.6091			Abcf3	1797.06	-0.397718	0.129455	-3.07224	0.00212456	0.00564774	2.24813
MLT1E1A:ERVL-MaLR:LTR	48.0116	1.14735	0.433265	2.64814	0.00809368	0.0188781	1.72404				Tlr4	13601.4	0.899002	0.127111	7.07256	1.52103e-12	2.53426e-11	10.5961			Vcp	2666.25	-0.398233	0.103942	-3.83131	0.000127462	0.000434649	3.36186
L1MdF_I:L1:LINE	287.472	1.14722	0.202774	5.65762	1.53487e-08	1.08883e-07	6.96304				RLTR20A3_MM:ERVK:LTR	1187.14	1.0548	0.14925	7.06732	1.57953e-12	2.62267e-11	10.5813			Pcsk6	1379.69	-0.398518	0.123976	-3.21446	0.00130689	0.00362809	2.44032
hAT-1_Mam:hAT-Tag1:DNA	5424.93	1.14712	0.126567	9.06329	1.2657e-19	1.30591e-17	16.8841				MamRep434:TcMar-Tigger:DNA	258.577	1.58621	0.22453	7.0646	1.61082e-12	2.66486e-11	10.5743			Uqcc1	1559.88	-0.398549	0.128948	-3.09078	0.00199633	0.00534293	2.27222
B1_Mur3:Alu:SINE	503.804	1.1471	0.163502	7.0158	2.28634e-12	3.65776e-11	10.4368				RMER1B:L1-dep:Retroposon	1206.24	1.0427	0.147597	7.06451	1.61184e-12	2.66486e-11	10.5743			Mtmr14	1653.03	-0.398656	0.122343	-3.2585	0.00112002	0.00315885	2.50047
RMER17C2:ERVK:LTR	2929.91	1.14689	0.132858	8.63248	6.00339e-18	3.83541e-16	15.4162				L1MdGf_I:L1:LINE	946.197	1.07662	0.152405	7.06419	1.61561e-12	2.66879e-11	10.5737			Dhcr24	641.623	-0.398888	0.159495	-2.50095	0.0123861	0.0275798	1.55941
MLT2B5:ERVL:LTR	37.9385	1.14636	0.488428	2.34705	0.018923	0.0401517	1.3963				4930503L19Rik	4374.41	0.848833	0.120164	7.06396	1.61821e-12	2.67081e-11	10.5734			Cnbp	1202.48	-0.399239	0.13343	-2.99212	0.00277048	0.00719139	2.14319
RLTR20C2_MM:ERVK:LTR	1337.27	1.14512	0.153679	7.45135	9.23894e-14	2.00965e-12	11.6969				Bche	2814.1	1.00502	0.142301	7.06264	1.6337e-12	2.6932e-11	10.5697			Zmiz2	1020.43	-0.39996	0.135704	-2.9473	0.0032056	0.00819951	2.08621
Charlie7a:hAT-Charlie:DNA	1732.47	1.14511	0.148555	7.70829	1.27518e-14	3.42187e-13	12.4657				Isca1	8361.85	0.799553	0.113244	7.06045	1.65969e-12	2.73226e-11	10.5635			Wdr13	16159.8	-0.399968	0.0950336	-4.2087	2.56839e-05	9.94274e-05	4.00249
Tigger12c:TcMar-Tigger:DNA	1969.25	1.14486	0.147167	7.77936	7.28912e-15	2.10363e-13	12.677				Akap7	24030.5	0.949696	0.134624	7.05442	1.73324e-12	2.84606e-11	10.5458			Arsa	508.023	-0.400112	0.171059	-2.33903	0.0193337	0.0409467	1.38778
B2_Mm1a:B2:SINE	3939.78	1.14484	0.12388	9.24154	2.42966e-20	3.37251e-18	17.472				MLTR18B_MM:ERVK:LTR	860.133	1.17519	0.166601	7.05393	1.73934e-12	2.85364e-11	10.5446			Coq6	533.381	-0.4003	0.169503	-2.36161	0.0181958	0.0387837	1.41135
LTR16D1:ERVL:LTR	143.886	1.14368	0.288167	3.96881	7.22322e-05	0.000257511	3.5892				Lrrtm2	3141.4	0.860616	0.122028	7.05261	1.75594e-12	2.87843e-11	10.5408			Tiam1	1644.19	-0.400391	0.134081	-2.98618	0.00282482	0.00732088	2.13544
BGLII_A:ERVK:LTR	277.665	1.14309	0.207576	5.50684	3.65324e-08	2.41472e-07	6.61713				Helitron3Na_Mam:Helitron:RC	1066.8	1.1652	0.165296	7.04916	1.80007e-12	2.94576e-11	10.5308			Cemip	1707.98	-0.400889	0.124538	-3.21901	0.00128634	0.00357565	2.44665
OldhAT1:hAT-Ac:DNA	626.252	1.14297	0.180531	6.33117	2.43307e-10	2.52385e-09	8.59794				Sgpp1	3309.77	0.892365	0.126604	7.04849	1.80873e-12	2.95742e-11	10.5291			Arl6ip5	20223.2	-0.401023	0.0950799	-4.21775	2.46752e-05	9.5888e-05	4.01824
EUTREP8:LTR:LTR	1794.67	1.14283	0.166337	6.8706	6.39323e-12	9.30249e-11	10.0314				Charlie12:hAT-Charlie:DNA	349.941	1.40051	0.198728	7.04739	1.823e-12	2.97572e-11	10.5264			Phkg2	2440.41	-0.401089	0.11606	-3.45586	0.000548544	0.00164649	2.78344
MLT1L:ERVL-MaLR:LTR	108.023	1.14278	0.292622	3.9053	9.41087e-05	0.000328164	3.48391				Nfat5	56959.9	0.780358	0.110762	7.04536	1.84979e-12	3.01435e-11	10.5208			Axl	762.76	-0.401259	0.141489	-2.83598	0.00456853	0.0113224	1.94606
B2_Mm1t:B2:SINE	4516.96	1.14236	0.14749	7.74537	9.5302e-15	2.64951e-13	12.5768				Rhobtb3	2978.32	0.873305	0.124029	7.04111	1.90719e-12	3.10526e-11	10.5079			Drg2	966.363	-0.401424	0.125274	-3.20437	0.00135361	0.00374794	2.42621
L1MEd:L1:LINE	235.09	1.14224	0.235909	4.84187	1.28625e-06	6.30189e-06	5.20053				Atp11c	1411.76	0.994016	0.141188	7.04035	1.91757e-12	3.11953e-11	10.5059			Bcl7c	4473.1	-0.401567	0.11621	-3.45554	0.000549189	0.00164791	2.78307
Tigger17a:TcMar-Tigger:DNA	4286.02	1.14115	0.129665	8.80077	1.35883e-18	1.07448e-16	15.9688				L1MC4a:L1:LINE	706.972	1.21028	0.172018	7.03579	1.98135e-12	3.21516e-11	10.4928			Ift22	34643.5	-0.401728	0.0939987	-4.27376	1.922e-05	7.6539e-05	4.11612
X5B_LINE:CR1:LINE	4631.11	1.14079	0.13707	8.32264	8.60263e-17	4.12883e-15	14.3842				Tank	26545.9	0.841248	0.119576	7.03528	1.98867e-12	3.22432e-11	10.4916			Abhd17c	1454.74	-0.401923	0.128145	-3.13646	0.00171001	0.00464101	2.33339
ORR1B1:ERVL-MaLR:LTR	519.081	1.14036	0.174819	6.52308	6.88803e-11	8.02038e-10	9.0958				ND4	1977.46	1.03403	0.147185	7.02539	2.13463e-12	3.45226e-11	10.4619			Tom1l2	1064.43	-0.401963	0.12599	-3.19045	0.00142054	0.00391876	2.40685
MLT1O:ERVL-MaLR:LTR	449.06	1.13985	0.186782	6.10258	1.04371e-09	9.35747e-09	8.02884				Zfp934	38874	0.693689	0.0987679	7.02343	2.16492e-12	3.48955e-11	10.4572			Sall3	4426.69	-0.401988	0.0914952	-4.39354	1.11521e-05	4.63925e-05	4.33355
L3b:CR1:LINE	2562.89	1.13908	0.137888	8.2609	1.4458e-16	6.4275e-15	14.192				Tigger11a:TcMar-Tigger:DNA	370.19	1.269	0.180762	7.02028	2.21428e-12	3.55724e-11	10.4489			Mmp15	488.296	-0.402082	0.162794	-2.46988	0.0135157	0.029748	1.52654
RLTR11A:ERVK:LTR	582.948	1.13882	0.170501	6.67926	2.40154e-11	3.09447e-10	9.50941				ERVB4_2-I_MM:ERVK:LTR	753.029	1.17065	0.166832	7.01692	2.26809e-12	3.63409e-11	10.4396			Zfp697	33584.5	-0.402287	0.105582	-3.81018	0.000138868	0.000469909	3.32799
MER105:hAT-Charlie:DNA	9828.69	1.13865	0.123234	9.23975	2.47075e-20	3.40504e-18	17.4679				Rpf1	24199.9	0.724635	0.103271	7.01683	2.26966e-12	3.63409e-11	10.4396			Yipf3	1115.23	-0.402406	0.130938	-3.07324	0.00211745	0.00563038	2.24946
MLTR25A:ERVK:LTR	896.467	1.13835	0.154323	7.37637	1.62664e-13	3.36381e-12	11.4732				B1_Mur3:Alu:SINE	503.804	1.1471	0.163502	7.0158	2.28634e-12	3.65776e-11	10.4368			Abca2	11959.5	-0.402466	0.0918515	-4.3817	1.17758e-05	4.87872e-05	4.31169
MER68:ERVL:LTR	12360.7	1.13784	0.131127	8.67745	4.04728e-18	2.66513e-16	15.5743				Gm10910	3460.5	0.948467	0.135214	7.01457	2.30658e-12	3.68709e-11	10.4333			Kcnj11	1996.41	-0.402489	0.106725	-3.77127	0.000162422	0.000542737	3.26541
Charlie15a:hAT-Charlie:DNA	1146.41	1.13688	0.172711	6.58253	4.62522e-11	5.57395e-10	9.25384				9930111J21Rik2	1273.29	1.03717	0.147865	7.01431	2.31087e-12	3.69088e-11	10.4329			Tsr1	606.558	-0.402495	0.162868	-2.47129	0.0134626	0.0296514	1.52795
ORR1C2:ERVL-MaLR:LTR	559.364	1.13657	0.185231	6.13595	8.46506e-10	7.69873e-09	8.11358				Snx16	1656.78	0.887314	0.126534	7.01243	2.34218e-12	3.73781e-11	10.4274			Pan2	1574.05	-0.402622	0.112863	-3.56734	0.000360624	0.00112569	2.94858
RLTR20A4:ERVK:LTR	325.75	1.13593	0.208794	5.4404	5.31605e-08	3.38284e-07	6.47072				Mlip	17956.4	0.886342	0.126434	7.01032	2.37771e-12	3.78823e-11	10.4216			Tmem184b	458.892	-0.402797	0.174821	-2.30405	0.0212199	0.0444487	1.35214
MER57-int:ERV1:LTR	492.027	1.1357	0.174261	6.51724	7.16138e-11	8.28864e-10	9.08152				AI593442	2230.81	0.953089	0.135975	7.0093	2.39518e-12	3.81293e-11	10.4187			Sparcl1	3673.33	-0.402818	0.115776	-3.47929	0.000502736	0.00152106	2.81785
MLT1C:ERVL-MaLR:LTR	5549.59	1.13559	0.132022	8.60149	7.86906e-18	4.91345e-16	15.3086				Mindy2	35608.5	0.765172	0.109229	7.0052	2.46632e-12	3.91325e-11	10.4075			Kdelr1	2132.6	-0.402832	0.109719	-3.67148	0.000241145	0.00077947	3.1082
MLT1H:ERVL-MaLR:LTR	318.589	1.13503	0.47215	2.40397	0.0162182	0.0349703	1.4563				Manea	3018.57	0.97485	0.139218	7.00232	2.51751e-12	3.98791e-11	10.3993			Tada2b	3971.53	-0.402879	0.0980258	-4.10992	3.95788e-05	0.000147819	3.83027
RLTR20B3A_MM:ERVK:LTR	231.095	1.13502	0.267825	4.23793	2.25587e-05	8.83933e-05	4.05358				RMER17D2:ERVK:LTR	2990.45	1.0458	0.149357	7.00198	2.52375e-12	3.99452e-11	10.3985			Ambra1	2227.86	-0.402911	0.113976	-3.53505	0.000407702	0.00126081	2.89935
L1MdTf_III:L1:LINE	2865.66	1.13458	0.13643	8.31623	9.08029e-17	4.32581e-15	14.3639				L1M2c:L1:LINE	652.457	1.15999	0.165817	6.99564	2.64057e-12	4.16575e-11	10.3803			Emp2	20285.6	-0.402954	0.0868782	-4.63814	3.51553e-06	1.59936e-05	4.79605
RLTR41A2:ERV1:LTR	239.025	1.1343	0.208657	5.4362	5.44278e-08	3.45665e-07	6.46134				Hectd2	2346.45	0.947376	0.135473	6.99309	2.68903e-12	4.23873e-11	10.3728			Cx3cl1	794.603	-0.403243	0.137964	-2.92281	0.00346893	0.00882394	2.05434
RLTR1B:ERV1:LTR	1435.55	1.13403	0.156164	7.26177	3.82064e-13	7.29857e-12	11.1368				HAL1:L1:LINE	850.742	1.09658	0.15683	6.99214	2.70727e-12	4.26053e-11	10.3705			Myo5b	12330.3	-0.40327	0.0941368	-4.28388	1.83665e-05	7.33368e-05	4.13468
EUTREP2:hAT:DNA	206.052	1.133	0.247173	4.58383	4.56545e-06	2.04091e-05	4.69018				LTRIS_Mus:ERV1:LTR	2238.2	1.14741	0.164106	6.99191	2.71166e-12	4.26396e-11	10.3702			Pfkm	8951.75	-0.403575	0.0950789	-4.24463	2.18957e-05	8.61276e-05	4.06486
LTR78:ERV1:LTR	48.6208	1.13298	0.472718	2.39673	0.016542	0.0355915	1.44865				L1MC5a:L1:LINE	2606.97	1.15473	0.165194	6.99014	2.74602e-12	4.30396e-11	10.3661			Ptpn1	3118.2	-0.404341	0.106964	-3.78016	0.000156728	0.000525167	3.2797
MER113:hAT-Charlie:DNA	14834.7	1.13107	0.127995	8.83683	9.84708e-19	7.98275e-17	16.0978				UCON41:UCON41:Unknown	1361.3	1.09623	0.156888	6.98733	2.8017e-12	4.38411e-11	10.3581			Srp9	2119.64	-0.404354	0.126232	-3.20327	0.00135877	0.00375967	2.42485
L1MdF_IV:L1:LINE	250.238	1.13062	0.22278	5.07503	3.87432e-07	2.08221e-06	5.68148				RLTR48B:ERV1:LTR	629.216	1.42272	0.203634	6.98665	2.8152e-12	4.40166e-11	10.3564			Txlna	3263.84	-0.404743	0.119928	-3.37488	0.000738476	0.00215716	2.66612
RMER4A:ERVK:LTR	40.0394	1.13033	0.478467	2.3624	0.0181568	0.0387242	1.41202				Reps2	7677.47	0.862733	0.123505	6.98543	2.8398e-12	4.43653e-11	10.353			Dnaaf5	1212.59	-0.405016	0.148363	-2.7299	0.00633539	0.01516	1.8193
MER135:DNA:DNA	64.3943	1.12895	0.378369	2.98372	0.00284767	0.00737004	2.13253				Pgr	2046.42	0.852814	0.122115	6.98372	2.8747e-12	4.48742e-11	10.348			Tacc2	1063.45	-0.405067	0.125874	-3.21803	0.00129076	0.0035864	2.44534
Charlie24:hAT-Charlie:DNA	1531.96	1.12838	0.152374	7.40529	1.30862e-13	2.7564e-12	11.5597				Zfp40	1738.63	0.978621	0.14016	6.98217	2.90655e-12	4.52981e-11	10.3439			Gtpbp2	7922.14	-0.405337	0.0974691	-4.15862	3.20175e-05	0.000121714	3.91466
B1_Mus2:Alu:SINE	232.609	1.12827	0.214959	5.24878	1.53111e-07	8.91674e-07	6.04979				UCON11:TcMar-Tigger:DNA	857.808	1.19978	0.171946	6.97768	3.00104e-12	4.67329e-11	10.3304			Nars	3895.06	-0.405381	0.114323	-3.54592	0.000391249	0.00121421	2.91571
MLT1D:ERVL-MaLR:LTR	923.292	1.12817	0.158782	7.10515	1.2019e-12	2.05782e-11	10.6866				Charlie13a:hAT-Charlie:DNA	647.089	1.09887	0.157507	6.97663	3.02344e-12	4.70058e-11	10.3278			Frmd6	509.891	-0.405431	0.164785	-2.46037	0.0138795	0.0304517	1.51639
UCON28a:UCON28a:Unknown	310.405	1.12769	0.194435	5.79981	6.63901e-09	5.06297e-08	7.29559				Tmem50b	63426.5	0.766387	0.109901	6.9734	3.09379e-12	4.79836e-11	10.3189			Atp5b	813.425	-0.405884	0.158502	-2.56075	0.0104445	0.0236884	1.62546
RLTR20C1_MM:ERVK:LTR	46.2122	1.12764	0.465607	2.42187	0.015441	0.0334929	1.47505				Tmem161b	1540.21	0.831936	0.119315	6.97259	3.1115e-12	4.82195e-11	10.3168			Wdr73	464.671	-0.406082	0.162774	-2.49475	0.0126046	0.0279918	1.55297
L1ME3F:L1:LINE	1663.21	1.12737	0.129161	8.72842	2.58249e-18	1.83862e-16	15.7355				Ap1s3	1522.08	0.914772	0.131282	6.96799	3.21497e-12	4.97431e-11	10.3033			Ankrd11	1942.81	-0.406143	0.127203	-3.19286	0.00140869	0.00388943	2.41011
B1_Mur2:Alu:SINE	2400.81	1.1272	0.135465	8.32096	8.72549e-17	4.17741e-15	14.3791				Ptbp2	31578.5	0.856777	0.122975	6.96707	3.23599e-12	4.99881e-11	10.3011			Rapgef2	2260.45	-0.406162	0.114373	-3.5512	0.000383482	0.00119203	2.92371
MLT1N2:ERVL-MaLR:LTR	2421.31	1.12683	0.15307	7.36151	1.81844e-13	3.70486e-12	11.4312				Cacna2d1	2111.16	0.77303	0.11098	6.96551	3.27206e-12	5.04243e-11	10.2974			Comt	2260.45	-0.406162	0.114373	-3.5512	0.000383482	0.00119203	2.92371
X33a_DNA:TcMar-Tc1:DNA	3098.98	1.12656	0.146391	7.69555	1.40887e-14	3.74934e-13	12.426				Tmtc3	2577.65	1.00308	0.144036	6.96409	3.30524e-12	5.08543e-11	10.2937			Fndc4	5002.88	-0.406162	0.108332	-3.74925	0.000177363	0.000588383	3.23034
MER76:ERVL:LTR	1195.63	1.12622	0.140745	8.00185	1.22559e-15	4.33465e-14	13.363				Gabrg2	1799.54	0.883502	0.126864	6.96415	3.30389e-12	5.08543e-11	10.2937			Man1c1	1319.11	-0.406315	0.120449	-3.37334	0.000742619	0.00216764	2.66401
Lx2B2:L1:LINE	2799.86	1.12613	0.152805	7.36973	1.7098e-13	3.50945e-12	11.4548				Cnot6l	2265.23	0.990799	0.142429	6.95644	3.48988e-12	5.34395e-11	10.2721			Igsf3	894.212	-0.40657	0.131427	-3.0935	0.0019781	0.00529928	2.27578
MLT1A0:ERVL-MaLR:LTR	1909.21	1.12584	0.14369	7.8352	4.68102e-15	1.41561e-13	12.8491				Charlie10:hAT-Charlie:DNA	545.943	1.25315	0.180232	6.95299	3.57624e-12	5.46752e-11	10.2622			Prdm15	3201.03	-0.406618	0.0993603	-4.09235	4.27017e-05	0.000158562	3.7998
MLTR14:ERV1:LTR	109.648	1.12527	0.318446	3.53363	0.00040989	0.00126656	2.89737				Cntnap5a	15091.6	0.778366	0.111961	6.95211	3.59854e-12	5.49716e-11	10.2599			Hivep3	563.668	-0.406853	0.162298	-2.50683	0.0121819	0.0271688	1.56593
RMER10B:ERVL:LTR	365.549	1.12516	0.205371	5.4787	4.28467e-08	2.78345e-07	6.55542				2810049E08Rik	2608.77	0.969587	0.13952	6.94946	3.66676e-12	5.5926e-11	10.2524			Rnps1	5001.29	-0.407288	0.100207	-4.06447	4.81418e-05	0.000176991	3.75205
Lx:L1:LINE	1553.06	1.12473	0.144461	7.78564	6.93588e-15	2.01841e-13	12.695				Arthur2:hAT-Tip100:DNA	1242	1.19617	0.172182	6.94712	3.72809e-12	5.68165e-11	10.2455			Tmem199	1237.67	-0.407313	0.123117	-3.30833	0.000938533	0.00268945	2.57034
MLT1M:ERVL-MaLR:LTR	127.023	1.12468	0.305993	3.67551	0.000237372	0.000768304	3.11447				C030023E24Rik	1969.58	1.02947	0.148291	6.94219	3.86059e-12	5.85124e-11	10.2328			Hexdc	8401.17	-0.408067	0.0959722	-4.25193	2.11935e-05	8.37237e-05	4.07715
L1MEb:L1:LINE	1082.69	1.12404	0.141562	7.94032	2.01664e-15	6.69691e-14	13.1741				Gpbp1	6665.06	0.927904	0.133712	6.93955	3.93347e-12	5.95234e-11	10.2253			Zfp212	1309.36	-0.408403	0.132365	-3.08542	0.00203264	0.00542357	2.26571
RMER6B:ERVK:LTR	2613.24	1.12342	0.155196	7.23871	4.52972e-13	8.52648e-12	11.0692				IAPEY3-int:ERVK:LTR	2208.32	1.05284	0.151734	6.93877	3.95527e-12	5.98064e-11	10.2233			Eif3k	3908.22	-0.408412	0.125451	-3.25554	0.00113175	0.00318495	2.4969
X23_DNA:DNA:DNA	110.064	1.12305	0.296197	3.79156	0.000149703	0.00050364	3.29788				Marcks	1601.86	0.978304	0.141063	6.93522	4.05595e-12	6.10417e-11	10.2144			Cers1	2766.86	-0.408756	0.101024	-4.04613	5.20708e-05	0.000190488	3.72013
Tigger17:TcMar-Tigger:DNA	944.783	1.1229	0.149527	7.50966	5.9279e-14	1.35996e-12	11.8665				Gramd1c	4167.95	0.886608	0.127853	6.93457	4.07465e-12	6.12754e-11	10.2127			Gdf1	2080.27	-0.409558	0.127406	-3.21458	0.00130633	0.00362763	2.44038
RLTR19-int:ERVK:LTR	146.614	1.12284	0.268239	4.18596	2.83959e-05	0.000108812	3.96332				Scoc	3934.54	0.989401	0.142756	6.93074	4.18657e-12	6.29094e-11	10.2013			Ap3m2	3109.63	-0.409559	0.111368	-3.67751	0.000235519	0.000762816	3.11758
ORR1B2:ERVL-MaLR:LTR	4422.36	1.12276	0.139974	8.02116	1.04749e-15	3.75655e-14	13.4252				Celrr	14100.4	0.750037	0.108362	6.92156	4.46707e-12	6.69679e-11	10.1741			Zcchc17	475.02	-0.409707	0.159236	-2.57296	0.0100834	0.0229528	1.63916
RMER19A:ERVK:LTR	2578.48	1.1227	0.15278	7.34846	2.005e-13	4.03384e-12	11.3943				C130060C02Rik	3853.26	0.931112	0.13455	6.92021	4.50986e-12	6.75569e-11	10.1703			Aptx	400.436	-0.409735	0.177002	-2.31486	0.0206208	0.0433632	1.36288
L1MdGf_II:L1:LINE	3668.24	1.12217	0.145556	7.7095	1.26313e-14	3.39427e-13	12.4693				MER34C_v:ERV1:LTR	379.145	1.29889	0.187725	6.91912	4.54462e-12	6.7972e-11	10.1677			Spop	608.708	-0.410133	0.165968	-2.47115	0.0134678	0.0296597	1.52783
X8_LINE:CR1:LINE	3294.07	1.12214	0.129769	8.64722	5.27706e-18	3.42814e-16	15.4649				Ccdc66	2016.76	0.919805	0.13294	6.91895	4.55004e-12	6.80003e-11	10.1675			Wdr3	2477.33	-0.410277	0.121246	-3.38383	0.000714832	0.00209191	2.67946
B1_Mus1:Alu:SINE	1646.57	1.12179	0.147347	7.61326	2.6726e-14	6.58558e-13	12.1814				1700094D03Rik	5542.61	0.768585	0.111131	6.91605	4.64396e-12	6.92967e-11	10.1593			Nbr1	1787.71	-0.410284	0.11575	-3.54455	0.000393279	0.00121992	2.91367
L1M3e:L1:LINE	4766.62	1.12121	0.133233	8.4154	3.91553e-17	2.04179e-15	14.69				4933405O20Rik	3752.9	0.80667	0.11667	6.91409	4.70862e-12	7.01531e-11	10.154			Ddx41	937.943	-0.410574	0.152521	-2.69191	0.00710435	0.0167918	1.7749
RMER6A:ERVK:LTR	1971.71	1.12091	0.140814	7.96021	1.7175e-15	5.83587e-14	13.2339				Sass6	2021.11	0.909288	0.13157	6.91109	4.80952e-12	7.16009e-11	10.1451			Tnpo2	6955.96	-0.410652	0.101423	-4.04891	5.14557e-05	0.000188456	3.72479
L1MdF_III:L1:LINE	242.995	1.1209	0.23661	4.73734	2.16547e-06	1.02053e-05	4.99117				Pcp4	4512.12	0.784208	0.113482	6.91042	4.83211e-12	7.18818e-11	10.1434			Dele1	612.218	-0.410731	0.156463	-2.62511	0.00866219	0.0200442	1.69801
RLTR11B:ERVK:LTR	318.839	1.11993	0.180106	6.21817	5.02974e-10	4.84492e-09	8.31471				Gm14327	1331.34	1.03608	0.149943	6.90981	4.85305e-12	7.21378e-11	10.1418			Sun1	2535.22	-0.410925	0.112909	-3.63945	0.000273222	0.000873207	3.05888
MIRb:MIR:SINE	1534.63	1.1199	0.151334	7.40021	1.3597e-13	2.85152e-12	11.5449				Zfp820	1919.18	0.943783	0.136611	6.90855	4.89644e-12	7.27267e-11	10.1383			Trappc12	14172.5	-0.41107	0.106105	-3.87417	0.000106989	0.000369805	3.43203
PB1D9:Alu:SINE	1244.76	1.11893	0.144318	7.75325	8.95702e-15	2.51908e-13	12.5988				Kanga1c:TcMar-Tc2:DNA	774.339	1.11317	0.161161	6.90721	4.94288e-12	7.336e-11	10.1345			Repin1	629.481	-0.411125	0.164718	-2.49593	0.0125627	0.0279085	1.55426
L1MC1:L1:LINE	526.171	1.11888	0.177229	6.31321	2.73315e-10	2.79752e-09	8.55323				MMERVK10C-int:ERVK:LTR	776.428	1.27261	0.184348	6.90328	5.08157e-12	7.5281e-11	10.1233			Wiz	3349.96	-0.41126	0.128117	-3.21003	0.00132722	0.00368127	2.434
ORR1D2:ERVL-MaLR:LTR	65.9553	1.1176	0.39962	2.79667	0.00516325	0.0126341	1.89846				RLTR21:ERVK:LTR	1067.32	0.936124	0.135609	6.9031	5.08793e-12	7.5281e-11	10.1233			Pgap2	1056.04	-0.41132	0.130296	-3.15681	0.00159507	0.00436096	2.36042
B1_Mur1:Alu:SINE	387.141	1.11689	0.224761	4.96923	6.72206e-07	3.46409e-06	5.46041				Xlr4a	3486.61	1.04004	0.15068	6.90228	5.11745e-12	7.56598e-11	10.1211			Utp14a	3754.85	-0.411954	0.104031	-3.9599	7.49821e-05	0.000266526	3.57426
HAL1ME:L1:LINE	2691.7	1.11676	0.147202	7.58662	3.28358e-14	7.94899e-13	12.0997				Lnpep	2818.86	0.836813	0.121292	6.89916	5.23108e-12	7.72215e-11	10.1123			Unc50	673.747	-0.412237	0.155159	-2.65686	0.00788716	0.0184522	1.73395
L4_B_Mam:RTE-X:LINE	3427.32	1.11671	0.12659	8.82147	1.12968e-18	9.04401e-17	16.0436				Gm39526	1055.81	1.00013	0.14498	6.8984	5.25903e-12	7.75154e-11	10.1106			Tmem145	1483.59	-0.412248	0.138443	-2.97775	0.00290377	0.00750209	2.12482
ORSL:hAT-Tip100:DNA	269.294	1.11644	0.216167	5.16472	2.40798e-07	1.34822e-06	5.87024				Zmym2	31992.8	0.761158	0.110372	6.89629	5.33768e-12	7.86146e-11	10.1045			Irf2bp1	6393.3	-0.412249	0.0997351	-4.13344	3.57378e-05	0.00013462	3.87089
MTE2a:ERVL-MaLR:LTR	504.252	1.11568	0.193096	5.77787	7.56518e-09	5.71954e-08	7.24264				Fundc2	2496.06	0.98421	0.142728	6.89571	5.35947e-12	7.88754e-11	10.1031			Fam174b	5248.73	-0.412337	0.112845	-3.65401	0.000258177	0.000829521	3.08117
ERVB5_1-I_MM:ERVK:LTR	584.436	1.11518	0.168244	6.62833	3.3951e-11	4.21797e-10	9.3749				Dalir	3882.72	0.738918	0.107167	6.89499	5.38672e-12	7.92161e-11	10.1012			Pdxk	12068.2	-0.412347	0.0984432	-4.18867	2.80589e-05	0.000107628	3.96808
LTR41C:ERVL:LTR	790.379	1.1149	0.166912	6.67956	2.3966e-11	3.09298e-10	9.50962				Charlie18a:hAT-Charlie:DNA	489.568	1.23875	0.179681	6.89415	5.41894e-12	7.96292e-11	10.0989			Gm2164	4483.6	-0.41269	0.115102	-3.58543	0.000336518	0.00105556	2.97652
Charlie21a:hAT-Charlie:DNA	7594.8	1.1142	0.136075	8.18812	2.65333e-16	1.09154e-14	13.962				MamTip1b:hAT-Tip100:DNA	470.861	1.34991	0.195853	6.89247	5.48302e-12	8.05094e-11	10.0942			Bcorl1	118432	-0.412746	0.0979416	-4.21421	2.50659e-05	9.72495e-05	4.01211
LTR16A:ERVL:LTR	1763.27	1.11387	0.133634	8.33523	7.73446e-17	3.75891e-15	14.4249				1700047M11Rik	5687.27	0.873965	0.126862	6.88909	5.61516e-12	8.22618e-11	10.0848			Arhgef17	3828.9	-0.413079	0.110855	-3.7263	0.000194308	0.000639648	3.19406
LTR79:ERVL:LTR	14907.8	1.11329	0.127408	8.73798	2.37307e-18	1.70208e-16	15.769				Zfp655	49902.1	0.761191	0.110492	6.88913	5.61328e-12	8.22618e-11	10.0848			Spry4	1775.92	-0.41311	0.12061	-3.42516	0.00061443	0.00182438	2.73889
Kanga1c:TcMar-Tc2:DNA	774.339	1.11317	0.161161	6.90721	4.94288e-12	7.336e-11	10.1345				Gm32498	3707.49	0.754163	0.109604	6.88082	5.95085e-12	8.69174e-11	10.0609			Tsnax	4490.42	-0.413121	0.0972973	-4.24597	2.17654e-05	8.56675e-05	4.06718
Charlie17a:hAT-Charlie:DNA	21848.5	1.11293	0.119228	9.33449	1.01483e-20	1.49467e-18	17.8255				AU041133	7926.57	0.647065	0.094039	6.88082	5.95096e-12	8.69174e-11	10.0609			Thoc5	2475.9	-0.413279	0.112942	-3.65921	0.000252992	0.000814624	3.08904
RMER16_Mm:ERVK:LTR	6319.85	1.11289	0.136555	8.14975	3.64679e-16	1.44776e-14	13.8393				Rgs22	15012.9	0.853596	0.124113	6.8776	6.08709e-12	8.87712e-11	10.0517			Tmem38a	616.987	-0.413431	0.160726	-2.57227	0.0101034	0.0229957	1.63835
LTR103_Mam:ERV1:LTR	51.6936	1.11236	0.404862	2.74749	0.00600525	0.0144687	1.83957				EUTREP8:LTR:LTR	1794.67	1.14283	0.166337	6.8706	6.39323e-12	9.30249e-11	10.0314			Cep85	1333.57	-0.413891	0.114639	-3.61039	0.000305732	0.000967307	3.01444
MLTR25C:ERVK:LTR	1004.28	1.11174	0.16306	6.81798	9.23295e-12	1.29557e-10	9.88754				Esco1	2455.36	0.847683	0.123545	6.86134	6.82167e-12	9.86636e-11	10.0058			Mir9-3hg	2302.98	-0.414014	0.109699	-3.77409	0.000160593	0.000537278	3.2698
ORR1C1:ERVL-MaLR:LTR	148.442	1.11149	0.270574	4.1079	3.99273e-05	0.000148976	3.82688				Zdhhc15	4655.75	0.884233	0.128885	6.86065	6.855e-12	9.89232e-11	10.0047			Tro	737.261	-0.414019	0.139188	-2.97452	0.00293446	0.00757323	2.12072
MLTR11B:ERVK:LTR	170.369	1.11066	0.23787	4.6692	3.02372e-06	1.39003e-05	4.85697				Tmx3	2448.57	0.955936	0.139439	6.85558	7.10261e-12	1.02115e-10	9.99091			Zcchc14	555.839	-0.414226	0.159339	-2.59965	0.00933192	0.0214253	1.66907
MER113A:hAT-Charlie:DNA	2136.21	1.10984	0.129292	8.58394	9.1677e-18	5.56231e-16	15.2547				UCON33:TcMar-Tigger:DNA	1320.97	1.15715	0.168804	6.85496	7.13311e-12	1.02477e-10	9.98937			Trak1	1052.29	-0.414373	0.157611	-2.62909	0.00856125	0.0198403	1.70245
Tigger17b:TcMar-Tigger:DNA	6002.55	1.10916	0.134316	8.25788	1.48281e-16	6.54674e-15	14.184				Rfk	3285.59	0.902331	0.131828	6.84475	7.66069e-12	1.09729e-10	9.95968			Reep2	1182.87	-0.414403	0.147999	-2.80004	0.0051097	0.0125189	1.90243
MTE2b:ERVL-MaLR:LTR	1649.2	1.10902	0.142288	7.79416	6.48394e-15	1.90703e-13	12.7196				Bclaf3	1721.06	0.995732	0.145521	6.84253	7.78061e-12	1.11282e-10	9.95358			Map1a	8782.37	-0.414435	0.0989204	-4.18958	2.79469e-05	0.000107241	3.96964
IAPEz-int:ERVK:LTR	147.519	1.10761	0.250953	4.4136	1.01667e-05	4.26611e-05	4.36997				Mtln	6401.61	0.753365	0.110121	6.84125	7.85037e-12	1.12172e-10	9.95011			Slit3	742.964	-0.414636	0.141061	-2.93942	0.00328832	0.00839884	2.07578
Lx2B:L1:LINE	334.619	1.10744	0.201293	5.50165	3.76259e-08	2.48274e-07	6.60507				Vmn2r86	2283.39	1.02896	0.150456	6.83896	7.977e-12	1.13753e-10	9.94404			Zfp574	2055.89	-0.41483	0.104796	-3.95847	7.54307e-05	0.000267825	3.57215
BGLII:ERVK:LTR	565.05	1.10743	0.174882	6.33245	2.41304e-10	2.50577e-09	8.60106				Acbd5	2243.78	0.802686	0.117418	6.83616	8.13428e-12	1.15654e-10	9.93684			Pdha1	2969.67	-0.415041	0.0991537	-4.18584	2.84115e-05	0.000108851	3.96317
RMER15:ERVL:LTR	179.568	1.10732	0.254202	4.35608	1.32411e-05	5.42868e-05	4.26531				L1MdMus_II:L1:LINE	710.162	1.22451	0.17917	6.83432	8.23926e-12	1.17061e-10	9.93159			Foxj2	2904.27	-0.415311	0.116253	-3.57249	0.000353607	0.00110522	2.95655
MLT1F:ERVL-MaLR:LTR	312.721	1.10658	0.199717	5.54073	3.0122e-08	2.02007e-07	6.69463				Arpp19	1437.66	0.934791	0.136789	6.83384	8.2674e-12	1.17374e-10	9.93043			Plat	3002.36	-0.415401	0.0971998	-4.27368	1.9227e-05	7.65508e-05	4.11605
MamRep137:TcMar-Tigger:DNA	16335.6	1.10596	0.132322	8.35807	6.37514e-17	3.13781e-15	14.5034				Kcnip4	2132.14	0.827959	0.121189	6.83198	8.37522e-12	1.1873e-10	9.92544			Aff1	2191.67	-0.415628	0.117736	-3.53017	0.00041529	0.00128161	2.89224
LTR67B:ERVL:LTR	206.629	1.10479	0.215461	5.12754	2.93548e-07	1.61636e-06	5.79146				Lair1	7935.9	0.765707	0.112093	6.83098	8.43353e-12	1.19469e-10	9.92275			Nup210	2300.36	-0.41589	0.117733	-3.53247	0.000411692	0.00127152	2.89568
MLT1H1:ERVL-MaLR:LTR	813.398	1.10408	0.134382	8.21598	2.10438e-16	8.80737e-15	14.0552				X17_LINE:CR1:LINE	2004.92	1.05558	0.154531	6.83086	8.4409e-12	1.19486e-10	9.92268			Gm37013	1130.06	-0.416061	0.145506	-2.85941	0.00424432	0.0105749	1.97572
LTR16B2:ERVL:LTR	104.65	1.10393	0.320645	3.44283	0.000575659	0.00172038	2.76438				L1MD1:L1:LINE	575.892	1.24805	0.182791	6.82774	8.62618e-12	1.21929e-10	9.91389			Nelfe	1259.47	-0.416111	0.127308	-3.26854	0.00108104	0.00305606	2.51484
L1MB3:L1:LINE	1658.57	1.10378	0.142385	7.75207	9.04041e-15	2.53158e-13	12.5966				2810408I11Rik	959.129	1.0317	0.151219	6.82252	8.94585e-12	1.26092e-10	9.89931			Bhlhe22	1713.36	-0.416391	0.126652	-3.28768	0.00101018	0.00287258	2.54173
ORR1B1-int:ERVL-MaLR:LTR	6338.49	1.10349	0.271199	4.06893	4.7229e-05	0.000173767	3.76003				Kpna4	5013.34	0.825953	0.121063	6.8225	8.94679e-12	1.26092e-10	9.89931			Sema4b	1812.1	-0.416529	0.126181	-3.30105	0.000963241	0.00275371	2.56008
Lx8:L1:LINE	207.917	1.10294	0.236054	4.67242	2.97665e-06	1.37068e-05	4.86306				RMER17C:ERVK:LTR	1027.47	1.20482	0.176635	6.82094	9.04495e-12	1.27196e-10	9.89553			Adar	3666.56	-0.416646	0.10666	-3.90632	9.37139e-05	0.000327047	3.48539
LTR41:ERVL:LTR	253.573	1.10288	0.245352	4.49512	6.95315e-06	3.00861e-05	4.52163				MLTR25C:ERVK:LTR	1004.28	1.11174	0.16306	6.81798	9.23295e-12	1.29557e-10	9.88754			Mrpl30	844.716	-0.417012	0.135371	-3.08051	0.00206644	0.00550537	2.25921
RMER20C_Mm:ERVK:LTR	132.744	1.1028	0.288593	3.82129	0.000132754	0.000450863	3.34596				Zfp992	2695.92	0.909677	0.133555	6.81125	9.67522e-12	1.35173e-10	9.86911			Dnajb12	5014.19	-0.417102	0.100119	-4.16607	3.09895e-05	0.000118071	3.92786
RLTRETN_Mm:ERVK:LTR	117533	1.10219	0.121076	9.10331	8.76219e-20	9.71596e-18	17.0125				Hnrnpc	10820.6	0.838643	0.123143	6.81034	9.73678e-12	1.35836e-10	9.86698			Fbf1	772.66	-0.417632	0.152026	-2.74711	0.00601222	0.0144837	1.83912
Lx3A:L1:LINE	45.8402	1.10213	0.467007	2.36	0.0182751	0.0389269	1.40975				6330415B21Rik	2618.99	0.953675	0.140049	6.80959	9.78806e-12	1.36453e-10	9.86502			Pcyox1	538.439	-0.417634	0.17023	-2.45336	0.014153	0.0309988	1.50866
B1_Mur4:Alu:SINE	377.617	1.10211	0.212073	5.19683	2.02719e-07	1.15207e-06	5.93852				Cd180	3984.38	0.735984	0.108174	6.8037	1.01962e-11	1.41836e-10	9.84821			Dnajc7	3427.09	-0.417848	0.109667	-3.81017	0.000138873	0.000469909	3.32799
ERVL-E-int:ERVL:LTR	13968.5	1.10173	0.139495	7.898	2.83406e-15	8.93471e-14	13.0489				A330015K06Rik	4137.74	0.992151	0.145941	6.79832	1.05847e-11	1.46817e-10	9.83322			St13	9054.63	-0.418045	0.111466	-3.75044	0.000176523	0.000585797	3.23225
MER63B:hAT-Tip100:DNA	938.893	1.10121	0.154603	7.12283	1.05734e-12	1.82963e-11	10.7376				Zfp770	619.711	0.997936	0.146912	6.79274	1.10023e-11	1.52279e-10	9.81736			Asrgl1	467.433	-0.418313	0.16569	-2.52467	0.0115807	0.0259661	1.58559
RMER17A:ERVK:LTR	1404.79	1.1011	0.147614	7.45937	8.69393e-14	1.90398e-12	11.7203				Catspere2	3291.85	0.853079	0.125605	6.79177	1.10764e-11	1.53086e-10	9.81506			Gtf2ird1	632.463	-0.41846	0.157768	-2.65238	0.00799266	0.0186786	1.72866
MMERGLN_LTR:ERV1:LTR	5075.7	1.10052	0.13216	8.32719	8.2786e-17	3.98323e-15	14.3998				Plekha3	3588.41	0.807272	0.118876	6.79086	1.11465e-11	1.53944e-10	9.81264			Smad1	5897.05	-0.418585	0.111914	-3.74024	0.000183843	0.000608102	3.21602
BGLII_Mus:ERVK:LTR	66.8674	1.0998	0.392677	2.80078	0.00509792	0.0124948	1.90327				Tmem106b	1041.52	0.959299	0.141428	6.78294	1.17752e-11	1.61932e-10	9.79067			Rtf2	593.184	-0.418691	0.165512	-2.52968	0.0114167	0.0256431	1.59103
B1F2:Alu:SINE	2683.19	1.09965	0.139271	7.89578	2.88494e-15	9.08027e-14	13.0419				Rnf138	2313.72	0.827095	0.122036	6.77745	1.22318e-11	1.67972e-10	9.77476			Man2b2	1845.6	-0.418846	0.109709	-3.8178	0.000134649	0.000456815	3.34026
MLT1-int:ERVL-MaLR:LTR	284.776	1.0994	0.213894	5.13993	2.74847e-07	1.52251e-06	5.81744				Smim27	1364.37	0.929316	0.137134	6.77672	1.22937e-11	1.68702e-10	9.77288			Cntfr	3330.96	-0.419067	0.112805	-3.71499	0.000203215	0.000667035	3.17585
L1MdA_V:L1:LINE	46.1413	1.09929	0.478818	2.29585	0.0216847	0.0453337	1.34358				Prrg1	1375.86	0.958371	0.141443	6.77567	1.23833e-11	1.696e-10	9.77057			Dcakd	1867.46	-0.4194	0.120727	-3.47395	0.000512857	0.00154901	2.80995
ORR1D-int:ERVL-MaLR:LTR	63.8072	1.09926	0.425226	2.58512	0.00973449	0.0222299	1.65306				Zfp970	15267.2	0.664757	0.0981111	6.77555	1.23932e-11	1.696e-10	9.77057			Csnk1d	883.263	-0.419461	0.159466	-2.63041	0.00852812	0.0197766	1.70385
RLTR20B1:ERVK:LTR	3229.44	1.09917	0.126655	8.67846	4.01156e-18	2.65499e-16	15.5759				MER46C:TcMar-Tigger:DNA	541.32	1.37868	0.203585	6.77199	1.2702e-11	1.73687e-10	9.76023			Borcs8	563.641	-0.419599	0.161307	-2.60125	0.00928842	0.0213448	1.67071
Charlie13a:hAT-Charlie:DNA	647.089	1.09887	0.157507	6.97663	3.02344e-12	4.70058e-11	10.3278				AmnSINE1:5S-Deu-L2:SINE	1290.28	1.05949	0.156533	6.76847	1.30148e-11	1.77699e-10	9.75031			Tomm5	6385.24	-0.419638	0.0938155	-4.47301	7.71261e-06	3.31329e-05	4.47974
MTD:ERVL-MaLR:LTR	69.0862	1.09878	0.361908	3.03607	0.00239685	0.00629953	2.20069				Ptar1	4303.84	0.766751	0.113422	6.76015	1.37851e-11	1.87434e-10	9.72715			Cdk5	2036.31	-0.419712	0.130458	-3.21722	0.00129439	0.00359544	2.44425
MER68B:ERVL:LTR	325.999	1.09871	0.207126	5.30454	1.12955e-07	6.75141e-07	6.17061				Calm2	1738.27	0.920229	0.136208	6.75607	1.41785e-11	1.92377e-10	9.71585			Pgbd5	3208.96	-0.419723	0.104804	-4.00484	6.20587e-05	0.000224015	3.64972
MIRc:MIR:SINE	4583.71	1.09826	0.138096	7.95285	1.82262e-15	6.14146e-14	13.2117				Slc16a7	1317.68	0.98303	0.145523	6.75516	1.42674e-11	1.93311e-10	9.71374			Nup107	918.902	-0.419768	0.136399	-3.07749	0.00208754	0.00555851	2.25504
RLTR25B:ERVK:LTR	3640.29	1.09814	0.138872	7.90755	2.625e-15	8.41309e-14	13.075				Zfp654	1597.09	0.99408	0.147183	6.75405	1.4377e-11	1.9466e-10	9.71072			Mrpl20	729.215	-0.420566	0.14247	-2.95196	0.00315759	0.0080928	2.0919
ORR1G:ERVL-MaLR:LTR	1570.48	1.09795	0.139704	7.85906	3.87016e-15	1.19857e-13	12.9213				Emc2	2456.15	0.939583	0.139149	6.75236	1.45456e-11	1.96528e-10	9.70658			Dscam	1386.97	-0.420628	0.130295	-3.22828	0.00124537	0.00347529	2.45901
ORR1F:ERVL-MaLR:LTR	1222.37	1.09713	0.167126	6.5647	5.21387e-11	6.17914e-10	9.20907				Smco3	1617.39	0.8843	0.130996	6.75061	1.47228e-11	1.98645e-10	9.70192			Lncppara	536.759	-0.420759	0.159404	-2.63957	0.00830102	0.0192987	1.71447
MER81:hAT-Blackjack:DNA	1987.6	1.0969	0.131249	8.35737	6.41327e-17	3.14854e-15	14.5019				Olfr691	5700.5	0.773149	0.114529	6.75066	1.47169e-11	1.98645e-10	9.70192			Tmeff1	18875	-0.420878	0.0984958	-4.27306	1.92808e-05	7.67178e-05	4.1151
MLT1B:ERVL-MaLR:LTR	734.156	1.09689	0.173278	6.33024	2.44787e-10	2.53511e-09	8.596				LTR16C:ERVL:LTR	359.92	1.22924	0.18214	6.74889	1.48979e-11	2.00866e-10	9.69709			Bace1	1510.06	-0.421027	0.151835	-2.77293	0.0055554	0.0134859	1.87012
MamRTE1:RTE-BovB:LINE	54.0444	1.09659	0.430851	2.54517	0.0109225	0.0246304	1.60853				A330076H08Rik	8192.07	0.998116	0.148022	6.74302	1.55132e-11	2.08725e-10	9.68043			Cog7	1350.41	-0.421056	0.125202	-3.36302	0.000770954	0.00224187	2.64939
HAL1:L1:LINE	850.742	1.09658	0.15683	6.99214	2.70727e-12	4.26053e-11	10.3705				Zfp874a	6368.11	0.885086	0.131298	6.74104	1.57256e-11	2.11436e-10	9.67482			Susd2	27105.3	-0.421458	0.0973812	-4.32791	1.50529e-05	6.10662e-05	4.2142
HERV16-int:ERVL:LTR	54.6751	1.09633	0.387388	2.83006	0.00465387	0.0115118	1.93886				Bmp2k	26846.4	0.680479	0.100951	6.74068	1.57652e-11	2.1182e-10	9.67403			Sgf29	552.926	-0.421468	0.168784	-2.49708	0.0125221	0.0278371	1.55538
UCON41:UCON41:Unknown	1361.3	1.09623	0.156888	6.98733	2.8017e-12	4.38411e-11	10.3581				L1MEf:L1:LINE	427.362	1.31297	0.194794	6.74033	1.58025e-11	2.12174e-10	9.67331			Ice1	503.386	-0.421774	0.166466	-2.5337	0.0112865	0.0253921	1.5953
RMER16:ERVK:LTR	323.159	1.09538	0.212035	5.16601	2.39145e-07	1.34013e-06	5.87285				Ttc39aos1	1592.85	0.966156	0.143344	6.74011	1.58269e-11	2.12274e-10	9.6731			Dusp6	1098.63	-0.421931	0.132297	-3.18929	0.00142625	0.00393284	2.40529
L1MdA_VII:L1:LINE	67.4056	1.09438	0.358983	3.04856	0.00229944	0.00606749	2.21699				L1_Mus3:L1:LINE	215.448	1.81197	0.268856	6.73958	1.58841e-11	2.12678e-10	9.67228			Rpl14	2573.85	-0.422113	0.108158	-3.90274	9.5108e-05	0.000331409	3.47964
CR1_Mam:CR1:LINE	964.443	1.09346	0.135185	8.08858	6.03622e-16	2.26141e-14	13.6456				Crbn	3215.75	0.735751	0.109177	6.73906	1.5941e-11	2.13291e-10	9.67103			Ssr4	5877.61	-0.422193	0.0923816	-4.5701	4.87493e-06	2.16871e-05	4.6638
PB1D11:Alu:SINE	4416.2	1.09327	0.135481	8.0695	7.05893e-16	2.6091e-14	13.5835				Zfand6	1307.27	1.00153	0.14862	6.73889	1.59605e-11	2.13404e-10	9.6708			Cbx1	1273.25	-0.422545	0.129524	-3.26228	0.00110519	0.00311929	2.50594
MLT1F2:ERVL-MaLR:LTR	86.1172	1.09306	0.331095	3.30133	0.000962267	0.00275133	2.56046				Ccdc15	5547.65	0.793403	0.11779	6.73572	1.63121e-11	2.17804e-10	9.66193			Tanc1	9228.16	-0.423275	0.0997849	-4.24187	2.21661e-05	8.70316e-05	4.06032
MTEb:ERVL-MaLR:LTR	956.933	1.09185	0.341268	3.19938	0.00137724	0.00380749	2.41936				RLTR30B_MM:ERV1:LTR	136.933	1.93019	0.286627	6.73415	1.64896e-11	2.19717e-10	9.65814			Taf15	8976.33	-0.423322	0.101621	-4.1657	3.10397e-05	0.000118192	3.92741
LTR53:ERVL:LTR	25024.7	1.09172	0.137055	7.96556	1.64472e-15	5.6165e-14	13.2505				Ptp4a1	2197.27	0.913436	0.135664	6.73306	1.66131e-11	2.21057e-10	9.6555			Atp6v0c	1194.51	-0.423603	0.121046	-3.49954	0.000466069	0.00142082	2.84746
Lx3_Mus:L1:LINE	459.148	1.09129	0.17773	6.14014	8.24511e-10	7.53939e-09	8.12266				Gvin1	3688.9	0.919131	0.136521	6.73253	1.66738e-11	2.21712e-10	9.65421			Amer3	688.49	-0.423682	0.137853	-3.07344	0.00211604	0.00562742	2.24969
MTEa:ERVL-MaLR:LTR	652.238	1.09062	0.169102	6.44947	1.12245e-10	1.24965e-09	8.90321				Kcnj16	5684.21	0.679297	0.100917	6.73125	1.68206e-11	2.23357e-10	9.651			Eif4e2	4605.02	-0.423757	0.107507	-3.94168	8.09144e-05	0.00028577	3.54398
L1MdA_IV:L1:LINE	891.133	1.08966	0.149122	7.30718	2.72807e-13	5.39296e-12	11.2682				Dpy19l4	2071.34	0.898765	0.133587	6.72792	1.72109e-11	2.28225e-10	9.64164			Spock2	1182.02	-0.423803	0.138889	-3.05139	0.00227788	0.00601388	2.22085
L3:CR1:LINE	447.779	1.08945	0.226395	4.81216	1.49305e-06	7.21618e-06	5.14169				Kctd16	3615.36	0.90145	0.133992	6.72765	1.72427e-11	2.28356e-10	9.64139			Stk10	2083.22	-0.424229	0.115546	-3.67151	0.000241122	0.00077947	3.1082
LTR16:ERVL:LTR	468.468	1.08885	0.164161	6.63282	3.29343e-11	4.10487e-10	9.3867				Zbtb10	6878.57	0.772977	0.114898	6.72753	1.72563e-11	2.28356e-10	9.64139			Aaas	2140.03	-0.424624	0.107803	-3.93888	8.18627e-05	0.000288967	3.53915
RMER4B:ERVK:LTR	965.023	1.08787	0.164102	6.62924	3.37415e-11	4.19464e-10	9.3773				Ntan1	2707.73	0.750043	0.111488	6.72759	1.72492e-11	2.28356e-10	9.64139			Ulk4	1559.5	-0.424821	0.115752	-3.67009	0.000242462	0.000783202	3.10613
Charlie31a:hAT-Charlie:DNA	324.624	1.08769	0.198414	5.48193	4.20703e-08	2.73393e-07	6.56321				Tgfb2	3526.4	0.864294	0.128504	6.7258	1.74632e-11	2.30935e-10	9.63651			Krba1	2230.76	-0.424901	0.109683	-3.87392	0.0001071	0.000370122	3.43166
ERVB7_2B-LTR_MM:ERVK:LTR	697.171	1.08769	0.149286	7.28592	3.19478e-13	6.23256e-12	11.2053				B230110C06Rik	1333.86	0.928881	0.138182	6.72213	1.79081e-11	2.36495e-10	9.62618			Eif4b	3973.41	-0.425024	0.106485	-3.99139	6.56863e-05	0.000236226	3.62667
Tigger12:TcMar-Tigger:DNA	334.919	1.08738	0.200129	5.43337	5.5298e-08	3.50499e-07	6.45531				Gm3055	2420.23	0.842637	0.125357	6.72188	1.79395e-11	2.36748e-10	9.62571			Tm2d2	2894.44	-0.425133	0.106678	-3.98522	6.74179e-05	0.000241867	3.61642
ORR1E:ERVL-MaLR:LTR	7800.45	1.08701	0.13205	8.23185	1.84349e-16	7.88652e-15	14.1031				Ypel5	5297.46	0.791237	0.117853	6.71376	1.89672e-11	2.49456e-10	9.60301			Pitpnm3	1670.52	-0.425631	0.113346	-3.75515	0.000173236	0.00057598	3.23959
RMER17B:ERVK:LTR	3857.9	1.087	0.134802	8.06368	7.40314e-16	2.73109e-14	13.5637				Carf	40727.5	0.680792	0.101453	6.71043	1.94052e-11	2.54869e-10	9.59368			Atcay	40249.3	-0.425695	0.0848425	-5.01748	5.23542e-07	2.75312e-06	5.56017
LTR16B:ERVL:LTR	1656.23	1.08671	0.148751	7.30558	2.76066e-13	5.44623e-12	11.2639				Kif11	2235.86	0.946359	0.141112	6.70642	1.99461e-11	2.61263e-10	9.58292			Pgam5	367.482	-0.425902	0.177726	-2.39639	0.0165573	0.0356178	1.44833
Tigger16b:TcMar-Tigger:DNA	4188.79	1.08664	0.134556	8.07578	6.70487e-16	2.49256e-14	13.6034				Rspo1	4798.61	0.835945	0.124655	6.70609	1.99912e-11	2.61676e-10	9.58224			Tomm22	1713.57	-0.426404	0.110545	-3.85728	0.000114656	0.000394328	3.40414
B1F:Alu:SINE	3781.7	1.08654	0.13654	7.95767	1.75311e-15	5.93413e-14	13.2266				Eif3j1	953.92	0.950683	0.141781	6.70529	2.01006e-11	2.62929e-10	9.58016			Hnrnpul1	1277.87	-0.426409	0.129757	-3.2862	0.0010155	0.00288643	2.53964
PB1D10:Alu:SINE	1042.72	1.08537	0.163787	6.6267	3.43282e-11	4.25661e-10	9.37094				Cstf2	53428.7	0.694847	0.103666	6.70272	2.04576e-11	2.67418e-10	9.57281			1700086L19Rik	889.966	-0.426435	0.135259	-3.15273	0.0016175	0.00441604	2.35497
MTE-int:ERVL-MaLR:LTR	283.638	1.08331	0.197833	5.47589	4.35306e-08	2.82123e-07	6.54956				Rbm43	2761.94	0.808925	0.120742	6.69964	2.08938e-11	2.7275e-10	9.56423			Ext2	779.706	-0.426603	0.142859	-2.98617	0.00282492	0.00732088	2.13544
MamRep1527:LTR:LTR	2348.86	1.08301	0.134421	8.05687	7.82704e-16	2.86556e-14	13.5428				L1ME1:L1:LINE	1435.6	1.16577	0.174176	6.69308	2.18523e-11	2.84493e-10	9.54593			Strap	4107.33	-0.426617	0.113065	-3.77321	0.000161158	0.00053898	3.26843
L1MB5:L1:LINE	2768.7	1.08271	0.131745	8.21824	2.06517e-16	8.68051e-15	14.0615				Ints6l	4679.91	0.744683	0.111277	6.69213	2.19949e-11	2.86156e-10	9.5434			Ctsf	3077.29	-0.426674	0.126157	-3.38209	0.000719374	0.00210361	2.67704
L1MdA_I:L1:LINE	747.847	1.08166	0.162573	6.65336	2.86481e-11	3.61738e-10	9.44161				Phtf1os	4425.87	0.789641	0.118056	6.68872	2.25137e-11	2.92117e-10	9.53444			Yars	944.072	-0.426912	0.146324	-2.91757	0.00352766	0.00895443	2.04796
PB1D7:Alu:SINE	1188.1	1.08153	0.140057	7.72208	1.14448e-14	3.11887e-13	12.506				C330018D20Rik	929.122	1.21748	0.182042	6.68794	2.26338e-11	2.93479e-10	9.53242			Nt5dc3	1638.11	-0.427808	0.114733	-3.72872	0.000192452	0.000634186	3.19778
L1MdN_I:L1:LINE	68.3608	1.08083	0.373812	2.89137	0.00383561	0.00965106	2.01543				Scrg1	11458.5	0.829425	0.124066	6.68536	2.30365e-11	2.98299e-10	9.52535			Ampd2	2274.99	-0.427986	0.11046	-3.87458	0.00010681	0.000369316	3.4326
LTR81A:Gypsy:LTR	340.087	1.0805	0.189743	5.69453	1.23713e-08	8.97002e-08	7.04721				Usp14	7494.45	0.871988	0.130451	6.6844	2.31875e-11	3.00054e-10	9.5228			Ift122	469.182	-0.428048	0.172888	-2.47586	0.0132914	0.029318	1.53287
B1F1:Alu:SINE	425.812	1.07988	0.199801	5.40477	6.48898e-08	4.04911e-07	6.39264				Micu3	10869.3	0.745627	0.111591	6.6818	2.36025e-11	3.04811e-10	9.51597			App	1729.21	-0.428415	0.121243	-3.53353	0.000410044	0.00126684	2.89728
RLTR12H:ERVK:LTR	2043.76	1.07966	0.136361	7.91766	2.42022e-15	7.84802e-14	13.1052				LTR41C:ERVL:LTR	790.379	1.1149	0.166912	6.67956	2.3966e-11	3.09298e-10	9.50962			Slc2a4rg-ps	3045.11	-0.428903	0.110367	-3.88615	0.000101845	0.000352974	3.45226
MER20:hAT-Charlie:DNA	42.6277	1.07928	0.443902	2.43135	0.0150427	0.0327135	1.48527				RLTR11A:ERVK:LTR	582.948	1.13882	0.170501	6.67926	2.40154e-11	3.09447e-10	9.50941			Ddi2	718.016	-0.428937	0.144365	-2.97121	0.00296631	0.00764215	2.11678
Lx5:L1:LINE	1850.13	1.07842	0.140386	7.68181	1.56859e-14	4.1176e-13	12.3854				Tfb2m	1114.58	0.925609	0.138633	6.6767	2.44375e-11	3.14541e-10	9.50232			Fam76a	1109.46	-0.42922	0.124984	-3.43421	0.000594282	0.00176864	2.75236
MER94B:hAT-Blackjack:DNA	411.155	1.07836	0.193127	5.58368	2.35478e-08	1.60785e-07	6.79376				Ccng1	2911.49	0.980882	0.146945	6.67517	2.46951e-11	3.17478e-10	9.49829			E130309D02Rik	876.389	-0.430081	0.153188	-2.80754	0.00499209	0.0122744	1.911
B4A:B4:SINE	102.531	1.07735	0.348684	3.08977	0.00200309	0.00535657	2.27111				Fermt2	2628.4	0.832893	0.124775	6.67515	2.46986e-11	3.17478e-10	9.49829			Vps37c	6468.57	-0.430108	0.108589	-3.96088	7.46726e-05	0.000265556	3.57584
RLTR31B2:ERVK:LTR	13814.6	1.0771	0.127023	8.47955	2.26072e-17	1.23718e-15	14.9076				Taf9	3382.87	0.915949	0.137258	6.67319	2.50304e-11	3.21314e-10	9.49307			Ipo4	2117.1	-0.430342	0.13395	-3.21271	0.00131488	0.00364867	2.43786
LTR16A1:ERVL:LTR	9296.17	1.07694	0.129813	8.29605	1.07632e-16	4.97998e-15	14.3028				Sh3glb1	6346.07	0.913529	0.136975	6.66932	2.56989e-11	3.29021e-10	9.48278			Ksr1	1347.26	-0.430469	0.123455	-3.48685	0.000488744	0.00148338	2.82875
L1MdGf_I:L1:LINE	946.197	1.07662	0.152405	7.06419	1.61561e-12	2.66879e-11	10.5737				MER115:hAT-Tip100:DNA	899.383	1.05043	0.157538	6.66779	2.59686e-11	3.3199e-10	9.47888			Mipep	3408.45	-0.430526	0.103204	-4.1716	3.02475e-05	0.000115426	3.9377
URR1A:hAT-Charlie:DNA	5307.45	1.07639	0.140706	7.64989	2.01157e-14	5.08666e-13	12.2936				Suv39h2	7527.85	0.732075	0.109836	6.66515	2.64392e-11	3.36711e-10	9.47274			Oprd1	4538.13	-0.431589	0.115596	-3.73361	0.000188754	0.000622748	3.20569
MamTip2:hAT-Tip100:DNA	488.471	1.07614	0.171791	6.26422	3.74703e-10	3.72272e-09	8.42914				Cul3	43504	0.733	0.110019	6.6625	2.69204e-11	3.42614e-10	9.4652			Fbh1	1150.79	-0.431692	0.131376	-3.28594	0.00101644	0.00288867	2.5393
ORR1A3-int:ERVL-MaLR:LTR	53.7102	1.07595	0.414606	2.59511	0.00945595	0.0216762	1.66402				Gm46901	45435.9	0.659797	0.0990337	6.66235	2.69481e-11	3.4274e-10	9.46504			Emx2	2379.83	-0.431862	0.110801	-3.89765	9.71308e-05	0.000337787	3.47136
X34_DNA:DNA:DNA	13379.6	1.07567	0.140468	7.65775	1.89216e-14	4.82903e-13	12.3161				RLTR6B_Mm:ERV1:LTR	294.738	1.4492	0.217546	6.66159	2.70878e-11	3.4429e-10	9.46307			Nipsnap2	6083.78	-0.431955	0.100643	-4.29195	1.77113e-05	7.09113e-05	4.14928
MERVL_2A-int:ERVL:LTR	3657.41	1.07555	0.131733	8.1646	3.22496e-16	1.30173e-14	13.8855				Hapln1	953.042	0.98044	0.147204	6.66041	2.73058e-11	3.46604e-10	9.46017			Sh3bgrl3	11287.7	-0.432087	0.10884	-3.96991	7.18983e-05	0.00025651	3.5909
L1MdTf_II:L1:LINE	97.3983	1.07554	0.420682	2.55665	0.0105685	0.02393	1.62106				2310069G16Rik	2818.05	0.77553	0.116464	6.65896	2.75776e-11	3.49594e-10	9.45644			Timm17a	10281.2	-0.432255	0.0943789	-4.58	4.64985e-06	2.07576e-05	4.68282
MLT1G3:ERVL-MaLR:LTR	33346.2	1.0743	0.131279	8.18334	2.76075e-16	1.13091e-14	13.9466				Phf6	2986.99	0.867568	0.130378	6.65424	2.84775e-11	3.60765e-10	9.44278			Mthfd1	4285.9	-0.432307	0.106144	-4.07284	4.64424e-05	0.000171233	3.76641
RMER17D:ERVK:LTR	2855.9	1.0742	0.151145	7.10709	1.18519e-12	2.03443e-11	10.6916				MIR3:MIR:SINE	614.925	1.06852	0.160586	6.65389	2.85439e-11	3.61131e-10	9.44233			F3	1213.03	-0.432462	0.133999	-3.22734	0.00124945	0.00348516	2.45778
LTR16B1:ERVL:LTR	409.944	1.07357	0.199833	5.37233	7.77276e-08	4.78977e-07	6.31969				L1MdA_I:L1:LINE	747.847	1.08166	0.162573	6.65336	2.86481e-11	3.61738e-10	9.44161			Nmt1	421.701	-0.432741	0.169123	-2.55873	0.0105056	0.0238184	1.62309
UCON105:hAT:DNA	127.62	1.0722	0.277787	3.85977	0.000113492	0.000390741	3.40811				Gm3325	929.298	0.920757	0.13839	6.65336	2.8648e-11	3.61738e-10	9.44161			Zfp687	3561.18	-0.432817	0.107689	-4.01912	5.84155e-05	0.000211696	3.67429
MLT1C2:ERVL-MaLR:LTR	404.033	1.07209	0.171988	6.23351	4.56101e-10	4.43103e-09	8.3535				Scd1	136451	0.70435	0.105906	6.65071	2.91673e-11	3.68054e-10	9.43409			Lpcat1	710.553	-0.433021	0.15495	-2.79458	0.00519673	0.0127024	1.89611
UCON2:DNA:DNA	1693.92	1.07097	0.171261	6.25342	4.01553e-10	3.9468e-09	8.40375				Ttc14	3083.18	0.954331	0.143559	6.64765	2.97816e-11	3.75069e-10	9.42589			Fxr2	13935.4	-0.433351	0.105251	-4.1173	3.83342e-05	0.000143588	3.84288
MamTip2b:hAT-Tip100:DNA	216.841	1.07079	0.238324	4.49302	7.02217e-06	3.03644e-05	4.51764				Tbc1d23	5446.44	0.740122	0.11136	6.64618	3.0079e-11	3.78321e-10	9.42214			Kcnip3	1034.55	-0.433371	0.145081	-2.98709	0.00281651	0.00730301	2.1365
BGLII_Mur:ERVK:LTR	350.743	1.07027	0.190444	5.61984	1.91136e-08	1.33335e-07	6.87506				Krit1	1696.27	0.836059	0.125821	6.64482	3.03592e-11	3.81348e-10	9.41868			Taldo1	4284.34	-0.433471	0.105065	-4.12573	3.69559e-05	0.000138775	3.85769
ORR1A4:ERVL-MaLR:LTR	3499.8	1.06929	0.130987	8.16333	3.25925e-16	1.31282e-14	13.8818				Zfp994	1240.38	0.873278	0.131429	6.64448	3.04291e-11	3.81977e-10	9.41796			Chst15	8600.38	-0.433659	0.109021	-3.97774	6.95722e-05	0.000248994	3.60381
ERVB7_2-LTR_MM:ERVK:LTR	7031.41	1.06924	0.124364	8.59771	8.13199e-18	5.04497e-16	15.2971				Mrpl1	2194.79	0.890344	0.134009	6.64392	3.05457e-11	3.83192e-10	9.41658			Arhgef7	566.224	-0.433739	0.167219	-2.59383	0.00949122	0.0217487	1.66257
MIR3:MIR:SINE	614.925	1.06852	0.160586	6.65389	2.85439e-11	3.61131e-10	9.44233				Fam111a	4018.9	0.892772	0.134378	6.64373	3.05847e-11	3.83432e-10	9.41631			Mlf2	6466.95	-0.433844	0.106458	-4.07526	4.59637e-05	0.000169597	3.77058
RMER13A1:ERVK:LTR	672.741	1.06753	0.167421	6.37636	1.81352e-10	1.93773e-09	8.71271				Necab1	3346.78	0.896131	0.134894	6.64325	3.0685e-11	3.84439e-10	9.41517			Zc3h7b	1100.62	-0.434797	0.170024	-2.55727	0.0105499	0.0238992	1.62162
UCON29:Kolobok:DNA	212.488	1.06641	0.241384	4.41792	9.96541e-06	4.18895e-05	4.3779				MER33:hAT-Charlie:DNA	318.82	1.49335	0.224908	6.63983	3.14041e-11	3.92938e-10	9.40568			Plbd2	1284.53	-0.434923	0.128504	-3.38452	0.000713024	0.00208789	2.68029
L1MdA_III:L1:LINE	250.394	1.06613	0.207364	5.14136	2.72759e-07	1.51224e-06	5.82038				Ppig	1673.6	0.955495	0.143926	6.63877	3.16313e-11	3.95525e-10	9.40283			Pank4	2104.09	-0.435368	0.130963	-3.32437	0.000886185	0.00255081	2.59332
LTR41B:ERVL:LTR	3590.23	1.0661	0.134023	7.95464	1.79654e-15	6.07049e-14	13.2168				Rhoa	25890.7	0.711367	0.107175	6.63741	3.19239e-11	3.98667e-10	9.39939			Slc66a2	9608.38	-0.43541	0.0886184	-4.91331	8.95509e-07	4.52421e-06	5.34446
MTC-int:ERVL-MaLR:LTR	224.44	1.06543	0.23675	4.50024	6.78769e-06	2.94097e-05	4.53151				Kdm6a	1117.48	0.860783	0.129698	6.63681	3.2054e-11	4.00033e-10	9.3979			Dgkd	1133.75	-0.43547	0.160375	-2.71533	0.00662092	0.0157631	1.80236
URR1B:hAT-Charlie:DNA	3846.07	1.06503	0.136811	7.78467	6.98972e-15	2.02797e-13	12.6929				LTR16:ERVL:LTR	468.468	1.08885	0.164161	6.63282	3.29343e-11	4.10487e-10	9.3867			Zfp27	1008.08	-0.436078	0.137523	-3.17095	0.00151939	0.00417119	2.37974
ERVB7_1-LTR_MM:ERVK:LTR	2657.68	1.0647	0.134391	7.92245	2.32882e-15	7.60276e-14	13.119				Thoc2	1889.71	0.944676	0.142465	6.63095	3.33528e-11	4.15435e-10	9.3815			Rbfox3	698.965	-0.436081	0.146236	-2.98204	0.00286337	0.00740858	2.13026
RLTR31D_MM:ERVK:LTR	212.304	1.06454	0.21595	4.92955	8.24186e-07	4.18911e-06	5.37788				Zfp26	2340.57	0.789675	0.119109	6.62984	3.36055e-11	4.18312e-10	9.3785			Arl1	1066.27	-0.436493	0.127957	-3.41124	0.000646685	0.00191058	2.71883
L1MCc:L1:LINE	51.5128	1.06438	0.428718	2.48272	0.0130385	0.0288161	1.54036				Zfp950	2159.63	0.792836	0.119588	6.62974	3.36283e-11	4.18327e-10	9.37848			Pou3f3	3511.26	-0.436606	0.104278	-4.18696	2.8272e-05	0.000108381	3.96505
L1MdTf_I:L1:LINE	2033.32	1.06389	0.1343	7.92175	2.34182e-15	7.63045e-14	13.1174				RMER4B:ERVK:LTR	965.023	1.08787	0.164102	6.62924	3.37415e-11	4.19464e-10	9.3773			Dbn1	3970.58	-0.436629	0.0960898	-4.54397	5.52058e-06	2.42739e-05	4.61486
IAPEY4_I:ERVK:LTR	191.504	1.06384	0.277262	3.83695	0.000124572	0.000425622	3.37098				ERVB5_1-I_MM:ERVK:LTR	584.436	1.11518	0.168244	6.62833	3.3951e-11	4.21797e-10	9.3749			Adra2a	33993.5	-0.436875	0.0927734	-4.70905	2.48872e-06	1.16209e-05	4.93476
RMER1C:L1-dep:Retroposon	87.2972	1.06359	0.337956	3.14712	0.00164888	0.00449342	2.34742				Zfp709	2222.16	0.821071	0.123881	6.62788	3.40531e-11	4.22794e-10	9.37387			Sgsm2	9711.89	-0.436904	0.104142	-4.19529	2.72524e-05	0.000104847	3.97944
L1MdA_II:L1:LINE	267.416	1.06331	0.215418	4.93603	7.97291e-07	4.06204e-06	5.39126				PB1D10:Alu:SINE	1042.72	1.08537	0.163787	6.6267	3.43282e-11	4.25661e-10	9.37094			Selenok	3626.2	-0.437139	0.107306	-4.07378	4.62565e-05	0.00017058	3.76807
LTR40c:ERVL:LTR	1494.91	1.06321	0.135492	7.84706	4.25912e-15	1.30644e-13	12.8839				Gpr139	3430.83	1.02832	0.155252	6.62355	3.50672e-11	4.34266e-10	9.36224			Prpsap1	369.1	-0.437234	0.179225	-2.43959	0.0147041	0.0320639	1.49398
ORR1A1-int:ERVL-MaLR:LTR	2162.68	1.06318	0.13188	8.06177	7.51966e-16	2.76351e-14	13.5585				Cyb5b	11894.4	0.745767	0.112636	6.62101	3.56749e-11	4.4066e-10	9.3559			Col4a1	865.453	-0.437264	0.132427	-3.30193	0.00096022	0.00274589	2.56132
PB1:Alu:SINE	675.021	1.06266	0.161714	6.57122	4.99041e-11	5.96824e-10	9.22415				Neurod4	911.342	1.03577	0.156458	6.62016	3.58807e-11	4.42919e-10	9.35368			Mgrn1	730.178	-0.437813	0.156434	-2.7987	0.00513086	0.0125628	1.90091
UCON4:Unspecified:Unspecified	20741.2	1.06266	0.126217	8.41928	3.78809e-17	1.98607e-15	14.702				Trpm7	3003.66	0.837441	0.126583	6.61572	3.69736e-11	4.55827e-10	9.3412			Eng	1757.08	-0.437816	0.121738	-3.59637	0.000322685	0.00101581	2.99319
RLTR26_Mus:ERVK:LTR	218.256	1.0624	0.21519	4.93702	7.93247e-07	4.04571e-06	5.39301				Eulor2A:DNA:DNA	115.513	2.01043	0.303891	6.61563	3.69975e-11	4.5583e-10	9.3412			Zfp692	315.519	-0.438052	0.19385	-2.25975	0.0238368	0.0492723	1.3074
MLT1I:ERVL-MaLR:LTR	9142.14	1.06225	0.126531	8.39516	4.65255e-17	2.34377e-15	14.6301				COX1	821.973	1.00912	0.152561	6.61454	3.72715e-11	4.5862e-10	9.33855			Abcb10	1874.83	-0.439104	0.112597	-3.89977	9.62853e-05	0.000335269	3.47461
MLT1J2:ERVL-MaLR:LTR	1747.37	1.06224	0.141714	7.49565	6.59698e-14	1.50097e-12	11.8236				Abca5	2105.92	0.895476	0.135427	6.61226	3.78504e-11	4.65151e-10	9.33241			Rpa1	1186.79	-0.439932	0.146542	-3.00209	0.00268135	0.00697881	2.15622
MER21C:ERVL:LTR	208.698	1.06218	0.250228	4.24485	2.18738e-05	8.60764e-05	4.06512				Mterf3	2218.15	0.830619	0.125655	6.61029	3.83564e-11	4.70769e-10	9.32719			Rgs8	935.379	-0.440192	0.16389	-2.68589	0.0072336	0.0170597	1.76803
MTC:ERVL-MaLR:LTR	3962.49	1.06145	0.130074	8.16038	3.33977e-16	1.34245e-14	13.8721				Ift80	75365	0.663194	0.100362	6.608	3.89539e-11	4.77494e-10	9.32103			Adam15	637.444	-0.440267	0.142696	-3.08536	0.00203305	0.00542391	2.26569
Lx2:L1:LINE	929.171	1.06139	0.144367	7.35204	1.95208e-13	3.93558e-12	11.405				Mbd4	1479.21	0.733144	0.11095	6.60786	3.89927e-11	4.77667e-10	9.32088			Atp1b1	1490.8	-0.440407	0.123145	-3.57633	0.000348455	0.00108982	2.96265
MT2B:ERVL:LTR	335.366	1.06137	0.235252	4.51163	6.43315e-06	2.80057e-05	4.55275				Zfp708	22507.2	0.69664	0.10546	6.6057	3.95646e-11	4.84365e-10	9.31483			Ilrun	1187.21	-0.441007	0.129059	-3.41711	0.000632906	0.00187433	2.72715
Lx5b:L1:LINE	1301.85	1.06004	0.142174	7.45593	8.92356e-14	1.94984e-12	11.71				Sh3bgrl	1164.52	0.994475	0.150554	6.60546	3.96298e-11	4.84548e-10	9.31466			Med15	1306.1	-0.441435	0.152703	-2.89081	0.0038425	0.00966712	2.0147
LTR16D:ERVL:LTR	578.39	1.05997	0.172009	6.16229	7.17005e-10	6.64772e-09	8.17733				Gucy1a2	1964.31	0.828091	0.125392	6.60404	4.00095e-11	4.88881e-10	9.3108			Mrgbp	9898.73	-0.441571	0.106135	-4.16047	3.17596e-05	0.000120838	3.9178
AmnSINE1:5S-Deu-L2:SINE	1290.28	1.05949	0.156533	6.76847	1.30148e-11	1.77699e-10	9.75031				Gk	15534.4	0.797964	0.120834	6.60379	4.00768e-11	4.89394e-10	9.31034			Psma6	1271.55	-0.441605	0.121093	-3.64684	0.000265489	0.00084983	3.07067
ORR1A2:ERVL-MaLR:LTR	687.391	1.05932	0.213907	4.95226	7.33574e-07	3.75427e-06	5.42548				Trp53inp1	1351.38	0.91287	0.138244	6.60332	4.02063e-11	4.90664e-10	9.30922			Trmt61a	475.015	-0.44229	0.171152	-2.5842	0.00976058	0.0222786	1.65211
RLTR12D:ERVK:LTR	143.969	1.05926	0.328413	3.22539	0.00125803	0.00350808	2.45493				Gatm	1797.04	0.933424	0.141417	6.60051	4.09756e-11	4.99421e-10	9.30153			Maf1	529.399	-0.442356	0.17659	-2.50499	0.0122455	0.0273013	1.56382
MT2B2:ERVL:LTR	2178.31	1.0592	0.144427	7.3338	2.23722e-13	4.46842e-12	11.3498				Slc25a40	1107.99	0.94787	0.14361	6.60029	4.10368e-11	4.99851e-10	9.30116			Surf6	504.082	-0.442362	0.163813	-2.7004	0.00692558	0.0164195	1.78464
MLT1K:ERVL-MaLR:LTR	78.1009	1.05919	0.348338	3.04069	0.0023604	0.0062105	2.20687				AU040972	543.377	1.02278	0.155064	6.59586	4.2279e-11	5.13684e-10	9.2893			Top1	4348.1	-0.442762	0.0955263	-4.63498	3.56978e-06	1.62251e-05	4.78981
ERVL-int:ERVL:LTR	153.712	1.05884	0.267756	3.9545	7.66958e-05	0.000272016	3.56541				Gm16386	795.456	0.95575	0.144933	6.59444	4.26853e-11	5.17968e-10	9.2857			Rnpep	2289.91	-0.443036	0.11764	-3.76603	0.000165864	0.00055328	3.25705
Lx4A:L1:LINE	1028.37	1.05849	0.182758	5.79176	6.96547e-09	5.29101e-08	7.27646				Rrm2b	6855.87	0.773178	0.117269	6.59322	4.30378e-11	5.21918e-10	9.2824			Pnpla2	547.754	-0.44313	0.177392	-2.49803	0.0124885	0.0277724	1.55639
RMER13A2:ERVK:LTR	2341.95	1.05836	0.140677	7.52334	5.33963e-14	1.24144e-12	11.9061				Inpp4b	12991.2	0.756707	0.114786	6.59235	4.32926e-11	5.24679e-10	9.28011			Acot13	15754.4	-0.443373	0.100333	-4.41901	9.91555e-06	4.1689e-05	4.37998
RLTR1D2_MM:ERV1:LTR	1349.46	1.05772	0.164299	6.43775	1.21261e-10	1.33768e-09	8.87365				Mysm1	1639.22	0.811391	0.123138	6.58926	4.42026e-11	5.34365e-10	9.27216			Ndor1	2612.03	-0.443542	0.108844	-4.07501	4.60126e-05	0.000169745	3.7702
RLTR27:ERVK:LTR	219.109	1.05759	0.232171	4.55523	5.23286e-06	2.31195e-05	4.63602				Gtf2a1	14427.3	0.699399	0.106197	6.58585	4.523e-11	5.461e-10	9.26273			Plekho1	5847.26	-0.444128	0.121757	-3.64765	0.000264646	0.000847763	3.07173
RMER21A:ERV1:LTR	280.553	1.05704	0.202254	5.22628	1.72958e-07	9.93774e-07	6.00271				Eps15	2515.36	0.872466	0.132498	6.58477	4.55594e-11	5.49733e-10	9.25985			Itgb5	4976.55	-0.444217	0.106945	-4.15371	3.27129e-05	0.000124049	3.90641
Lx2A1:L1:LINE	350.029	1.05692	0.19769	5.34634	8.97513e-08	5.46438e-07	6.26246				Tmem255a	9112.79	0.783848	0.119065	6.58334	4.59992e-11	5.54693e-10	9.25595			Ap3d1	5185.94	-0.444644	0.115091	-3.86341	0.000111814	0.000385447	3.41404
MLT1E3:ERVL-MaLR:LTR	5260.14	1.05692	0.128269	8.23988	1.72382e-16	7.4406e-15	14.1284				Charlie15a:hAT-Charlie:DNA	1146.41	1.13688	0.172711	6.58253	4.62522e-11	5.57395e-10	9.25384			Armc9	4585.78	-0.444842	0.112221	-3.964	7.37055e-05	0.000262472	3.58092
MER130:DNA:DNA	199.005	1.0567	0.23967	4.40897	1.03862e-05	4.35348e-05	4.36116				Pou5f2	5910.8	0.755584	0.114836	6.57968	4.71477e-11	5.67124e-10	9.24632			Otulinl	416.398	-0.444935	0.18075	-2.4616	0.0138317	0.0303536	1.51779
RLTR30:ERV1:LTR	156.251	1.05623	0.261854	4.03365	5.49162e-05	0.000199916	3.69915				Ecpas	5172.76	0.703831	0.106982	6.57897	4.73711e-11	5.69457e-10	9.24454			Tmub1	4549.69	-0.445069	0.109991	-4.0464	5.20111e-05	0.00019031	3.72054
Lx3C:L1:LINE	44.511	1.05619	0.468486	2.25447	0.0241665	0.0498257	1.30255				Hint3	6817.92	0.729582	0.110939	6.57643	4.81867e-11	5.7854e-10	9.23767			Zbtb49	1513.35	-0.445309	0.119838	-3.71593	0.000202457	0.000664661	3.1774
RMER15-int:ERVL:LTR	76.3264	1.05586	0.341721	3.08983	0.0020027	0.00535627	2.27114				X12_LINE:I-Jockey:LINE	2116.53	1.04401	0.158757	6.57618	4.82686e-11	5.79163e-10	9.2372			Ctnna2	439.822	-0.445355	0.179731	-2.4779	0.0132157	0.0291777	1.53495
X17_LINE:CR1:LINE	2004.92	1.05558	0.154531	6.83086	8.4409e-12	1.19486e-10	9.92268				Naa30	45879.5	0.715922	0.108873	6.57573	4.84136e-11	5.80542e-10	9.23617			Atf6b	20373.2	-0.445566	0.101398	-4.39425	1.11156e-05	4.62808e-05	4.3346
MLT1E2:ERVL-MaLR:LTR	3459.52	1.05557	0.137404	7.68227	1.56288e-14	4.11381e-13	12.3858				Fam78b	11384.6	0.772094	0.117436	6.57458	4.87913e-11	5.84708e-10	9.23306			Timp4	2784.83	-0.445568	0.11203	-3.97723	6.97223e-05	0.000249485	3.60296
Lx3B:L1:LINE	933.374	1.05533	0.171041	6.17005	6.82668e-10	6.36914e-09	8.19592				Senp7	2038.13	0.844264	0.128437	6.57336	4.91925e-11	5.89149e-10	9.22977			Cntnap1	4846.08	-0.445649	0.109565	-4.06746	4.7529e-05	0.000174838	3.75736
MER45R:hAT-Tip100:DNA	93.5656	1.0552	0.343126	3.07525	0.00210324	0.0055949	2.25221				B230219D22Rik	3543.47	0.78358	0.119211	6.57307	4.92879e-11	5.89926e-10	9.2292			Tmem214	2410.98	-0.445854	0.123856	-3.59979	0.000318472	0.00100287	2.99875
RLTR4_Mm:ERV1:LTR	74.1209	1.05497	0.376424	2.80261	0.00506907	0.0124368	1.90529				PB1:Alu:SINE	675.021	1.06266	0.161714	6.57122	4.99041e-11	5.96824e-10	9.22415			Galnt16	463.144	-0.44601	0.163089	-2.73477	0.00624245	0.0149636	1.82496
Charlie29b:hAT-Charlie:DNA	38.3277	1.05486	0.457038	2.30803	0.0209977	0.0440742	1.35582				Ythdf3	2820.31	0.801485	0.121972	6.57103	4.99672e-11	5.96946e-10	9.22406			Ralgds	3903.79	-0.446105	0.111773	-3.99118	6.57441e-05	0.000236345	3.62645
RLTR20A3_MM:ERVK:LTR	1187.14	1.0548	0.14925	7.06732	1.57953e-12	2.62267e-11	10.5813				Erap1	6236.61	0.830723	0.12643	6.5706	5.01145e-11	5.97965e-10	9.22332			Setd1b	2211.3	-0.446288	0.104054	-4.28902	1.79467e-05	7.17645e-05	4.14409
MIR1_Amn:MIR:SINE	1861.16	1.05419	0.137349	7.67528	1.65053e-14	4.30341e-13	12.3662				Nxt2	1778.68	0.84694	0.128904	6.57033	5.02023e-11	5.98642e-10	9.22283			Rtl8c	516.26	-0.446469	0.181494	-2.45997	0.013895	0.0304821	1.51596
RLTR41:ERV1:LTR	1128.65	1.0537	0.146399	7.19745	6.13472e-13	1.12307e-11	10.9496				Vmn2r87	3570.69	0.880488	0.134047	6.56851	5.08204e-11	6.05639e-10	9.21779			Pdzrn4	7790.35	-0.446691	0.113736	-3.92745	8.58525e-05	0.00030139	3.52087
IAPEY3-int:ERVK:LTR	2208.32	1.05284	0.151734	6.93877	3.95527e-12	5.98064e-11	10.2233				Dpp8	4051.69	0.781784	0.11905	6.56683	5.1396e-11	6.10988e-10	9.21397			Kctd1	1023.98	-0.44719	0.129435	-3.45494	0.000550414	0.00165107	2.78223
RLTR26D_MM:ERVK:LTR	18163.4	1.05246	0.123285	8.53685	1.37929e-17	7.87337e-16	15.1038				Cebpzos	50903.3	0.63348	0.0964693	6.56665	5.14591e-11	6.11362e-10	9.2137			Usp30	1592.92	-0.447452	0.157786	-2.83582	0.0045708	0.0113266	1.9459
MLT1G:ERVL-MaLR:LTR	116.842	1.05222	0.289703	3.63208	0.000281146	0.000896748	3.04733				Septin10	2138.61	0.842706	0.128364	6.56496	5.2046e-11	6.17195e-10	9.20958			Tsen2	3800.71	-0.447508	0.102872	-4.35015	1.36046e-05	5.56824e-05	4.25428
RMER17B2:ERVK:LTR	311.595	1.05199	0.213981	4.91628	8.82041e-07	4.45967e-06	5.3507				ORR1F:ERVL-MaLR:LTR	1222.37	1.09713	0.167126	6.5647	5.21387e-11	6.17914e-10	9.20907			Camta2	485.025	-0.447685	0.169117	-2.64719	0.00811634	0.0189241	1.72299
RMER17A2:ERVK:LTR	100.812	1.05141	0.333037	3.15704	0.0015938	0.00435811	2.3607				Mbnl1	3140.33	0.911989	0.139059	6.55828	5.44312e-11	6.43503e-10	9.19145			Poldip3	4908.68	-0.447746	0.118878	-3.76643	0.000165599	0.000552589	3.2576
ERVL-B4-int:ERVL:LTR	263.757	1.05054	0.225821	4.65208	3.28605e-06	1.50097e-05	4.82363				Etnk1	5908.58	0.690559	0.105299	6.55807	5.45069e-11	6.44002e-10	9.19111			Eif4a1	757.128	-0.447859	0.140001	-3.19897	0.00137918	0.00381176	2.41887
MER115:hAT-Tip100:DNA	899.383	1.05043	0.157538	6.66779	2.59686e-11	3.3199e-10	9.47888				Msl2	6295.99	0.682831	0.104154	6.55599	5.52754e-11	6.52283e-10	9.18556			Kcnh2	1868.66	-0.448096	0.127837	-3.50522	0.000456234	0.00139502	2.85542
MT2_Mm:ERVL:LTR	1667.97	1.0504	0.137014	7.66639	1.76905e-14	4.557e-13	12.3413				Aldh6a1	1448.59	0.865096	0.132002	6.55366	5.61433e-11	6.6212e-10	9.17906			Serpinb6a	621.804	-0.448227	0.170943	-2.62208	0.00873954	0.0202086	1.69446
RLTR15:ERVK:LTR	1063.24	1.05023	0.145814	7.20249	5.91214e-13	1.08637e-11	10.964				Npat	2480.46	0.81729	0.124775	6.55013	5.74883e-11	6.77351e-10	9.16919			Ank1	320.347	-0.448236	0.196908	-2.27638	0.0228235	0.0473756	1.32445
MER21B:ERVL:LTR	391.156	1.04908	0.187089	5.6074	2.05392e-08	1.42343e-07	6.84666				Ogfrl1	3789.66	0.787474	0.120274	6.54734	5.85719e-11	6.89077e-10	9.16173			Hnrnpa0	339.269	-0.448569	0.185469	-2.41856	0.0155819	0.0337758	1.47139
RLTR1A2_MM:ERV1:LTR	169.817	1.04736	0.257768	4.06319	4.84063e-05	0.000177828	3.75				L1ME3C:L1:LINE	483.657	1.25523	0.19174	6.54652	5.88914e-11	6.92414e-10	9.15963			Nkd1	1686.85	-0.44868	0.116622	-3.8473	0.000119427	0.000409568	3.38767
MLT2B3:ERVL:LTR	2994.23	1.04696	0.13992	7.48258	7.28767e-14	1.6293e-12	11.788				Syt10	2957.99	0.811817	0.124017	6.54603	5.90874e-11	6.94295e-10	9.15846			Celf3	2120.02	-0.448711	0.113929	-3.93851	8.19876e-05	0.000289348	3.53858
LTR33A:ERVL:LTR	53.8793	1.04673	0.420464	2.48947	0.0127933	0.0283294	1.54776				Stc1	1311.48	0.899618	0.137436	6.5457	5.92163e-11	6.95386e-10	9.15777			Atraid	812.366	-0.449119	0.137327	-3.27044	0.00107379	0.00303913	2.51725
ORR1A1:ERVL-MaLR:LTR	228.934	1.04652	0.219095	4.77658	1.78306e-06	8.51331e-06	5.0699				Chrnb3	7580.85	0.756639	0.115612	6.54464	5.96394e-11	6.99503e-10	9.15521			St6galnac5	850.014	-0.449194	0.141304	-3.17893	0.00147821	0.00406855	2.39056
RMER17D2:ERVK:LTR	2990.45	1.0458	0.149357	7.00198	2.52375e-12	3.99452e-11	10.3985				Brwd3	2753.39	0.937723	0.143357	6.54116	6.10424e-11	7.14222e-10	9.14617			Acsbg1	316.37	-0.449265	0.193258	-2.32469	0.0200887	0.0423828	1.37281
MTB_Mm:ERVL-MaLR:LTR	6376.46	1.04564	0.127071	8.22878	1.89122e-16	8.07285e-15	14.093				Baalc	46429.8	0.683976	0.104683	6.53377	6.41338e-11	7.4903e-10	9.1255			Frat1	599.093	-0.449652	0.157549	-2.85404	0.00431676	0.0107426	1.96889
Lx4B:L1:LINE	2110.05	1.04542	0.140256	7.45368	9.07718e-14	1.98117e-12	11.7031				Dr1	3575.2	0.727127	0.111307	6.53265	6.46163e-11	7.54209e-10	9.12251			Tmem94	5109.74	-0.44967	0.111196	-4.04396	5.25559e-05	0.000192084	3.71651
RMER13A:ERVK:LTR	543.093	1.04521	0.175707	5.94861	2.70434e-09	2.22734e-08	7.65221				Fam98b	5621.92	0.785757	0.120451	6.52345	6.87087e-11	8.00522e-10	9.09663			Abcc10	1090.34	-0.449714	0.138696	-3.24245	0.00118509	0.00332245	2.47854
RLTR9A:ERVK:LTR	3453.46	1.04513	0.12865	8.12388	4.51529e-16	1.75641e-14	13.7554				ORR1B1:ERVL-MaLR:LTR	519.081	1.14036	0.174819	6.52308	6.88803e-11	8.02038e-10	9.0958			Sdhc	1371.64	-0.450107	0.124308	-3.62089	0.000293593	0.000932098	3.03054
MTB:ERVL-MaLR:LTR	118.771	1.04492	0.285887	3.65502	0.000257163	0.00082695	3.08252				Gt(ROSA)26Sor	1298.13	0.970773	0.14888	6.5205	7.00747e-11	8.15453e-10	9.0886			Tjap1	11141.1	-0.450187	0.0909011	-4.9525	7.32678e-07	3.75167e-06	5.42578
ORR1A3:ERVL-MaLR:LTR	8308.57	1.0447	0.126845	8.23602	1.78028e-16	7.63304e-15	14.1173				1700012D16Rik	2534.45	0.796706	0.1222	6.51971	7.04427e-11	8.18748e-10	9.08685			Irf9	627.908	-0.450235	0.148636	-3.02911	0.00245276	0.00643509	2.19145
X12_LINE:I-Jockey:LINE	2116.53	1.04401	0.158757	6.57618	4.82686e-11	5.79163e-10	9.2372				Tasor2	2865.33	0.767127	0.117662	6.51974	7.04291e-11	8.18748e-10	9.08685			Nudt13	16287.4	-0.45028	0.0999819	-4.50361	6.68074e-06	2.89659e-05	4.53811
Charlie22a:hAT-Charlie:DNA	624.375	1.04364	0.165606	6.30197	2.93888e-10	2.99222e-09	8.52401				Zfp971	2409.18	0.810784	0.12437	6.51915	7.07083e-11	8.2134e-10	9.08548			Rnf20	3374.38	-0.450457	0.111138	-4.05313	5.05359e-05	0.000185369	3.73196
RMER19B:ERVK:LTR	454.752	1.04358	0.192818	5.41227	6.2229e-08	3.90074e-07	6.40885				B3galt1	1187.97	0.823034	0.126271	6.51798	7.12621e-11	8.26624e-10	9.08269			Npr2	3532.02	-0.45062	0.111545	-4.0398	5.34969e-05	0.000195339	3.70921
RLTR26:ERVK:LTR	4990.88	1.04346	0.120421	8.66511	4.51092e-18	2.9503e-16	15.5301				MER57-int:ERV1:LTR	492.027	1.1357	0.174261	6.51724	7.16138e-11	8.28864e-10	9.08152			4933439C10Rik	2981.99	-0.450805	0.117385	-3.84038	0.000122842	0.000420232	3.37651
MT2C_Mm:ERVL:LTR	76.7017	1.04346	0.324776	3.21286	0.00131422	0.00364737	2.43802				Tceanc	1986.86	0.835495	0.128249	6.51461	7.28782e-11	8.41479e-10	9.07496			Fam104a	6775.86	-0.450814	0.0999972	-4.50827	6.53587e-06	2.84016e-05	4.54666
MTA_Mm:ERVL-MaLR:LTR	1299.96	1.04294	0.176878	5.89641	3.71494e-09	2.97906e-08	7.52592				Sppl2a	3523.64	0.836639	0.128432	6.51428	7.30405e-11	8.42849e-10	9.07425			Eef1akmt1	1405.86	-0.451409	0.114146	-3.95467	7.6641e-05	0.000271872	3.56564
RLTR10C:ERVK:LTR	537.533	1.0429	0.161263	6.46705	9.99352e-11	1.12167e-09	8.95014				Nipal2	5116.99	0.890476	0.136725	6.51288	7.37241e-11	8.50229e-10	9.07046			Pus7	2162.92	-0.451582	0.129464	-3.48809	0.000486481	0.00147697	2.83063
RMER1B:L1-dep:Retroposon	1206.24	1.0427	0.147597	7.06451	1.61184e-12	2.66486e-11	10.5743				L1M5:L1:LINE	652.572	1.37191	0.210753	6.50958	7.53598e-11	8.68574e-10	9.06119			Inka2	9377.66	-0.451651	0.109135	-4.13846	3.49639e-05	0.000131885	3.8798
RMER1A:L1-dep:Retroposon	810.828	1.04241	0.141042	7.39075	1.46006e-13	3.04875e-12	11.5159				Trim30d	11573.5	0.849532	0.130516	6.50902	7.56424e-11	8.71311e-10	9.05983			Tmem104	1978.79	-0.452435	0.115847	-3.90546	9.40476e-05	0.000328022	3.4841
RLTR20D:ERVK:LTR	406.102	1.04227	0.174698	5.96613	2.42949e-09	2.0222e-08	7.69418				Katnbl1	701.824	1.01052	0.155355	6.50459	7.79048e-11	8.963e-10	9.04755			Dazap1	302.709	-0.452484	0.200174	-2.26045	0.0237935	0.0491933	1.30809
ZP3AR:Satellite:Satellite	2981.65	1.04214	0.134242	7.76318	8.28283e-15	2.33844e-13	12.6311				Cetn4	1160.38	1.01843	0.156632	6.50207	7.92209e-11	9.10356e-10	9.04079			Pde4dip	4346.83	-0.45271	0.0977891	-4.62945	3.66635e-06	1.66404e-05	4.77884
RLTR34B_MM:ERVK:LTR	293.031	1.04191	0.208894	4.98777	6.1081e-07	3.1774e-06	5.49793				Gpr22	4030.96	0.818783	0.125938	6.50148	7.95341e-11	9.13411e-10	9.03933			H2-T22	38037.5	-0.45292	0.0969065	-4.67378	2.957e-06	1.36261e-05	4.86563
RLTR10-int:ERVK:LTR	345.54	1.0414	0.215057	4.84246	1.28241e-06	6.28467e-06	5.20172				1700001L05Rik	1612.57	0.834395	0.128343	6.50127	7.96472e-11	9.14166e-10	9.03897			Ppp2r1a	657.885	-0.45303	0.14417	-3.14234	0.00167604	0.00455843	2.34118
IAPEY_LTR:ERVK:LTR	3096.07	1.04112	0.136245	7.64154	2.14637e-14	5.3922e-13	12.2682				H2-M5	4237.42	0.828039	0.127375	6.50082	7.98851e-11	9.16352e-10	9.03794			Tlcd3b	4295.97	-0.453246	0.0942888	-4.807	1.53212e-06	7.3865e-06	5.13156
CR1-1_Amn:CR1:LINE	68.2169	1.04096	0.345538	3.01257	0.00259049	0.00676057	2.17002				Lcorl	1613.89	0.820562	0.126233	6.50036	8.01294e-11	9.18608e-10	9.03687			Golga4	1138.21	-0.45361	0.12245	-3.70447	0.000211836	0.000692153	3.1598
RLTR44C:ERVK:LTR	2563.6	1.04049	0.126534	8.22301	1.98464e-16	8.40065e-15	14.0757				Megf9	24459.3	0.6721	0.103404	6.49978	8.04386e-11	9.21057e-10	9.03571			Tmem132d	704.411	-0.453665	0.161566	-2.80792	0.00498625	0.0122632	1.9114
ID_B1:B4:SINE	10212.6	1.04044	0.12591	8.26336	1.41623e-16	6.33984e-15	14.1979				Plpp6	3500.16	0.867615	0.13352	6.498	8.13938e-11	9.30891e-10	9.0311			Acly	5247.69	-0.453834	0.0973792	-4.66048	3.15468e-06	1.44542e-05	4.84001
RLTR44-int:ERVK:LTR	126.381	1.04033	0.278774	3.7318	0.000190115	0.000627022	3.20272				Gm13293	2180.33	0.931292	0.143322	6.4979	8.14481e-11	9.3096e-10	9.03107			L3mbtl1	334.03	-0.454175	0.184119	-2.46675	0.0136347	0.0299792	1.52318
RLTR44D:ERVK:LTR	151.272	1.04018	0.296954	3.50285	0.000460308	0.00140628	2.85193				Rbm41	3288.94	0.767597	0.118185	6.49488	8.30982e-11	9.48696e-10	9.02287			Astn2	358.173	-0.454297	0.18658	-2.43486	0.0148974	0.0324231	1.48915
FordPrefect:hAT-Tip100:DNA	915.308	1.04013	0.13853	7.50829	5.99034e-14	1.37266e-12	11.8624				BC030500	2688.04	0.756233	0.116466	6.49315	8.40608e-11	9.59119e-10	9.01813			Srebf2	1910.83	-0.454365	0.111989	-4.05725	4.96541e-05	0.000182238	3.73936
Eutr2:DNA:DNA	915.154	1.04008	0.162428	6.40332	1.52038e-10	1.6545e-09	8.78133				Creb1	1810.77	0.840697	0.129502	6.49177	8.48337e-11	9.67365e-10	9.01441			Cbfa2t3	560.612	-0.454687	0.188739	-2.40908	0.015993	0.0345271	1.46184
Xlr4a	3486.61	1.04004	0.15068	6.90228	5.11745e-12	7.56598e-11	10.1211				Naf1	4604.06	0.73717	0.113659	6.48583	8.82426e-11	1.0037e-09	8.9984			P3h4	2818.96	-0.454918	0.104561	-4.35074	1.35677e-05	5.55431e-05	4.25537
Gm3005	755.417	1.03949	0.146726	7.08456	1.39489e-12	2.35254e-11	10.6285				2810429I04Rik	3655.15	0.798306	0.123103	6.48485	8.88173e-11	1.00862e-09	8.99627			Golga7b	421.891	-0.455137	0.179939	-2.5294	0.0114259	0.0256578	1.59078
Mir5709	1405.41	1.03883	0.164095	6.33069	2.44063e-10	2.53033e-09	8.59682				Mbip	5751.43	0.812885	0.125396	6.48256	9.01798e-11	1.02229e-09	8.99043			Prrc2b	3463.63	-0.455139	0.104946	-4.33689	1.44512e-05	5.88729e-05	4.23008
Olfr110	392.688	1.03868	0.200254	5.1868	2.13942e-07	1.21014e-06	5.91716				X9b_DNA:TcMar-Tigger:DNA	234.79	1.85146	0.28563	6.482	9.05121e-11	1.02545e-09	8.98909			Wwox	513.743	-0.455185	0.174641	-2.6064	0.0091499	0.0210505	1.67674
Catspere1	62.2637	1.03822	0.416734	2.49132	0.0127269	0.0282146	1.54953				Cyb5r4	6257.57	0.818213	0.126281	6.47928	9.21596e-11	1.04339e-09	8.98155			Rack1	527.423	-0.455343	0.158084	-2.88038	0.00397194	0.0099616	2.00167
Gm10400	18990.8	1.03791	0.12188	8.51585	1.65368e-17	9.32929e-16	15.0302				Mospd2	871.988	0.953928	0.147249	6.47832	9.27522e-11	1.04837e-09	8.97949			Szrd1	886.67	-0.455379	0.143605	-3.17105	0.00151887	0.00417037	2.37983
9930111J21Rik2	1273.29	1.03717	0.147865	7.01431	2.31087e-12	3.69088e-11	10.4329				Aspa	6900.89	0.911439	0.140747	6.47572	9.43593e-11	1.06591e-09	8.97228			Slc25a33	984.75	-0.45546	0.13805	-3.29924	0.000969462	0.00276944	2.55761
Trim30e-ps1	1515.7	1.0368	0.136523	7.59433	3.09393e-14	7.51818e-13	12.1239				Prpf40a	5844.96	0.725628	0.112066	6.47503	9.47958e-11	1.06958e-09	8.97078			Golgb1	1723.83	-0.455752	0.11892	-3.83241	0.000126895	0.000432948	3.36356
F630028O10Rik	6380.58	1.03629	0.117903	8.78933	1.5045e-18	1.17165e-16	15.9312				Nampt	16730.7	0.637945	0.0985229	6.47509	9.47532e-11	1.06958e-09	8.97078			Mtrr	1434.16	-0.455755	0.118247	-3.85425	0.000116085	0.000399028	3.399
Olfr920	2593.44	1.03617	0.122108	8.48571	2.14406e-17	1.18872e-15	14.9249				Spopl	2372.32	0.76612	0.118333	6.47428	9.52665e-11	1.07364e-09	8.96914			Trmt44	3694.33	-0.455777	0.123543	-3.68923	0.000224935	0.000730747	3.13623
Gm14327	1331.34	1.03608	0.149943	6.90981	4.85305e-12	7.21378e-11	10.1418				Pde3b	2736.59	0.799523	0.123498	6.47397	9.54617e-11	1.07521e-09	8.96851			Lrrfip1	8443.97	-0.456094	0.108108	-4.21886	2.45537e-05	9.54735e-05	4.02012
Pate13	2170.95	1.03597	0.138217	7.49526	6.61671e-14	1.50368e-12	11.8228				Zfp638	1085.6	0.860612	0.132956	6.47291	9.61325e-11	1.08214e-09	8.96572			C030006K11Rik	628.208	-0.456118	0.150902	-3.02262	0.00250597	0.00655953	2.18313
2610042L04Rik	1539.07	1.03594	0.130299	7.95049	1.85768e-15	6.23341e-14	13.2053				Ripk2	2466.46	0.861582	0.133155	6.47053	9.76583e-11	1.09867e-09	8.95913			Hmgxb3	3787.29	-0.456182	0.100827	-4.52442	6.05609e-06	2.64777e-05	4.57712
Pcdhb1	1742.68	1.03588	0.135241	7.65951	1.86641e-14	4.77592e-13	12.3209				Kansl1l	2477.29	0.961991	0.148701	6.46932	9.84462e-11	1.10624e-09	8.95615			Tmem185b	39408.8	-0.456344	0.100999	-4.51832	6.23331e-06	2.72155e-05	4.56518
Neurod4	911.342	1.03577	0.156458	6.62016	3.58807e-11	4.42919e-10	9.35368				Etohd2	3449.21	0.873297	0.135023	6.46777	9.94613e-11	1.117e-09	8.95195			Klhl3	10067	-0.456458	0.0999178	-4.56833	4.91626e-06	2.18558e-05	4.66043
Mir7-1	541.362	1.03571	0.207284	4.99657	5.83579e-07	3.0425e-06	5.51677				RLTR10C:ERVK:LTR	537.533	1.0429	0.161263	6.46705	9.99352e-11	1.12167e-09	8.95014			Tmem256	330.649	-0.45653	0.18942	-2.41015	0.015946	0.0344527	1.46278
Klhl31	649.18	1.03528	0.173303	5.9738	2.31796e-09	1.93437e-08	7.71346				U2surp	2501.28	0.889316	0.137529	6.46641	1.0036e-10	1.12578e-09	8.94855			Hdac1	8373.19	-0.456623	0.0968908	-4.71276	2.44381e-06	1.14139e-05	4.94257
Gm9057	1245.67	1.03498	0.145111	7.13232	9.86934e-13	1.71703e-11	10.7652				RMER2:ERV1:LTR	235.626	1.51055	0.233696	6.46375	1.02141e-10	1.1451e-09	8.94116			Ptcd1	466.278	-0.456624	0.160643	-2.84248	0.0044764	0.0111155	1.95407
Snord69	462.511	1.03492	0.162496	6.3689	1.90383e-10	2.02383e-09	8.69383				Hnrnpa3	2333.47	0.733061	0.113426	6.4629	1.02712e-10	1.15083e-09	8.93899			Nprl2	797.35	-0.456782	0.14188	-3.21948	0.00128421	0.00357101	2.44721
ND4	1977.46	1.03403	0.147185	7.02539	2.13463e-12	3.45226e-11	10.4619				Mcf2	923.091	0.898143	0.139063	6.45854	1.05715e-10	1.1831e-09	8.92698			Stat3	896.337	-0.456805	0.131653	-3.46978	0.000520894	0.0015696	2.80421
Gm13212	338.597	1.03395	0.203565	5.07919	3.79043e-07	2.04167e-06	5.69002				Hdx	5031.58	0.872179	0.135073	6.45709	1.06737e-10	1.19177e-09	8.92381			Hars	1358.77	-0.456936	0.135415	-3.37434	0.000739931	0.00216045	2.66546
ND5	2056.57	1.03339	0.1643	6.28966	3.18171e-10	3.21282e-09	8.49311				Tmem88b	981.6	0.962001	0.149081	6.45286	1.09762e-10	1.22484e-09	8.91192			Akt2	1192.74	-0.456994	0.131152	-3.48447	0.000493118	0.00149454	2.82549
Cenpi	2327.96	1.03338	0.134817	7.66504	1.78773e-14	4.59899e-13	12.3373				Pcdhb6	2844.05	0.800581	0.124081	6.45208	1.10327e-10	1.23043e-09	8.90994			Slc25a3	418.705	-0.457303	0.170979	-2.67461	0.00748163	0.0175866	1.75482
Efhb	426.155	1.03331	0.173105	5.96927	2.38312e-09	1.98531e-08	7.70217				Adamts6	2346.65	0.902303	0.139868	6.45112	1.11028e-10	1.23754e-09	8.90744			Dok7	3000.04	-0.457423	0.105639	-4.33008	1.49055e-05	6.05421e-05	4.21794
Zfp979	361.181	1.03308	0.217622	4.74711	2.06347e-06	9.75082e-06	5.01096				MTEa:ERVL-MaLR:LTR	652.238	1.09062	0.169102	6.44947	1.12245e-10	1.24965e-09	8.90321			Plcg1	3603.16	-0.457564	0.108729	-4.20832	2.57277e-05	9.95766e-05	4.00184
Tacr3	7322.42	1.03296	0.13182	7.83609	4.64796e-15	1.40781e-13	12.8515				MamRep605b:LTR:LTR	386.057	1.24312	0.192825	6.44687	1.1418e-10	1.27047e-09	8.89604			Ywhag	436.412	-0.457643	0.169783	-2.69546	0.00702914	0.0166364	1.77894
ND2	920.404	1.03294	0.164783	6.26849	3.64556e-10	3.62939e-09	8.44017				Hook3	857.448	0.859308	0.133305	6.44616	1.14723e-10	1.27577e-09	8.89423			Wsb2	5403.52	-0.457661	0.103614	-4.41696	1.00098e-05	4.20393e-05	4.37634
Mir1898	2354.84	1.0329	0.136295	7.5784	3.49831e-14	8.43705e-13	12.0738				Spock3	2906.77	0.789482	0.122483	6.44565	1.15109e-10	1.27933e-09	8.89302			Klc2	738.733	-0.458134	0.141009	-3.24898	0.0011582	0.00325416	2.48756
Snord72	572.975	1.03233	0.160499	6.43198	1.25951e-10	1.38625e-09	8.85816				Dynlt3	3638.22	0.876921	0.136086	6.44385	1.16477e-10	1.29304e-09	8.88839			Mtg1	601.376	-0.458479	0.162108	-2.82823	0.00468063	0.0115663	1.93681
Gm14569	89.4494	1.03222	0.305762	3.37591	0.000735727	0.00214947	2.66767				Abhd10	3318.39	0.693109	0.107565	6.44365	1.16631e-10	1.29326e-09	8.88831			Ruvbl2	555.168	-0.458494	0.190746	-2.40369	0.0162305	0.0349929	1.45602
Clec7a	10059.8	1.03204	0.133472	7.73228	1.05641e-14	2.89933e-13	12.5377				Paics	3801.94	0.746048	0.115791	6.44308	1.17074e-10	1.29743e-09	8.88692			Atg7	701.184	-0.458572	0.158975	-2.88455	0.00391972	0.00984087	2.00697
2810408I11Rik	959.129	1.0317	0.151219	6.82252	8.94585e-12	1.26092e-10	9.89931				Fbxo8	1537.3	0.91242	0.141633	6.44216	1.17785e-10	1.30456e-09	8.88454			Pdia6	314.379	-0.45913	0.197951	-2.31941	0.0203726	0.042888	1.36766
Dnajb9	54.2018	1.03157	0.388022	2.65853	0.00784828	0.0183679	1.73594				Zfp429	1065.03	0.847862	0.131614	6.44205	1.17873e-10	1.30479e-09	8.88446			Ak4	925.052	-0.459261	0.143392	-3.20284	0.0013608	0.00376473	2.42427
Phex	442.078	1.03084	0.169923	6.06649	1.30736e-09	1.14707e-08	7.94041				CYTB	886.738	0.93584	0.145275	6.44185	1.18028e-10	1.30576e-09	8.88414			Mtif3	1061.46	-0.459665	0.133818	-3.435	0.000592555	0.00176431	2.75342
AF357426	12840.4	1.03065	0.13164	7.82932	4.90524e-15	1.47878e-13	12.8301				Ppp1cb	3449.34	0.778781	0.120905	6.44129	1.18461e-10	1.3098e-09	8.8828			Rnf41	394.572	-0.459959	0.186587	-2.46512	0.0136966	0.0300947	1.52151
Rbm46	144.416	1.03046	0.257136	4.00747	6.13736e-05	0.000221874	3.65389				Gyg	3694.08	0.745993	0.115828	6.44053	1.19055e-10	1.31561e-09	8.88087			Sh3pxd2a	3207.57	-0.460079	0.112464	-4.09089	4.29726e-05	0.000159445	3.79739
Mir872	1867.09	1.03035	0.134591	7.65542	1.92677e-14	4.89792e-13	12.31				Tlr7	621.479	0.962486	0.14945	6.44018	1.19335e-10	1.31795e-09	8.8801			9930104L06Rik	1177.73	-0.46013	0.130614	-3.52282	0.000426986	0.00131455	2.88122
Mir344c	123.226	1.03023	0.274625	3.75141	0.000175843	0.000583742	3.23378				Ppp3r1	9504.88	0.66905	0.103889	6.44005	1.19433e-10	1.31827e-09	8.88			Actr1a	523.569	-0.460288	0.163267	-2.81924	0.0048138	0.0118663	1.92568
C030023E24Rik	1969.58	1.02947	0.148291	6.94219	3.86059e-12	5.85124e-11	10.2328				RLTR1D2_MM:ERV1:LTR	1349.46	1.05772	0.164299	6.43775	1.21261e-10	1.33768e-09	8.87365			Cdk4	2092.25	-0.460748	0.125923	-3.65896	0.000253239	0.000815148	3.08876
Kntc1	163.606	1.02946	0.289588	3.55491	0.000378107	0.00117626	2.92949				Gm33989	1205.33	0.959578	0.149159	6.43324	1.24911e-10	1.37717e-09	8.86101			Pomt1	1011.88	-0.460827	0.139926	-3.29335	0.00099	0.00282059	2.54966
Vmn2r86	2283.39	1.02896	0.150456	6.83896	7.977e-12	1.13753e-10	9.94404				Snord72	572.975	1.03233	0.160499	6.43198	1.25951e-10	1.38625e-09	8.85816			Plekhg3	1523.45	-0.460962	0.124824	-3.69289	0.000221724	0.000721284	3.14189
Gpr139	3430.83	1.02832	0.155252	6.62355	3.50672e-11	4.34266e-10	9.36224				MER63B:hAT-Blackjack:DNA	267.523	1.52706	0.237451	6.43105	1.26728e-10	1.394e-09	8.85574			Celf6	1303.03	-0.461129	0.123154	-3.74432	0.000180883	0.000598827	3.2227
Rplp2-ps1	273.253	1.02802	0.20474	5.02109	5.13788e-07	2.70346e-06	5.56808				Erlin1	6241.61	0.76459	0.118897	6.43067	1.27043e-10	1.39668e-09	8.8549			Gemin4	1793.65	-0.461547	0.125471	-3.67852	0.000234587	0.000760183	3.11908
Adgrg2	518.78	1.02783	0.168451	6.10162	1.04996e-09	9.4048e-09	8.02665				Eulor8:TcMar:DNA	900.286	1.16912	0.181826	6.42989	1.27693e-10	1.40302e-09	8.85294			Vsir	815.694	-0.461816	0.147245	-3.13638	0.00171047	0.0046416	2.33333
ND4L	4847.37	1.02733	0.130926	7.84666	4.27256e-15	1.30795e-13	12.8834				Arl4a	1890.42	0.710144	0.110462	6.42884	1.28582e-10	1.41199e-09	8.85017			Tpd52l2	541.729	-0.462137	0.160613	-2.87734	0.00401047	0.0100478	1.99793
Gm15319	1359.85	1.02717	0.143077	7.17916	7.01412e-13	1.25655e-11	10.9008				Dennd5b	8712.7	0.74591	0.116074	6.42617	1.30859e-10	1.43536e-09	8.84304			Helz2	380.689	-0.462378	0.180014	-2.56857	0.0102119	0.0232179	1.63418
Zfp455	591.37	1.02704	0.144912	7.08736	1.36691e-12	2.30938e-11	10.6365				Slc10a3	54782.5	0.750741	0.116863	6.42413	1.32622e-10	1.45387e-09	8.83748			Gp1bb	416.153	-0.462589	0.182015	-2.54149	0.011038	0.0248735	1.60426
ND1	627.153	1.0264	0.176596	5.81216	6.16709e-09	4.73113e-08	7.32504				Ranbp2	7120.35	0.696902	0.108503	6.42286	1.33734e-10	1.4644e-09	8.83434			Zfp12	1069.25	-0.462666	0.12385	-3.7357	0.000187191	0.000617906	3.20908
Zfp758	215.211	1.02584	0.244661	4.1929	2.75408e-05	0.000105872	3.97522				Snora28	5109.81	0.792732	0.123457	6.42111	1.35285e-10	1.4797e-09	8.82983			Mettl26	1304.14	-0.462699	0.13194	-3.50689	0.000453384	0.0013874	2.8578
Trim59	246.393	1.02452	0.231424	4.42704	9.55336e-06	4.02715e-05	4.395				Hbp1	2803.76	0.816126	0.127332	6.40943	1.4606e-10	1.59394e-09	8.79753			Deaf1	962.136	-0.462713	0.132393	-3.49501	0.000474051	0.00144241	2.84091
Mir128-1	1022.88	1.02396	0.166804	6.13871	8.31921e-10	7.59954e-09	8.11921				Anapc10	2698.89	0.81879	0.127858	6.40391	1.51444e-10	1.65082e-09	8.7823			Hps4	1063.19	-0.462755	0.124964	-3.70311	0.000212974	0.000695048	3.15799
Plagl1	337.231	1.02385	0.235838	4.34135	1.41611e-05	5.78006e-05	4.23807				Eutr2:DNA:DNA	915.154	1.04008	0.162428	6.40332	1.52038e-10	1.6545e-09	8.78133			Zfp740	1535.35	-0.462756	0.12093	-3.82664	0.000129906	0.000441893	3.35468
Ndst4	193.024	1.02356	0.257823	3.97001	7.18698e-05	0.000256456	3.59099				Serp1	3571.14	0.744539	0.11631	6.40136	1.54003e-10	1.67305e-09	8.77649			Ldlr	589.437	-0.462774	0.170338	-2.7168	0.00659174	0.0157148	1.80369
Radx	57.8843	1.02331	0.406342	2.51835	0.0117907	0.026394	1.5785				Zfp711	40548.6	0.679409	0.106149	6.40054	1.54828e-10	1.68107e-09	8.77441			2410002F23Rik	16828.2	-0.462865	0.0980767	-4.71942	2.36523e-06	1.10737e-05	4.95571
AU040972	543.377	1.02278	0.155064	6.59586	4.2279e-11	5.13684e-10	9.2893				Snap23	1960.38	0.837005	0.130808	6.39875	1.5665e-10	1.69989e-09	8.76958			Tiprl	1879.99	-0.463099	0.116864	-3.96272	7.40999e-05	0.000263731	3.57884
Gm765	10603.1	1.02197	0.124661	8.19793	2.44567e-16	1.01259e-14	13.9946				Stk24	1958.42	0.6959	0.108773	6.39772	1.57709e-10	1.71043e-09	8.7669			Polr3d	20367.3	-0.463126	0.0929236	-4.98394	6.23032e-07	3.23661e-06	5.48991
Mir186	2168.45	1.02187	0.137791	7.41608	1.20641e-13	2.55785e-12	11.5921				6820431F20Rik	632.57	0.91337	0.142872	6.39294	1.62724e-10	1.75987e-09	8.75452			Thrsp	1671.33	-0.463138	0.119187	-3.88582	0.000101984	0.000353322	3.45183
Evi2b	111.404	1.02162	0.292027	3.49836	0.000468126	0.00142641	2.84576				RLTR19C:ERVK:LTR	175.372	2.03876	0.319066	6.38977	1.66138e-10	1.78977e-09	8.7472			Dxo	5522.84	-0.463208	0.101412	-4.5676	4.93335e-06	2.19166e-05	4.65923
Gm30223	5412.4	1.02064	0.131986	7.73291	1.05113e-14	2.88895e-13	12.5393				Nat1	1533.66	0.922481	0.144381	6.3892	1.6676e-10	1.79414e-09	8.74614			Polr2g	427.732	-0.463276	0.192173	-2.41072	0.0159211	0.0344104	1.46331
Mir7669	4271.25	1.02034	0.117632	8.674	4.17186e-18	2.73782e-16	15.5626				Zfp317	2817.25	0.818993	0.128185	6.38914	1.66823e-10	1.79414e-09	8.74614			Zbtb45	1989.3	-0.46346	0.11272	-4.11158	3.92953e-05	0.000146846	3.83314
Kantr	420.369	1.02026	0.184199	5.53887	3.04426e-08	2.04086e-07	6.69019				L1MdMus_I:L1:LINE	456.274	1.16051	0.181643	6.38897	1.67006e-10	1.79438e-09	8.74609			Tyk2	730.825	-0.463627	0.145327	-3.19024	0.00142154	0.00392097	2.40661
Vma21	4667.08	1.02013	0.143704	7.09886	1.2579e-12	2.1421e-11	10.6692				Vps13a	4199.34	0.802477	0.125604	6.38895	1.67032e-10	1.79438e-09	8.74609			Ubac2	714.154	-0.463699	0.156428	-2.9643	0.00303377	0.00780344	2.10771
Mir7670	731.822	1.01938	0.18245	5.58719	2.30769e-08	1.57949e-07	6.80148				Mllt11	2091.19	0.817837	0.12803	6.38784	1.68243e-10	1.80639e-09	8.74319			Tmem50a	572.44	-0.463757	0.161695	-2.8681	0.00412949	0.0103152	1.98652
Gm20172	364.53	1.01924	0.205058	4.97048	6.67887e-07	3.44459e-06	5.46286				MER125:Merlin:DNA	293.938	1.45929	0.228469	6.38723	1.68919e-10	1.81264e-09	8.74169			Qpctl	1153.9	-0.463757	0.125494	-3.69545	0.000219501	0.000714656	3.1459
Cetn4	1160.38	1.01843	0.156632	6.50207	7.92209e-11	9.10356e-10	9.04079				Terb1	810.181	0.961845	0.150704	6.38236	1.74385e-10	1.86714e-09	8.72882			Tubb5	533.167	-0.4642	0.165823	-2.79936	0.00512035	0.0125418	1.90164
Olfr1393	85.5263	1.01763	0.319585	3.18422	0.00145142	0.00399948	2.398				RMER13A1:ERVK:LTR	672.741	1.06753	0.167421	6.37636	1.81352e-10	1.93773e-09	8.71271			Rhof	451.243	-0.464466	0.172554	-2.69171	0.00710872	0.0167982	1.77474
Ugt8a	46.3932	1.01734	0.451503	2.25324	0.0242442	0.0499644	1.30134				9530091C08Rik	4998.87	0.7325	0.114878	6.37633	1.8138e-10	1.93773e-09	8.71271			Srcin1	1278.33	-0.464507	0.128022	-3.62835	0.000285242	0.000908312	3.04176
3110045C21Rik	464.404	1.01696	0.210606	4.82873	1.37408e-06	6.70496e-06	5.1736				Marchf7	5605.24	0.801905	0.125779	6.37552	1.82346e-10	1.94698e-09	8.71064			Rps11	4786.81	-0.464958	0.10922	-4.25706	2.07128e-05	8.20602e-05	4.08587
E130119H09Rik	171.628	1.01689	0.259119	3.92442	8.6938e-05	0.000304812	3.51597				Igip	3641.72	0.766724	0.120275	6.37475	1.83256e-10	1.95452e-09	8.70896			Ppp6r2	539.451	-0.465271	0.160416	-2.90041	0.00372677	0.00940416	2.02668
Ube2g1	4061.33	1.0165	0.124282	8.17897	2.86287e-16	1.16532e-14	13.9336				Rps6ka3	1397.5	0.893394	0.140149	6.3746	1.8344e-10	1.9554e-09	8.70876			S100a16	382.899	-0.465307	0.196481	-2.36821	0.0178745	0.0381747	1.41822
Gm26230	1829.35	1.01636	0.160378	6.33728	2.33852e-10	2.43888e-09	8.61281				Xpr1	1235.56	0.946052	0.14846	6.37245	1.86037e-10	1.9809e-09	8.70314			Il34	41576.5	-0.465392	0.0967027	-4.81261	1.48974e-06	7.20558e-06	5.14233
AI450353	1041.48	1.01611	0.160265	6.34021	2.29454e-10	2.3995e-09	8.61988				Rab5a	1431.87	0.905136	0.142103	6.36958	1.89547e-10	2.01605e-09	8.6955			Rdh13	643.538	-0.465492	0.146961	-3.16746	0.00153775	0.004218	2.37489
Gm46735	1620.29	1.01583	0.184215	5.51436	3.5005e-08	2.32491e-07	6.63359				Snord69	462.511	1.03492	0.162496	6.3689	1.90383e-10	2.02383e-09	8.69383			Ciao3	37622.6	-0.465509	0.100373	-4.63778	3.52177e-06	1.60181e-05	4.79539
Gm20199	13345.9	1.0152	0.121698	8.342	7.30423e-17	3.57685e-15	14.4465				Capza2	1335.51	0.832336	0.130734	6.36664	1.93218e-10	2.05058e-09	8.68812			Phf13	4117.19	-0.465749	0.10646	-4.37486	1.21511e-05	5.02018e-05	4.29928
A230009B12Rik	2316.16	1.01465	0.136854	7.41414	1.22412e-13	2.59256e-12	11.5863				Plp1	1422.95	0.972154	0.152742	6.36466	1.9572e-10	2.07484e-09	8.68301			Cep19	5894.84	-0.465848	0.0974329	-4.78122	1.74236e-06	8.3252e-06	5.07961
4930447C04Rik	328.783	1.01453	0.248496	4.08267	4.45212e-05	0.000164716	3.78326				Hspe1	25880.8	0.636761	0.100075	6.36286	1.98037e-10	2.09826e-09	8.67814			Spire2	7272.37	-0.465875	0.116529	-3.99794	6.38962e-05	0.000230174	3.63794
Tmem30c	123.693	1.01417	0.298301	3.39982	0.000674298	0.00198443	2.70236				Gm6402	1185.23	0.85601	0.134557	6.36167	1.99567e-10	2.11215e-09	8.67528			Hmgcl	472.436	-0.465884	0.17244	-2.70172	0.00689809	0.0163584	1.78626
Ermn	326.206	1.01389	0.198238	5.11452	3.14543e-07	1.72115e-06	5.76418				Arsk	25281.2	0.811434	0.127622	6.35813	2.04228e-10	2.15674e-09	8.6662			Coa3	20616.2	-0.466002	0.107101	-4.35103	1.35497e-05	5.54981e-05	4.25572
ATP8	99.0993	1.01324	0.318513	3.18114	0.00146695	0.00404045	2.39357				Pcsk1	3470.52	0.802389	0.126235	6.35629	2.06682e-10	2.18147e-09	8.66125			Osbp2	3550.42	-0.466229	0.10199	-4.57132	4.84668e-06	2.15813e-05	4.66592
Rsl1	479.562	1.01286	0.161733	6.26256	3.78699e-10	3.75855e-09	8.42498				Zfp612	56574.9	0.691728	0.108879	6.3532	2.10885e-10	2.2234e-09	8.65298			Cenpt	1403.54	-0.466482	0.121291	-3.84598	0.000120072	0.000411414	3.38572
Rnpc3	1224.62	1.01257	0.177772	5.6959	1.2272e-08	8.90802e-08	7.05022				Spcs1	35055.1	0.677779	0.10669	6.3528	2.11434e-10	2.22797e-09	8.65209			Ethe1	317.726	-0.466738	0.202276	-2.30743	0.021031	0.0441345	1.35522
Mir690	71.147	1.01175	0.378298	2.67448	0.00748461	0.0175914	1.7547				Slco1a4	1603.34	0.79432	0.125041	6.35247	2.11885e-10	2.2315e-09	8.6514			Fth1	15694.4	-0.466949	0.0909259	-5.13549	2.81403e-07	1.55481e-06	5.80832
Dach2	117.232	1.0113	0.296462	3.41122	0.000646731	0.00191058	2.71883				MER34A:ERV1:LTR	1098.18	1.2697	0.199905	6.35149	2.13235e-10	2.24449e-09	8.64888			Hars2	1640.7	-0.467188	0.132901	-3.5153	0.000439254	0.00134887	2.87003
Smim10l1	865.973	1.0109	0.159871	6.32324	2.56128e-10	2.64547e-09	8.5775				Pphln1	7527.01	0.76739	0.120831	6.35095	2.13987e-10	2.25118e-09	8.64759			Hspa8	596.543	-0.467203	0.192676	-2.42482	0.0153161	0.0332556	1.47813
Lysmd3	3466.47	1.01052	0.136857	7.38374	1.5391e-13	3.19648e-12	11.4953				2610002M06Rik	2492.71	0.888181	0.13986	6.35048	2.14641e-10	2.25683e-09	8.6465			Myrip	641.383	-0.467476	0.156408	-2.98883	0.00280045	0.00726332	2.13886
Katnbl1	701.824	1.01052	0.155355	6.50459	7.79048e-11	8.963e-10	9.04755				Mageb16-ps1	721.398	0.919389	0.144826	6.34822	2.17827e-10	2.28783e-09	8.64058			Sema7a	1304.23	-0.467615	0.134308	-3.48166	0.000498322	0.00150889	2.82134
Gm12191	2913.4	1.01024	0.13059	7.73599	1.02602e-14	2.82398e-13	12.5491				Ago3	14255.6	0.666998	0.105094	6.34668	2.20004e-10	2.30945e-09	8.63649			Fam222a	1152.69	-0.467682	0.141001	-3.31687	0.000910321	0.00261482	2.58256
COX2	113.506	1.01007	0.336905	2.9981	0.00271672	0.00706801	2.1507				Ciao2a	12394.9	0.710443	0.111952	6.34596	2.21043e-10	2.31908e-09	8.63468			Lingo1	2484.22	-0.468111	0.113828	-4.11245	3.9149e-05	0.000146327	3.83467
AW549877	2810.24	1.00928	0.140157	7.20109	5.97345e-13	1.09659e-11	10.96				RLTR45:ERVK:LTR	173.394	1.45001	0.228527	6.34501	2.22407e-10	2.33213e-09	8.63225			Btbd9	6148.9	-0.468267	0.105229	-4.44998	8.5877e-06	3.65441e-05	4.43718
COX1	821.973	1.00912	0.152561	6.61454	3.72715e-11	4.5862e-10	9.33855				Uqcrb	2274.14	0.762446	0.120195	6.34343	2.24699e-10	2.35488e-09	8.62803			Tmem234	300.569	-0.468359	0.200054	-2.34116	0.0192237	0.0407406	1.38997
Zfp456	61.1852	1.00886	0.368326	2.73905	0.00616169	0.014792	1.82997				Cfl2	1408.57	0.820046	0.129283	6.34303	2.25289e-10	2.35978e-09	8.62713			Tango6	389.107	-0.468772	0.192222	-2.4387	0.0147402	0.0321208	1.49321
Hfm1	238.439	1.00834	0.225754	4.46653	7.94998e-06	3.40498e-05	4.46789				AI450353	1041.48	1.01611	0.160265	6.34021	2.29454e-10	2.3995e-09	8.61988			Mapk8ip1	687.161	-0.468776	0.141537	-3.31204	0.000926193	0.00265566	2.57583
8430431K14Rik	67.0107	1.00811	0.379957	2.65323	0.00797247	0.0186359	1.72965				Nucks1	2199.03	0.755243	0.119128	6.33976	2.30126e-10	2.40523e-09	8.61884			Arhgef28	6537.02	-0.469064	0.100553	-4.66486	3.08821e-06	1.41631e-05	4.84884
Popdc3	75.6947	1.0081	0.342969	2.93933	0.00328919	0.00839947	2.07575				Gm26230	1829.35	1.01636	0.160378	6.33728	2.33852e-10	2.43888e-09	8.61281			Mthfd1l	1949.2	-0.469195	0.122542	-3.82884	0.000128749	0.000438189	3.35834
B230209E15Rik	82.8205	1.00757	0.362051	2.78295	0.00538674	0.0131177	1.88214				Elovl2	4636.69	0.689051	0.108736	6.33693	2.34394e-10	2.44322e-09	8.61204			Gm5124	3036.62	-0.469551	0.110746	-4.23988	2.23638e-05	8.77183e-05	4.05691
Cyp3a13	545.845	1.00694	0.175642	5.73291	9.87241e-09	7.30922e-08	7.13613				Fnip1	3975.26	0.67818	0.107036	6.33602	2.35782e-10	2.45503e-09	8.60994			Zfp358	2242.18	-0.469783	0.104707	-4.48663	7.23595e-06	3.12048e-05	4.50578
Vmn1r90	2800.91	1.00692	0.140049	7.18977	6.49021e-13	1.1758e-11	10.9297				Mtm1	2773.49	0.658909	0.104007	6.33526	2.36937e-10	2.46573e-09	8.60805			Get4	4941.79	-0.469919	0.0974529	-4.82201	1.4212e-06	6.90868e-06	5.1606
Tspan2	1053.3	1.00664	0.138469	7.26978	3.60083e-13	6.90601e-12	11.1608				Bnip3	6656.02	0.734926	0.116052	6.33273	2.40861e-10	2.50251e-09	8.60162			Alas1	517.066	-0.469949	0.164018	-2.86524	0.00416696	0.0104015	1.9829
E2f5	2703.83	1.00587	0.125191	8.03466	9.38402e-16	3.41614e-14	13.4665				BGLII:ERVK:LTR	565.05	1.10743	0.174882	6.33245	2.41304e-10	2.50577e-09	8.60106			Tagln3	8430.81	-0.47001	0.0998262	-4.70828	2.4981e-06	1.16618e-05	4.93323
Ube2d3	517.148	1.00583	0.166726	6.03287	1.6107e-09	1.38427e-08	7.85878				Scrn3	1825.73	0.861914	0.136126	6.33174	2.42409e-10	2.51589e-09	8.59931			Polr2h	574.562	-0.470321	0.155944	-3.01595	0.00256173	0.00669637	2.17416
9330199G10Rik	3930.87	1.0056	0.129175	7.78481	6.98184e-15	2.02797e-13	12.6929				OldhAT1:hAT-Ac:DNA	626.252	1.14297	0.180531	6.33117	2.43307e-10	2.52385e-09	8.59794			Adamts2	819.178	-0.470604	0.198224	-2.3741	0.0175917	0.0376207	1.42457
Bche	2814.1	1.00502	0.142301	7.06264	1.6337e-12	2.6932e-11	10.5697				Mir5709	1405.41	1.03883	0.164095	6.33069	2.44063e-10	2.53033e-09	8.59682			Ntmt1	2375.88	-0.470661	0.105911	-4.44394	8.83246e-06	3.7503e-05	4.42593
Btf3l4	3516.94	1.0045	0.125105	8.02923	9.8085e-16	3.54475e-14	13.4504				Klf8	1258.91	0.796658	0.125843	6.33059	2.44233e-10	2.53074e-09	8.59675			Tmsb4x	287.656	-0.470844	0.208488	-2.25837	0.0239225	0.0494027	1.30625
Ddias	12037.9	1.00406	0.131574	7.63116	2.32653e-14	5.78455e-13	12.2377				MLT1B:ERVL-MaLR:LTR	734.156	1.09689	0.173278	6.33024	2.44787e-10	2.53511e-09	8.596			Fkrp	4630.55	-0.471022	0.100748	-4.67524	2.93611e-06	1.35331e-05	4.8686
Gm31087	434.485	1.00397	0.19336	5.19222	2.07807e-07	1.17862e-06	5.92863				Sgo2a	929.339	0.975651	0.15429	6.32351	2.55691e-10	2.64237e-09	8.57801			Ilf3	7871.41	-0.471063	0.104665	-4.50068	6.77375e-06	2.93559e-05	4.5323
Gulp1	1144.77	1.00366	0.129441	7.75382	8.91677e-15	2.51153e-13	12.6001				Smim10l1	865.973	1.0109	0.159871	6.32324	2.56128e-10	2.64547e-09	8.5775			Aldh2	2086.26	-0.471257	0.128831	-3.65796	0.000254231	0.000818204	3.08714
Omd	165.181	1.00362	0.2608	3.84825	0.000118966	0.000408203	3.38912				Dck	1418.98	0.778174	0.12307	6.32302	2.56502e-10	2.6465e-09	8.57733			Slc48a1	1172.67	-0.471261	0.122383	-3.85069	0.000117785	0.000404368	3.39322
Cox16	5227.2	1.00314	0.130304	7.69847	1.37705e-14	3.66974e-13	12.4354				Onecut2	3483.43	0.87863	0.138978	6.32208	2.58069e-10	2.66125e-09	8.57491			Relt	5859.99	-0.471274	0.0966918	-4.87398	1.0937e-06	5.42324e-06	5.26574
Tmtc3	2577.65	1.00308	0.144036	6.96409	3.30524e-12	5.08543e-11	10.2937				Stk3	11502.4	0.684623	0.108293	6.32197	2.58243e-10	2.66161e-09	8.57486			Zmynd8	3482.64	-0.471342	0.104465	-4.51195	6.42353e-06	2.79701e-05	4.55331
Ect2	191.853	1.00285	0.258638	3.87743	0.000105565	0.000365144	3.43754				Tnfrsf23	4240.14	0.763205	0.120778	6.31909	2.63112e-10	2.70746e-09	8.56744			Gemin7	7837.72	-0.471598	0.0931697	-5.06171	4.15512e-07	2.22013e-06	5.65362
Chaserr	4915.77	1.00271	0.123637	8.11013	5.05668e-16	1.94738e-14	13.7105				Rnf2	11526.1	0.742411	0.117523	6.31713	2.66461e-10	2.73754e-09	8.56264			Slc13a3	4004.5	-0.471987	0.104099	-4.53404	5.7867e-06	2.53747e-05	4.5956
Ppp1r42	50.2905	1.00259	0.441967	2.26848	0.0233	0.0482712	1.31631				MLT2C2:ERVL:LTR	505.249	1.16084	0.183777	6.31656	2.67451e-10	2.74625e-09	8.56126			Brap	1297.08	-0.472338	0.13757	-3.43345	0.00059596	0.00177312	2.75126
Zfp781	183.143	1.00248	0.243444	4.11791	3.82325e-05	0.000143262	3.84387				Rabgap1	19303	0.697668	0.110461	6.31599	2.68439e-10	2.75303e-09	8.56019			Tceal1	1664.81	-0.472474	0.13191	-3.5818	0.000341233	0.00106914	2.97097
Mettl4	305.192	1.00221	0.187483	5.34559	9.01241e-08	5.48534e-07	6.2608				L1MC1:L1:LINE	526.171	1.11888	0.177229	6.31321	2.73315e-10	2.79752e-09	8.55323			Mtmr3	707.425	-0.472516	0.141086	-3.34914	0.000810627	0.00234909	2.6291
Cyp2j12	3234.37	1.00159	0.140554	7.12605	1.03293e-12	1.79221e-11	10.7466				Ccdc59	5561.79	0.76542	0.121256	6.31241	2.74729e-10	2.80902e-09	8.55145			Extl3	4703.86	-0.472684	0.102599	-4.60708	4.08353e-06	1.84083e-05	4.73499
Zfand6	1307.27	1.00153	0.14862	6.73889	1.59605e-11	2.13404e-10	9.6708				Stk26	2195.76	0.961418	0.152336	6.31117	2.76935e-10	2.83008e-09	8.5482			Igsf21	832.13	-0.472716	0.161164	-2.93313	0.00335563	0.00855378	2.06784
9430065F17Rik	84.8386	1.00148	0.315093	3.17835	0.00148115	0.00407606	2.38976				Zkscan8	648.405	0.989547	0.156803	6.31075	2.77686e-10	2.8348e-09	8.54748			Pcdhgb5	5469.55	-0.472865	0.101288	-4.66852	3.03383e-06	1.39403e-05	4.85573
6720489N17Rik	383.943	1.00131	0.192167	5.21062	1.88212e-07	1.07564e-06	5.96833				AF357359	2024.51	0.840983	0.133262	6.31075	2.77691e-10	2.8348e-09	8.54748			Hnrnpl	894.872	-0.472981	0.14436	-3.27639	0.00105145	0.0029807	2.52568
Gm3279	4869.69	1.00113	0.126172	7.93465	2.11082e-15	6.98561e-14	13.1558				UCON28b:UCON28b:Unknown	492.684	1.31402	0.208465	6.3033	2.91379e-10	2.97138e-09	8.52704			Map4k4	8876.27	-0.473082	0.0943794	-5.01255	5.37123e-07	2.81763e-06	5.55012
Snhg3	596.235	1.00108	0.169149	5.91834	3.25205e-09	2.64524e-08	7.57754				Cse1l	3350.14	0.714827	0.113409	6.3031	2.91745e-10	2.97355e-09	8.52672			Rpl3	1913.74	-0.473515	0.123932	-3.82078	0.000133029	0.00045163	3.34522
Irak1bp1	11744	1.00108	0.126625	7.90587	2.66077e-15	8.47145e-14	13.072				Charlie22a:hAT-Charlie:DNA	624.375	1.04364	0.165606	6.30197	2.93888e-10	2.99222e-09	8.52401			Snrk	11346.2	-0.473957	0.0943428	-5.02378	5.06648e-07	2.66865e-06	5.57371
Fyttd1	5061.91	1.00089	0.166642	6.00621	1.89911e-09	1.60637e-08	7.79415				RMER16B:ERVK:LTR	626.709	1.19541	0.189745	6.30011	2.97435e-10	3.02515e-09	8.51925			Pdgfrb	2032.02	-0.474166	0.122636	-3.86645	0.000110432	0.000380956	3.41913
Ccdc18	2387.39	1.00052	0.131941	7.58309	3.37419e-14	8.15106e-13	12.0888				Itch	15137.5	0.611271	0.097085	6.29625	3.04939e-10	3.0982e-09	8.50889			Sowaha	452.054	-0.474456	0.181472	-2.61449	0.00893603	0.0206209	1.68569
Bcl2l15	71.234	1.00037	0.354535	2.82165	0.00477779	0.0117864	1.92862				Eif4e	1940.55	0.915442	0.145398	6.29611	3.05205e-10	3.09927e-09	8.50874			Tyw1	2426.28	-0.474475	0.132214	-3.58868	0.00033235	0.00104385	2.98136
Gm39526	1055.81	1.00013	0.14498	6.8984	5.25903e-12	7.75154e-11	10.1106				Ppargc1a	3676.61	0.721194	0.11459	6.29368	3.10017e-10	3.14317e-09	8.50263			Ipo13	581.06	-0.475111	0.163004	-2.91471	0.00356016	0.00902624	2.04449
Car13	1426.31	1.00005	0.134261	7.44855	9.4371e-14	2.04814e-12	11.6886				Mplkip	12142.1	0.701324	0.111447	6.29292	3.11557e-10	3.15548e-09	8.50093			Dpysl5	740.483	-0.47514	0.143871	-3.30255	0.000958096	0.00274022	2.56221
2810403D21Rik	418.385	1.00001	0.185708	5.38487	7.24956e-08	4.49463e-07	6.34731				Sec24a	4421.77	0.822654	0.13078	6.29036	3.1674e-10	3.20124e-09	8.49468			Eif5a	970.329	-0.475175	0.125244	-3.79398	0.00014825	0.000499013	3.30189
Mad2l1	11266.8	0.99962	0.125357	7.97418	1.53402e-15	5.26644e-14	13.2785				Fgfr1op2	2223.03	0.795881	0.126522	6.29044	3.16577e-10	3.20124e-09	8.49468			Chmp5	8893.31	-0.475426	0.100399	-4.73535	2.18672e-06	1.02979e-05	4.98725
4930426D05Rik	790.175	0.999533	0.160124	6.24224	4.31337e-10	4.21378e-09	8.37533				ND5	2056.57	1.03339	0.1643	6.28966	3.18171e-10	3.21282e-09	8.49311			Smarca4	483.018	-0.475758	0.17126	-2.77799	0.00546959	0.0132977	1.87622
Mal2	164.798	0.999319	0.367835	2.71676	0.0065925	0.0157148	1.80369				Prox1	3598.65	0.651445	0.103574	6.28963	3.18218e-10	3.21282e-09	8.49311			Iglon5	89715.3	-0.475916	0.0901353	-5.28002	1.29172e-07	7.63554e-07	6.11716
Mme	390.17	0.999213	0.197377	5.06245	4.13905e-07	2.21277e-06	5.65506				Amn1	5032.76	0.686317	0.109123	6.28939	3.18719e-10	3.21619e-09	8.49266			Eif4g1	837.374	-0.47602	0.143631	-3.31419	0.000919096	0.00263713	2.57887
Ckap2l	281.987	0.99906	0.236476	4.22479	2.39161e-05	9.32009e-05	4.03058				Nanos1	11543.3	0.685055	0.108981	6.28601	3.25729e-10	3.28178e-09	8.48389			Micall1	786.378	-0.476145	0.145252	-3.27805	0.00104526	0.00296447	2.52805
Srgn	7825.89	0.999042	0.120498	8.29094	1.1236e-16	5.14934e-15	14.2882				RLTR30D_MM:ERV1:LTR	375.479	1.33543	0.21245	6.28584	3.2608e-10	3.2836e-09	8.48365			Gmip	1433.82	-0.476212	0.128589	-3.70336	0.000212762	0.00069464	3.15824
Mzt1	18950.1	0.998917	0.133641	7.47465	7.74083e-14	1.71668e-12	11.7653				Dnm3	6024.29	0.743955	0.118363	6.28539	3.27042e-10	3.28986e-09	8.48282			C77080	583.849	-0.476219	0.178898	-2.66195	0.0077689	0.0182042	1.73983
Gjc3	355.212	0.998797	0.198767	5.02497	5.035e-07	2.65279e-06	5.5763				Slc8a1	5820.44	0.673131	0.107094	6.28542	3.26962e-10	3.28986e-09	8.48282			Garem2	633.677	-0.476384	0.179964	-2.64711	0.00811823	0.0189262	1.72294
Gm21119	2014.78	0.998573	0.115493	8.64614	5.32686e-18	3.44887e-16	15.4623				ND3	36007.1	0.686122	0.109194	6.28353	3.30961e-10	3.32754e-09	8.47788			Zfp526	767.522	-0.47649	0.138385	-3.44323	0.000574811	0.00171811	2.76495
Vmn2r85	15698.9	0.998287	0.134254	7.4358	1.03935e-13	2.2331e-12	11.6511				Herc6	19418.2	0.818116	0.130221	6.28252	3.33127e-10	3.34758e-09	8.47527			Grpel1	473.13	-0.476782	0.16219	-2.93965	0.00328586	0.00839368	2.07605
A330076H08Rik	8192.07	0.998116	0.148022	6.74302	1.55132e-11	2.08725e-10	9.68043				Celf2	8955	0.752062	0.119778	6.27881	3.4118e-10	3.42316e-09	8.46557			Spen	538.345	-0.476902	0.188126	-2.53502	0.0112442	0.0253087	1.59673
Pate2	19911.3	0.997946	0.12056	8.27757	1.25716e-16	5.70307e-15	14.2439				Prdx6	2692.57	0.64275	0.102397	6.27706	3.45044e-10	3.45653e-09	8.46136			Mrpl27	2779.57	-0.477276	0.128276	-3.72069	0.00019868	0.000652815	3.18521
Zfp770	619.711	0.997936	0.146912	6.79274	1.10023e-11	1.52279e-10	9.81736				Mgat4c	2048.43	0.884265	0.14088	6.27674	3.45756e-10	3.46007e-09	8.46092			Bsn	537.803	-0.477315	0.178848	-2.66884	0.00761145	0.0178613	1.74809
Carnmt1	637.425	0.997801	0.361911	2.75703	0.00583286	0.0140956	1.85092				Gpr34	1439.8	0.824592	0.131405	6.27519	3.492e-10	3.49091e-09	8.45706			Pla2g15	521.254	-0.477532	0.168568	-2.83287	0.00461324	0.0114207	1.94231
Gm15328	75.4565	0.997104	0.363196	2.74536	0.00604444	0.0145413	1.8374				Rbl1	915.093	0.856442	0.136505	6.27405	3.51771e-10	3.51479e-09	8.4541			Fiz1	588.726	-0.477884	0.148419	-3.21984	0.00128264	0.00356846	2.44752
ATP6	493.447	0.996445	0.176182	5.65578	1.55142e-08	1.09887e-07	6.95905				Bves	1134.73	0.856307	0.136585	6.26943	3.62371e-10	3.61509e-09	8.44188			Tbrg4	3864.47	-0.478363	0.105915	-4.51646	6.28813e-06	2.74301e-05	4.56177
Bclaf3	1721.06	0.995732	0.145521	6.84253	7.78061e-12	1.11282e-10	9.95358				MER77:ERVL:LTR	346.04	1.31107	0.209127	6.26926	3.62762e-10	3.61712e-09	8.44164			Wdr66	996.951	-0.478539	0.151558	-3.15746	0.00159149	0.00435241	2.36127
Lipo3	2300.33	0.995608	0.132359	7.52202	5.39367e-14	1.25229e-12	11.9023				ND2	920.404	1.03294	0.164783	6.26849	3.64556e-10	3.62939e-09	8.44017			Tmem121	29330.4	-0.478773	0.0966944	-4.9514	7.36807e-07	3.76981e-06	5.42368
Gm17597	7120.42	0.995516	0.121045	8.22437	1.96218e-16	8.33884e-15	14.0789				Zfp266	3694.44	0.744976	0.118842	6.26861	3.64283e-10	3.62939e-09	8.44017			Gm38667	21090.1	-0.478843	0.10233	-4.6794	2.87722e-06	1.3287e-05	4.87657
Sh3bgrl	1164.52	0.994475	0.150554	6.60546	3.96298e-11	4.84548e-10	9.31466				Nrd1	6174.78	0.636366	0.101517	6.26856	3.64411e-10	3.62939e-09	8.44017			Lurap1	1588.74	-0.479288	0.118241	-4.05347	5.04626e-05	0.000185135	3.73251
Gm19522	783.775	0.994122	0.18254	5.44605	5.14997e-08	3.28583e-07	6.48335				4930426L09Rik	2118.35	0.976801	0.155902	6.26549	3.71659e-10	3.69628e-09	8.43224			Esyt1	364.671	-0.479325	0.185061	-2.59009	0.00959505	0.0219423	1.65872
Zfp654	1597.09	0.99408	0.147183	6.75405	1.4377e-11	1.9466e-10	9.71072				MamTip2:hAT-Tip100:DNA	488.471	1.07614	0.171791	6.26422	3.74703e-10	3.72272e-09	8.42914			Prag1	16393.7	-0.47947	0.0995643	-4.81568	1.46697e-06	7.10794e-06	5.14826
Atp11c	1411.76	0.994016	0.141188	7.04035	1.91757e-12	3.11953e-11	10.5059				Tigger13a:TcMar-Tigger:DNA	694.584	1.32421	0.211435	6.26294	3.77784e-10	3.75139e-09	8.42581			Hrh1	443.622	-0.479665	0.180206	-2.66177	0.00777316	0.0182119	1.73964
Gm11627	132.077	0.993544	0.27763	3.57866	0.000345361	0.00108137	2.96603				Rsl1	479.562	1.01286	0.161733	6.26256	3.78699e-10	3.75855e-09	8.42498			Galnt14	1299.41	-0.479691	0.134852	-3.55717	0.000374874	0.0011671	2.93289
Gm15760	221.846	0.99345	0.249629	3.9797	6.90022e-05	0.000247137	3.60706				Tceal8	9355.72	0.69625	0.111179	6.2624	3.79105e-10	3.76064e-09	8.42474			Sephs2	3131.79	-0.479832	0.103014	-4.65794	3.19392e-06	1.46201e-05	4.83505
Clec5a	824.128	0.992989	0.163623	6.06876	1.28898e-09	1.13198e-08	7.94616				Cenpc1	16396.4	0.714458	0.114092	6.26213	3.79754e-10	3.76514e-09	8.42422			Prdx2	629.213	-0.479869	0.149354	-3.21296	0.00131376	0.00364663	2.43811
Styx	421.735	0.992888	0.177671	5.58835	2.29234e-08	1.57005e-07	6.80409				X30_DNA:DNA:DNA	586.028	1.18679	0.189549	6.2611	3.82267e-10	3.78617e-09	8.4218			Ess2	3680.41	-0.479951	0.111535	-4.30314	1.68396e-05	6.7632e-05	4.16985
Ccnh	4143.38	0.992193	0.133232	7.44708	9.54286e-14	2.06644e-12	11.6848				Ociad1	3798.56	0.734365	0.117321	6.25944	3.86357e-10	3.82276e-09	8.41762			Olfm1	485.594	-0.480135	0.195821	-2.45191	0.01421	0.0311059	1.50716
A330015K06Rik	4137.74	0.992151	0.145941	6.79832	1.05847e-11	1.46817e-10	9.83322				Zfp944	2841.94	0.907766	0.14503	6.25914	3.87103e-10	3.82818e-09	8.41701			Eno1	1416.71	-0.480659	0.12699	-3.78502	0.000153699	0.000515822	3.2875
Lsm12	139.862	0.992118	0.27147	3.65461	0.000257576	0.000828001	3.08197				Bend6	613.38	0.966693	0.154513	6.25639	3.93984e-10	3.88626e-09	8.41047			Arfgap2	636.712	-0.481292	0.16179	-2.9748	0.00293182	0.00756742	2.12105
Rab11fip2	680.596	0.991998	0.161637	6.13718	8.39993e-10	7.65195e-09	8.11623				Gm16701	11516.3	0.749449	0.119788	6.25646	3.93821e-10	3.88626e-09	8.41047			Tvp23b	3660.37	-0.481378	0.103476	-4.65209	3.28588e-06	1.50097e-05	4.82363
Mir1192	92.1369	0.991706	0.319782	3.10119	0.00192743	0.00517215	2.28633				Peg10	936.949	0.941788	0.150551	6.25562	3.9595e-10	3.90235e-09	8.40867			Snph	1080.78	-0.481387	0.132634	-3.62944	0.000284035	0.000904916	3.04339
Iigp1	2341.74	0.991319	0.132587	7.47672	7.62e-14	1.69574e-12	11.7706				Mettl15	1847.12	0.877265	0.140239	6.25551	3.96212e-10	3.90235e-09	8.40867			Pus1	317.923	-0.481576	0.193429	-2.48967	0.0127861	0.0283232	1.54786
Vmn2r57	1999.87	0.991308	0.138974	7.13306	9.81628e-13	1.71089e-11	10.7668				Sh3kbp1	12337.8	0.575185	0.0919591	6.25479	3.98049e-10	3.91834e-09	8.4069			Polr3e	3474.52	-0.481895	0.102364	-4.70767	2.50564e-06	1.16914e-05	4.93213
Zfp617	782.472	0.991208	0.169554	5.84598	5.03581e-09	3.91936e-08	7.40679				B1_Mm:Alu:SINE	337.803	1.16998	0.187065	6.25442	3.9899e-10	3.92561e-09	8.40609			Limk2	762.965	-0.482509	0.184992	-2.60827	0.00910004	0.0209484	1.67885
Tbc1d19	161.083	0.99101	0.284593	3.48219	0.000497322	0.00150609	2.82215				Ptchd1	2546.23	0.937924	0.149964	6.25432	3.99263e-10	3.92629e-09	8.40602			Exog	7790.18	-0.482663	0.0964115	-5.00628	5.54932e-07	2.90474e-06	5.53689
Cnot6l	2265.23	0.990799	0.142429	6.95644	3.48988e-12	5.34395e-11	10.2721				UCON2:DNA:DNA	1693.92	1.07097	0.171261	6.25342	4.01553e-10	3.9468e-09	8.40375			Eftud2	514.681	-0.482968	0.162548	-2.97124	0.00296603	0.00764215	2.11678
2900092D14Rik	980.583	0.990724	0.13341	7.42617	1.11791e-13	2.38331e-12	11.6228				Taf2	4095.76	0.609138	0.0974166	6.25292	4.02844e-10	3.95747e-09	8.40258			Doc2b	2544.53	-0.48302	0.148492	-3.25283	0.00114262	0.00321272	2.49313
Dazl	1679.19	0.990281	0.138174	7.1669	7.67128e-13	1.3654e-11	10.8647				Zfp931	3428.34	0.686229	0.109825	6.24838	4.14731e-10	4.06803e-09	8.39062			Cog4	6706.04	-0.483028	0.139628	-3.45939	0.000541394	0.0016268	2.78867
Folh1	777.192	0.989813	0.176008	5.62368	1.86931e-08	1.30676e-07	6.88381				Lyrm1	6211.47	0.729426	0.116795	6.24533	4.22917e-10	4.14201e-09	8.38279			Vps33b	2771.2	-0.483074	0.100866	-4.78929	1.67373e-06	8.01316e-06	5.0962
B130006D01Rik	2474.17	0.989621	0.129527	7.64025	2.16803e-14	5.43952e-13	12.2644				RLTR13D3A:ERVK:LTR	679.538	1.28791	0.206254	6.24431	4.25667e-10	4.16471e-09	8.38041			Stip1	12549.9	-0.483379	0.11137	-4.34031	1.42285e-05	5.80512e-05	4.23619
Zkscan8	648.405	0.989547	0.156803	6.31075	2.77686e-10	2.8348e-09	8.54748				Glra2	1975.18	0.80181	0.128418	6.24377	4.27158e-10	4.17507e-09	8.37934			Ddx56	20807.3	-0.484011	0.107348	-4.50879	6.51979e-06	2.83381e-05	4.54763
2610524H06Rik	255.913	0.989545	0.199666	4.956	7.19587e-07	3.68953e-06	5.43303				4930426D05Rik	790.175	0.999533	0.160124	6.24224	4.31337e-10	4.21378e-09	8.37533			Lrrc42	1045.25	-0.484286	0.196281	-2.46731	0.0136134	0.0299358	1.52381
Scoc	3934.54	0.989401	0.142756	6.93074	4.18657e-12	6.29094e-11	10.2013				L1M1:L1:LINE	327.02	1.2889	0.206485	6.24209	4.31752e-10	4.2157e-09	8.37513			Atp5o	438.992	-0.484312	0.171107	-2.83047	0.00464794	0.0114986	1.93936
Ccnc	551.301	0.989265	0.192898	5.12843	2.92176e-07	1.60972e-06	5.79325				Ddah1	2998.56	0.732198	0.117392	6.23718	4.45524e-10	4.33701e-09	8.36281			Plekho2	838.581	-0.484432	0.144983	-3.34131	0.000833837	0.0024102	2.61795
Tmem196	4325.71	0.988968	0.113473	8.71543	2.8965e-18	2.02482e-16	15.6936				A730017L22Rik	10576.4	0.689793	0.110622	6.23561	4.50017e-10	4.37632e-09	8.35889			Tln2	5269.47	-0.48465	0.125372	-3.86569	0.000110777	0.000382075	3.41785
Zbtb6	759.551	0.988704	0.159484	6.19939	5.66841e-10	5.38485e-09	8.26883				MLT1C2:ERVL-MaLR:LTR	404.033	1.07209	0.171988	6.23351	4.56101e-10	4.43103e-09	8.3535			Zfp112	278.312	-0.484686	0.201379	-2.40684	0.0160912	0.0347197	1.45942
Ppp6c	2657.97	0.988079	0.136729	7.22653	4.95489e-13	9.26354e-12	11.0332				Rian	14281.3	0.658516	0.105668	6.23191	4.60781e-10	4.47198e-09	8.3495			Olig1	692.018	-0.484716	0.142644	-3.39808	0.000678608	0.00199498	2.70006
Orc4	3593.63	0.987627	0.133936	7.37387	1.65746e-13	3.42388e-12	11.4655				Dnm1l	3304.51	0.815571	0.130905	6.23023	4.65743e-10	4.51333e-09	8.3455			Inf2	7123.33	-0.484832	0.113457	-4.27328	1.92622e-05	7.66594e-05	4.11543
Ap3s1	1223.83	0.986235	0.170841	5.77283	7.7952e-09	5.88652e-08	7.23014				Rpp30	1736.85	0.75065	0.12053	6.2279	4.7272e-10	4.57635e-09	8.33948			Dnmt1	19391.3	-0.485034	0.101237	-4.79106	1.65901e-06	7.94661e-06	5.09982
Zfp942	428.747	0.985952	0.194494	5.06932	3.99243e-07	2.1415e-06	5.66928				Dcun1d3	2733.14	0.738805	0.118662	6.22616	4.78021e-10	4.62071e-09	8.33529			Hpca	3341.09	-0.485218	0.111938	-4.33469	1.45963e-05	5.94138e-05	4.22611
Gm19554	10234.6	0.985841	0.139054	7.08963	1.3447e-12	2.27585e-11	10.6429				Pank3	873.661	0.962806	0.154646	6.22586	4.78915e-10	4.62472e-09	8.33492			Sez6l2	630.753	-0.485294	0.154768	-3.13562	0.00171492	0.00465107	2.33245
Myef2	73.4012	0.985033	0.34284	2.87316	0.00406389	0.0101645	1.99292				Trim33	1504.22	0.83689	0.13444	6.22503	4.8147e-10	4.64707e-09	8.33282			Fmod	2068.42	-0.485317	0.125372	-3.87101	0.000108385	0.000374225	3.42687
Gm3604	368.95	0.984357	0.195406	5.0375	4.71662e-07	2.49527e-06	5.60288				Rbis	2073.4	0.926837	0.148952	6.22237	4.89706e-10	4.7242e-09	8.32567			Ldhd	4603.82	-0.485621	0.124654	-3.89575	9.78958e-05	0.000340202	3.46826
C1galt1	124.672	0.984319	0.30691	3.20719	0.00134038	0.00371409	2.43015				Gm14204	5021.37	0.650546	0.104597	6.21952	4.98686e-10	4.80601e-09	8.31821			Tctn1	3744.4	-0.485789	0.114784	-4.23222	2.31399e-05	9.04498e-05	4.04359
Fundc2	2496.06	0.98421	0.142728	6.89571	5.35947e-12	7.88754e-11	10.1031				RLTR11B:ERVK:LTR	318.839	1.11993	0.180106	6.21817	5.02974e-10	4.84492e-09	8.31471			Zbtb16	888.75	-0.485823	0.15661	-3.10211	0.00192144	0.00515824	2.2875
Tnfaip6	88.6483	0.984117	0.337314	2.91751	0.00352835	0.00895502	2.04793				D330050G23Rik	1152.27	0.854151	0.137384	6.21725	5.0593e-10	4.87097e-09	8.31238			Med30	1246.72	-0.486021	0.130573	-3.7222	0.000197491	0.00064935	3.18752
Ggps1	475.684	0.984057	0.167394	5.8787	4.13499e-09	3.2818e-08	7.48389				X6a_DNA:TcMar-Tigger:DNA	174.19	1.604	0.258012	6.21676	5.07514e-10	4.88134e-09	8.31146			Rab40b	564.866	-0.486042	0.206664	-2.35185	0.0186804	0.0397026	1.40118
Thap2	61045.7	0.983852	0.13527	7.27324	3.50965e-13	6.77152e-12	11.1693				MER57E1:ERV1:LTR	134.35	1.93578	0.311452	6.21536	5.12087e-10	4.91692e-09	8.30831			Sez6	973.577	-0.486161	0.130196	-3.73407	0.000188411	0.000621828	3.20633
Gm20300	287.852	0.98383	0.207926	4.73163	2.22719e-06	1.04655e-05	4.98024				L1MA4A:L1:LINE	497.114	1.23499	0.198695	6.21551	5.11593e-10	4.91692e-09	8.30831			Mical2	8203.53	-0.486469	0.107729	-4.51568	6.31154e-06	2.75197e-05	4.56036
Slc16a7	1317.68	0.98303	0.145523	6.75516	1.42674e-11	1.93311e-10	9.71374				Smarca1	13894.3	0.633692	0.101972	6.21437	5.1532e-10	4.94212e-09	8.30609			Ctsa	903.543	-0.486839	0.129066	-3.772	0.000161942	0.000541321	3.26655
Mir7657	16709.7	0.982769	0.126588	7.76354	8.25903e-15	2.33651e-13	12.6314				Agmo	11595.6	0.685346	0.110423	6.20656	5.41558e-10	5.17012e-09	8.2865			Galk2	381.032	-0.486948	0.186578	-2.60989	0.00905704	0.0208618	1.68065
DQ267101	4749.7	0.982657	0.130523	7.52862	5.12808e-14	1.20098e-12	11.9205				Eif2ak1	2786.33	0.687383	0.110761	6.20602	5.43444e-10	5.18557e-09	8.2852			Limd2	1816.25	-0.48695	0.13786	-3.53221	0.000412098	0.00127257	2.89532
Rb1	2597.2	0.982548	0.137463	7.1477	8.82433e-13	1.55202e-11	10.8091				Pbx3	2823.47	0.666142	0.107362	6.20464	5.48218e-10	5.22337e-09	8.28205			Tmem201	404.818	-0.487037	0.200561	-2.42837	0.0151668	0.0329573	1.48205
Arl5a	13793.9	0.982395	0.114282	8.59626	8.23526e-18	5.09266e-16	15.2931				Klhl7	1422.84	0.869105	0.140115	6.20279	5.54721e-10	5.28011e-09	8.27736			Kat2a	1287.97	-0.48758	0.147718	-3.30074	0.000964311	0.0027557	2.55977
6430573P05Rik	18545.4	0.981912	0.111022	8.84431	9.20946e-19	7.49736e-17	16.1251				N4bp2l2	32396.7	0.723715	0.11668	6.20258	5.55446e-10	5.28441e-09	8.277			Lrig1	1280.63	-0.487681	0.147466	-3.30708	0.000942726	0.00269986	2.56866
Vamp3	500.258	0.981335	0.184369	5.32267	1.02254e-07	6.15182e-07	6.211				Plag1	1877.84	0.696149	0.112268	6.20078	5.61854e-10	5.34274e-09	8.27224			Sec22c	4823.21	-0.487963	0.10955	-4.45426	8.41849e-06	3.59191e-05	4.44467
Rab1a	4559.77	0.981165	0.128858	7.61429	2.65141e-14	6.54171e-13	12.1843				Lx10:L1:LINE	481.033	1.22737	0.197968	6.19983	5.65226e-10	5.37215e-09	8.26985			Tpbg	787.158	-0.488217	0.145844	-3.34752	0.000815384	0.00236181	2.62676
Ccng1	2911.49	0.980882	0.146945	6.67517	2.46951e-11	3.17478e-10	9.49829				Zbtb6	759.551	0.988704	0.159484	6.19939	5.66841e-10	5.38485e-09	8.26883			Gorasp1	2038.89	-0.488553	0.131715	-3.70917	0.000207936	0.00068114	3.16676
Hapln1	953.042	0.98044	0.147204	6.66041	2.73058e-11	3.46604e-10	9.46017				Fap	2142.86	0.733294	0.118423	6.19218	5.93378e-10	5.6231e-09	8.25002			Brd2	3218.79	-0.488616	0.117243	-4.16756	3.07884e-05	0.000117328	3.9306
Sptssb	6745.82	0.979914	0.127362	7.69396	1.42654e-14	3.79114e-13	12.4212				Coa6	2257.57	0.72103	0.116496	6.18932	6.04238e-10	5.72039e-09	8.24257			Esd	1111.19	-0.488922	0.122859	-3.97954	6.90487e-05	0.000247258	3.60685
Gm5079	4652.45	0.979683	0.120395	8.13724	4.04401e-16	1.58588e-14	13.7997				Rnf152	1374.32	0.878354	0.141938	6.18827	6.08282e-10	5.75586e-09	8.23989			Bin3	307.191	-0.488995	0.196697	-2.48603	0.0129175	0.0285717	1.54406
Gimap8	1524.96	0.979655	0.133789	7.32239	2.43595e-13	4.84529e-12	11.3147				Kcnb2	38278.9	0.654572	0.105783	6.18787	6.09839e-10	5.76777e-09	8.23899			Gstp1	651.635	-0.489711	0.146111	-3.35163	0.000803362	0.00233049	2.63255
Tmed7	1023.61	0.978918	0.173463	5.64339	1.66739e-08	1.17625e-07	6.9295				Hnrnpd	6245.25	0.709315	0.114633	6.18772	6.10425e-10	5.77048e-09	8.23879			D11Wsu47e	1812.46	-0.490309	0.113003	-4.33892	1.43185e-05	5.83813e-05	4.23373
Zfp40	1738.63	0.978621	0.14016	6.98217	2.90655e-12	4.52981e-11	10.3439				ID4:ID:SINE	19515	0.647814	0.104707	6.18693	6.13488e-10	5.79659e-09	8.23683			Crtc3	389.489	-0.490408	0.190865	-2.5694	0.0101875	0.0231734	1.63501
Marcks	1601.86	0.978304	0.141063	6.93522	4.05595e-12	6.10417e-11	10.2144				Crot	35685.9	0.646774	0.104554	6.18604	6.16928e-10	5.82624e-09	8.23461			Myorg	1037.44	-0.490704	0.133881	-3.66524	0.000247112	0.000797553	3.09824
Tug1	274.704	0.978212	0.211374	4.62786	3.69461e-06	1.67648e-05	4.7756				Zmpste24	1720.28	0.886023	0.14325	6.18515	6.20437e-10	5.85365e-09	8.23257			Irgq	2410.42	-0.490737	0.108928	-4.50514	6.63296e-06	2.87781e-05	4.54094
Ccni	1152.29	0.977934	0.136197	7.18029	6.95624e-13	1.24734e-11	10.904				Rbpj	5537.9	0.703158	0.113738	6.18226	6.31884e-10	5.95292e-09	8.22527			Rad52	543.129	-0.490787	0.174873	-2.80654	0.00500772	0.0123097	1.90975
Atp10b	50.3903	0.977338	0.404299	2.41737	0.0156333	0.0338718	1.47016				Pcsk2os1	2849.62	0.732398	0.11847	6.18214	6.32395e-10	5.95482e-09	8.22513			Notch2	1545.1	-0.491065	0.115563	-4.24934	2.14404e-05	8.45451e-05	4.07291
Bmpr2	72.6383	0.977306	0.413926	2.36106	0.0182227	0.038828	1.41085				Sepsecs	60967.4	0.653612	0.105727	6.18205	6.32764e-10	5.95539e-09	8.22509			Rhbdd2	324.986	-0.491083	0.201356	-2.43888	0.014733	0.0321087	1.49338
AU023762	134.875	0.977264	0.299206	3.26619	0.00109004	0.00307925	2.51155				Rgs7bp	2520.07	0.869393	0.140642	6.1816	6.34548e-10	5.96927e-09	8.22408			Tmem109	2554.21	-0.491084	0.14081	-3.48757	0.000487433	0.00147963	2.82985
Gm12371	220.335	0.977127	0.241499	4.04609	5.20795e-05	0.000190488	3.72013				Armcx3	895.668	0.917585	0.148464	6.18052	6.38913e-10	6.00448e-09	8.22152			Cluap1	323.049	-0.491179	0.191794	-2.56098	0.0104379	0.0236816	1.62559
4930426L09Rik	2118.35	0.976801	0.155902	6.26549	3.71659e-10	3.69628e-09	8.43224				Xylb	5356.86	0.671204	0.108615	6.17966	6.42396e-10	6.0284e-09	8.2198			Sarm1	2508.36	-0.491258	0.108681	-4.52017	6.17911e-06	2.69911e-05	4.56878
Tspan12	224.225	0.976409	0.221543	4.40731	1.04661e-05	4.38127e-05	4.3584				St6gal2	3230.64	0.903606	0.146242	6.17883	6.45798e-10	6.05738e-09	8.21772			Tmem208	2724.79	-0.491738	0.11182	-4.39759	1.09458e-05	4.56804e-05	4.34027
Cenpw	4734.72	0.976094	0.135254	7.21673	5.32534e-13	9.87953e-12	11.0053				L1MC3:L1:LINE	653.27	1.16454	0.18848	6.1786	6.46714e-10	6.06303e-09	8.21731			Alad	651.415	-0.492238	0.16929	-2.90766	0.00364149	0.00920773	2.03585
Sgo2a	929.339	0.975651	0.15429	6.32351	2.55691e-10	2.64237e-09	8.57801				Pten	1801.99	0.837206	0.135545	6.17659	6.5499e-10	6.13464e-09	8.21221			Llgl1	760.965	-0.492548	0.154018	-3.19799	0.00138391	0.0038243	2.41745
COX3	1718.87	0.975583	0.131223	7.43454	1.04929e-13	2.25137e-12	11.6476				P2ry12	11006.5	0.647798	0.104895	6.17571	6.58674e-10	6.16317e-09	8.2102			Adssl1	15323.9	-0.492763	0.0934608	-5.2724	1.34649e-07	7.94018e-07	6.10017
Gm4221	511.95	0.975179	0.188126	5.18365	2.17583e-07	1.23038e-06	5.90996				Tnfsf10	7502.74	0.682015	0.110461	6.17428	6.64672e-10	6.21628e-09	8.20647			Papss1	836.044	-0.493267	0.139734	-3.53005	0.000415475	0.00128197	2.89212
Gca	467.627	0.974922	0.163226	5.97284	2.33157e-09	1.94489e-08	7.7111				L2c:L2:LINE	2166.41	0.834288	0.13518	6.17167	6.75717e-10	6.3104e-09	8.19994			Ttc38	4522.6	-0.493399	0.105603	-4.67218	2.98015e-06	1.37164e-05	4.86276
C1galt1c1	372.99	0.974856	0.231504	4.21096	2.54286e-05	9.85379e-05	4.0064				Abraxas1	2802.24	0.735416	0.119159	6.1717	6.75606e-10	6.3104e-09	8.19994			Sh3rf1	871.013	-0.493708	0.131185	-3.76345	0.000167583	0.000558727	3.2528
Manea	3018.57	0.97485	0.139218	7.00232	2.51751e-12	3.98791e-11	10.3993				Lx3B:L1:LINE	933.374	1.05533	0.171041	6.17005	6.82668e-10	6.36914e-09	8.19592			Gfer	603.402	-0.493861	0.160513	-3.07676	0.00209267	0.0055704	2.25411
Ube2v2	445.409	0.974751	0.206791	4.71371	2.43249e-06	1.13638e-05	4.94448				Plek	2199.04	0.852687	0.138228	6.16869	6.88599e-10	6.41886e-09	8.19254			Icmt	1635.25	-0.493892	0.114015	-4.33182	1.47884e-05	6.01194e-05	4.22099
Ankrd49	53634.7	0.974558	0.116495	8.36568	5.97682e-17	2.94928e-15	14.5303				Baz1a	3044.39	0.664491	0.10772	6.16867	6.88662e-10	6.41886e-09	8.19254			Rpl15	7670.44	-0.494237	0.113478	-4.35537	1.32841e-05	5.44401e-05	4.26408
Gm34304	4566.59	0.974466	0.136118	7.15898	8.12808e-13	1.43743e-11	10.8424				Naa16	8394.52	0.803406	0.130338	6.16402	7.0922e-10	6.58503e-09	8.18144			E2f1	1676.6	-0.494575	0.14083	-3.51186	0.000444981	0.00136472	2.86496
Acer3	198.164	0.974297	0.231221	4.21371	2.51206e-05	9.74226e-05	4.01134				Pls3	9509.34	0.681715	0.110619	6.16276	7.1489e-10	6.63448e-09	8.17819			Mettl17	8985.91	-0.494691	0.107583	-4.59821	4.26141e-06	1.91565e-05	4.71768
Enpp6	114.995	0.974179	0.278581	3.49694	0.000470635	0.00143292	2.84378				LTR16D:ERVL:LTR	578.39	1.05997	0.172009	6.16229	7.17005e-10	6.64772e-09	8.17733			Prkce	7529.7	-0.49473	0.154515	-3.20182	0.00136561	0.00377696	2.42286
LTR91:LTR:LTR	48.0916	0.973953	0.422852	2.3033	0.0212621	0.0445322	1.35133				Zfyve9	152172	0.632907	0.102726	6.1611	7.22418e-10	6.69469e-09	8.17427			Thap4	769.051	-0.495146	0.161078	-3.07396	0.0021124	0.00561851	2.25038
Cenpq	105.741	0.973798	0.285385	3.41223	0.000644341	0.00190498	2.72011				Eif1ax	1754.4	0.830225	0.134776	6.16003	7.27289e-10	6.73659e-09	8.17156			Map4k2	723.299	-0.495195	0.140878	-3.51506	0.000439662	0.0013497	2.86976
UCON6:UCON6:Unknown	258.723	0.97285	0.2186	4.45037	8.57216e-06	3.64941e-05	4.43778				Nrm	1466.77	0.823321	0.133666	6.15954	7.29579e-10	6.75456e-09	8.1704			Larp6	811.654	-0.495239	0.145274	-3.409	0.000652013	0.00192337	2.71594
Tlr3	2753.73	0.972744	0.135951	7.1551	8.36145e-13	1.47599e-11	10.8309				Zfp595	2601.58	0.788911	0.128109	6.15812	7.36155e-10	6.81217e-09	8.16671			Cd151	6669.92	-0.495256	0.101453	-4.88163	1.05213e-06	5.25085e-06	5.27977
Plp1	1422.95	0.972154	0.152742	6.36466	1.9572e-10	2.07484e-09	8.68301				Upf3b	92672	0.629314	0.102197	6.15785	7.37373e-10	6.82017e-09	8.1662			Axin2	7338.78	-0.495595	0.114105	-4.34332	1.40344e-05	5.7308e-05	4.24178
9430037G07Rik	3725.96	0.972112	0.132229	7.35172	1.95672e-13	3.94082e-12	11.4044				Apoo	7430.06	0.736566	0.119625	6.15731	7.39891e-10	6.84018e-09	8.16493			Slc6a6	508.538	-0.495713	0.172811	-2.86852	0.00412394	0.0103053	1.98694
Ell2	81.2682	0.972071	0.361717	2.68738	0.0072015	0.0169923	1.76975				Hps3	1144.05	0.871707	0.141619	6.15528	7.49433e-10	6.91845e-09	8.15999			Ybx1	979.524	-0.496247	0.134615	-3.68642	0.000227431	0.000738482	3.13166
Gm5176	812.608	0.971482	0.168298	5.7724	7.81485e-09	5.89905e-08	7.22922				Vps54	3713.8	0.636989	0.103496	6.15474	7.52023e-10	6.93904e-09	8.1587			Cracdl	420.063	-0.496318	0.179289	-2.76825	0.00563581	0.0136656	1.86437
Trim13	377.93	0.971448	0.202304	4.80193	1.57146e-06	7.55538e-06	5.12174				MLT2D:ERVL:LTR	337.645	1.19667	0.194529	6.15163	7.66915e-10	7.06631e-09	8.15081			Adcy5	702.895	-0.496325	0.157537	-3.15054	0.00162971	0.00444496	2.35213
Gt(ROSA)26Sor	1298.13	0.970773	0.14888	6.5205	7.00747e-11	8.15453e-10	9.0886				Lpar6	1442.6	0.891445	0.144922	6.1512	7.68978e-10	7.07518e-09	8.15026			H6pd	1570.03	-0.496331	0.126565	-3.92154	8.79834e-05	0.000308197	3.51117
Sycp2	76.1047	0.97029	0.367236	2.64214	0.00823832	0.019183	1.71708				MLT2B2:ERVL:LTR	320.123	1.33133	0.216523	6.14867	7.81366e-10	7.18231e-09	8.14374			Thumpd1	2935.09	-0.496388	0.113654	-4.36754	1.25651e-05	5.17081e-05	4.28644
Rnf32	107.717	0.969955	0.282502	3.43344	0.000595971	0.00177312	2.75126				Mtmr1	3916.55	0.708952	0.115301	6.14871	7.81135e-10	7.18231e-09	8.14374			Wdr5	826.711	-0.496555	0.163356	-3.03971	0.00236804	0.00622804	2.20565
Swt1	3787.14	0.969865	0.126276	7.68053	1.58429e-14	4.15315e-13	12.3816				Plekhf2	3849.99	0.664931	0.108154	6.14803	7.84535e-10	7.20458e-09	8.14239			Sdha	334.953	-0.496712	0.183018	-2.714	0.00664753	0.0158167	1.80088
Zfp871	379.301	0.969685	0.20341	4.76715	1.86853e-06	8.89502e-06	5.05085				Slc9a6	14931.9	0.674388	0.109701	6.14753	7.87005e-10	7.22383e-09	8.14123			Slc25a22	2713.81	-0.496882	0.112173	-4.42961	9.44057e-06	3.98221e-05	4.39988
2810049E08Rik	2608.77	0.969587	0.13952	6.94946	3.66676e-12	5.5926e-11	10.2524				Vcpip1	1245.79	0.773687	0.125932	6.14371	8.06164e-10	7.38563e-09	8.13161			Bphl	934.551	-0.497238	0.141941	-3.50314	0.000459811	0.00140529	2.85223
Camkmt	405.758	0.968813	0.181824	5.3283	9.91384e-08	5.98304e-07	6.22308				Lnpk	997.1	0.839468	0.136686	6.14157	8.17108e-10	7.47879e-09	8.12617			Strada	7310.41	-0.497451	0.102129	-4.87083	1.11133e-06	5.50641e-06	5.25913
Dmac2l	702.476	0.968812	0.161971	5.9814	2.21223e-09	1.85497e-08	7.73166				Gm16630	3426.14	0.718733	0.117053	6.14024	8.23952e-10	7.53785e-09	8.12275			Trmt9b	225.394	-0.497667	0.217691	-2.28612	0.0222471	0.0463387	1.33406
Pdcl	630.102	0.968777	0.173313	5.58976	2.27383e-08	1.55903e-07	6.80714				Lx3_Mus:L1:LINE	459.148	1.09129	0.17773	6.14014	8.24511e-10	7.53939e-09	8.12266			Efcab6	1205.43	-0.498174	0.140558	-3.54425	0.000393734	0.00122094	2.91331
AI504432	56.0185	0.9683	0.387312	2.50005	0.0124174	0.027643	1.55842				Mir128-1	1022.88	1.02396	0.166804	6.13871	8.31921e-10	7.59954e-09	8.11921			Aph1a	437.778	-0.498596	0.182141	-2.73742	0.00619227	0.0148507	1.82825
Zfp984	56.5279	0.968288	0.386142	2.5076	0.0121556	0.0271258	1.56662				Chpt1	1209.09	0.88095	0.14352	6.13816	8.34823e-10	7.61564e-09	8.11829			Ddost	1585.6	-0.498692	0.114902	-4.34014	1.42394e-05	5.80833e-05	4.23595
Gm3086	4137.82	0.967422	0.127009	7.61693	2.59785e-14	6.41778e-13	12.1926				Rab11fip2	680.596	0.991998	0.161637	6.13718	8.39993e-10	7.65195e-09	8.11623			Gls2	880.587	-0.499057	0.14177	-3.52019	0.000431236	0.00132657	2.87727
Zfp280c	4050.46	0.96727	0.132382	7.30666	2.7387e-13	5.40845e-12	11.2669				Sytl5	763.213	0.874534	0.142502	6.13698	8.41073e-10	7.65817e-09	8.11588			Ddx39a	787.05	-0.499137	0.166555	-2.99684	0.00272797	0.0070925	2.1492
BC024063	6204.86	0.967057	0.118793	8.1407	3.93009e-16	1.54749e-14	13.8104				E230029C05Rik	4064.14	0.763017	0.124333	6.13688	8.41574e-10	7.65912e-09	8.11582			Hira	753.327	-0.49922	0.165664	-3.01345	0.00258293	0.00674542	2.17099
Thoc1	15597.2	0.966886	0.122682	7.88126	3.24107e-15	1.01023e-13	12.9956				ORR1C2:ERVL-MaLR:LTR	559.364	1.13657	0.185231	6.13595	8.46506e-10	7.69873e-09	8.11358			Trmt2a	14842.2	-0.4993	0.11552	-4.3222	1.54482e-05	6.25384e-05	4.20385
Bend6	613.38	0.966693	0.154513	6.25639	3.93984e-10	3.88626e-09	8.41047				Tatdn1	1468.36	0.734474	0.119701	6.13591	8.46725e-10	7.69873e-09	8.11358			Rhob	1999.13	-0.499362	0.104741	-4.76758	1.86452e-06	8.8803e-06	5.05157
Ttc39aos1	1592.85	0.966156	0.143344	6.74011	1.58269e-11	2.12274e-10	9.6731				Slc25a36	2420.47	0.829471	0.135267	6.1321	8.67284e-10	7.87824e-09	8.10357			Rassf1	271.277	-0.499516	0.21038	-2.37436	0.0175795	0.037603	1.42478
1700007F19Rik	295.733	0.965856	0.202552	4.76843	1.85668e-06	8.84733e-06	5.05319				Acyp1	4664.78	0.690121	0.112592	6.12937	8.82257e-10	8.01047e-09	8.09634			Smyd2	7559.45	-0.500385	0.0996568	-5.02108	5.13817e-07	2.70346e-06	5.56808
Xaf1	557.616	0.965698	0.176872	5.45987	4.76471e-08	3.0623e-07	6.51395				Ankrd29	3083.98	0.720623	0.117581	6.12871	8.8592e-10	8.03316e-09	8.09511			Sox13	4416.47	-0.500475	0.114553	-4.36895	1.24848e-05	5.14155e-05	4.28891
Adgrl4	232.001	0.965549	0.216796	4.45371	8.43975e-06	3.60019e-05	4.44367				Akap11	1255.26	0.74668	0.121863	6.1272	8.94383e-10	8.10532e-09	8.09123			Asb1	3238.09	-0.500814	0.11553	-4.33493	1.45804e-05	5.93617e-05	4.22649
Pls1	3431.86	0.96445	0.132544	7.27643	3.42758e-13	6.65866e-12	11.1766				Tmem165	6799.43	0.631144	0.103011	6.12696	8.95766e-10	8.11404e-09	8.09076			Rfc2	4109.68	-0.500893	0.116329	-4.30584	1.66357e-05	6.68406e-05	4.17496
Cbll1	8084.54	0.964387	0.132614	7.27213	3.53874e-13	6.8072e-12	11.167				Mtus1	3331.45	0.738151	0.120632	6.11905	9.41323e-10	8.49878e-09	8.07064			Zbtb40	272.329	-0.500925	0.207564	-2.41335	0.0158066	0.0341898	1.4661
Sumo1	160.85	0.964052	0.253162	3.80805	0.000140068	0.000473511	3.32467				Lcp1	18509.7	0.671947	0.109819	6.11867	9.43593e-10	8.51529e-09	8.0698			Phf21b	527.632	-0.501184	0.168393	-2.97628	0.00291766	0.00753591	2.12286
G2e3	197.198	0.963553	0.23028	4.18426	2.86101e-05	0.00010959	3.96023				Charlie30a:hAT-Charlie:DNA	302.642	1.23736	0.202263	6.11758	9.50086e-10	8.56987e-09	8.06703			Atn1	826.646	-0.501226	0.138252	-3.62546	0.000288444	0.000916844	3.0377
Dipk2a	10193.9	0.963382	0.12538	7.6837	1.54563e-14	4.07397e-13	12.39				Galnt13	5867.33	0.769056	0.125734	6.11654	9.56305e-10	8.62194e-09	8.06439			Smarcd3	3869.59	-0.50133	0.103836	-4.82808	1.37855e-06	6.72e-06	5.17263
Cbln4	52.5204	0.963366	0.414458	2.3244	0.0201041	0.0424107	1.37252				L1MEi:L1:LINE	276.64	1.32995	0.217658	6.11028	9.94592e-10	8.95458e-09	8.04795			Ccdc65	3260	-0.501599	0.10789	-4.64916	3.33282e-06	1.52161e-05	4.8177
Gm5148	25115.2	0.963221	0.119334	8.07166	6.93485e-16	2.56816e-14	13.5904				Plcxd2	3497.46	0.674211	0.110354	6.10951	9.99399e-10	8.98528e-09	8.04647			Arhgef2	464.484	-0.501773	0.169701	-2.95681	0.00310844	0.00797849	2.09808
Olfm3	2111.06	0.962812	0.129331	7.44453	9.72875e-14	2.09963e-12	11.6779				Bend7	2200.76	0.651733	0.106696	6.1083	1.00698e-09	9.04926e-09	8.04339			Cpt1c	8601.13	-0.501944	0.114576	-4.3809	1.1819e-05	4.89559e-05	4.3102
Pank3	873.661	0.962806	0.154646	6.22586	4.78915e-10	4.62472e-09	8.33492				Sp3	3737	0.74308	0.121682	6.10672	1.01699e-09	9.13492e-09	8.0393			Pigt	2115.45	-0.50202	0.105862	-4.7422	2.1141e-06	9.98274e-06	5.00075
Cdr1os	9229.4	0.962662	0.127472	7.55194	4.28834e-14	1.02147e-12	11.9908				Slco4c1	1425.22	0.900009	0.147385	6.1065	1.01842e-09	9.14349e-09	8.03889			Anapc15	1329.4	-0.502281	0.139774	-3.59351	0.000326249	0.00102602	2.98884
Zfp983	21277.8	0.962568	0.12332	7.80546	5.92849e-15	1.77065e-13	12.7519				MLT1O:ERVL-MaLR:LTR	449.06	1.13985	0.186782	6.10258	1.04371e-09	9.35747e-09	8.02884			Apex2	4128.64	-0.502321	0.110651	-4.5397	5.63336e-06	2.4736e-05	4.60667
Tlr7	621.479	0.962486	0.14945	6.44018	1.19335e-10	1.31795e-09	8.8801				C1d	5952.01	0.678375	0.111165	6.10241	1.04478e-09	9.36273e-09	8.0286			Wdr91	785.512	-0.502597	0.13385	-3.75493	0.00017339	0.000576283	3.23936
Rab10	106.681	0.962317	0.311367	3.09062	0.00199737	0.00534423	2.27211				Adgrg2	518.78	1.02783	0.168451	6.10162	1.04996e-09	9.4048e-09	8.02665			Slc27a4	1185.34	-0.502785	0.150931	-3.33123	0.000864637	0.00249287	2.6033
Pcdhb18	321.804	0.962134	0.20388	4.71912	2.36862e-06	1.10869e-05	4.95519				Fam8a1	1470.12	0.876838	0.143726	6.10076	1.05563e-09	9.44685e-09	8.02471			Srrt	7184.35	-0.50283	0.112501	-4.46957	7.8377e-06	3.3612e-05	4.47351
B2m	3451.92	0.962098	0.128431	7.49115	6.8274e-14	1.54248e-12	11.8118				Gabrb3	2105.2	0.795338	0.130379	6.10021	1.05929e-09	9.47081e-09	8.02361			Brms1	2792.66	-0.502841	0.114983	-4.37318	1.22447e-05	5.05563e-05	4.29622
Tmem88b	981.6	0.962001	0.149081	6.45286	1.09762e-10	1.22484e-09	8.91192				A230057D06Rik	1046.81	0.808028	0.13248	6.09925	1.0657e-09	9.52365e-09	8.0212			Tmcc2	25047.7	-0.503154	0.127363	-3.95055	7.79709e-05	0.000276234	3.55872
Kansl1l	2477.29	0.961991	0.148701	6.46932	9.84462e-11	1.10624e-09	8.95615				Npy5r	2929.3	0.909748	0.149182	6.09826	1.07231e-09	9.57392e-09	8.01891			Crat	4167.8	-0.503158	0.11872	-4.23819	2.25324e-05	8.8326e-05	4.05391
Otud6b	113.207	0.961982	0.306638	3.13719	0.00170573	0.00463004	2.33442				Casp2	13942.5	0.624138	0.102352	6.09797	1.07425e-09	9.58229e-09	8.01853			G6pc3	5063.8	-0.503258	0.0979211	-5.13942	2.75582e-07	1.52558e-06	5.81656
Terb1	810.181	0.961845	0.150704	6.38236	1.74385e-10	1.86714e-09	8.72882				Zfp72	30928.2	0.563493	0.0924376	6.09592	1.08808e-09	9.69223e-09	8.01358			Zfp385a	652.168	-0.503296	0.150215	-3.35051	0.000806627	0.00233855	2.63105
Uprt	1376.58	0.961773	0.126493	7.60334	2.88573e-14	7.07462e-13	12.1503				L1M3c:L1:LINE	226.871	1.33431	0.2189	6.09551	1.09091e-09	9.70849e-09	8.01285			Uckl1	454.599	-0.503684	0.180145	-2.79599	0.00517404	0.0126541	1.89777
Stk26	2195.76	0.961418	0.152336	6.31117	2.76935e-10	2.83008e-09	8.5482				Pcm1	2188.73	0.713234	0.117019	6.09503	1.0942e-09	9.73331e-09	8.01174			Sh2d3c	625.525	-0.503783	0.15492	-3.25189	0.00114641	0.00322244	2.49181
Phospho2	353.872	0.960437	0.206643	4.6478	3.35486e-06	1.53095e-05	4.81504				Gm3134	2590.08	0.854795	0.140286	6.09321	1.10667e-09	9.83104e-09	8.0074			Rps2	619.025	-0.503833	0.155485	-3.2404	0.00119361	0.00334341	2.47581
Diaph2	4388.56	0.96029	0.120099	7.99579	1.28747e-15	4.51645e-14	13.3452				Zfp976	13874.1	0.713949	0.117171	6.09321	1.10672e-09	9.83104e-09	8.0074			Mcoln1	533.819	-0.504023	0.163132	-3.08965	0.00200389	0.00535797	2.271
Gm33989	1205.33	0.959578	0.149159	6.43324	1.24911e-10	1.37717e-09	8.86101				Gm15881	1455.07	0.881804	0.144737	6.09244	1.11205e-09	9.87386e-09	8.00551			Pisd-ps3	2384.46	-0.504643	0.116535	-4.3304	1.48841e-05	6.04704e-05	4.21846
Tmem106b	1041.52	0.959299	0.141428	6.78294	1.17752e-11	1.61932e-10	9.79067				Rab2b	4793.94	0.687057	0.112815	6.09013	1.12817e-09	1.00124e-08	7.99946			Bcl9l	1934.85	-0.504721	0.121587	-4.1511	3.3088e-05	0.000125398	3.90171
Gm30731	105.254	0.958865	0.30401	3.15406	0.00161015	0.00439908	2.35664				Cbfb	4062.97	0.691454	0.113551	6.08938	1.1335e-09	1.00458e-08	7.99802			Tbc1d9	550.092	-0.504789	0.186093	-2.71256	0.00667652	0.0158766	1.79924
Ctdspl2	289.328	0.95866	0.184334	5.20066	1.98583e-07	1.12994e-06	5.94694				Capn7	4778.64	0.675366	0.111072	6.08042	1.19868e-09	1.05701e-08	7.97592			Diablo	1725.41	-0.50492	0.11177	-4.5175	6.25736e-06	2.73082e-05	4.56371
Rgs17	1813.94	0.958375	0.13144	7.29132	3.06927e-13	6.01815e-12	11.2205				Papolg	1616.94	0.80366	0.132174	6.08034	1.19927e-09	1.05705e-08	7.97591			Phyhd1	516.913	-0.505158	0.178598	-2.82846	0.0046772	0.0115621	1.93696
Prrg1	1375.86	0.958371	0.141443	6.77567	1.23833e-11	1.696e-10	9.77057				Appl1	20726.8	0.649768	0.106909	6.07775	1.21881e-09	1.07378e-08	7.96908			Hnrnph3	591.418	-0.505201	0.14995	-3.36914	0.000754039	0.00219798	2.65798
Hells	80.1311	0.958136	0.347338	2.75851	0.00580656	0.0140374	1.85271				Htr5a	16394.7	0.640654	0.105515	6.0717	1.26565e-09	1.1125e-08	7.9537			Eid2	954.335	-0.505664	0.141542	-3.57254	0.000353537	0.00110518	2.95657
Gm5141	1713.11	0.958002	0.131576	7.28098	3.31402e-13	6.45866e-12	11.1899				Inhba	1926.03	0.954687	0.157238	6.07159	1.26653e-09	1.11277e-08	7.95359			Htra2	919.855	-0.505887	0.1445	-3.50096	0.000463584	0.00141413	2.84951
Gm2102	172.1	0.957744	0.270455	3.54124	0.000398257	0.00123358	2.90883				Clec5a	824.128	0.992989	0.163623	6.06876	1.28898e-09	1.13198e-08	7.94616			Arhgef18	760.253	-0.506053	0.153447	-3.2979	0.000974116	0.00277985	2.55598
Lrif1	561.985	0.957238	0.160519	5.9634	2.47046e-09	2.05099e-08	7.68804				Phex	442.078	1.03084	0.169923	6.06649	1.30736e-09	1.14707e-08	7.94041			Senp3	416.409	-0.506404	0.17346	-2.91943	0.00350667	0.00890739	2.05025
Yme1l1	566.493	0.956966	0.168323	5.68529	1.30591e-08	9.41211e-08	7.02631				Csnk1g3	1233.1	0.868629	0.143245	6.06393	1.32832e-09	1.16335e-08	7.93429			St3gal4	423.036	-0.506449	0.174123	-2.90856	0.00363093	0.00918635	2.03686
Hhip	3035.79	0.956827	0.131231	7.29118	3.07263e-13	6.01861e-12	11.2205				Ikzf5	4407.99	0.751609	0.123983	6.06219	1.34276e-09	1.17387e-08	7.93038			Atg16l1	428.969	-0.506798	0.178397	-2.84084	0.0044995	0.0111614	1.95228
Tmx3	2448.57	0.955936	0.139439	6.85558	7.10261e-12	1.02115e-10	9.99091				Ankhd1	7533.27	0.679405	0.112229	6.05373	1.41529e-09	1.23448e-08	7.90852			Zfp768	21217.6	-0.507146	0.0976745	-5.1922	2.07818e-07	1.17862e-06	5.92863
Zfp945	286.862	0.955925	0.237826	4.01943	5.83388e-05	0.000211458	3.67478				Tmem230	8157.25	0.743949	0.122898	6.05338	1.41834e-09	1.23602e-08	7.90798			Cemip2	5288.04	-0.507385	0.104073	-4.87527	1.08657e-06	5.39345e-06	5.26813
Kcnj13	1759.85	0.955886	0.130922	7.30119	2.85223e-13	5.61962e-12	11.2503				Hspa13	3587.49	0.719908	0.118926	6.05342	1.41804e-09	1.23602e-08	7.90798			Ppp1r8	695.834	-0.50739	0.17091	-2.96876	0.00299002	0.00769808	2.11362
Gm16386	795.456	0.95575	0.144933	6.59444	4.26853e-11	5.17968e-10	9.2857				RLTR13B3:ERVK:LTR	186.29	1.69408	0.279883	6.0528	1.42354e-09	1.23999e-08	7.90658			Apmap	260.617	-0.507474	0.219224	-2.31486	0.0206204	0.0433632	1.36288
Ppig	1673.6	0.955495	0.143926	6.63877	3.16313e-11	3.95525e-10	9.40283				1700016K19Rik	2022.44	0.709246	0.117224	6.05035	1.44536e-09	1.25786e-08	7.90037			Eepd1	253.103	-0.507814	0.211487	-2.40115	0.0163435	0.035205	1.4534
Wac	85.2679	0.955113	0.338017	2.82564	0.00471868	0.0116527	1.93357				Zfp91	1725.01	0.859229	0.142062	6.04825	1.46428e-09	1.2726e-08	7.89531			Rcl1	3333.14	-0.50786	0.0978525	-5.19005	2.10233e-07	1.19021e-06	5.92438
Fut9	3560.11	0.954822	0.13095	7.29151	3.065e-13	6.01588e-12	11.2207				Cntnap5b	3536.41	0.714312	0.118108	6.04794	1.46706e-09	1.27439e-08	7.8947			Rnaseh2a	1138.72	-0.507865	0.140307	-3.61966	0.000294985	0.000935937	3.02875
Inhba	1926.03	0.954687	0.157238	6.07159	1.26653e-09	1.11277e-08	7.95359				Stt3a	1554.13	0.784212	0.129675	6.04751	1.471e-09	1.27672e-08	7.89391			Wdfy2	25994.3	-0.508037	0.102255	-4.96833	6.75317e-07	3.47919e-06	5.45852
Ttc14	3083.18	0.954331	0.143559	6.64765	2.97816e-11	3.75069e-10	9.42589				Kpna1	1572.91	0.802535	0.132713	6.04713	1.47446e-09	1.27915e-08	7.89308			Miat	10927.2	-0.508155	0.114371	-4.44304	8.86959e-06	3.76441e-05	4.4243
Mospd2	871.988	0.953928	0.147249	6.47832	9.27522e-11	1.04837e-09	8.97949				Mier1	870.667	0.810057	0.13397	6.04657	1.47958e-09	1.28301e-08	7.89177			Anapc5	481.498	-0.508276	0.190997	-2.66118	0.00778677	0.0182394	1.73899
A830018L16Rik	2865.94	0.953781	0.127235	7.4962	6.56964e-14	1.49771e-12	11.8246				UCON39:TcMar-Tigger:DNA	203.231	1.49036	0.246483	6.04649	1.48034e-09	1.2831e-08	7.89174			Sertm1	1457.03	-0.508281	0.113627	-4.47324	7.70441e-06	3.31066e-05	4.48008
6330415B21Rik	2618.99	0.953675	0.140049	6.80959	9.78806e-12	1.36453e-10	9.86502				Cul5	6113.5	0.715639	0.118388	6.04488	1.4952e-09	1.29501e-08	7.88773			Khk	1701.51	-0.508493	0.129497	-3.92667	8.61312e-05	0.000302098	3.51985
Gm29514	399.471	0.953258	0.184641	5.16277	2.43321e-07	1.36076e-06	5.86622				Car8	10536.2	0.70975	0.117414	6.04486	1.49543e-09	1.29501e-08	7.88773			Bcl2l2	232.855	-0.50853	0.221718	-2.29359	0.021814	0.045571	1.34131
Zfp943	188.636	0.953192	0.279361	3.41205	0.000644769	0.00190595	2.71989				Plcxd3	1207.52	0.878803	0.145429	6.04283	1.51433e-09	1.30961e-08	7.88286			Coq8a	261.338	-0.508682	0.204343	-2.48935	0.0127976	0.0283357	1.54767
AI593442	2230.81	0.953089	0.135975	7.0093	2.39518e-12	3.81293e-11	10.4187				Tm9sf3	34334.4	0.630605	0.104366	6.04228	1.51954e-09	1.31353e-08	7.88156			Prrc2a	2550	-0.508692	0.121582	-4.18395	2.86483e-05	0.000109714	3.95974
Tbc1d8b	299.912	0.952836	0.210189	4.53323	5.80894e-06	2.54491e-05	4.59433				C130071C03Rik	13874.8	0.62858	0.104107	6.0378	1.56226e-09	1.34925e-08	7.86991			Scrt1	1093.33	-0.508766	0.138947	-3.66157	0.000250673	0.00080783	3.09268
Cd53	769.116	0.952667	0.167986	5.6711	1.41885e-08	1.0137e-07	6.99409				RLTR19B:ERVK:LTR	141.535	1.89703	0.3142	6.03763	1.56393e-09	1.35009e-08	7.86964			Ddx18	353.917	-0.509097	0.203562	-2.50095	0.0123862	0.0275798	1.55941
D4Ertd617e	61.728	0.951613	0.389081	2.4458	0.0144533	0.0315741	1.50067				Nexmif	3887.43	0.773271	0.128123	6.03539	1.58584e-09	1.36656e-08	7.86437			Ttll1	629.43	-0.509161	0.167387	-3.04182	0.00235152	0.00619219	2.20816
Mir568	249.041	0.951204	0.220676	4.31041	1.62951e-05	6.56226e-05	4.18295				Rasgrp3	4999.04	0.730678	0.121094	6.03399	1.5996e-09	1.3769e-08	7.8611			Ssu72	1255.01	-0.509231	0.142775	-3.56666	0.000361556	0.00112823	2.9476
Ccdc88a	528.111	0.950949	0.173768	5.47251	4.43693e-08	2.87077e-07	6.542				Gng2	2208.44	0.690046	0.114361	6.03395	1.59999e-09	1.3769e-08	7.8611			Cmss1	390.091	-0.509387	0.177333	-2.87248	0.00407264	0.0101837	1.99209
Mir5116	1556.66	0.950779	0.131731	7.21757	5.2926e-13	9.82823e-12	11.0075				Tmco1	1027.7	0.759863	0.125937	6.03368	1.60268e-09	1.37849e-08	7.8606			5031434O11Rik	704.487	-0.509434	0.15262	-3.33792	0.000844089	0.002438	2.61297
Eif3j1	953.92	0.950683	0.141781	6.70529	2.01006e-11	2.62929e-10	9.58016				Cntn4	17181.3	0.657696	0.109005	6.03362	1.60326e-09	1.37849e-08	7.8606			Fxyd7	2446.74	-0.509445	0.10755	-4.73683	2.17091e-06	1.02285e-05	4.99019
Ap1s2	68.9121	0.950337	0.377406	2.51808	0.0117998	0.0264112	1.57821				Ube2d3	517.148	1.00583	0.166726	6.03287	1.6107e-09	1.38427e-08	7.85878			Cndp2	8984.27	-0.509563	0.11289	-4.51381	6.36736e-06	2.77318e-05	4.55702
Chm	667.906	0.950175	0.161426	5.88614	3.95309e-09	3.1452e-08	7.50235				Six4	24296	0.605032	0.100352	6.02908	1.64899e-09	1.41466e-08	7.84935			Galnt10	331.689	-0.50988	0.194441	-2.62228	0.00873429	0.0201989	1.69467
Bmi1	3858.88	0.950162	0.122624	7.74856	9.29417e-15	2.58761e-13	12.5871				Ptma-ps2	2890.26	0.769196	0.127614	6.02751	1.66505e-09	1.42653e-08	7.84572			P3h3	358.652	-0.510112	0.180814	-2.8212	0.0047845	0.0117986	1.92817
Akap7	24030.5	0.949696	0.134624	7.05442	1.73324e-12	2.84606e-11	10.5458				Zfp65	3995.43	0.675254	0.112097	6.02385	1.70321e-09	1.45664e-08	7.83665			Pdgfb	534.101	-0.510148	0.163974	-3.11115	0.00186361	0.00501556	2.29968
Gm13570	3376.74	0.949199	0.130509	7.27307	3.51409e-13	6.77331e-12	11.1692				Nkrf	822.793	0.881574	0.14636	6.02331	1.70886e-09	1.46082e-08	7.8354			Npepl1	1052.41	-0.510212	0.125536	-4.06427	4.81823e-05	0.000177106	3.75177
Cycs	1335.53	0.94868	0.1584	5.98914	2.10953e-09	1.77503e-08	7.7508				Zfp386	3716.1	0.63395	0.105253	6.02313	1.7108e-09	1.46183e-08	7.8351			Thoc3	7027.75	-0.510469	0.102932	-4.95928	7.07551e-07	3.63168e-06	5.43989
Gm10910	3460.5	0.948467	0.135214	7.01457	2.30658e-12	3.68709e-11	10.4333				Selenot	5087.21	0.727606	0.12081	6.02273	1.71504e-09	1.46481e-08	7.83422			Arfip2	471.916	-0.510495	0.169846	-3.00563	0.00265034	0.00690369	2.16092
Slc25a40	1107.99	0.94787	0.14361	6.60029	4.10368e-11	4.99851e-10	9.30116				Alg14	2560.75	0.76931	0.127812	6.01906	1.75432e-09	1.49439e-08	7.82554			Cacna1i	942.326	-0.51075	0.140807	-3.6273	0.000286399	0.000911163	3.0404
Rabgap1l	1446.96	0.947863	0.128664	7.36695	1.74571e-13	3.57101e-12	11.4472				X6A_LINE:CR1:LINE	556.876	1.1481	0.190855	6.01555	1.7928e-09	1.52339e-08	7.81719			Smim1	3258.63	-0.511239	0.108007	-4.73337	2.2082e-06	1.03839e-05	4.98364
Hectd2	2346.45	0.947376	0.135473	6.99309	2.68903e-12	4.23873e-11	10.3728				Mmgt1	1398.79	0.752119	0.12503	6.01552	1.7931e-09	1.52339e-08	7.81719			Nphp1	929.016	-0.511554	0.146748	-3.48594	0.000490403	0.00148771	2.82748
6530403H02Rik	5874.95	0.946721	0.109015	8.68436	3.8089e-18	2.5517e-16	15.5932				Sema5a	5310.76	0.750959	0.124848	6.015	1.79882e-09	1.52757e-08	7.816			Zfp862-ps	1690.8	-0.511572	0.13337	-3.83574	0.000125186	0.000427525	3.36904
Ogn	1477.1	0.946621	0.125785	7.5257	5.24398e-14	1.22639e-12	11.9114				Mascrna	2022.72	0.816895	0.135864	6.0126	1.82569e-09	1.54902e-08	7.80994			Taz	1880.75	-0.511674	0.11608	-4.40793	1.04363e-05	4.37354e-05	4.35917
Gm29729	348.447	0.946405	0.199553	4.74261	2.10978e-06	9.96479e-06	5.00153				Basp1	74494	0.659577	0.109704	6.01232	1.82886e-09	1.55103e-08	7.80938			Abca3	3157.02	-0.511772	0.107925	-4.74191	2.11717e-06	9.99481e-06	5.00023
Kif11	2235.86	0.946359	0.141112	6.70642	1.99461e-11	2.61263e-10	9.58292				Rasa1	1168.74	0.750265	0.124805	6.01148	1.83836e-09	1.55841e-08	7.80732			Fitm2	4519.46	-0.511776	0.106199	-4.81904	1.44253e-06	7.0018e-06	5.15479
Vps29	89.4963	0.946074	0.334456	2.8287	0.00467377	0.0115565	1.93717				RLTR49:ERVK:LTR	213.968	1.43728	0.23914	6.01022	1.85273e-09	1.5699e-08	7.80413			Tbrg1	434.589	-0.511833	0.164592	-3.10971	0.0018727	0.0050379	2.29775
Xpr1	1235.56	0.946052	0.14846	6.37245	1.86037e-10	1.9809e-09	8.70314				Rspry1	1611.58	0.750105	0.124869	6.00711	1.88859e-09	1.59818e-08	7.79637			Sugp2	784.164	-0.512144	0.184738	-2.77227	0.00556664	0.0135098	1.86935
Tmed5	871.567	0.94582	0.164418	5.75254	8.7913e-09	6.55407e-08	7.18349				Fyttd1	5061.91	1.00089	0.166642	6.00621	1.89911e-09	1.60637e-08	7.79415			Nudt18	4487.42	-0.512248	0.106797	-4.79646	1.61498e-06	7.75302e-06	5.11053
Gm17695	110.439	0.945641	0.303289	3.11795	0.00182112	0.0049149	2.30848				L1M3a:L1:LINE	438.113	1.32302	0.220412	6.00247	1.94344e-09	1.64171e-08	7.7847			Mthfr	2510.1	-0.512324	0.123221	-4.15778	3.21349e-05	0.000122122	3.91321
Uba6	22774.8	0.945604	0.128613	7.35231	1.94804e-13	3.93558e-12	11.405				Plch1	107177	0.657772	0.109729	5.99451	2.04104e-09	1.72265e-08	7.7638			Als2	29063.5	-0.512818	0.0982587	-5.21905	1.79839e-07	1.02992e-06	5.9872
Dcx	8671.6	0.944891	0.121438	7.78082	7.20581e-15	2.08752e-13	12.6804				Kdm7a	691.277	0.843011	0.140654	5.9935	2.0537e-09	1.73258e-08	7.76131			Zbtb38	1845.76	-0.512939	0.135788	-3.77749	0.000158418	0.000530461	3.27535
Thoc2	1889.71	0.944676	0.142465	6.63095	3.33528e-11	4.15435e-10	9.3815				Lmo3	1583.06	0.849014	0.141658	5.99341	2.05481e-09	1.73276e-08	7.76126			Hdac11	2053.77	-0.513248	0.113432	-4.52473	6.0472e-06	2.64449e-05	4.57766
A630026N12Rik	51.5365	0.943916	0.405634	2.32701	0.0199645	0.0421486	1.37522				Tcea1	676.809	0.930555	0.155328	5.99089	2.08692e-09	1.75907e-08	7.75472			Sil1	1262.48	-0.51326	0.138389	-3.70881	0.000208232	0.000681995	3.16622
Zfp820	1919.18	0.943783	0.136611	6.90855	4.89644e-12	7.27267e-11	10.1383				Gbp9	5015.43	0.747571	0.124813	5.98954	2.1044e-09	1.77204e-08	7.75153			Trib1	22923.2	-0.513318	0.103771	-4.94664	7.55068e-07	3.85812e-06	5.41362
Mettl23	315.121	0.943003	0.206664	4.56299	5.04312e-06	2.23426e-05	4.65087				Gria3	14775.6	0.618689	0.103296	5.98948	2.10507e-09	1.77204e-08	7.75153			Wipi2	2142.17	-0.513478	0.119329	-4.30303	1.68475e-05	6.76493e-05	4.16974
Nrep	146.675	0.942825	0.337206	2.79599	0.00517405	0.0126541	1.89777				Cycs	1335.53	0.94868	0.1584	5.98914	2.10953e-09	1.77503e-08	7.7508			Galnt9	315.425	-0.51355	0.198893	-2.58204	0.00982173	0.0224049	1.64966
Pcmtd1	615.493	0.942269	0.182309	5.16852	2.35959e-07	1.32458e-06	5.87792				Slc2a13	7959.95	0.663939	0.110898	5.98692	2.13854e-09	1.79786e-08	7.74524			Hsp90ab1	2662.79	-0.513622	0.111269	-4.61605	3.91111e-06	1.76765e-05	4.7526
Zfp946	839.802	0.942065	0.168075	5.60501	2.08245e-08	1.44061e-07	6.84145				Idh3g	5061.2	0.605859	0.101207	5.98634	2.14619e-09	1.80351e-08	7.74388			Mideas	298.502	-0.513726	0.217066	-2.36669	0.0179481	0.0383193	1.41658
Peg10	936.949	0.941788	0.150551	6.25562	3.9595e-10	3.90235e-09	8.40867				Ammecr1	8743.58	0.665005	0.111112	5.985	2.16384e-09	1.81755e-08	7.74051			Josd1	1112.01	-0.513878	0.137764	-3.73015	0.000191369	0.000630942	3.20001
Fsd1l	7226.9	0.941404	0.124714	7.54848	4.40376e-14	1.04638e-12	11.9803				Senp8	672.56	0.89599	0.149774	5.98228	2.20033e-09	1.8466e-08	7.73363			Dpm2	1002.8	-0.514053	0.148758	-3.45564	0.000548996	0.00164759	2.78315
Gm36298	297.544	0.941208	0.208679	4.51032	6.47306e-06	2.81667e-05	4.55026				Maoa	10045.8	0.730161	0.12206	5.98196	2.20463e-09	1.8494e-08	7.73297			Faim2	255.541	-0.514121	0.207775	-2.47441	0.0133457	0.0294243	1.53129
Znf41-ps	34596.9	0.941048	0.118875	7.9163	2.44687e-15	7.92112e-14	13.1012				Dmac2l	702.476	0.968812	0.161971	5.9814	2.21223e-09	1.85497e-08	7.73166			Pcif1	449.851	-0.514176	0.166714	-3.08419	0.00204109	0.00544461	2.26403
Stxbp6	156.344	0.941036	0.262967	3.57853	0.000345527	0.00108171	2.96589				Cep57	17398.9	0.685559	0.114651	5.9795	2.23818e-09	1.8751e-08	7.72698			Ccdc9b	2063.88	-0.514332	0.122319	-4.20485	2.61257e-05	0.000100996	3.9957
Aasdhppt	406.981	0.940562	0.174123	5.40171	6.60089e-08	4.11495e-07	6.38564				Kbtbd3	1110.87	0.869773	0.145483	5.97851	2.25182e-09	1.88407e-08	7.7249			Vash1	6000.48	-0.51478	0.110406	-4.66259	3.12249e-06	1.43135e-05	4.84426
Smarcad1	717.909	0.940154	0.204744	4.59186	4.39317e-06	1.97075e-05	4.70537				Lats1	2390.42	0.761425	0.127459	5.97389	2.31666e-09	1.93413e-08	7.71352			Wnk4	883.983	-0.515023	0.151331	-3.40328	0.000665813	0.00196095	2.70753
Dok6	4535.92	0.94005	0.127756	7.35817	1.86446e-13	3.78378e-12	11.4221				Klhl31	649.18	1.03528	0.173303	5.9738	2.31796e-09	1.93437e-08	7.71346			Pigo	12584.5	-0.515136	0.104313	-4.93836	7.87806e-07	4.02008e-06	5.39576
Cnep1r1	70.9819	0.939621	0.37681	2.49362	0.0126448	0.0280616	1.55189				Gca	467.627	0.974922	0.163226	5.97284	2.33157e-09	1.94489e-08	7.7111			Tmem164	2200.95	-0.515247	0.106251	-4.84935	1.23869e-06	6.09519e-06	5.21501
Emc2	2456.15	0.939583	0.139149	6.75236	1.45456e-11	1.96528e-10	9.70658				Tmem59	1125.35	0.858044	0.143673	5.97219	2.34091e-09	1.951e-08	7.70974			Mtfmt	4176.28	-0.515301	0.112858	-4.5659	4.97352e-06	2.20697e-05	4.6562
Fastkd2	164.418	0.938959	0.247707	3.79061	0.000150277	0.000505381	3.29638				Efhb	426.155	1.03331	0.173105	5.96927	2.38312e-09	1.98531e-08	7.70217			Brf2	290.088	-0.515967	0.206629	-2.49707	0.0125224	0.0278371	1.55538
Arhgap5	20820.3	0.938429	0.116451	8.05857	7.71941e-16	2.83153e-14	13.548				RLTR20D:ERVK:LTR	406.102	1.04227	0.174698	5.96613	2.42949e-09	2.0222e-08	7.69418			Cops6	904.772	-0.516086	0.131687	-3.91902	8.891e-05	0.000311274	3.50686
Trdmt1	271.782	0.93828	0.225543	4.16009	3.18126e-05	0.000121016	3.91716				Zyg11b	1057.32	0.807836	0.135441	5.96449	2.45393e-09	2.03991e-08	7.69039			Pacs1	1694.46	-0.516197	0.122703	-4.20686	2.58938e-05	0.000100139	3.9994
Ptchd1	2546.23	0.937924	0.149964	6.25432	3.99263e-10	3.92629e-09	8.40602				Lrif1	561.985	0.957238	0.160519	5.9634	2.47046e-09	2.05099e-08	7.68804			Sufu	560.384	-0.516296	0.187078	-2.75979	0.00578385	0.0139877	1.85425
Zfp300	661.998	0.937831	0.171911	5.45533	4.88816e-08	3.13018e-07	6.50443				Klhl20	5109.36	0.639334	0.107214	5.96315	2.47428e-09	2.05328e-08	7.68755			Sult4a1	645.579	-0.5165	0.164772	-3.13464	0.00172066	0.00466467	2.33118
Brwd3	2753.39	0.937723	0.143357	6.54116	6.10424e-11	7.14222e-10	9.14617				4933409K07Rik	11663.4	0.602271	0.101019	5.96194	2.49254e-09	2.06754e-08	7.68455			Hectd3	419.101	-0.51719	0.187421	-2.75951	0.00578884	0.013998	1.85393
Gab3	6490.4	0.937487	0.107025	8.75954	1.96048e-18	1.46044e-16	15.8355				Ythdc1	1395.3	0.804909	0.135042	5.96042	2.51586e-09	2.08509e-08	7.68087			Flrt1	1657.45	-0.517346	0.120002	-4.31114	1.62419e-05	6.54355e-05	4.18419
Rad51ap2	546.43	0.937428	0.17964	5.21837	1.805e-07	1.0334e-06	5.98573				Charlie12_Rodent:hAT-Charlie:DNA	355.4	1.15761	0.194389	5.95509	2.59925e-09	2.14867e-08	7.66783			Ticam1	1168.91	-0.517771	0.135715	-3.81513	0.000136112	0.000461294	3.33602
Sirt1	247.292	0.937297	0.218592	4.28789	1.8038e-05	7.21145e-05	4.14198				Tent4b	22106.6	0.649284	0.109068	5.95304	2.63205e-09	2.17392e-08	7.66276			Pcyox1l	1643.26	-0.517838	0.120875	-4.28408	1.83495e-05	7.32842e-05	4.13499
RLTR21:ERVK:LTR	1067.32	0.936124	0.135609	6.9031	5.08793e-12	7.5281e-11	10.1233				1810014B01Rik	984.894	0.838071	0.140798	5.95228	2.64425e-09	2.18306e-08	7.66093			Zc3h18	737.075	-0.517955	0.152019	-3.40718	0.00065638	0.00193553	2.7132
CYTB	886.738	0.93584	0.145275	6.44185	1.18028e-10	1.30576e-09	8.88414				Pign	7459.85	0.585049	0.0982924	5.95212	2.64687e-09	2.18429e-08	7.66069			Tppp3	3873.42	-0.518057	0.105152	-4.92674	8.36135e-07	4.24201e-06	5.37243
Mycbp	10416.9	0.935754	0.124427	7.52051	5.45644e-14	1.26534e-12	11.8978				Cyp4v3	1259.88	0.763732	0.128321	5.95172	2.6534e-09	2.18874e-08	7.65981			Glrx5	605.529	-0.518209	0.153772	-3.36998	0.000751742	0.00219195	2.65917
Gm31282	3871.86	0.935501	0.125992	7.42511	1.12688e-13	2.39979e-12	11.6198				RMER13A:ERVK:LTR	543.093	1.04521	0.175707	5.94861	2.70434e-09	2.22734e-08	7.65221			Cd83	591.888	-0.518457	0.206551	-2.51006	0.012071	0.0269496	1.56945
Cfap47	73.2567	0.935113	0.33851	2.76244	0.00573714	0.0138886	1.85734				Lmo4	1376.64	0.852772	0.143357	5.94858	2.7048e-09	2.22734e-08	7.65221			Tbc1d13	574.636	-0.518592	0.164573	-3.15114	0.00162637	0.00443674	2.35294
Fabp7	682.294	0.934912	0.17415	5.36843	7.94231e-08	4.88389e-07	6.31123				Oprk1	954.29	0.81116	0.136422	5.94597	2.74823e-09	2.26117e-08	7.64567			Dnlz	3164.02	-0.518771	0.0966934	-5.36511	8.09004e-08	4.96625e-07	6.30397
Arpp19	1437.66	0.934791	0.136789	6.83384	8.2674e-12	1.17374e-10	9.93043				Cdkn1c	4191.52	0.663013	0.111586	5.9417	2.82075e-09	2.31787e-08	7.63491			Tusc2	7388.68	-0.519419	0.113932	-4.55904	5.13882e-06	2.273e-05	4.6434
Usp45	50.3535	0.933651	0.405177	2.30431	0.0212055	0.0444234	1.35239				Ero1a	682.425	0.857402	0.144318	5.94107	2.83169e-09	2.32587e-08	7.63342			Ttc1	377.795	-0.519438	0.18052	-2.87746	0.00400897	0.0100453	1.99804
Gm32014	168.964	0.933588	0.299438	3.1178	0.00182205	0.00491633	2.30836				Rsu1	1342.47	0.687074	0.115732	5.93675	2.90732e-09	2.38392e-08	7.62271			Cox6b1	840.786	-0.519469	0.148899	-3.48874	0.000485298	0.00147361	2.83162
Gatm	1797.04	0.933424	0.141417	6.60051	4.09756e-11	4.99421e-10	9.30153				Atad2b	72183.4	0.632712	0.106591	5.93586	2.92304e-09	2.39478e-08	7.62073			Rbm45	1650.9	-0.519891	0.126407	-4.11284	3.90826e-05	0.000146107	3.83533
Ifi203	261.221	0.933333	0.250906	3.71986	0.000199335	0.000654744	3.18393				Cep83os	4816.76	0.710422	0.119685	5.93575	2.92512e-09	2.39547e-08	7.62061			Fzd1	501.339	-0.520393	0.174505	-2.98211	0.00286268	0.0074078	2.13031
BC031361	2106.98	0.932352	0.130533	7.14267	9.15331e-13	1.60403e-11	10.7948				5730480H06Rik	1576.22	0.838302	0.141266	5.9342	2.95275e-09	2.41707e-08	7.61671			Tor1b	1101.18	-0.520547	0.156274	-3.33098	0.000865397	0.00249469	2.60298
Taf9b	1204.98	0.93142	0.117119	7.95277	1.82391e-15	6.14146e-14	13.2117				Hnmt	607.231	0.906268	0.152748	5.9331	2.97269e-09	2.43236e-08	7.61397			Ncaph2	8977.39	-0.520683	0.0994411	-5.2361	1.64007e-07	9.47692e-07	6.02333
Gm13293	2180.33	0.931292	0.143322	6.4979	8.14481e-11	9.3096e-10	9.03107				Uggt2	1188.58	0.73765	0.124375	5.93087	3.01329e-09	2.46245e-08	7.60863			Stx1a	1722.94	-0.520991	0.119432	-4.36225	1.28733e-05	5.28574e-05	4.27689
C130060C02Rik	3853.26	0.931112	0.13455	6.92021	4.50986e-12	6.75569e-11	10.1703				Col11a1	1860.92	0.758477	0.127904	5.93005	3.02847e-09	2.47276e-08	7.60682			Xrcc6	2641.36	-0.52136	0.100706	-5.17705	2.25424e-07	1.26988e-06	5.89624
Fam126b	210.84	0.930738	0.301461	3.08742	0.00201902	0.00539468	2.26803				Mog	2337.41	0.845106	0.142612	5.92591	3.10577e-09	2.53159e-08	7.59661			Sowahb	2080.9	-0.521609	0.114121	-4.57067	4.8617e-06	2.16382e-05	4.66478
Tcea1	676.809	0.930555	0.155328	5.99089	2.08692e-09	1.75907e-08	7.75472				Dnttip2	45684.3	0.622362	0.105091	5.92213	3.17797e-09	2.58934e-08	7.58681			Noct	1247.8	-0.521734	0.140708	-3.70792	0.000208967	0.00068417	3.16484
Ube2w	3374.81	0.929968	0.11995	7.75299	8.97566e-15	2.51908e-13	12.5988				Apex1	5350.23	0.641127	0.108288	5.92059	3.20784e-09	2.61258e-08	7.58293			Pym1	562.39	-0.521842	0.176871	-2.95042	0.00317345	0.00812913	2.08996
Smim27	1364.37	0.929316	0.137134	6.77672	1.22937e-11	1.68702e-10	9.77288				L1_Mur1:L1:LINE	107.351	1.73547	0.293129	5.92049	3.2098e-09	2.61307e-08	7.58285			Ctdsp1	1720.93	-0.522188	0.116562	-4.4799	7.46767e-06	3.2161e-05	4.49267
Erbin	156.394	0.929041	0.242928	3.82435	0.000131119	0.000445702	3.35096				Glrb	2174.13	0.863697	0.14593	5.91856	3.24769e-09	2.6428e-08	7.57794			Kcnt1	5475.53	-0.522299	0.124412	-4.19815	2.69104e-05	0.000103738	3.98406
B230110C06Rik	1333.86	0.928881	0.138182	6.72213	1.79081e-11	2.36495e-10	9.62618				Snhg3	596.235	1.00108	0.169149	5.91834	3.25205e-09	2.64524e-08	7.57754			Brpf1	2346.37	-0.522473	0.111484	-4.68651	2.77903e-06	1.28643e-05	4.89061
Ceacam1	1806.96	0.928227	0.12937	7.175	7.23073e-13	1.29295e-11	10.8884				Cep295	4367.66	0.749524	0.126725	5.91457	3.32745e-09	2.70315e-08	7.56813			D130043K22Rik	2738.88	-0.522836	0.126657	-4.12798	3.65969e-05	0.000137507	3.86167
Brcc3	63.0684	0.928001	0.366627	2.53119	0.0113677	0.0255567	1.59249				MRLTR33:ERVK:LTR	232.182	1.73424	0.293227	5.91434	3.33201e-09	2.70571e-08	7.56772			Wscd2	41312.4	-0.522971	0.0984676	-5.3111	1.08967e-07	6.52516e-07	6.18541
Gpbp1	6665.06	0.927904	0.133712	6.93955	3.93347e-12	5.95234e-11	10.2253				Penelope1_Vert:Penelope:LINE	285.097	1.20885	0.204399	5.91416	3.33569e-09	2.70756e-08	7.56742			Rpap1	2581.73	-0.523168	0.108002	-4.84406	1.27215e-06	6.24073e-06	5.20476
Nudt4	3342.37	0.927145	0.128384	7.22163	5.13678e-13	9.57576e-12	11.0188				Gab1	2440.73	0.604106	0.102161	5.91329	3.35332e-09	2.71959e-08	7.5655			Mrpl43	1921.39	-0.523171	0.107249	-4.87809	1.07117e-06	5.32794e-06	5.27344
Ube3a	2991.27	0.926878	0.127643	7.26147	3.82905e-13	7.30738e-12	11.1362				Pak3	1218.57	0.703483	0.119013	5.91096	3.40127e-09	2.75385e-08	7.56006			Dalrd3	2966.91	-0.523266	0.107907	-4.84923	1.2394e-06	6.09713e-06	5.21487
Kitl	20407.9	0.926849	0.118602	7.81477	5.5065e-15	1.64973e-13	12.7826				RMER6D:ERVK:LTR	417.666	1.16579	0.197236	5.91064	3.40778e-09	2.75784e-08	7.55943			Hrh3	9069.99	-0.523588	0.091892	-5.69787	1.21317e-08	8.82611e-08	7.05423
Rbis	2073.4	0.926837	0.148952	6.22237	4.89706e-10	4.7242e-09	8.32567				Ipcef1	1525.18	0.848091	0.143545	5.9082	3.45862e-09	2.79208e-08	7.55407			Slc7a4	836.764	-0.52382	0.145712	-3.5949	0.000324511	0.00102089	2.99102
Eny2	12764.6	0.926585	0.114688	8.07919	6.5199e-16	2.43317e-14	13.6138				Rab30	2819.03	0.689101	0.116643	5.90776	3.46789e-09	2.79839e-08	7.55309			Tubgcp6	3289.28	-0.523969	0.110851	-4.72677	2.28115e-06	1.06982e-05	4.97069
Trat1	81599.6	0.926532	0.121324	7.63685	2.22603e-14	5.55615e-13	12.2552				MLT1F1:ERVL-MaLR:LTR	356.554	1.22019	0.206668	5.9041	3.54581e-09	2.85768e-08	7.54399			Hectd4	27907.2	-0.524	0.0933102	-5.61567	1.95797e-08	1.36379e-07	6.86525
Yipf5	436.346	0.926427	0.217809	4.2534	2.10547e-05	8.31926e-05	4.07992				4831440E17Rik	1011.84	0.882617	0.149508	5.90348	3.55907e-09	2.86597e-08	7.54273			Otud5	1540.56	-0.524376	0.125023	-4.19424	2.73792e-05	0.000105293	3.9776
Ubxn2b	4198.45	0.926309	0.121709	7.61087	2.72248e-14	6.69993e-13	12.1739				Aph1b	4371.09	0.744863	0.126175	5.9034	3.5608e-09	2.86617e-08	7.5427			Pfdn5	1184.67	-0.524378	0.13421	-3.90715	9.33925e-05	0.00032602	3.48676
Asb3	586.072	0.925952	0.189029	4.89846	9.65922e-07	4.84694e-06	5.31453				Nus1	1205.43	0.82314	0.139535	5.89917	3.65344e-09	2.93584e-08	7.53227			Dennd4b	2990.89	-0.524426	0.110431	-4.7489	2.04523e-06	9.67647e-06	5.01428
Kras	2135.56	0.925819	0.117159	7.90222	2.73978e-15	8.66579e-14	13.0622				Prune2	2929.17	0.624532	0.105871	5.89897	3.65779e-09	2.93811e-08	7.53193			Tbc1d9b	1127.81	-0.525008	0.13102	-4.00707	6.14764e-05	0.000222162	3.65333
Tfb2m	1114.58	0.925609	0.138633	6.6767	2.44375e-11	3.14541e-10	9.50232				Odr4	3959.41	0.728512	0.123517	5.89807	3.67768e-09	2.95286e-08	7.52976			Cnnm4	996.676	-0.525287	0.150094	-3.49971	0.000465761	0.0014201	2.84768
Fam241a	580.874	0.925413	0.172668	5.35949	8.34568e-08	5.1118e-07	6.29143				MTA_Mm:ERVL-MaLR:LTR	1299.96	1.04294	0.176878	5.89641	3.71494e-09	2.97906e-08	7.52592			Gps1	24957.7	-0.525319	0.129654	-4.05171	5.08445e-05	0.00018643	3.72948
Rac1	88.6363	0.924906	0.311084	2.97317	0.0029474	0.00760154	2.1191				MER45A:hAT-Tip100:DNA	736.988	1.22502	0.207806	5.895	3.74679e-09	2.99961e-08	7.52294			Eno2	3294.32	-0.525714	0.136434	-3.85324	0.000116567	0.000400471	3.39743
Sgk3	13106.7	0.924343	0.116915	7.9061	2.65572e-15	8.46933e-14	13.0722				Mpp5	2571.28	0.73461	0.124627	5.89448	3.75856e-09	3.00778e-08	7.52175			Mgst3	976.438	-0.52599	0.134868	-3.90004	9.61752e-05	0.000334947	3.47502
Brix1	207.011	0.924338	0.241105	3.83375	0.000126204	0.000430741	3.36578				Pkn2	1876.68	0.777998	0.132015	5.89325	3.78683e-09	3.02915e-08	7.51868			Slc25a28	1371.71	-0.526297	0.126818	-4.15003	3.32432e-05	0.000125961	3.89976
Gnpnat1	131.461	0.924008	0.306515	3.01456	0.00257349	0.00672349	2.1724				Fam135a	1260.48	0.878378	0.149126	5.89018	3.85775e-09	3.08205e-08	7.51116			Igf2r	896.759	-0.526451	0.140878	-3.73692	0.000186287	0.000615238	3.21096
Rtl4	1148.49	0.923692	0.129494	7.13307	9.81553e-13	1.71089e-11	10.7668				Magt1	823.798	0.838314	0.142322	5.89024	3.85627e-09	3.08205e-08	7.51116			Chid1	475.959	-0.526647	0.188074	-2.80021	0.00510699	0.0125144	1.90259
Mir466q	59.4377	0.923612	0.382731	2.41322	0.0158124	0.0341984	1.46599				Gpr63	9107.86	0.584914	0.0993172	5.88935	3.87719e-09	3.09502e-08	7.50934			Ifitm10	1962.71	-0.527148	0.130643	-4.03502	5.45987e-05	0.000198948	3.70126
Ddx60	71.9863	0.922895	0.359718	2.5656	0.0102996	0.0233899	1.63097				Usp33	2438.57	0.792187	0.134531	5.88853	3.89649e-09	3.10785e-08	7.50754			Npcd	416.231	-0.527256	0.183415	-2.87466	0.00404464	0.0101203	1.99481
Nat1	1533.66	0.922481	0.144381	6.3892	1.6676e-10	1.79414e-09	8.74614				Hsd17b11	3380.5	0.678019	0.115148	5.88825	3.90301e-09	3.11176e-08	7.50699			Hspa5	418.573	-0.527424	0.181493	-2.90602	0.00366057	0.00924923	2.03389
Chic1	56.8749	0.922201	0.405709	2.27306	0.0230227	0.0477582	1.32095				Tmem97	42647.3	0.608083	0.103291	5.88707	3.93112e-09	3.13159e-08	7.50424			Ncapd2	61025	-0.527526	0.0928869	-5.67923	1.35302e-08	9.71899e-08	7.01238
Ccne2	107.937	0.92211	0.321662	2.8667	0.00414776	0.0103568	1.98478				Chm	667.906	0.950175	0.161426	5.88614	3.95309e-09	3.1452e-08	7.50235			Dclk3	747.965	-0.527762	0.138639	-3.80675	0.000140807	0.000475785	3.32259
Cacybp	616.958	0.921676	0.170864	5.39421	6.88263e-08	4.27676e-07	6.36888				Spred1	2201.54	0.682355	0.116014	5.88168	4.0612e-09	3.22456e-08	7.49153			Jun	1174.99	-0.527792	0.120567	-4.37757	1.2001e-05	4.96455e-05	4.30412
Rif1	314.888	0.921183	0.18184	5.0659	4.0648e-07	2.17669e-06	5.6622				Ggps1	475.684	0.984057	0.167394	5.8787	4.13499e-09	3.2818e-08	7.48389			Klhdc8a	394.16	-0.527819	0.189587	-2.78405	0.00536851	0.0130816	1.88334
Gm3325	929.298	0.920757	0.13839	6.65336	2.8648e-11	3.61738e-10	9.44161				Togaram1	5253.87	0.677134	0.115188	5.87851	4.13977e-09	3.28424e-08	7.48357			Rnf167	5059.69	-0.528078	0.0966739	-5.46247	4.69549e-08	3.02348e-07	6.51949
Eif5	551.706	0.920599	0.170912	5.38641	7.18803e-08	4.45936e-07	6.35073				Gabra4	7805.32	0.555023	0.094429	5.87768	4.16067e-09	3.29811e-08	7.48173			Samd12	1846.13	-0.528123	0.109512	-4.8225	1.41768e-06	6.89505e-06	5.16146
Neto2	427.658	0.920233	0.235999	3.8993	9.64702e-05	0.000335792	3.47393				Gm6277	3952.07	0.596307	0.101464	5.87704	4.17659e-09	3.30801e-08	7.48043			Nrbf2	2135.15	-0.528623	0.113914	-4.64054	3.47498e-06	1.5824e-05	4.80068
Calm2	1738.27	0.920229	0.136208	6.75607	1.41785e-11	1.92377e-10	9.71585				Cox20	3021.84	0.700216	0.119175	5.87553	4.21503e-09	3.33572e-08	7.47681			Dync1h1	2122.87	-0.528685	0.109155	-4.84342	1.27622e-06	6.25753e-06	5.2036
Ccdc66	2016.76	0.919805	0.13294	6.91895	4.55004e-12	6.80003e-11	10.1675				LTR37B:ERV1:LTR	150.894	1.68309	0.286606	5.87248	4.29323e-09	3.39621e-08	7.469			Trim27	1709.47	-0.528706	0.136551	-3.87186	0.000108007	0.000373121	3.42815
Mageb16-ps1	721.398	0.919389	0.144826	6.34822	2.17827e-10	2.28783e-09	8.64058				Alg11	1319.85	0.745631	0.12699	5.87157	4.31688e-09	3.41212e-08	7.46698			Mpv17	43711.1	-0.528999	0.101062	-5.23442	1.65504e-07	9.55488e-07	6.01977
Gvin1	3688.9	0.919131	0.136521	6.73253	1.66738e-11	2.21712e-10	9.65421				Shprh	27009.2	0.55883	0.0952261	5.86846	4.39868e-09	3.47393e-08	7.45918			Vstm5	2818.22	-0.5291	0.109679	-4.82406	1.40664e-06	6.84656e-06	5.16453
Hccs	3233.69	0.919039	0.123042	7.46931	8.06189e-14	1.77767e-12	11.7501				Gm30189	1104.31	0.862994	0.147092	5.86704	4.43634e-09	3.50081e-08	7.45583			Socs7	1389.53	-0.529205	0.12523	-4.22585	2.38037e-05	9.28003e-05	4.03245
Vmn2r84	162.441	0.917974	0.291268	3.15165	0.00162351	0.00442994	2.3536				Cd164	2007.05	0.712976	0.121585	5.86403	4.5177e-09	3.55919e-08	7.44865			Def8	5068.78	-0.529279	0.100864	-5.24747	1.54206e-07	8.97784e-07	6.04683
Armcx3	895.668	0.917585	0.148464	6.18052	6.38913e-10	6.00448e-09	8.22152				Vmn2r29	4017.69	0.660653	0.112661	5.86407	4.51662e-09	3.55919e-08	7.44865			H1f0	840.786	-0.530439	0.154176	-3.44047	0.000580702	0.00173277	2.76126
Cd46	585.175	0.917202	0.168575	5.44092	5.30075e-08	3.37422e-07	6.47183				Ddhd1	62962.8	0.573452	0.0977971	5.8637	4.52671e-09	3.56483e-08	7.44796			Ergic3	2872.76	-0.53048	0.119966	-4.42191	9.78314e-06	4.11502e-05	4.38563
Ptpn4	365.528	0.916826	0.196492	4.66596	3.0718e-06	1.41012e-05	4.85074				Tafa2	4539.17	0.578153	0.098623	5.86225	4.56642e-09	3.59317e-08	7.44452			Gpt2	961.381	-0.530551	0.152057	-3.48916	0.000484545	0.00147179	2.83215
Zup1	6154.56	0.916545	0.128075	7.15634	8.28604e-13	1.46402e-11	10.8345				Smap1	2001.72	0.686574	0.117146	5.86082	4.60586e-09	3.62125e-08	7.44114			Eef1a2	1766.39	-0.531107	0.120358	-4.41273	1.02075e-05	4.28232e-05	4.36832
Il1a	367.661	0.916281	0.2542	3.60457	0.000312674	0.00098703	3.00567				Gm1976	608.917	0.886534	0.1513	5.85945	4.64408e-09	3.64684e-08	7.43808			Ift172	1053.86	-0.531157	0.141677	-3.74907	0.000177489	0.000588701	3.23011
Ppp4r3a	81.3292	0.916086	0.337043	2.71801	0.00656761	0.0156632	1.80512				Trpm3	9469.97	0.588323	0.100417	5.85881	4.66196e-09	3.65939e-08	7.43659			Tom1	925.475	-0.531231	0.159666	-3.32713	0.000877442	0.00252753	2.5973
Taf9	3382.87	0.915949	0.137258	6.67319	2.50304e-11	3.21314e-10	9.49307				Cmpk1	1419.89	0.716477	0.122294	5.85864	4.66659e-09	3.66154e-08	7.43634			Ptpn11	11557.6	-0.531371	0.108077	-4.91661	8.80543e-07	4.45326e-06	5.35132
Eif4e	1940.55	0.915442	0.145398	6.29611	3.05205e-10	3.09927e-09	8.50874				BC065397	4861.35	0.732249	0.124992	5.85838	4.67393e-09	3.66432e-08	7.43601			Snapc2	230.529	-0.531444	0.222948	-2.38371	0.017139	0.0367667	1.43455
Ap1s3	1522.08	0.914772	0.131282	6.96799	3.21497e-12	4.97431e-11	10.3033				Gad2	2799.74	0.559713	0.0955399	5.85842	4.6729e-09	3.66432e-08	7.43601			Lrp4	878.163	-0.531457	0.16449	-3.23094	0.00123382	0.00344455	2.46287
2900052N01Rik	658.258	0.914542	0.167596	5.45681	4.84759e-08	3.10523e-07	6.50791				Psme4	1192.96	0.788452	0.134636	5.85617	4.73671e-09	3.70902e-08	7.43074			Psma5	532.308	-0.531599	0.167005	-3.18313	0.0014569	0.00401335	2.39649
Acvr2a	5579.69	0.914362	0.114039	8.01797	1.0751e-15	3.84347e-14	13.4153				Ramac	23220	0.731166	0.124862	5.85579	4.74759e-09	3.71602e-08	7.42992			Tango2	766.626	-0.531628	0.151772	-3.50282	0.000460366	0.00140628	2.85193
Bzw1	117.198	0.914259	0.276671	3.3045	0.000951443	0.00272361	2.56485				9330159F19Rik	1124.08	0.830071	0.141796	5.85399	4.79926e-09	3.7519e-08	7.42575			2310022A10Rik	950.404	-0.531644	0.129484	-4.10587	4.02799e-05	0.000150147	3.82348
Sh3glb1	6346.07	0.913529	0.136975	6.66932	2.56989e-11	3.29021e-10	9.48278				A330041J22Rik	920.205	0.86165	0.147198	5.85368	4.80826e-09	3.75742e-08	7.42511			Dhx37	906.227	-0.531734	0.147864	-3.59609	0.000323035	0.00101658	2.99286
Ptp4a1	2197.27	0.913436	0.135664	6.73306	1.66131e-11	2.21057e-10	9.6555				Cald1	1357.25	0.690882	0.118056	5.85214	4.85278e-09	3.7876e-08	7.42164			Stx1b	689.152	-0.531758	0.157934	-3.36697	0.000759981	0.00221296	2.65503
6820431F20Rik	632.57	0.91337	0.142872	6.39294	1.62724e-10	1.75987e-09	8.75452				9930021J03Rik	1412.58	0.684663	0.116993	5.85217	4.85207e-09	3.7876e-08	7.42164			Ncf1	548.315	-0.531839	0.156745	-3.39302	0.000691258	0.00202846	2.69283
Trp53inp1	1351.38	0.91287	0.138244	6.60332	4.02063e-11	4.90664e-10	9.30922				Slitrk3	21266	0.549648	0.0939407	5.85101	4.88594e-09	3.81194e-08	7.41885			Lin37	1034.69	-0.532113	0.129486	-4.10943	3.96643e-05	0.000148049	3.82959
Fbxo8	1537.3	0.91242	0.141633	6.44216	1.17785e-10	1.30456e-09	8.88454				Cadm2	6921.05	0.881413	0.150692	5.84912	4.94179e-09	3.8524e-08	7.41427			Rbmxl1	3803.51	-0.532683	0.104898	-5.07811	3.81203e-07	2.05101e-06	5.68803
Arl5b	217.416	0.912097	0.258968	3.52204	0.00042824	0.00131799	2.88009				Mpp7	71683.7	0.5768	0.0986348	5.84784	4.98012e-09	3.87914e-08	7.41126			Fam43a	923.758	-0.532753	0.14314	-3.7219	0.000197733	0.000649813	3.18721
Ccdc71l	1749.58	0.911992	0.12823	7.11219	1.14219e-12	1.96763e-11	10.7061				Zfp617	782.472	0.991208	0.169554	5.84598	5.03581e-09	3.91936e-08	7.40679			Psmd14	202.197	-0.532791	0.236198	-2.25569	0.0240899	0.0497048	1.3036
Mbnl1	3140.33	0.911989	0.139059	6.55828	5.44312e-11	6.43503e-10	9.19145				Edil3	555.463	0.889922	0.152273	5.84427	5.08801e-09	3.9568e-08	7.40266			Atox1	2934.5	-0.533314	0.13322	-4.00327	6.24736e-05	0.000225386	3.64707
Aspa	6900.89	0.911439	0.140747	6.47572	9.43593e-11	1.06591e-09	8.97228				St3gal6	2627.43	0.812378	0.139047	5.84249	5.14255e-09	3.99438e-08	7.39855			Gm20605	467.477	-0.533674	0.17058	-3.12859	0.00175645	0.00475233	2.32309
Aqp4	317.814	0.910489	0.221967	4.10191	4.0976e-05	0.000152594	3.81646				Hsf5	2139.92	0.669218	0.11455	5.84217	5.15245e-09	4.00045e-08	7.39789			Arfrp1	1984.53	-0.533684	0.114982	-4.64146	3.45963e-06	1.57578e-05	4.8025
Dpp4	1675.86	0.910175	0.296478	3.06996	0.00214087	0.00568481	2.24528				Sdc2	2081.19	0.704316	0.120584	5.84087	5.193e-09	4.03032e-08	7.39466			Gart	2349.83	-0.533722	0.114773	-4.65022	3.31575e-06	1.51418e-05	4.81982
Orc3	169.626	0.909985	0.256735	3.54445	0.000393426	0.00122018	2.91357				Aste1	2367.32	0.741456	0.127103	5.83351	5.42719e-09	4.19857e-08	7.3769			Cyhr1	4415.4	-0.533812	0.119874	-4.4531	8.46413e-06	3.60979e-05	4.44252
Npy5r	2929.3	0.909748	0.149182	6.09826	1.07231e-09	9.57392e-09	8.01891				Sfxn4	803.971	0.803543	0.137835	5.82973	5.55164e-09	4.28968e-08	7.36757			Fkbp3	1388.49	-0.534055	0.124302	-4.29643	1.73569e-05	6.95933e-05	4.15743
Zfp992	2695.92	0.909677	0.133555	6.81125	9.67522e-12	1.35173e-10	9.86911				Rorb	1733.76	0.869191	0.149179	5.82649	5.66066e-09	4.36867e-08	7.35965			Fgd3	1164.11	-0.534426	0.174967	-3.05444	0.0022548	0.00595947	2.22479
Sass6	2021.11	0.909288	0.13157	6.91109	4.80952e-12	7.16009e-11	10.1451				Lyn	6447.32	0.592972	0.101773	5.8264	5.66351e-09	4.36913e-08	7.35961			Hmgcr	1259.94	-0.535012	0.134378	-3.98141	6.85076e-05	0.000245411	3.61011
Mterf1a	287.896	0.909105	0.214756	4.23321	2.30382e-05	9.0089e-05	4.04533				Abhd18	17052.7	0.604345	0.103757	5.82462	5.72419e-09	4.4124e-08	7.35532			Cnpy2	813.965	-0.535024	0.155477	-3.44119	0.000579166	0.00172878	2.76226
Fundc1	114.752	0.90863	0.28213	3.22061	0.00127918	0.00356037	2.4485				Gm19500	1652.28	0.764082	0.131205	5.82356	5.76061e-09	4.43693e-08	7.35292			Rad23a	2362.45	-0.535878	0.11145	-4.80824	1.52264e-06	7.34565e-06	5.13397
Zfp944	2841.94	0.907766	0.14503	6.25914	3.87103e-10	3.82818e-09	8.41701				Cibar1	2363.74	0.843842	0.144922	5.82275	5.78867e-09	4.45499e-08	7.35115			Xylt1	789.905	-0.53598	0.169721	-3.15801	0.00158848	0.00434539	2.36197
Nek7	544.348	0.90715	0.168833	5.37307	7.74074e-08	4.7728e-07	6.32123				Slc25a32	2846.75	0.744527	0.127907	5.82085	5.85497e-09	4.50422e-08	7.34638			Brinp2	1843.39	-0.536217	0.135692	-3.95171	7.75935e-05	0.000274998	3.56067
Larp4	879.805	0.907115	0.191598	4.73447	2.19629e-06	1.03354e-05	4.98567				Ifnar2	4565.84	0.610042	0.104896	5.81571	6.03787e-09	4.63937e-08	7.33354			Slc35c2	1009.58	-0.53627	0.131222	-4.08674	4.37473e-05	0.000162008	3.79046
Nova1	6259.94	0.907089	0.105922	8.56378	1.09227e-17	6.44473e-16	15.1908				Zfp418	39303.3	0.609888	0.104885	5.81483	6.06943e-09	4.65991e-08	7.33162			Tns2	218.186	-0.536669	0.225762	-2.37715	0.0174469	0.0373401	1.42782
Ly6c1	90.6803	0.907022	0.309544	2.93019	0.0033876	0.00862957	2.06401				Cast	2347.7	0.667019	0.114747	5.81295	6.13809e-09	4.71075e-08	7.32691			Chchd6	9093.48	-0.536896	0.110463	-4.86042	1.17139e-06	5.78472e-06	5.23772
Vamp4	669.644	0.90679	0.161021	5.63152	1.78629e-08	1.2519e-07	6.90243				ND1	627.153	1.0264	0.176596	5.81216	6.16709e-09	4.73113e-08	7.32504			Nob1	1912.69	-0.537156	0.146087	-3.67696	0.000236027	0.000764335	3.11672
Cul4b	623.805	0.906593	0.158778	5.70981	1.13103e-08	8.28166e-08	7.08188				Vcpkmt	2323.62	0.668536	0.115033	5.81168	6.18489e-09	4.7429e-08	7.32396			1500009C09Rik	2357.41	-0.537508	0.108538	-4.95227	7.33518e-07	3.75427e-06	5.42548
Hnmt	607.231	0.906268	0.152748	5.9331	2.97269e-09	2.43236e-08	7.61397				Zfp174	1856.11	0.767908	0.132162	5.81033	6.2349e-09	4.77598e-08	7.32094			Ttll12	1278.87	-0.537528	0.139238	-3.8605	0.000113156	0.000389653	3.40932
Cd2ap	1953.5	0.905855	0.122681	7.38384	1.53786e-13	3.19648e-12	11.4953				Zaphod3:hAT-Tip100:DNA	104.632	1.89898	0.326882	5.80936	6.27118e-09	4.80143e-08	7.31863			Por	3220.18	-0.53758	0.135723	-3.96086	7.46815e-05	0.000265556	3.57584
Thap6	5321.99	0.905809	0.12712	7.12563	1.03606e-12	1.79603e-11	10.7457				Ptpn2	10869.1	0.574914	0.0989707	5.80893	6.28717e-09	4.81176e-08	7.3177			Ctdp1	1540.08	-0.5378	0.118389	-4.54267	5.55468e-06	2.44016e-05	4.61258
Nipa2	133.901	0.905749	0.275863	3.28333	0.00102589	0.00291338	2.5356				Stk32a	2241.12	0.736527	0.126826	5.80738	6.34594e-09	4.85108e-08	7.31416			Map3k14	1283.41	-0.537896	0.128437	-4.18801	2.81407e-05	0.000107899	3.96698
Slc9a7	86.5431	0.905482	0.357737	2.53114	0.0113694	0.0255575	1.59248				9230114K14Rik	1351.09	0.806074	0.138899	5.8033	6.50234e-09	4.9666e-08	7.30394			Csmd2	792.464	-0.538098	0.156787	-3.43203	0.00059909	0.00178157	2.7492
Rab5a	1431.87	0.905136	0.142103	6.36958	1.89547e-10	2.01605e-09	8.6955				Pkia	1201.23	0.808635	0.139363	5.80235	6.53914e-09	4.99272e-08	7.30166			Gm19410	916.587	-0.538259	0.141285	-3.80974	0.000139114	0.00047064	3.32731
Rab11a	844.089	0.904942	0.179833	5.03213	4.85068e-07	2.56268e-06	5.59131				Sdcbp	42990.4	0.571467	0.0984933	5.80209	6.54942e-09	4.9986e-08	7.30115			Nacad	3903.02	-0.5383	0.113574	-4.73964	2.14094e-06	1.00922e-05	4.99601
Mfap3l	1879.61	0.903978	0.127344	7.09873	1.25908e-12	2.14221e-11	10.6691				UCON28a:UCON28a:Unknown	310.405	1.12769	0.194435	5.79981	6.63901e-09	5.06297e-08	7.29559			Vipr1	12691.6	-0.538383	0.104561	-5.14899	2.61892e-07	1.4566e-06	5.83666
St6gal2	3230.64	0.903606	0.146242	6.17883	6.45798e-10	6.05738e-09	8.21772				Ei24	9596	0.676331	0.11665	5.79795	6.71306e-09	5.11338e-08	7.29129			Disp3	25887	-0.538412	0.135958	-3.96012	7.49112e-05	0.000266323	3.57459
Rab21	71.0298	0.902683	0.388461	2.32374	0.0201393	0.0424727	1.37189				Ubxn2a	1178.19	0.785579	0.135555	5.79526	6.82147e-09	5.1898e-08	7.28485			Rps26	1419.06	-0.538759	0.128308	-4.19894	2.68168e-05	0.000103455	3.98525
Mob3b	410.045	0.902538	0.176318	5.11882	3.07458e-07	1.68477e-06	5.77346				L1MB2:L1:LINE	449.994	1.20342	0.207672	5.79482	6.83929e-09	5.20131e-08	7.28389			Nedd8	3108.58	-0.538784	0.110373	-4.8815	1.05284e-06	5.25304e-06	5.27959
Ctbs	400.693	0.902373	0.194395	4.64196	3.45126e-06	1.57234e-05	4.80345				Gpr155	3759.64	0.696996	0.120282	5.7947	6.84427e-09	5.20305e-08	7.28374			Irak2	789.3	-0.538997	0.172436	-3.12577	0.00177337	0.00479409	2.31929
Rfk	3285.59	0.902331	0.131828	6.84475	7.66069e-12	1.09729e-10	9.95968				Lx4A:L1:LINE	1028.37	1.05849	0.182758	5.79176	6.96547e-09	5.29101e-08	7.27646			Psmf1	1957.16	-0.539172	0.120043	-4.4915	7.07234e-06	3.05538e-05	4.51493
Adamts6	2346.65	0.902303	0.139868	6.45112	1.11028e-10	1.23754e-09	8.90744				Far1	1410.21	0.667005	0.115232	5.78835	7.1082e-09	5.39518e-08	7.26799			Fbrs	759.042	-0.539403	0.166572	-3.23827	0.00120258	0.00336659	2.47281
Gm20498	324.432	0.902256	0.215262	4.19144	2.77191e-05	0.000106473	3.97276				Mef2c	1712.9	0.763532	0.131978	5.78529	7.23853e-09	5.48979e-08	7.26044			Nfe2l1	197.026	-0.539511	0.235832	-2.28769	0.0221557	0.0461732	1.33561
Tmem67	12058.3	0.901791	0.116532	7.73855	1.00558e-14	2.77585e-13	12.5566				Zxdb	3833.17	0.649796	0.112351	5.78363	7.31077e-09	5.53804e-08	7.25664			Nptxr	3320.11	-0.539645	0.114857	-4.6984	2.62204e-06	1.21991e-05	4.91367
Resf1	12285.8	0.901746	0.117387	7.68184	1.56817e-14	4.1176e-13	12.3854				Slbp	7551.54	0.610796	0.105709	5.77812	7.55405e-09	5.71336e-08	7.24311			Tcea2	1612.82	-0.539714	0.131417	-4.10687	4.01055e-05	0.000149526	3.82528
Ppp4r3b	1144.39	0.901493	0.166919	5.40078	6.63505e-08	4.1349e-07	6.38353				MTE2a:ERVL-MaLR:LTR	504.252	1.11568	0.193096	5.77787	7.56518e-09	5.71954e-08	7.24264			Ndn	700.935	-0.539817	0.153566	-3.51522	0.000439395	0.00134909	2.86996
Kctd16	3615.36	0.90145	0.133992	6.72765	1.72427e-11	2.28356e-10	9.64139				Ar	6806.92	0.698006	0.120845	5.77604	7.64804e-09	5.77992e-08	7.23808			Nfatc2	46741.8	-0.540102	0.106288	-5.08152	3.74431e-07	2.01739e-06	5.69521
Epm2aip1	457.729	0.900924	0.174319	5.16826	2.36279e-07	1.32599e-06	5.87746				Ap3s1	1223.83	0.986235	0.170841	5.77283	7.7952e-09	5.88652e-08	7.23014			Dcaf11	387.926	-0.540238	0.199756	-2.70449	0.00684087	0.0162307	1.78966
Fra10ac1	3252.62	0.900789	0.12709	7.08783	1.36235e-12	2.3037e-11	10.6376				Gm5176	812.608	0.971482	0.168298	5.7724	7.81485e-09	5.89905e-08	7.22922			Echs1	1909.36	-0.540303	0.125858	-4.29297	1.76301e-05	7.06303e-05	4.15101
Emcn	8244.81	0.900428	0.116875	7.70417	1.31701e-14	3.51944e-13	12.4535				Ubn2	810.922	0.843908	0.146204	5.77214	7.82731e-09	5.90615e-08	7.2287			Eef1akmt2	1658.73	-0.540645	0.113705	-4.75481	1.98629e-06	9.41841e-06	5.02602
Cops2	1455.06	0.900287	0.165691	5.43352	5.52535e-08	3.50333e-07	6.45552				UCON64:UCON64:Unknown	234.442	1.71409	0.297018	5.77101	7.87975e-09	5.94107e-08	7.22614			Wbp11	790.757	-0.541201	0.141011	-3.838	0.000124039	0.000424026	3.37261
Slco4c1	1425.22	0.900009	0.147385	6.1065	1.01842e-09	9.14349e-09	8.03889				Arhgef6	3028.45	0.638777	0.110722	5.76918	7.96568e-09	6.00116e-08	7.22176			Gramd4	1567.36	-0.541962	0.122687	-4.41743	9.9883e-06	4.19717e-05	4.37704
3110039M20Rik	47810	0.899682	0.118908	7.56623	3.84207e-14	9.19714e-13	12.0363				Dleu2	2704.18	0.751094	0.130229	5.76748	8.04657e-09	6.05737e-08	7.21772			Nup85	940.569	-0.542084	0.127519	-4.25101	2.12812e-05	8.40241e-05	4.0756
Stc1	1311.48	0.899618	0.137436	6.5457	5.92163e-11	6.95386e-10	9.15777				Wtap	1403.18	0.835979	0.144958	5.76703	8.06811e-09	6.06886e-08	7.21689			Calm3	1521.87	-0.542088	0.125363	-4.32414	1.53129e-05	6.20557e-05	4.20722
Gsk3b	480.458	0.899496	0.186343	4.82709	1.38545e-06	6.75023e-06	5.17068				Charlie1a:hAT-Charlie:DNA	312.349	1.3164	0.228271	5.76681	8.07884e-09	6.07456e-08	7.21649			Elovl1	310.553	-0.542333	0.218633	-2.48057	0.0131174	0.0289739	1.53799
Gskip	1437.73	0.899445	0.124491	7.22495	5.01269e-13	9.36252e-12	11.0286				Btbd1	11833.5	0.646065	0.11204	5.76639	8.09886e-09	6.08724e-08	7.21558			Cbx4	1037.38	-0.542743	0.152993	-3.54751	0.000388896	0.00120788	2.91798
Tlr4	13601.4	0.899002	0.127111	7.07256	1.52103e-12	2.53426e-11	10.5961				Mdm2	15519.3	0.578749	0.100386	5.76523	8.15473e-09	6.12685e-08	7.21276			Rpl35	450.307	-0.542922	0.186687	-2.9082	0.00363517	0.00919468	2.03646
Dpy19l4	2071.34	0.898765	0.133587	6.72792	1.72109e-11	2.28225e-10	9.64164				Snapc3	1256.03	0.738449	0.128094	5.76491	8.17026e-09	6.13612e-08	7.21211			Creb3	4211.36	-0.543098	0.106231	-5.11243	3.18038e-07	1.73978e-06	5.7595
Eif2s3x	79.5241	0.898563	0.370634	2.42439	0.015334	0.0332868	1.47773				Prrx1	17862.3	0.606475	0.105219	5.76391	8.21888e-09	6.17023e-08	7.2097			Smg9	1868.99	-0.543138	0.114549	-4.74153	2.12109e-06	1.00108e-05	4.99953
Mcf2	923.091	0.898143	0.139063	6.45854	1.05715e-10	1.1831e-09	8.92698				MYSERV6-int:ERVK:LTR	440.916	1.29755	0.225143	5.76324	8.25148e-09	6.1923e-08	7.20815			Brat1	11732.3	-0.543637	0.111451	-4.87781	1.07271e-06	5.33356e-06	5.27298
Gm527	692.523	0.897756	0.176502	5.08637	3.6498e-07	1.97032e-06	5.70546				Pde8a	1242.36	0.815312	0.1415	5.76194	8.31531e-09	6.23777e-08	7.20497			Pfas	21779.8	-0.543714	0.113444	-4.79282	1.64457e-06	7.8833e-06	5.10329
Slc5a7	66.3808	0.897698	0.389485	2.30483	0.0211759	0.044371	1.3529				Strn3	1167.77	0.754262	0.13094	5.76037	8.39299e-09	6.2936e-08	7.2011			Mycn	378.295	-0.543908	0.181001	-3.005	0.00265579	0.00691602	2.16014
D16Ertd472e	5307.84	0.897263	0.118223	7.58957	3.20971e-14	7.77991e-13	12.109				Zfp982	729.235	0.791524	0.137438	5.75911	8.45568e-09	6.33569e-08	7.19821			Dnmbp	870.213	-0.54392	0.138137	-3.93755	8.23184e-05	0.000290198	3.53731
Foxn2	176.113	0.896404	0.236752	3.78625	0.000152937	0.000513625	3.28935				Gtf3c3	2844.54	0.66548	0.115556	5.75895	8.46396e-09	6.33943e-08	7.19795			Zcrb1	1213.92	-0.543991	0.15457	-3.51938	0.000432557	0.00133021	2.87608
Necab1	3346.78	0.896131	0.134894	6.64325	3.0685e-11	3.84439e-10	9.41517				Zfp961	148490	0.579933	0.100712	5.75833	8.4951e-09	6.35781e-08	7.19669			Nudcd3	66153.7	-0.544089	0.106814	-5.09379	3.5097e-07	1.90321e-06	5.72051
Prokr2	656.067	0.896084	0.15905	5.63399	1.76085e-08	1.23586e-07	6.90803				MER31-int:ERV1:LTR	53.5502	2.61943	0.455044	5.75642	8.59158e-09	6.42504e-08	7.19212			Dnajc11	464.835	-0.544476	0.180993	-3.00828	0.00262734	0.0068484	2.16441
Senp8	672.56	0.89599	0.149774	5.98228	2.20033e-09	1.8466e-08	7.73363				Dcun1d4	762.286	0.850041	0.147722	5.75431	8.69969e-09	6.49833e-08	7.1872			Tef	363.686	-0.544937	0.196433	-2.77415	0.00553455	0.0134404	1.87159
4930596I21Rik	129.457	0.895926	0.293567	3.05186	0.00227431	0.00600693	2.22135				Crebrf	1085.4	0.826745	0.143677	5.7542	8.7055e-09	6.50007e-08	7.18708			Phyhip	866.511	-0.545056	0.136238	-4.00076	6.31395e-05	0.000227576	3.64287
Abca5	2105.92	0.895476	0.135427	6.61226	3.78504e-11	4.65151e-10	9.33241				Eea1	1844.91	0.785001	0.136445	5.75326	8.75395e-09	6.53127e-08	7.185			Cybc1	1682.98	-0.545116	0.118026	-4.61861	3.86312e-06	1.7476e-05	4.75756
Ankrd34c	5475.91	0.895244	0.123484	7.24986	4.17191e-13	7.8992e-12	11.1024				Phc3	5782.57	0.629965	0.109506	5.75281	8.77709e-09	6.54601e-08	7.18402			Cdc123	510.445	-0.545203	0.171624	-3.17674	0.00148943	0.00409768	2.38746
Bub1	281.369	0.894138	0.210998	4.23765	2.25868e-05	8.84852e-05	4.05313				Tmed5	871.567	0.94582	0.164418	5.75254	8.7913e-09	6.55407e-08	7.18349			Gsn	1428.83	-0.54548	0.158707	-3.43702	0.000588154	0.00175175	2.75653
Clic5	1134.26	0.894102	0.164203	5.44511	5.17726e-08	3.30106e-07	6.48135				Tmem64	851.417	0.78284	0.136214	5.74713	9.07696e-09	6.76181e-08	7.16994			Ndrg4	609.752	-0.545585	0.151117	-3.61036	0.000305774	0.000967307	3.01444
Scai	7016.85	0.89389	0.115893	7.71304	1.22852e-14	3.31403e-13	12.4796				Osmr	5739.74	0.687577	0.119647	5.74669	9.10058e-09	6.77417e-08	7.16914			Prr5	925.472	-0.54596	0.142384	-3.83442	0.000125859	0.000429641	3.36689
Rps6ka3	1397.5	0.893394	0.140149	6.3746	1.8344e-10	1.9554e-09	8.70876				MER97b:hAT-Tip100:DNA	594.646	1.26747	0.22063	5.74475	9.20564e-09	6.84973e-08	7.16433			Cfap298	665.272	-0.545976	0.150488	-3.62803	0.000285587	0.000909111	3.04138
Tab3	75.9279	0.893323	0.369441	2.41804	0.0156044	0.0338169	1.47087				Gabra1	877.164	0.837771	0.145901	5.74205	9.35393e-09	6.95471e-08	7.15772			Dedd	2187.9	-0.546202	0.11161	-4.89386	9.88781e-07	4.95521e-06	5.30494
Exoc5	1317.64	0.893322	0.182171	4.90374	9.40285e-07	4.72444e-06	5.32565				MER3:hAT-Charlie:DNA	345.822	1.26445	0.220287	5.73998	9.46853e-09	7.03449e-08	7.15277			Dbnl	218.392	-0.546252	0.220474	-2.47763	0.0132258	0.0291932	1.53472
Gm10336	784.991	0.893221	0.163518	5.46253	4.69391e-08	3.02348e-07	6.51949				Tex9	7836.61	0.57675	0.100479	5.74003	9.4658e-09	7.03449e-08	7.15277			Pard6a	1109.75	-0.546385	0.124678	-4.38237	1.17395e-05	4.86683e-05	4.31275
Colca2	153.716	0.892826	0.271527	3.28817	0.00100842	0.00286799	2.54242				Dcun1d1	1792.68	0.774246	0.134901	5.73937	9.50318e-09	7.05209e-08	7.15168			Pcgf2	1730.8	-0.546949	0.120097	-4.55424	5.25762e-06	2.32183e-05	4.63417
Fam111a	4018.9	0.892772	0.134378	6.64373	3.05847e-11	3.83432e-10	9.41631				Rbm12b2	4098.35	0.757464	0.132028	5.73713	9.62955e-09	7.14312e-08	7.14611			Ttc7	1614.73	-0.54698	0.137536	-3.97698	6.97965e-05	0.000249704	3.60257
Sgpp1	3309.77	0.892365	0.126604	7.04849	1.80873e-12	2.95742e-11	10.5291				Gpcpd1	12261.3	0.796866	0.138905	5.73676	9.65063e-09	7.15601e-08	7.14533			Anks6	1109.38	-0.547194	0.152412	-3.59022	0.000330404	0.00103824	2.9837
Panct2	3454.15	0.891961	0.124423	7.1688	7.56567e-13	1.34785e-11	10.8704				Slfn8	923.446	0.882772	0.153896	5.73616	9.68491e-09	7.17866e-08	7.14396			Zfp787	783.425	-0.547202	0.137693	-3.97408	7.06514e-05	0.000252482	3.59777
Hdgfl3	2090.17	0.891832	0.120564	7.39717	1.39115e-13	2.91115e-12	11.5359				Ythdc2	6738.88	0.677524	0.118171	5.73344	9.84148e-09	7.28912e-08	7.13733			Rrp7a	1569.86	-0.547233	0.112113	-4.88107	1.05513e-06	5.26172e-06	5.27887
Lpar6	1442.6	0.891445	0.144922	6.1512	7.68978e-10	7.07518e-09	8.15026				Cyp3a13	545.845	1.00694	0.175642	5.73291	9.87241e-09	7.30922e-08	7.13613			Efcc1	7250.37	-0.547758	0.116794	-4.68995	2.73271e-06	1.26621e-05	4.89749
Il33	392.204	0.891154	0.176705	5.04318	4.57869e-07	2.42829e-06	5.6147				MLT1H2:ERVL-MaLR:LTR	220.071	1.31207	0.228999	5.72957	1.00683e-08	7.44856e-08	7.12793			Tmco3	1579.59	-0.547766	0.137064	-3.99642	6.43084e-05	0.000231616	3.63523
Rp2	3629.64	0.89109	0.123833	7.19589	6.20534e-13	1.13162e-11	10.9463				Lin7c	943.282	0.874668	0.152742	5.72644	1.02559e-08	7.58154e-08	7.12024			Msi1	1051.41	-0.548427	0.147301	-3.72317	0.000196736	0.000647088	3.18904
Rpe	278.976	0.891063	0.209017	4.26311	2.01603e-05	7.99862e-05	4.09698				Rpgr	5656.69	0.777785	0.135838	5.72584	1.02924e-08	7.60555e-08	7.11887			Wscd1	207.256	-0.548542	0.227666	-2.40942	0.0159779	0.0344984	1.4622
Ddit4l	126.048	0.890891	0.277849	3.20639	0.00134413	0.00372342	2.42906				Trps1	3576.36	0.687223	0.120179	5.71834	1.07568e-08	7.91839e-08	7.10136			Glmp	2482.54	-0.549285	0.108797	-5.04872	4.44775e-07	2.36405e-06	5.62634
Creb5	50521.9	0.890756	0.116109	7.67173	1.6969e-14	4.40646e-13	12.3559				Tigger5b_Glire:TcMar-Tigger:DNA	304.072	1.21662	0.212814	5.71683	1.08531e-08	7.98324e-08	7.09782			Dcaf4	2749.56	-0.549374	0.129065	-4.25657	2.07586e-05	8.21741e-05	4.08527
Igf1	371.306	0.890726	0.187928	4.73972	2.14009e-06	1.00906e-05	4.99608				AW554918	9292.19	0.773461	0.13534	5.71494	1.0974e-08	8.06293e-08	7.09351			Sdhd	1715.47	-0.549409	0.115027	-4.77634	1.78517e-06	8.52131e-06	5.06949
Dennd10	327.683	0.890654	0.19819	4.49394	6.99165e-06	3.02392e-05	4.51943				Eif2s1	1403.9	0.805517	0.140966	5.71426	1.10185e-08	8.09254e-08	7.09192			Nol6	530.556	-0.549693	0.213714	-2.5721	0.0101084	0.0230044	1.63819
Nipal2	5116.99	0.890476	0.136725	6.51288	7.37241e-11	8.50229e-10	9.07046				Tmem33	1441.68	0.769371	0.134651	5.71383	1.10462e-08	8.10982e-08	7.09099			Phf1	8034.88	-0.549715	0.099943	-5.50029	3.79175e-08	2.49771e-07	6.60246
Mrpl1	2194.79	0.890344	0.134009	6.64392	3.05457e-11	3.83192e-10	9.41658				L1M6B:L1:LINE	73.6317	2.04636	0.358172	5.71335	1.10771e-08	8.12632e-08	7.09011			Lrrc20	322.086	-0.550016	0.220929	-2.48955	0.0127903	0.0283261	1.54781
Zfand1	1090.37	0.890062	0.123381	7.21391	5.43684e-13	1.00381e-11	10.9983				Ap3m1	4364.95	0.657611	0.115122	5.71232	1.11449e-08	8.16985e-08	7.08779			Acad10	266.515	-0.550116	0.213372	-2.57821	0.00993146	0.0226284	1.64535
Edil3	555.463	0.889922	0.152273	5.84427	5.08801e-09	3.9568e-08	7.40266				Slc30a7	1462.63	0.66619	0.116628	5.71208	1.11604e-08	8.17807e-08	7.08735			Mcm3ap	6719.54	-0.550471	0.113089	-4.86758	1.12971e-06	5.5946e-06	5.25223
Dzip3	30720.3	0.88973	0.125327	7.09927	1.25413e-12	2.13756e-11	10.6701				Cul4b	623.805	0.906593	0.158778	5.70981	1.13103e-08	8.28166e-08	7.08188			Med16	264.528	-0.550487	0.21423	-2.5696	0.0101815	0.0231627	1.63521
Arrdc3	937.086	0.889671	0.166773	5.33462	9.57461e-08	5.79644e-07	6.23684				Cpne8	16413.4	0.572174	0.100239	5.70811	1.14239e-08	8.3585e-08	7.07787			Dnaja3	194.953	-0.551267	0.244083	-2.25852	0.0239132	0.0493931	1.30633
U2surp	2501.28	0.889316	0.137529	6.46641	1.0036e-10	1.12578e-09	8.94855				Prkab2	1712.7	0.719103	0.125986	5.70782	1.14435e-08	8.36964e-08	7.07729			Slc22a6	1714.18	-0.551329	0.144897	-3.80498	0.000141815	0.000478856	3.3198
Sub1	167.725	0.888433	0.251379	3.53424	0.000408949	0.00126406	2.89823				Elavl2	7322.68	0.609125	0.106721	5.70765	1.14545e-08	8.37136e-08	7.0772			Sympk	1385.75	-0.55154	0.139231	-3.96134	7.45301e-05	0.000265115	3.57657
Etaa1	168.125	0.888199	0.232735	3.81635	0.000135442	0.000459347	3.33786				Cd47	1482.41	0.699268	0.122587	5.70425	1.16858e-08	8.53067e-08	7.06902			Lig1	3653.61	-0.551641	0.133295	-4.1385	3.49589e-05	0.000131885	3.8798
2610002M06Rik	2492.71	0.888181	0.13986	6.35048	2.14641e-10	2.25683e-09	8.6465				Rbm26	735.285	0.820405	0.143827	5.70411	1.1695e-08	8.53418e-08	7.06884			Tmem218	312.771	-0.551645	0.228677	-2.41233	0.0158508	0.0342699	1.46509
Shoc2	638.149	0.887946	0.16135	5.50324	3.7287e-08	2.46375e-07	6.6084				Tmem47	1566.11	0.80925	0.142015	5.69835	1.20973e-08	8.80774e-08	7.05514			Mtcl1	8830.64	-0.551774	0.113182	-4.87509	1.08756e-06	5.39634e-06	5.2679
Snx16	1656.78	0.887314	0.126534	7.01243	2.34218e-12	3.73781e-11	10.4274				Dph6	15684.3	0.748629	0.131387	5.69788	1.2131e-08	8.82611e-08	7.05423			Col26a1	1442.44	-0.5521	0.112524	-4.90651	9.27117e-07	4.66679e-06	5.33098
Dsg2	236.195	0.887128	0.246162	3.60384	0.000313546	0.000988974	3.00482				Mettl25	2089.15	0.712857	0.125123	5.69724	1.21765e-08	8.8487e-08	7.05312			Gpatch4	426.139	-0.552217	0.181633	-3.04029	0.00236348	0.00621776	2.20637
Gm3414	2301.22	0.88687	0.120025	7.38902	1.47914e-13	3.08525e-12	11.5107				Trmt13	3471.12	0.664003	0.116565	5.69639	1.2237e-08	8.88935e-08	7.05113			Slc9a5	3343.65	-0.552524	0.116072	-4.76019	1.93415e-06	9.18922e-06	5.03672
Fam228b	4647.88	0.886721	0.284751	3.11402	0.00184556	0.00497253	2.30342				Tmem181b-ps	11646.6	0.594435	0.104359	5.69603	1.22627e-08	8.90464e-08	7.05038			Cdk18	439.484	-0.552763	0.187754	-2.94408	0.00323914	0.00828089	2.08192
Mpv17l	720.273	0.886664	0.180796	4.90421	9.38048e-07	4.716e-06	5.32643				Rnpc3	1224.62	1.01257	0.177772	5.6959	1.2272e-08	8.90802e-08	7.05022			Zfpm1	3259.51	-0.553401	0.113979	-4.85529	1.20209e-06	5.92722e-06	5.22715
Gramd1c	4167.95	0.886608	0.127853	6.93457	4.07465e-12	6.12754e-11	10.2127				LTR81A:Gypsy:LTR	340.087	1.0805	0.189743	5.69453	1.23713e-08	8.97002e-08	7.04721			Tyrobp	3557.51	-0.553532	0.110783	-4.99656	5.83616e-07	3.0425e-06	5.51677
Gm1976	608.917	0.886534	0.1513	5.85945	4.64408e-09	3.64684e-08	7.43808				Cav2	58059.2	0.593516	0.104295	5.69077	1.2647e-08	9.14243e-08	7.03894			Agpat3	299.573	-0.553563	0.219094	-2.5266	0.0115172	0.0258328	1.58783
D3Ertd751e	212.5	0.886432	0.243115	3.64614	0.000266205	0.000851908	3.06961				RLTR40:ERVK:LTR	181.186	1.49106	0.262102	5.68886	1.27893e-08	9.23489e-08	7.03457			Mpi	1261.45	-0.553611	0.129242	-4.28351	1.83968e-05	7.34426e-05	4.13405
Mlip	17956.4	0.886342	0.126434	7.01032	2.37771e-12	3.78823e-11	10.4216				Rbm25	1693.32	0.720199	0.126637	5.6871	1.29218e-08	9.32009e-08	7.03058			Cfp	3253.21	-0.553832	0.120364	-4.60132	4.1983e-06	1.89036e-05	4.72346
Zmpste24	1720.28	0.886023	0.14325	6.18515	6.20437e-10	5.85365e-09	8.23257				Yme1l1	566.493	0.956966	0.168323	5.68529	1.30591e-08	9.41211e-08	7.02631			Tprgl	5880.35	-0.554307	0.112491	-4.92757	8.32587e-07	4.22735e-06	5.37393
Dynll1	69.7571	0.885576	0.367731	2.40822	0.0160306	0.0346012	1.46091				Antxr1	18405.2	0.548695	0.0965374	5.68376	1.31766e-08	9.49327e-08	7.02258			Rnd1	363.724	-0.555077	0.200793	-2.76442	0.0057024	0.013808	1.85987
Zfp874a	6368.11	0.885086	0.131298	6.74104	1.57256e-11	2.11436e-10	9.67482				Ccdc126	4891.92	0.599398	0.105462	5.68355	1.31927e-08	9.50131e-08	7.02222			Neurod2	1437.57	-0.555175	0.139528	-3.97894	6.92242e-05	0.000247794	3.60591
Qk	523.962	0.88494	0.156373	5.65916	1.52111e-08	1.08137e-07	6.96603				Gabrb1	800.571	0.848517	0.149329	5.68218	1.32988e-08	9.56704e-08	7.01922			B3gat3	929.982	-0.555235	0.13713	-4.04896	5.14449e-05	0.000188452	3.7248
Lin7a	278.836	0.884407	0.204664	4.32127	1.55137e-05	6.27903e-05	4.20211				Camk4	870.06	0.829759	0.146045	5.68152	1.33506e-08	9.60069e-08	7.0177			Itpkc	1194.88	-0.555634	0.156992	-3.53925	0.00040127	0.00124211	2.90584
Smco3	1617.39	0.8843	0.130996	6.75061	1.47228e-11	1.98645e-10	9.70192				Suox	188338	0.581914	0.102435	5.68079	1.34072e-08	9.63782e-08	7.01602			Pomgnt2	709.507	-0.555705	0.160199	-3.46885	0.000522685	0.0015745	2.80286
Gpm6a	16097.9	0.884278	0.11808	7.48879	6.95103e-14	1.56491e-12	11.8055				Pkib	1002.93	0.790682	0.139233	5.67884	1.35612e-08	9.73759e-08	7.01155			B4gat1	1425.33	-0.555932	0.124068	-4.48085	7.43452e-06	3.20254e-05	4.49451
Mgat4c	2048.43	0.884265	0.14088	6.27674	3.45756e-10	3.46007e-09	8.46092				4930405O22Rik	2044.65	0.644487	0.113502	5.67819	1.36125e-08	9.77082e-08	7.01007			Usp19	558.598	-0.556127	0.15332	-3.62724	0.000286465	0.000911163	3.0404
Zdhhc15	4655.75	0.884233	0.128885	6.86065	6.855e-12	9.89232e-11	10.0047				Dhdh	8773.78	0.623528	0.109846	5.67639	1.37571e-08	9.85992e-08	7.00613			Eef1aknmt	796.339	-0.556661	0.146759	-3.79302	0.000148823	0.000500767	3.30036
Vmp1	10017.3	0.884134	0.113325	7.80177	6.10429e-15	1.81473e-13	12.7412				Primpol	613.134	0.878529	0.154782	5.6759	1.37958e-08	9.88402e-08	7.00507			Enox1	2191.49	-0.556693	0.133286	-4.17668	2.95789e-05	0.000113076	3.94663
Cnot4	1150.19	0.883712	0.17005	5.19677	2.02784e-07	1.1521e-06	5.93851				Grin2b	3466.4	0.567154	0.0999355	5.6752	1.38526e-08	9.92103e-08	7.00344			Fam220a	1623.73	-0.556707	0.132632	-4.19738	2.70015e-05	0.000104048	3.98277
Gabrg2	1799.54	0.883502	0.126864	6.96415	3.30389e-12	5.08543e-11	10.2937				Fbxo27	1871.74	0.648325	0.114281	5.67306	1.40266e-08	1.00382e-07	6.99834			Nell1	319.101	-0.556945	0.207427	-2.68501	0.00725273	0.0170985	1.76704
Golph3l	5402.19	0.883411	0.117146	7.54109	4.66049e-14	1.10061e-12	11.9584				Dio2	1265.61	0.761841	0.134315	5.67203	1.41115e-08	1.00914e-07	6.99605			Slc15a4	180.277	-0.557178	0.243072	-2.29224	0.0218919	0.0457025	1.34006
Gask1b	50372.7	0.883295	0.121733	7.25601	3.98666e-13	7.58567e-12	11.12				L1MC2:L1:LINE	266.683	1.18346	0.208683	5.67107	1.41909e-08	1.0137e-07	6.99409			Champ1	510.763	-0.557332	0.161605	-3.44872	0.000563241	0.0016852	2.77335
Gmfb	837.508	0.883196	0.159818	5.52627	3.2711e-08	2.1778e-07	6.66198				Cd53	769.116	0.952667	0.167986	5.6711	1.41885e-08	1.0137e-07	6.99409			Nrde2	353.343	-0.557363	0.195117	-2.85656	0.00428255	0.010663	1.97212
Vps37a	10888	0.882875	0.112942	7.81709	5.40587e-15	1.6221e-13	12.7899				Strip2	8742.05	0.555183	0.0978969	5.6711	1.41887e-08	1.0137e-07	6.99409			Rnf121	4550.34	-0.557535	0.118046	-4.72303	2.32352e-06	1.08837e-05	4.96322
Slfn8	923.446	0.882772	0.153896	5.73616	9.68491e-09	7.17866e-08	7.14396				MER20B:hAT-Charlie:DNA	192.705	1.52003	0.268106	5.6695	1.43211e-08	1.02262e-07	6.99029			Gabrd	378.832	-0.557546	0.208691	-2.67163	0.00754843	0.0177285	1.75133
4831440E17Rik	1011.84	0.882617	0.149508	5.90348	3.55907e-09	2.86597e-08	7.54273				Cpox	5726.86	0.528762	0.0933178	5.66625	1.45961e-08	1.04148e-07	6.98235			Nck2	2392.47	-0.557636	0.111691	-4.99266	5.95539e-07	3.10214e-06	5.50834
AW046200	337.251	0.882354	0.176284	5.0053	5.57753e-07	2.91713e-06	5.53504				Pon3	838.149	0.843162	0.148963	5.66022	1.51178e-08	1.0759e-07	6.96823			Nsun5	1217.38	-0.557671	0.134688	-4.14048	3.4658e-05	0.000130834	3.88328
Gm15881	1455.07	0.881804	0.144737	6.09244	1.11205e-09	9.87386e-09	8.00551				Pafah1b2	6118.15	0.59255	0.104699	5.65953	1.51785e-08	1.07945e-07	6.9668			Adam1a	487.422	-0.557703	0.171159	-3.25838	0.0011205	0.00315942	2.50039
Nkrf	822.793	0.881574	0.14636	6.02331	1.70886e-09	1.46082e-08	7.8354				Qk	523.962	0.88494	0.156373	5.65916	1.52111e-08	1.08137e-07	6.96603			Bcat2	509.595	-0.557734	0.174341	-3.19909	0.00137862	0.00381075	2.41899
Rit2	392.431	0.881538	0.177127	4.97688	6.46167e-07	3.34419e-06	5.47571				Tfrc	823.194	0.853506	0.150836	5.65849	1.52715e-08	1.08491e-07	6.9646			Gusb	530.136	-0.558166	0.165242	-3.37787	0.000730492	0.00213515	2.67057
Cadm2	6921.05	0.881413	0.150692	5.84912	4.94179e-09	3.8524e-08	7.41427				L1MdF_I:L1:LINE	287.472	1.14722	0.202774	5.65762	1.53487e-08	1.08883e-07	6.96304			Jade2	1861.7	-0.558223	0.115418	-4.83654	1.3212e-06	6.46493e-06	5.18944
Ptbp3	7367.27	0.881243	0.123977	7.10811	1.17641e-12	2.02477e-11	10.6936				Azi2	2715.67	0.751451	0.132821	5.6576	1.535e-08	1.08883e-07	6.96304			Sardh	1767.72	-0.558351	0.120886	-4.61881	3.8594e-06	1.74632e-05	4.75788
Ube2b	159498	0.881195	0.11896	7.40748	1.28721e-13	2.71424e-12	11.5664				Cadm1	2685.32	0.676237	0.11954	5.657	1.54041e-08	1.09227e-07	6.96167			Clcn7	8053.01	-0.558353	0.104505	-5.34285	9.14971e-08	5.5619e-07	6.25478
Chpt1	1209.09	0.88095	0.14352	6.13816	8.34823e-10	7.61564e-09	8.11829				Slc24a2	1552.76	0.734023	0.129758	5.65688	1.5415e-08	1.09264e-07	6.96152			Sh2b3	2370.02	-0.558354	0.119358	-4.67797	2.89724e-06	1.33731e-05	4.87377
Vmn2r87	3570.69	0.880488	0.134047	6.56851	5.08204e-11	6.05639e-10	9.21779				ATP6	493.447	0.996445	0.176182	5.65578	1.55142e-08	1.09887e-07	6.95905			Myl4	2177.62	-0.558486	0.120562	-4.63234	3.61559e-06	1.64216e-05	4.78458
Abcb7	522.629	0.880404	0.161235	5.46038	4.7511e-08	3.05457e-07	6.51505				Mga	8040.73	0.641214	0.113429	5.65298	1.5769e-08	1.1161e-07	6.9523			Gfus	672.856	-0.558638	0.15047	-3.71263	0.000205119	0.000672598	3.17224
Plcxd3	1207.52	0.878803	0.145429	6.04283	1.51433e-09	1.30961e-08	7.88286				RLTR17B_Mm:ERVK:LTR	320.471	1.45846	0.258117	5.65039	1.60084e-08	1.1322e-07	6.94608			Apeh	1976.38	-0.558647	0.121036	-4.61553	3.92091e-06	1.77166e-05	4.75162
Onecut2	3483.43	0.87863	0.138978	6.32208	2.58069e-10	2.66125e-09	8.57491				Tmed7	1023.61	0.978918	0.173463	5.64339	1.66739e-08	1.17625e-07	6.9295			Cep104	1075.33	-0.558845	0.133086	-4.19911	2.67963e-05	0.000103422	3.98539
Primpol	613.134	0.878529	0.154782	5.6759	1.37958e-08	9.88402e-08	7.00507				Ly86	11084.8	0.539806	0.095681	5.64173	1.6835e-08	1.18625e-07	6.92582			Samm50	288.087	-0.558918	0.20346	-2.74707	0.00601308	0.0144839	1.83911
Fam135a	1260.48	0.878378	0.149126	5.89018	3.85775e-09	3.08205e-08	7.51116				Ttbk2	16330.6	0.512286	0.0908039	5.64168	1.68401e-08	1.18625e-07	6.92582			Tubb4b	3936.52	-0.558996	0.112748	-4.95792	7.12531e-07	3.65627e-06	5.43696
Gm14295	4492.84	0.878368	0.123583	7.10749	1.18172e-12	2.03113e-11	10.6923				Dmtf1	2370.23	0.693728	0.123	5.64009	1.69963e-08	1.19681e-07	6.92197			Rps6kc1	429.829	-0.559701	0.176758	-3.16648	0.00154295	0.00423104	2.37355
Rnf152	1374.32	0.878354	0.141938	6.18827	6.08282e-10	5.75586e-09	8.23989				Chtop	3262.84	0.595031	0.105585	5.63555	1.74497e-08	1.22695e-07	6.91117			Fam160b2	336.77	-0.559909	0.202144	-2.76985	0.00560822	0.0136021	1.86639
Nbeal1	935.082	0.878243	0.164826	5.3283	9.91338e-08	5.98304e-07	6.22308				Rnf13	137880	0.63426	0.112567	5.63452	1.75542e-08	1.23295e-07	6.90906			Ftsj3	551.537	-0.559954	0.155272	-3.60627	0.000310624	0.000981846	3.00796
Rock1	310.721	0.877882	0.205712	4.26754	1.97641e-05	7.8511e-05	4.10507				Prokr2	656.067	0.896084	0.15905	5.63399	1.76085e-08	1.23586e-07	6.90803			Zfand2a	1642.15	-0.560052	0.11525	-4.85945	1.1771e-06	5.81138e-06	5.23572
1110059E24Rik	556.967	0.877838	0.170667	5.14357	2.69568e-07	1.49584e-06	5.82511				Vamp4	669.644	0.90679	0.161021	5.63152	1.78629e-08	1.2519e-07	6.90243			Htatsf1	1445.75	-0.560112	0.132685	-4.22137	2.42819e-05	9.44739e-05	4.02469
Tmem243	119.991	0.877775	0.316082	2.77704	0.00548559	0.0133332	1.87507				Hmgn2	1411.85	0.736704	0.130907	5.62768	1.82655e-08	1.27779e-07	6.89354			Otulin	1618.31	-0.56059	0.120919	-4.63608	3.55075e-06	1.61424e-05	4.79203
Omg	141.428	0.87747	0.275009	3.19069	0.00141932	0.00391597	2.40716				Folh1	777.192	0.989813	0.176008	5.62368	1.86931e-08	1.30676e-07	6.88381			Ppp5c	659.038	-0.5609	0.176414	-3.17945	0.00147554	0.00406236	2.39122
Mettl15	1847.12	0.877265	0.140239	6.25551	3.96212e-10	3.90235e-09	8.40867				MLT2F:ERVL:LTR	261.156	1.25777	0.223809	5.61983	1.91149e-08	1.33335e-07	6.87506			Angel1	1035.77	-0.561182	0.137839	-4.07129	4.67533e-05	0.000172149	3.7641
Fam107b	514.351	0.877081	0.222336	3.94485	7.98485e-05	0.000282316	3.54926				BGLII_Mur:ERVK:LTR	350.743	1.07027	0.190444	5.61984	1.91136e-08	1.33335e-07	6.87506			Sgsh	17354.4	-0.561249	0.113093	-4.96272	6.9513e-07	3.57554e-06	5.44666
Csnka2ip	81.6961	0.877042	0.343713	2.55167	0.0107207	0.0242436	1.6154				UCON85:UCON85:Unknown	223.655	1.45212	0.258433	5.61893	1.92149e-08	1.33983e-07	6.87295			Mrps9	6134.91	-0.561313	0.1106	-5.07515	3.87181e-07	2.08144e-06	5.68164
Gm17396	180.454	0.876956	0.273313	3.20862	0.00133375	0.00369839	2.43199				Zfp937	3610.37	0.638112	0.113583	5.61802	1.93161e-08	1.34592e-07	6.87098			Cyb561	1709.62	-0.56136	0.114118	-4.9191	8.69418e-07	4.40277e-06	5.35627
Dynlt3	3638.22	0.876921	0.136086	6.44385	1.16477e-10	1.29304e-09	8.88839				Fbxl5	59390.3	0.597166	0.106342	5.61551	1.95988e-08	1.36414e-07	6.86514			Rapgef3	267.851	-0.561403	0.21923	-2.5608	0.0104433	0.0236883	1.62547
Fam8a1	1470.12	0.876838	0.143726	6.10076	1.05563e-09	9.44685e-09	8.02471				Zmym4	3216.95	0.666601	0.11876	5.61301	1.98835e-08	1.38196e-07	6.8595			Syne2	5972.43	-0.561473	0.104588	-5.36841	7.94321e-08	4.88389e-07	6.31123
Pabpc5	1558.99	0.876103	0.158887	5.51402	3.50738e-08	2.32868e-07	6.63289				Psmc6	8150.58	0.590035	0.105145	5.61165	2.0041e-08	1.39241e-07	6.85623			Ybx3	19642.8	-0.561644	0.107192	-5.23962	1.60911e-07	9.32599e-07	6.0303
A630001G21Rik	361.106	0.875936	0.19932	4.39461	1.1097e-05	4.6213e-05	4.33524				Srsf10	2736.75	0.663446	0.118233	5.61134	2.00763e-08	1.39435e-07	6.85563			Prkn	3059.81	-0.561787	0.107962	-5.20358	1.95483e-07	1.11357e-06	5.95328
Mob4	209.641	0.874747	0.236721	3.69527	0.000219657	0.000715045	3.14567				Siae	4752.08	0.563267	0.100426	5.60879	2.03745e-08	1.41456e-07	6.84938			Git1	1268.91	-0.562109	0.128757	-4.36567	1.26736e-05	5.21039e-05	4.28313
Lin7c	943.282	0.874668	0.152742	5.72644	1.02559e-08	7.58154e-08	7.12024				Rundc3b	4174.78	0.608388	0.108475	5.60854	2.04037e-08	1.41608e-07	6.84891			Susd4	270.835	-0.562219	0.208974	-2.69037	0.00713718	0.016857	1.77322
Zdhhc20	4386.31	0.874543	0.122611	7.13266	9.84505e-13	1.71435e-11	10.7659				Herc4	2330.45	0.728844	0.129972	5.60772	2.05015e-08	1.42235e-07	6.84699			Pip4p1	13594.9	-0.562481	0.0959171	-5.86424	4.51204e-09	3.55763e-08	7.44884
Sytl5	763.213	0.874534	0.142502	6.13698	8.41073e-10	7.65817e-09	8.11588				MER21B:ERVL:LTR	391.156	1.04908	0.187089	5.6074	2.05392e-08	1.42343e-07	6.84666			Calhm2	9657.62	-0.562638	0.101306	-5.55385	2.79445e-08	1.88386e-07	6.72495
1700047M11Rik	5687.27	0.873965	0.126862	6.88909	5.61516e-12	8.22618e-11	10.0848				Fnbp4	6000.39	0.587438	0.10476	5.60748	2.05291e-08	1.42343e-07	6.84666			Rptor	5803.87	-0.562837	0.098974	-5.68671	1.29508e-08	9.33757e-08	7.02977
Srsf12	122.387	0.873801	0.291721	2.99533	0.00274149	0.00712382	2.14729				Abca6	1962.58	0.751147	0.133973	5.60671	2.06213e-08	1.4281e-07	6.84524			Fasn	477.063	-0.563006	0.169415	-3.32323	0.000889822	0.00255936	2.59187
Rhobtb3	2978.32	0.873305	0.124029	7.04111	1.90719e-12	3.10526e-11	10.5079				Atl2	4639.8	0.808137	0.144149	5.60625	2.06761e-08	1.43137e-07	6.84425			Srsf5	1774.48	-0.563497	0.128093	-4.39912	1.0869e-05	4.54106e-05	4.34284
Etohd2	3449.21	0.873297	0.135023	6.46777	9.94613e-11	1.117e-09	8.95195				Rragb	4380.39	0.772353	0.137794	5.60512	2.08108e-08	1.44018e-07	6.84158			Rgs11	10242.4	-0.563505	0.109583	-5.14228	2.71429e-07	1.5053e-06	5.82238
Zfp994	1240.38	0.873278	0.131429	6.64448	3.04291e-11	3.81977e-10	9.41796				Zfp946	839.802	0.942065	0.168075	5.60501	2.08245e-08	1.44061e-07	6.84145			Hyal2	293.6	-0.563613	0.213521	-2.63961	0.00830009	0.0192987	1.71447
Xiap	74.9059	0.872864	0.33774	2.58443	0.00975413	0.0222691	1.6523				Gm20063	1278.47	0.742476	0.132471	5.60481	2.08478e-08	1.44139e-07	6.84122			Iqsec3	7463.49	-0.563751	0.113366	-4.97283	6.5982e-07	3.40754e-06	5.46756
Dmxl1	11810.3	0.872745	0.118413	7.37035	1.70184e-13	3.49684e-12	11.4563				Mfsd8	1472.2	0.823008	0.146851	5.60439	2.08991e-08	1.44422e-07	6.84037			Rnf112	1791.85	-0.563859	0.125083	-4.50789	6.5475e-06	2.84393e-05	4.54608
Cnot6	481.902	0.872736	0.167734	5.20309	1.95997e-07	1.11617e-06	5.95227				Pank1	10653	0.556886	0.0993709	5.60412	2.09319e-08	1.44597e-07	6.83984			Stk25	244.137	-0.564293	0.226582	-2.49046	0.0127578	0.0282669	1.54872
Slc30a4	413.427	0.872698	0.19512	4.47261	7.72701e-06	3.31742e-05	4.4792				Eqtn	3460.22	0.704237	0.125748	5.6004	2.13854e-08	1.47519e-07	6.83115			Dnajc4	192.84	-0.564314	0.24441	-2.30889	0.0209499	0.0439834	1.35671
Mcmdc2	103.114	0.872563	0.328876	2.65317	0.00797399	0.0186372	1.72962				L1MD:L1:LINE	147.001	1.475	0.263406	5.59973	2.1468e-08	1.48036e-07	6.82963			Nadk	8115.74	-0.564367	0.0936271	-6.02782	1.66188e-09	1.42445e-08	7.84635
Eps15	2515.36	0.872466	0.132498	6.58477	4.55594e-11	5.49733e-10	9.25985				Zfp935	4368.17	0.669497	0.11957	5.5992	2.15348e-08	1.4839e-07	6.8286			Agrn	1753.27	-0.564408	0.11605	-4.86348	1.15341e-06	5.70174e-06	5.24399
Cnot7	10888	0.872431	0.113043	7.7177	1.18451e-14	3.20532e-13	12.4941				Slc29a3	39042.6	0.585092	0.104537	5.59699	2.18099e-08	1.50072e-07	6.8237			Smoc1	4555.05	-0.564459	0.119362	-4.72898	2.25654e-06	1.05957e-05	4.97487
Hdx	5031.58	0.872179	0.135073	6.45709	1.06737e-10	1.19177e-09	8.92381				Zfx	6263.98	0.66177	0.118323	5.59293	2.23265e-08	1.53396e-07	6.81419			Elmo2	434.556	-0.564541	0.180788	-3.12267	0.00179221	0.00484162	2.31501
Usp14	7494.45	0.871988	0.130451	6.6844	2.31875e-11	3.00054e-10	9.5228				Fcer1g	1108.53	0.77133	0.137925	5.5924	2.23949e-08	1.53694e-07	6.81334			Tle2	1057.87	-0.564544	0.135312	-4.17215	3.01738e-05	0.000115191	3.93858
Arhgap29	376.142	0.871744	0.169798	5.13401	2.83634e-07	1.56624e-06	5.80514				Ccdc163	1489.45	0.686968	0.12284	5.59236	2.24001e-08	1.53694e-07	6.81334			Pip5kl1	233.384	-0.564599	0.218235	-2.58711	0.00967841	0.0221093	1.65542
Hps3	1144.05	0.871707	0.141619	6.15528	7.49433e-10	6.91845e-09	8.15999				Pdcl	630.102	0.968777	0.173313	5.58976	2.27383e-08	1.55903e-07	6.80714			Rnf39	3058.73	-0.564617	0.112539	-5.01707	5.24653e-07	2.75821e-06	5.55937
Gm7072	118782	0.871684	0.114215	7.63199	2.31166e-14	5.75499e-13	12.24				Styx	421.735	0.992888	0.177671	5.58835	2.29234e-08	1.57005e-07	6.80409			Elavl3	669.53	-0.565555	0.142267	-3.97531	7.02873e-05	0.000251274	3.59985
2610044O15Rik8	2020.08	0.871657	0.118242	7.37178	1.68362e-13	3.47049e-12	11.4596				Mir7670	731.822	1.01938	0.18245	5.58719	2.30769e-08	1.57949e-07	6.80148			Cnpy3	1952.52	-0.565704	0.142042	-3.98264	6.81532e-05	0.000244369	3.61195
Tmem123	221.142	0.87142	0.250948	3.47251	0.000515623	0.00155663	2.80781				Cdk7	72966.8	0.604204	0.108141	5.58719	2.30775e-08	1.57949e-07	6.80148			Panx2	4674.82	-0.566248	0.11362	-4.98369	6.23826e-07	3.23986e-06	5.48947
Tut4	2310.29	0.871254	0.115057	7.57239	3.66416e-14	8.79307e-13	12.0559				Cbx3	1216.4	0.770499	0.13792	5.58657	2.31597e-08	1.58431e-07	6.80016			Srrd	1629.37	-0.566323	0.127302	-4.44867	8.64055e-06	3.67447e-05	4.43481
Ppp3cb	167.436	0.871197	0.241942	3.60085	0.000317176	0.000999445	3.00024				Pcgf3	4625.1	0.734979	0.131602	5.58484	2.3391e-08	1.59924e-07	6.79609			Dyrk2	3048.67	-0.566342	0.132724	-4.26707	1.9806e-05	7.86451e-05	4.10433
Nmrk1	5948.99	0.871129	0.163622	5.32404	1.01486e-07	6.11324e-07	6.21373				Pex13	3522.48	0.789157	0.141317	5.58429	2.34658e-08	1.60379e-07	6.79485			Rpain	9135.44	-0.566353	0.113204	-5.00294	5.64612e-07	2.9506e-06	5.53009
A2ml1	160.984	0.87108	0.265885	3.27616	0.00105229	0.00298265	2.5254				Ly6a	9695.58	0.57502	0.102976	5.58403	2.35006e-08	1.6056e-07	6.79436			Btbd2	579.161	-0.566592	0.164083	-3.45308	0.000554229	0.00166071	2.77971
Pigm	557.847	0.870424	0.166187	5.23763	1.62653e-07	9.40717e-07	6.02654				MER94B:hAT-Blackjack:DNA	411.155	1.07836	0.193127	5.58368	2.35478e-08	1.60785e-07	6.79376			Ccdc177	2461.8	-0.566621	0.127719	-4.43646	9.14517e-06	3.86945e-05	4.41235
Pdcd10	262.228	0.870414	0.210379	4.13736	3.5132e-05	0.000132468	3.87789				Elovl6	3990.03	0.615911	0.110321	5.5829	2.36544e-08	1.61382e-07	6.79215			Sorcs2	1707	-0.566766	0.155674	-3.64073	0.000271865	0.000869014	3.06097
Cert1	130.951	0.870245	0.33502	2.5976	0.00938788	0.0215426	1.6667				Ralgps1	39942	0.481188	0.0862026	5.58206	2.37691e-08	1.62107e-07	6.7902			Idh3b	1277.27	-0.566824	0.122581	-4.62408	3.76268e-06	1.70456e-05	4.76839
Smim19	147.219	0.870197	0.252878	3.44118	0.000579187	0.00172878	2.76226				Gas2l3	10270.7	0.602667	0.108074	5.57643	2.45504e-08	1.67258e-07	6.77661			Inppl1	4928.36	-0.567092	0.104047	-5.45035	5.02709e-08	3.21274e-07	6.49312
Pcdh11x	831.537	0.869982	0.158471	5.48987	4.02232e-08	2.62984e-07	6.58007				Ugcg	23111.5	0.566092	0.101521	5.57609	2.45986e-08	1.67528e-07	6.77591			Notch1	3085.71	-0.567385	0.11552	-4.91158	9.03457e-07	4.55839e-06	5.34119
Kbtbd3	1110.87	0.869773	0.145483	5.97851	2.25182e-09	1.88407e-08	7.7249				Lrrcc1	2047.9	0.77035	0.138158	5.57586	2.46311e-08	1.6769e-07	6.77549			Pcnx2	3708.59	-0.567924	0.111371	-5.09939	3.40752e-07	1.85353e-06	5.732
Gm14966	89.9046	0.869532	0.325467	2.67165	0.00754802	0.0177285	1.75133				Pdk3	3270.67	0.624756	0.112123	5.57208	2.51716e-08	1.71249e-07	6.76637			Itm2a	12881.7	-0.568196	0.117903	-4.8192	1.44137e-06	6.99972e-06	5.15492
Rgs7bp	2520.07	0.869393	0.140642	6.1816	6.34548e-10	5.96927e-09	8.22408				Bpnt2	1304.04	0.697651	0.125229	5.571	2.53289e-08	1.72258e-07	6.76382			Adcy6	1371.95	-0.568538	0.16295	-3.48903	0.000484775	0.00147226	2.83202
Rorb	1733.76	0.869191	0.149179	5.82649	5.66066e-09	4.36867e-08	7.35965				C9orf72	95810	0.596796	0.107127	5.57093	2.53383e-08	1.72261e-07	6.76381			Nckap5l	564.864	-0.568545	0.161714	-3.51573	0.000438539	0.00134689	2.87067
Klhl7	1422.84	0.869105	0.140115	6.20279	5.54721e-10	5.28011e-09	8.27736				Dusp11	2687.64	0.721781	0.129565	5.5708	2.53569e-08	1.72327e-07	6.76365			Tbc1d1	475.456	-0.56855	0.174593	-3.25643	0.00112824	0.00317601	2.49812
Tgs1	736.827	0.868662	0.165636	5.24439	1.568e-07	9.11235e-07	6.04037				A930012L18Rik	1359.71	0.814284	0.146217	5.56902	2.56182e-08	1.73919e-07	6.75965			Dscaml1	640.091	-0.568678	0.164715	-3.4525	0.000555416	0.00166401	2.77884
Csnk1g3	1233.1	0.868629	0.143245	6.06393	1.32832e-09	1.16335e-08	7.93429				Amer2	6358.48	0.682443	0.122576	5.56753	2.58381e-08	1.75227e-07	6.7564			Col4a2	3428.48	-0.568724	0.107064	-5.31198	1.08442e-07	6.49774e-07	6.18724
Plpp6	3500.16	0.867615	0.13352	6.498	8.13938e-11	9.30891e-10	9.0311				Fzd6	8137.57	0.56523	0.101525	5.5674	2.58572e-08	1.75295e-07	6.75623			Tmem259	327.668	-0.568873	0.21808	-2.60855	0.00909258	0.0209371	1.67908
Phf6	2986.99	0.867568	0.130378	6.65424	2.84775e-11	3.60765e-10	9.44278				4930570G19Rik	1769.41	0.718463	0.129126	5.56404	2.63602e-08	1.78642e-07	6.74802			Nsg2	514.321	-0.56898	0.163241	-3.48553	0.000491165	0.00148932	2.82701
Fam76b	306.882	0.86722	0.196456	4.41432	1.01329e-05	4.25288e-05	4.37132				Clock	1383.44	0.740488	0.133097	5.56353	2.64377e-08	1.79042e-07	6.74705			Tsc22d3	1612.8	-0.569028	0.121792	-4.67213	2.98088e-06	1.37165e-05	4.86276
Dusp19	145.636	0.866994	0.263828	3.28621	0.00101547	0.00288643	2.53964				St8sia3	890.74	0.782794	0.140749	5.56163	2.67268e-08	1.80745e-07	6.74293			Dpp7	630.611	-0.569417	0.151922	-3.74809	0.000178189	0.000590615	3.2287
Aldh6a1	1448.59	0.865096	0.132002	6.55366	5.61433e-11	6.6212e-10	9.17906				Usp40	4474.89	0.595692	0.107143	5.55978	2.70109e-08	1.82603e-07	6.73849			Htr6	872.834	-0.569447	0.153707	-3.70477	0.000211586	0.000691452	3.16024
Syncrip	57.6278	0.864607	0.381054	2.26899	0.023269	0.0482123	1.31684				Negr1	2668.3	0.720862	0.129671	5.55914	2.71105e-08	1.83212e-07	6.73705			Izumo4	636.361	-0.569524	0.157242	-3.62197	0.000292374	0.000928569	3.03219
Tasor	196.904	0.864464	0.249558	3.46399	0.000532235	0.00160177	2.7954				Lekr1	1646.75	0.692555	0.124637	5.5566	2.75085e-08	1.85771e-07	6.73102			Bicd2	2942.8	-0.569629	0.107724	-5.28786	1.23757e-07	7.33118e-07	6.13483
Tgfb2	3526.4	0.864294	0.128504	6.7258	1.74632e-11	2.30935e-10	9.63651				Smim15	717.294	0.860613	0.154913	5.55546	2.76874e-08	1.86914e-07	6.72836			Dguok	4968.49	-0.569749	0.103564	-5.50145	3.76688e-08	2.48366e-07	6.60491
Glrb	2174.13	0.863697	0.14593	5.91856	3.24769e-09	2.6428e-08	7.57794				Dctn5	7624.68	0.616072	0.110924	5.55401	2.79186e-08	1.88343e-07	6.72505			Ighmbp2	1074.03	-0.570013	0.14844	-3.84003	0.000123019	0.00042069	3.37604
Zfp426	613.836	0.863459	0.162889	5.3009	1.15231e-07	6.86828e-07	6.16315				1700066M21Rik	4282.75	0.691779	0.124557	5.5539	2.79358e-08	1.88386e-07	6.72495			Aagab	713.118	-0.570025	0.151668	-3.75838	0.000171016	0.000569136	3.24478
Ptges3	432.813	0.863246	0.204103	4.22947	2.34245e-05	9.14696e-05	4.03872				1700123O21Rik	767.513	0.822674	0.148144	5.55322	2.80455e-08	1.88935e-07	6.72369			Fuca1	1637.57	-0.570295	0.12006	-4.75007	2.03343e-06	9.62539e-06	5.01658
Gm30189	1104.31	0.862994	0.147092	5.86704	4.43634e-09	3.50081e-08	7.45583				Atp13a3	1272.44	0.852786	0.153577	5.55281	2.81107e-08	1.89242e-07	6.72298			Chst12	1985.58	-0.570408	0.120565	-4.73114	2.23261e-06	1.04884e-05	4.97929
Reps2	7677.47	0.862733	0.123505	6.98543	2.8398e-12	4.43653e-11	10.353				Erich6	894.73	0.761227	0.137088	5.55282	2.81094e-08	1.89242e-07	6.72298			Rad50	724.106	-0.570417	0.149039	-3.82731	0.000129552	0.000440763	3.35579
Scrn3	1825.73	0.861914	0.136126	6.33174	2.42409e-10	2.51589e-09	8.59931				Tial1	4758.16	0.656907	0.118333	5.55135	2.83473e-08	1.90768e-07	6.71949			Rps25	16901.7	-0.570429	0.11232	-5.07862	3.80186e-07	2.04725e-06	5.68883
A330041J22Rik	920.205	0.86165	0.147198	5.85368	4.80826e-09	3.75742e-08	7.42511				Braf	2608.11	0.72083	0.129901	5.54906	2.87213e-08	1.9315e-07	6.7141			Hid1	22587.2	-0.570739	0.0980152	-5.82297	5.78106e-09	4.45091e-08	7.35155
Ripk2	2466.46	0.861582	0.133155	6.47053	9.76583e-11	1.09867e-09	8.95913				Nkain2	5759.08	0.634745	0.114387	5.54911	2.87136e-08	1.9315e-07	6.7141			Rps20	3475.74	-0.570899	0.12261	-4.6562	3.221e-06	1.47405e-05	4.83149
Zeb2	661.153	0.861307	0.173667	4.95955	7.06579e-07	3.62862e-06	5.44026				Flrt3	21120.1	0.530966	0.0957171	5.54725	2.90201e-08	1.94956e-07	6.71006			Mus81	978.744	-0.571034	0.130439	-4.37777	1.19897e-05	4.96203e-05	4.30434
Sdhaf3	921.995	0.861237	0.156835	5.49136	3.98848e-08	2.61086e-07	6.58322				Esrrg	2533.49	0.705608	0.127226	5.54611	2.9209e-08	1.96102e-07	6.70752			Ccdc92b	1221.12	-0.571337	0.126014	-4.53391	5.79014e-06	2.5384e-05	4.59544
Thoc2l	3479.86	0.86092	0.112188	7.67392	1.66814e-14	4.34347e-13	12.3622				Rb1cc1	22851.7	0.59716	0.107723	5.54345	2.96566e-08	1.99024e-07	6.70109			Adrm1	3785.93	-0.57194	0.126847	-4.5089	6.51658e-06	2.83305e-05	4.54775
Kdm6a	1117.48	0.860783	0.129698	6.63681	3.2054e-11	4.00033e-10	9.3979				MLT1F:ERVL-MaLR:LTR	312.721	1.10658	0.199717	5.54073	3.0122e-08	2.02007e-07	6.69463			Plscr3	12204.3	-0.572027	0.105379	-5.4283	5.68933e-08	3.59312e-07	6.44453
Lrrtm2	3141.4	0.860616	0.122028	7.05261	1.75594e-12	2.87843e-11	10.5408				Kantr	420.369	1.02026	0.184199	5.53887	3.04426e-08	2.04086e-07	6.69019			Shank3	1798.61	-0.57221	0.123247	-4.64281	3.4371e-06	1.56663e-05	4.80503
Smim15	717.294	0.860613	0.154913	5.55546	2.76874e-08	1.86914e-07	6.72836				Pdzd8	8283.3	0.562247	0.10152	5.53831	3.05406e-08	2.04672e-07	6.68894			Unc13a	297.164	-0.572474	0.204657	-2.79724	0.00515416	0.0126134	1.89917
Zfp638	1085.6	0.860612	0.132956	6.47291	9.61325e-11	1.08214e-09	8.96572				Efr3a	2530.47	0.63883	0.115388	5.53635	3.08845e-08	2.06761e-07	6.68453			Zc3h4	678.39	-0.572539	0.158291	-3.61701	0.000298031	0.000945135	3.02451
Mettl9	99.1855	0.860612	0.345515	2.49081	0.0127453	0.028249	1.549				Vamp7	1320.45	0.807948	0.145945	5.53598	3.09487e-08	2.07119e-07	6.68378			Aco1	58899.5	-0.572628	0.0953072	-6.00823	1.87557e-09	1.58855e-08	7.799
Zfp938	508.359	0.860549	0.18326	4.69578	2.65592e-06	1.23505e-05	4.90831				Cep126	3729.18	0.604143	0.109183	5.53328	3.14294e-08	2.10117e-07	6.67754			Zdhhc18	327.742	-0.572672	0.207361	-2.76171	0.00574989	0.0139178	1.85643
Vbp1	402.48	0.860392	0.197983	4.3458	1.38771e-05	5.67317e-05	4.24617				Reep3	922.194	0.788727	0.142555	5.5328	3.15163e-08	2.1048e-07	6.67679			Anxa6	685.682	-0.572743	0.151097	-3.79057	0.000150299	0.000505381	3.29638
Mir99ahg	531.796	0.860094	0.166767	5.15747	2.50306e-07	1.39699e-06	5.85481				Mkks	919.101	0.827374	0.149551	5.53238	3.15912e-08	2.10834e-07	6.67606			Ngef	7065.87	-0.572755	0.110584	-5.17938	2.22621e-07	1.25482e-06	5.90142
Lrch2	441.806	0.860077	0.165584	5.19421	2.0559e-07	1.16701e-06	5.93293				Rbbp8	4622.95	0.681996	0.123278	5.53219	3.16261e-08	2.10994e-07	6.67573			Lrfn3	6083.51	-0.572771	0.105392	-5.43469	5.48929e-08	3.48275e-07	6.45808
Zfp953	4751.37	0.859864	0.114708	7.49609	6.57492e-14	1.49771e-12	11.8246				Brms1l	810.479	0.722961	0.130705	5.53124	3.17975e-08	2.12064e-07	6.67353			Dusp5	3411.58	-0.572868	0.119632	-4.78859	1.6796e-06	8.03925e-06	5.09478
Ascc3	3997.99	0.859679	0.115822	7.42239	1.15023e-13	2.44681e-12	11.6114				Zmym6	5082.31	0.666299	0.120485	5.53016	3.19936e-08	2.13225e-07	6.67116			Golga5	450.165	-0.572889	0.18522	-3.09301	0.00198137	0.00530693	2.27516
Mis18a	236.866	0.85958	0.201929	4.25685	2.07331e-05	8.21069e-05	4.08562				Jade3	14553.3	0.528984	0.0957122	5.52682	3.26096e-08	2.17255e-07	6.66303			Slc17a7	592.806	-0.572947	0.154595	-3.70612	0.000210463	0.000688482	3.16211
Hook3	857.448	0.859308	0.133305	6.44616	1.14723e-10	1.27577e-09	8.89423				Gmfb	837.508	0.883196	0.159818	5.52627	3.2711e-08	2.1778e-07	6.66198			Top3a	5702.02	-0.572993	0.120212	-4.76654	1.8742e-06	8.9198e-06	5.04964
Zfp91	1725.01	0.859229	0.142062	6.04825	1.46428e-09	1.2726e-08	7.89531				Gm46735	1620.29	1.01583	0.184215	5.51436	3.5005e-08	2.32491e-07	6.63359			Surf2	17001.3	-0.573019	0.101146	-5.66527	1.46794e-08	1.04665e-07	6.9802
Adi1	6653.72	0.858968	0.109433	7.84923	4.18614e-15	1.28816e-13	12.89				Pabpc5	1558.99	0.876103	0.158887	5.51402	3.50738e-08	2.32868e-07	6.63289			Adcyap1r1	251.179	-0.573028	0.209818	-2.73107	0.00631298	0.0151157	1.82057
Gm13363	109.407	0.858853	0.333104	2.57833	0.00992783	0.0226228	1.64545				Galntl6	27396.4	0.55699	0.101018	5.51375	3.51259e-08	2.33133e-07	6.6324			Ensa	225.996	-0.573441	0.220899	-2.59594	0.00943315	0.0216341	1.66486
Rgs2	196.53	0.858659	0.223274	3.84576	0.000120181	0.000411714	3.3854				Akr1e1	1033.96	0.842693	0.152857	5.51294	3.52888e-08	2.34054e-07	6.63068			Map1s	540.67	-0.573702	0.159344	-3.60039	0.000317737	0.00100088	2.99962
Gm15201	179.192	0.85858	0.351958	2.43944	0.0147101	0.0320714	1.49388				Arthur1:hAT-Tip100:DNA	180.62	1.4441	0.261964	5.5126	3.53567e-08	2.34424e-07	6.63			Arap3	1345.86	-0.573756	0.15916	-3.60491	0.000312263	0.000985895	3.00617
Jpx	216.873	0.858515	0.273621	3.13761	0.0017033	0.00462605	2.33479				Dpp10	62316.1	0.539767	0.0979481	5.51075	3.57311e-08	2.36662e-07	6.62587			Rsl24d1	634.916	-0.573868	0.147665	-3.88628	0.000101793	0.000352854	3.4524
Slc19a3	10904.9	0.858211	0.11032	7.77928	7.29411e-15	2.10363e-13	12.677				Senp5	5433.29	0.650906	0.118122	5.51045	3.57925e-08	2.36987e-07	6.62528			Kmt2b	3610.22	-0.57399	0.115844	-4.95484	7.23907e-07	3.7107e-06	5.43054
Tmem59	1125.35	0.858044	0.143673	5.97219	2.34091e-09	1.951e-08	7.70974				Mecp2	2087.54	0.641137	0.1164	5.50806	3.62811e-08	2.39975e-07	6.61983			Mprip	375.504	-0.574134	0.216375	-2.65342	0.007968	0.01863	1.72979
Ero1a	682.425	0.857402	0.144318	5.94107	2.83169e-09	2.32587e-08	7.63342				RLTR13C1:ERVK:LTR	256.068	1.28607	0.233536	5.50695	3.65111e-08	2.41414e-07	6.61724			Pbx4	1932.99	-0.574703	0.126011	-4.56074	5.09732e-06	2.2562e-05	4.64662
Rbm3	201.88	0.857387	0.219693	3.90266	9.51416e-05	0.000331467	3.47956				BGLII_A:ERVK:LTR	277.665	1.14309	0.207576	5.50684	3.65324e-08	2.41472e-07	6.61713			Znhit3	28049	-0.574758	0.0994582	-5.77889	7.51958e-09	5.68952e-08	7.24492
Ptbp2	31578.5	0.856777	0.122975	6.96707	3.23599e-12	4.99881e-11	10.3011				Shoc2	638.149	0.887946	0.16135	5.50324	3.7287e-08	2.46375e-07	6.6084			Abhd11	649.852	-0.575469	0.170009	-3.38494	0.000711941	0.00208539	2.68081
Klhl4	102.507	0.856476	0.322738	2.65378	0.00795957	0.0186125	1.73019				ERVB7_4-LTR_MM:ERVK:LTR	284.891	1.23111	0.22373	5.50264	3.74152e-08	2.47053e-07	6.60721			Vtn	1224.82	-0.575566	0.13208	-4.3577	1.31434e-05	5.39206e-05	4.26824
Rbl1	915.093	0.856442	0.136505	6.27405	3.51771e-10	3.51479e-09	8.4541				Lx2B:L1:LINE	334.619	1.10744	0.201293	5.50165	3.76259e-08	2.48274e-07	6.60507			Rab5if	1650.3	-0.575639	0.131644	-4.37268	1.2273e-05	5.06512e-05	4.29541
Ice2	873.766	0.856373	0.164553	5.20425	1.94784e-07	1.11057e-06	5.95445				Rab14	3119.09	0.699041	0.127066	5.5014	3.76783e-08	2.48366e-07	6.60491			Nckipsd	706.884	-0.576107	0.146378	-3.93574	8.294e-05	0.000292175	3.53436
Gcnt4	204.827	0.856316	0.233831	3.66212	0.000250134	0.0008065	3.0934				Gpr135	2870.66	0.649492	0.118111	5.49899	3.81975e-08	2.51444e-07	6.59956			Tbc1d2	9641.85	-0.576115	0.107049	-5.38179	7.37468e-08	4.56341e-07	6.34071
Bves	1134.73	0.856307	0.136585	6.26943	3.62371e-10	3.61509e-09	8.44188				Tigger6:TcMar-Tigger:DNA	254.534	1.18279	0.215138	5.49784	3.84477e-08	2.52919e-07	6.59702			Ttc28	5848.3	-0.576409	0.107975	-5.33833	9.38056e-08	5.69146e-07	6.24478
Gm6402	1185.23	0.85601	0.134557	6.36167	1.99567e-10	2.11215e-09	8.67528				Rmnd5a	42206.4	0.555142	0.100987	5.49717	3.85943e-08	2.53797e-07	6.59551			Celsr2	902.572	-0.576575	0.135053	-4.26925	1.96133e-05	7.79764e-05	4.10804
Lrrc40	17189.2	0.855429	0.112443	7.6077	2.79015e-14	6.85772e-13	12.1638				Hsdl2	3997.25	0.725361	0.131972	5.49635	3.8774e-08	2.54544e-07	6.59424			Ptpn14	526.926	-0.576699	0.175271	-3.29033	0.00100069	0.00284936	2.54525
Lamp2	411.804	0.855166	0.183522	4.65976	3.16585e-06	1.44984e-05	4.83868				Btg3	2318.37	0.686435	0.12492	5.495	3.90708e-08	2.56318e-07	6.59122			Arl2	1031.85	-0.57677	0.131222	-4.39537	1.10582e-05	4.60814e-05	4.33647
Cpne3	101.616	0.854954	0.310619	2.75242	0.00591567	0.014276	1.84539				Fgf13	3285.88	0.706273	0.128537	5.4947	3.91369e-08	2.56597e-07	6.59075			Gm1043	326.8	-0.576893	0.203058	-2.84103	0.00449686	0.0111577	1.95242
Gm3134	2590.08	0.854795	0.140286	6.09321	1.10667e-09	9.83104e-09	8.0074				Dennd4c	715.623	0.843288	0.153512	5.49332	3.94449e-08	2.58421e-07	6.58767			Prr3	263.185	-0.576897	0.216263	-2.66757	0.00764014	0.0179264	1.74651
Enpp1	3237.39	0.85456	0.156393	5.4642	4.65012e-08	2.99764e-07	6.52322				Tigger19a:TcMar-Tigger:DNA	176.624	1.71424	0.312172	5.49133	3.98922e-08	2.61086e-07	6.58322			Man2a2	751.705	-0.576927	0.152493	-3.78331	0.000154757	0.000518924	3.2849
D330050G23Rik	1152.27	0.854151	0.137384	6.21725	5.0593e-10	4.87097e-09	8.31238				Sdhaf3	921.995	0.861237	0.156835	5.49136	3.98848e-08	2.61086e-07	6.58322			Supt5	2327.3	-0.577221	0.119139	-4.84495	1.26645e-06	6.21439e-06	5.2066
2610024D14Rik	1472.28	0.853645	0.162825	5.24272	1.58224e-07	9.18957e-07	6.0367				Pcdh11x	831.537	0.869982	0.158471	5.48987	4.02232e-08	2.62984e-07	6.58007			Las1l	4494.64	-0.577626	0.104972	-5.50267	3.74079e-08	2.47053e-07	6.60721
Rgs22	15012.9	0.853596	0.124113	6.8776	6.08709e-12	8.87712e-11	10.0517				5430403G16Rik	2386.73	0.6457	0.117638	5.48888	4.04495e-08	2.64374e-07	6.57778			Mettl7a1	706.348	-0.577785	0.162911	-3.54663	0.000390187	0.00121111	2.91682
Cwf19l2	125.299	0.853518	0.314761	2.71164	0.00669522	0.0159105	1.79832				B430319G15Rik	823.588	0.768868	0.140083	5.48868	4.0495e-08	2.64494e-07	6.57758			Thap11	5068.46	-0.577856	0.114023	-5.06788	4.02273e-07	2.15536e-06	5.66648
Tfrc	823.194	0.853506	0.150836	5.65849	1.52715e-08	1.08491e-07	6.9646				Zfp442	2569.27	0.574691	0.104705	5.48868	4.04952e-08	2.64494e-07	6.57758			Eef1akmt4-ece2	3635.24	-0.577987	0.116141	-4.97662	6.47048e-07	3.34785e-06	5.47523
Catspere2	3291.85	0.853079	0.125605	6.79177	1.10764e-11	1.53086e-10	9.81506				Tmed2	3220.28	0.607686	0.110731	5.48792	4.06683e-08	2.65355e-07	6.57617			Tmem198b	1869.39	-0.578095	0.126626	-4.56538	4.98584e-06	2.21193e-05	4.65523
Ppt1	6005.59	0.853058	0.119444	7.14189	9.20563e-13	1.61174e-11	10.7927				Wdr37	21452.9	0.523414	0.0953951	5.4868	4.09272e-08	2.66864e-07	6.57371			Selenoo	25052.1	-0.578391	0.117078	-4.94022	7.80334e-07	3.98301e-06	5.39979
Pdss1	212.753	0.853013	0.235849	3.61678	0.00029829	0.000945801	3.0242				Mrps10	7767.84	0.516724	0.0942071	5.48498	4.13517e-08	2.69359e-07	6.56967			Gstm5	1090.63	-0.578471	0.125089	-4.62449	3.75523e-06	1.70198e-05	4.76904
Tab2	71.2486	0.852845	0.375398	2.27184	0.023096	0.0478846	1.3198				1500026H17Rik	644.535	0.833063	0.151895	5.48446	4.14733e-08	2.69968e-07	6.56869			2900026A02Rik	20320.8	-0.578498	0.118438	-4.8844	1.03742e-06	5.18282e-06	5.28543
Pgr	2046.42	0.852814	0.122115	6.98372	2.8747e-12	4.48742e-11	10.348				Zfp874b	1154.86	0.748452	0.136483	5.48386	4.16143e-08	2.70795e-07	6.56736			Prpf31	3787.74	-0.578653	0.144855	-3.99471	6.4773e-05	0.000233072	3.63251
Atp13a3	1272.44	0.852786	0.153577	5.55281	2.81107e-08	1.89242e-07	6.72298				Noc3l	11239.2	0.583036	0.106334	5.48307	4.18002e-08	2.71821e-07	6.56572			Trim3	569.188	-0.579105	0.157633	-3.67375	0.000239018	0.000773241	3.11169
Lmo4	1376.64	0.852772	0.143357	5.94858	2.7048e-09	2.22734e-08	7.65221				Slfn5	2481.48	0.71036	0.129558	5.48296	4.1827e-08	2.71904e-07	6.56558			Fam193b	421.519	-0.579195	0.168034	-3.4469	0.000567054	0.00169598	2.77058
Plek	2199.04	0.852687	0.138228	6.16869	6.88599e-10	6.41886e-09	8.19254				Charlie31a:hAT-Charlie:DNA	324.624	1.08769	0.198414	5.48193	4.20703e-08	2.73393e-07	6.56321			Sppl2b	586.484	-0.579477	0.158867	-3.64755	0.00026475	0.000847956	3.07163
Mblac2	4711.17	0.852487	0.115886	7.35624	1.89158e-13	3.83363e-12	11.4164				RMER10B:ERVL:LTR	365.549	1.12516	0.205371	5.4787	4.28467e-08	2.78345e-07	6.55542			Slc6a17	342.808	-0.579479	0.183711	-3.15429	0.00160886	0.00439618	2.35692
Galnt4	393.058	0.850452	0.199618	4.2604	2.04063e-05	8.08958e-05	4.09207				Nr1d2	3861.46	0.70181	0.128103	5.47846	4.29033e-08	2.78525e-07	6.55514			Zfp444	6364.21	-0.579559	0.11507	-5.03658	4.73924e-07	2.50655e-06	5.60092
Dcun1d4	762.286	0.850041	0.147722	5.75431	8.69969e-09	6.49833e-08	7.1872				Dcaf17	3195.02	0.570645	0.104165	5.47829	4.29467e-08	2.78713e-07	6.55484			Nat8l	2549.35	-0.579581	0.140718	-4.11874	3.80956e-05	0.000142833	3.84517
Smim17	91.5652	0.850035	0.333766	2.5468	0.0108715	0.0245303	1.6103				Kanga1d:TcMar-Tc2:DNA	204.926	1.2016	0.219364	5.47765	4.31009e-08	2.79525e-07	6.55358			Grm2	1352.29	-0.579745	0.12764	-4.54202	5.57176e-06	2.44711e-05	4.61135
Hsbp1	120.581	0.849624	0.30524	2.78346	0.00537822	0.0131025	1.88265				MTE-int:ERVL-MaLR:LTR	283.638	1.08331	0.197833	5.47589	4.35306e-08	2.82123e-07	6.54956			Pfkfb4	2082.42	-0.579934	0.112045	-5.17593	2.26779e-07	1.27676e-06	5.89389
Trim30d	11573.5	0.849532	0.130516	6.50902	7.56424e-11	8.71311e-10	9.05983				Cdh12	2483.2	0.739538	0.135094	5.47424	4.39383e-08	2.84478e-07	6.54595			Spr	1250.06	-0.580352	0.134374	-4.31893	1.56787e-05	6.33783e-05	4.19806
Lmo3	1583.06	0.849014	0.141658	5.99341	2.05481e-09	1.73276e-08	7.76126				Ccdc88a	528.111	0.950949	0.173768	5.47251	4.43693e-08	2.87077e-07	6.542			Ogfr	382.453	-0.580537	0.187649	-3.09374	0.00197651	0.00529651	2.27601
Setdb2	306.614	0.848983	0.257321	3.29931	0.000969225	0.00276917	2.55765				Yaf2	14458.6	0.570161	0.104188	5.4724	4.43993e-08	2.87174e-07	6.54186			Nop9	1505.69	-0.580698	0.141462	-4.10499	4.0434e-05	0.000150692	3.82191
4930503L19Rik	4374.41	0.848833	0.120164	7.06396	1.61821e-12	2.67081e-11	10.5734				Paip2	1242.56	0.782182	0.143092	5.46629	4.59562e-08	2.96647e-07	6.52776			Lzts1	1029.85	-0.581175	0.15048	-3.86213	0.000112403	0.000387338	3.41191
Ube2j1	416.058	0.848789	0.214103	3.96439	7.35837e-05	0.000262087	3.58156				Enpp1	3237.39	0.85456	0.156393	5.4642	4.65012e-08	2.99764e-07	6.52322			Zfp703	2346.02	-0.581889	0.120389	-4.83339	1.34226e-06	6.55967e-06	5.18312
Gabrb1	800.571	0.848517	0.149329	5.68218	1.32988e-08	9.56704e-08	7.01922				MERX:TcMar-Tigger:DNA	52.3049	2.44497	0.447481	5.46386	4.65894e-08	3.00232e-07	6.52254			Tspan14	1190.09	-0.582578	0.179254	-3.25002	0.00115396	0.0032432	2.48903
Ipcef1	1525.18	0.848091	0.143545	5.9082	3.45862e-09	2.79208e-08	7.55407				Gm10336	784.991	0.893221	0.163518	5.46253	4.69391e-08	3.02348e-07	6.51949			Zfyve1	11545.4	-0.582869	0.094314	-6.18009	6.40649e-10	6.01786e-09	8.22056
Tmem167	165.33	0.847974	0.248328	3.41473	0.000638459	0.00188991	2.72356				F930015N05Rik	1515.04	0.743192	0.136085	5.46124	4.72832e-08	3.04195e-07	6.51685			Ndufa3	1731.99	-0.583094	0.123345	-4.72736	2.27459e-06	1.06779e-05	4.97152
Zfp429	1065.03	0.847862	0.131614	6.44205	1.17873e-10	1.30479e-09	8.88446				Zfyve16	11091.8	0.59398	0.10877	5.4609	4.73729e-08	3.04671e-07	6.51617			IAPEY2_LTR:ERVK:LTR	2672.19	-0.583283	0.102967	-5.66475	1.4724e-08	1.04905e-07	6.9792
Esco1	2455.36	0.847683	0.123545	6.86134	6.82167e-12	9.86636e-11	10.0058				Abcb7	522.629	0.880404	0.161235	5.46038	4.7511e-08	3.05457e-07	6.51505			Pxn	1008.07	-0.583351	0.129728	-4.49672	6.90089e-06	2.98868e-05	4.52452
Xk	666.49	0.847359	0.167732	5.05188	4.3749e-07	2.32982e-06	5.63268				Xaf1	557.616	0.965698	0.176872	5.45987	4.76471e-08	3.0623e-07	6.51395			Gtpbp3	317.6	-0.583512	0.204644	-2.85135	0.00435336	0.0108295	1.96539
Mtpn	515.046	0.846958	0.17246	4.91104	9.05946e-07	4.56831e-06	5.34024				Zfp780b	1595.61	0.689766	0.126361	5.45869	4.79652e-08	3.08069e-07	6.51135			Ppfia4	10931.9	-0.58362	0.10227	-5.70668	1.15201e-08	8.41288e-08	7.07506
Nxt2	1778.68	0.84694	0.128904	6.57033	5.02023e-11	5.98642e-10	9.22283				Tmem263	3078.78	0.586159	0.107393	5.45809	4.81277e-08	3.08907e-07	6.51017			Aebp1	523.966	-0.583633	0.214693	-2.71845	0.0065588	0.015648	1.80554
D7Ertd443e	368.94	0.846873	0.174275	4.85939	1.17745e-06	5.81167e-06	5.2357				Acsl4	3473.04	0.768524	0.140812	5.4578	4.8208e-08	3.09221e-07	6.50973			Madd	724.675	-0.583984	0.153814	-3.79668	0.000146648	0.000493964	3.3063
Kbtbd8	553.014	0.846773	0.16654	5.0845	3.68603e-07	1.98821e-06	5.70154				Clgn	11342.1	0.561598	0.102898	5.45779	4.82087e-08	3.09221e-07	6.50973			Hsf1	480.793	-0.583984	0.183605	-3.18065	0.00146945	0.00404677	2.39289
Mospd1	91.6258	0.846765	0.359399	2.35606	0.01847	0.0393116	1.40548				2900052N01Rik	658.258	0.914542	0.167596	5.45681	4.84759e-08	3.10523e-07	6.50791			Kansl3	684.99	-0.584114	0.146896	-3.97637	6.99745e-05	0.000250202	3.60171
Luc7l2	643.862	0.846537	0.178736	4.73624	2.17719e-06	1.02555e-05	4.98904				Zfp300	661.998	0.937831	0.171911	5.45533	4.88816e-08	3.13018e-07	6.50443			Slc9a3r1	6095.55	-0.584204	0.102434	-5.7032	1.17578e-08	8.57354e-08	7.06684
Purb	315.906	0.846495	0.19037	4.44658	8.72495e-06	3.7071e-05	4.43097				Spidr	682.971	0.826465	0.15153	5.45413	4.92131e-08	3.15018e-07	6.50167			Ece2	317.193	-0.584424	0.213803	-2.73347	0.006267	0.0150131	1.82353
Cdin1	189.709	0.846407	0.261691	3.23438	0.00121908	0.00340835	2.46746				Ube2l3	4211.04	0.572302	0.104934	5.45392	4.92724e-08	3.15206e-07	6.50141			Cacnb3	739.259	-0.584539	0.161506	-3.6193	0.000295399	0.000937099	3.02821
Gabrb2	110.543	0.846385	0.301774	2.8047	0.00503634	0.0123643	1.90783				Chl1	1971.26	0.601768	0.110354	5.45308	4.95052e-08	3.16486e-07	6.49965			Dysf	1218.52	-0.584825	0.140664	-4.15762	3.21584e-05	0.000122163	3.91306
Septin7	28813.7	0.845673	0.106375	7.94989	1.8667e-15	6.2528e-14	13.2039				Wdr17	2553.18	0.658781	0.120905	5.44875	5.07251e-08	3.23962e-07	6.48951			Ilkap	3054.52	-0.584879	0.126684	-4.61682	3.89668e-06	1.76195e-05	4.75401
Rtn4	233.159	0.845623	0.227671	3.71423	0.000203823	0.000668803	3.1747				A430035B10Rik	965.519	0.830281	0.152441	5.44656	5.1352e-08	3.27749e-07	6.48446			Plod1	341.68	-0.584881	0.206203	-2.83643	0.00456203	0.0113078	1.94662
Fmo1	8531.4	0.845451	0.116254	7.27244	3.5304e-13	6.79795e-12	11.1676				Gm19522	783.775	0.994122	0.18254	5.44605	5.14997e-08	3.28583e-07	6.48335			Plcd3	1005.97	-0.584909	0.155013	-3.77328	0.000161113	0.000538923	3.26847
Mog	2337.41	0.845106	0.142612	5.92591	3.10577e-09	2.53159e-08	7.59661				Clic5	1134.26	0.894102	0.164203	5.44511	5.17726e-08	3.30106e-07	6.48135			Ppp6r1	1790.23	-0.584933	0.131394	-4.45173	8.51806e-06	3.62973e-05	4.44013
9530080O11Rik	527.615	0.844962	0.164858	5.1254	2.96911e-07	1.63301e-06	5.78701				Xpo4	1906.7	0.736294	0.135233	5.44465	5.19083e-08	3.30862e-07	6.48035			Acacb	445.205	-0.585275	0.205383	-2.84968	0.00437632	0.0108838	1.96322
Lyrm7	256.378	0.844784	0.199017	4.24478	2.18813e-05	8.60883e-05	4.06506				Cd46	585.175	0.917202	0.168575	5.44092	5.30075e-08	3.37422e-07	6.47183			Arhgap27	321.655	-0.585668	0.207971	-2.8161	0.00486102	0.0119735	1.92178
Senp7	2038.13	0.844264	0.128437	6.57336	4.91925e-11	5.89149e-10	9.22977				RLTR20A4:ERVK:LTR	325.75	1.13593	0.208794	5.4404	5.31605e-08	3.38284e-07	6.47072			1700037H04Rik	1018.92	-0.585751	0.141002	-4.15421	3.26406e-05	0.000123824	3.9072
Zfp281	367.176	0.844258	0.189712	4.4502	8.57899e-06	3.65151e-05	4.43753				RLTR41A2:ERV1:LTR	239.025	1.1343	0.208657	5.4362	5.44278e-08	3.45665e-07	6.46134			Puf60	1853.18	-0.585884	0.135307	-4.33004	1.4908e-05	6.05421e-05	4.21794
Ubn2	810.922	0.843908	0.146204	5.77214	7.82731e-09	5.90615e-08	7.2287				Sacm1l	20950.1	0.530911	0.0976652	5.43603	5.44808e-08	3.45888e-07	6.46106			Esam	580.555	-0.58614	0.152589	-3.84131	0.000122379	0.000418905	3.37788
Cibar1	2363.74	0.843842	0.144922	5.82275	5.78867e-09	4.45499e-08	7.35115				Ulk2	1880.75	0.696331	0.128106	5.4356	5.46113e-08	3.46602e-07	6.46017			Rgs14	953.527	-0.586141	0.151593	-3.86656	0.000110383	0.000380853	3.41924
Tmem68	63.541	0.843533	0.363112	2.32307	0.0201755	0.0425335	1.37127				Cops2	1455.06	0.900287	0.165691	5.43352	5.52535e-08	3.50333e-07	6.45552			Acsl5	2419.08	-0.586233	0.114728	-5.10975	3.22586e-07	1.76317e-06	5.75371
Dennd4c	715.623	0.843288	0.153512	5.49332	3.94449e-08	2.58421e-07	6.58767				Tigger12:TcMar-Tigger:DNA	334.919	1.08738	0.200129	5.43337	5.5298e-08	3.50499e-07	6.45531			Cgref1	2953.17	-0.586596	0.107387	-5.46244	4.69647e-08	3.02348e-07	6.51949
Pon3	838.149	0.843162	0.148963	5.66022	1.51178e-08	1.0759e-07	6.96823				Rab18	774.579	0.800765	0.147402	5.43254	5.55575e-08	3.52029e-07	6.45342			F730043M19Rik	1824.67	-0.586869	0.129081	-4.54653	5.45374e-06	2.40074e-05	4.61966
Gm8098	219.842	0.843024	0.242537	3.47586	0.000509211	0.0015392	2.8127				B3galt2	1985.63	0.761659	0.140239	5.43115	5.59929e-08	3.54438e-07	6.45046			Srprb	853.937	-0.58744	0.138823	-4.23157	2.32068e-05	9.06747e-05	4.04251
Kdm7a	691.277	0.843011	0.140654	5.9935	2.0537e-09	1.73258e-08	7.76131				Rttn	1526.68	0.788111	0.145131	5.43033	5.62499e-08	3.55948e-07	6.44861			Bop1	4703.57	-0.587446	0.110283	-5.32672	1.00001e-07	6.02946e-07	6.21972
Septin10	2138.61	0.842706	0.128364	6.56496	5.2046e-11	6.17195e-10	9.20958				MLTR31A_MM:ERVK:LTR	91.3283	1.99413	0.367235	5.43013	5.63129e-08	3.5623e-07	6.44827			Slc35b2	5589.3	-0.58757	0.104868	-5.60294	2.10742e-08	1.45476e-07	6.83721
Akr1e1	1033.96	0.842693	0.152857	5.51294	3.52888e-08	2.34054e-07	6.63068				Sema3a	1374.12	0.790665	0.145625	5.42947	5.6521e-08	3.57429e-07	6.44681			Rnf166	749.416	-0.587789	0.136894	-4.29374	1.75687e-05	7.04134e-05	4.15234
Gm3055	2420.23	0.842637	0.125357	6.72188	1.79395e-11	2.36748e-10	9.62571				Erp44	1070.06	0.726364	0.133848	5.42678	5.73794e-08	3.62264e-07	6.44097			Zrsr1	1862.53	-0.589182	0.127625	-4.61651	3.90239e-06	1.76412e-05	4.75347
Zfp260	26605.7	0.842388	0.118522	7.10743	1.18221e-12	2.03113e-11	10.6923				Syt4	9065.62	0.63076	0.116266	5.42517	5.79009e-08	3.65198e-07	6.43747			Bahd1	2453.33	-0.589243	0.129691	-4.54342	5.53482e-06	2.43199e-05	4.61404
Ggh	621.802	0.842007	0.158859	5.30034	1.15589e-07	6.88536e-07	6.16207				Lrrc7	5177.28	0.628426	0.115876	5.42327	5.85169e-08	3.68721e-07	6.4333			Chka	4462.79	-0.589436	0.122939	-4.79455	1.63037e-06	7.81717e-06	5.10695
L1MCb:L1:LINE	349.545	0.841346	0.195385	4.30609	1.66162e-05	6.67762e-05	4.17538				Pomk	18822.9	0.537312	0.0990784	5.42309	5.85761e-08	3.68974e-07	6.433			Recql5	1739.77	-0.589562	0.119561	-4.93104	8.17928e-07	4.16168e-06	5.38073
Tank	26545.9	0.841248	0.119576	7.03528	1.98867e-12	3.22432e-11	10.4916				Charlie9:hAT-Charlie:DNA	124.25	1.89417	0.349443	5.42053	5.94217e-08	3.74056e-07	6.42706			Fcho1	2448.97	-0.589623	0.114641	-5.14321	2.70081e-07	1.49826e-06	5.82441
Ugp2	1355.6	0.841056	0.116188	7.23875	4.52847e-13	8.52648e-12	11.0692				Nipal4	1196.88	0.771251	0.142299	5.41994	5.96177e-08	3.75167e-07	6.42577			Akr1a1	2655.8	-0.590231	0.114158	-5.17031	2.33704e-07	1.3123e-06	5.88197
AF357359	2024.51	0.840983	0.133262	6.31075	2.77691e-10	2.8348e-09	8.54748				Lipa	984.517	0.820497	0.151473	5.4168	6.06766e-08	3.81458e-07	6.41855			Zfat	958.909	-0.590445	0.132317	-4.46236	8.10603e-06	3.4678e-05	4.45995
Creb1	1810.77	0.840697	0.129502	6.49177	8.48337e-11	9.67365e-10	9.01441				C030029H02Rik	701.019	0.816562	0.150752	5.41661	6.07403e-08	3.81734e-07	6.41824			Tatdn2	2222.31	-0.59047	0.118719	-4.97369	6.56907e-07	3.3934e-06	5.46936
Ccdc39	152.531	0.839996	0.256549	3.27421	0.00105958	0.00300112	2.52272				Pum2	2651.22	0.632307	0.11678	5.41452	6.14548e-08	3.85722e-07	6.41373			Bcar1	1660.33	-0.590479	0.139166	-4.24298	2.20573e-05	8.66579e-05	4.06219
Ube2l6	152.668	0.83953	0.283948	2.95663	0.00311019	0.0079819	2.09789				Zfp800	2295.97	0.716287	0.132323	5.41317	6.19188e-08	3.88381e-07	6.41074			Rab1b	2661.98	-0.591144	0.1185	-4.98857	6.08268e-07	3.16503e-06	5.49962
Lnpk	997.1	0.839468	0.136686	6.14157	8.17108e-10	7.47879e-09	8.12617				Cept1	857.335	0.741784	0.137039	5.41294	6.19988e-08	3.88757e-07	6.41032			Usp36	247.772	-0.591157	0.224752	-2.63027	0.0085318	0.0197828	1.70371
Dab2	302.638	0.839317	0.198599	4.2262	2.37674e-05	9.26961e-05	4.03294				RMER19B:ERVK:LTR	454.752	1.04358	0.192818	5.41227	6.2229e-08	3.90074e-07	6.40885			Srf	426.426	-0.591503	0.199033	-2.97188	0.0029598	0.00762944	2.11751
Sos1	2792.04	0.839115	0.157039	5.34336	9.12388e-08	5.54969e-07	6.25573				Stxbp5l	1105.35	0.792984	0.146532	5.41169	6.24342e-08	3.91232e-07	6.40757			Rhot2	351.506	-0.591806	0.189879	-3.11675	0.00182856	0.00493154	2.30702
Ro60	128.391	0.838908	0.267015	3.14179	0.00167916	0.00456562	2.3405				RLTR13B1:ERVK:LTR	166.247	1.4032	0.259363	5.4102	6.29549e-08	3.94111e-07	6.40438			Mrpl10	2200.84	-0.591824	0.125841	-4.70297	2.56407e-06	1.19496e-05	4.92265
Hnrnpc	10820.6	0.838643	0.123143	6.81034	9.73678e-12	1.35836e-10	9.86698				Zfp619	2083.32	0.658573	0.12174	5.40967	6.31393e-08	3.95138e-07	6.40325			Fzr1	2781.18	-0.591995	0.10958	-5.40241	6.57514e-08	4.10022e-07	6.38719
Rnft1	178.196	0.838639	0.239821	3.49694	0.00047062	0.00143292	2.84378				Stxbp4	600.462	0.835602	0.154494	5.40863	6.35097e-08	3.97198e-07	6.40099			Stk40	284.646	-0.592178	0.203672	-2.90751	0.00364317	0.00920865	2.0358
Plpp4	259.323	0.838339	0.204417	4.10112	4.11155e-05	0.000153055	3.81515				Zfp182	1516.26	0.776034	0.143531	5.40674	6.41822e-08	4.00755e-07	6.39712			Dnm2	6966.82	-0.592696	0.100693	-5.88617	3.95241e-09	3.1452e-08	7.50235
Magt1	823.798	0.838314	0.142322	5.89024	3.85627e-09	3.08205e-08	7.51116				Kcng4	57949.1	0.530499	0.0981177	5.40676	6.41766e-08	4.00755e-07	6.39712			Wdr46	754.219	-0.592806	0.169705	-3.49316	0.000477339	0.0014515	2.83818
5730480H06Rik	1576.22	0.838302	0.141266	5.9342	2.95275e-09	2.41707e-08	7.61671				UCON58:DNA:DNA	166.356	1.52407	0.281923	5.40598	6.44532e-08	4.02317e-07	6.39543			Nlrx1	646.943	-0.592836	0.158137	-3.74889	0.000177621	0.000589036	3.22986
Dhx36	92.9477	0.838243	0.324301	2.58476	0.00974456	0.0222499	1.65267				B1F1:Alu:SINE	425.812	1.07988	0.199801	5.40477	6.48898e-08	4.04911e-07	6.39264			Ap5b1	619.069	-0.593102	0.188889	-3.13995	0.00168976	0.00459269	2.33793
1810014B01Rik	984.894	0.838071	0.140798	5.95228	2.64425e-09	2.18306e-08	7.66093				Aasdhppt	406.981	0.940562	0.174123	5.40171	6.60089e-08	4.11495e-07	6.38564			Ciz1	1031.48	-0.593163	0.123199	-4.81466	1.47451e-06	7.14264e-06	5.14614
Med21	11095.2	0.837903	0.111344	7.52533	5.25875e-14	1.22836e-12	11.9107				Ppp4r3b	1144.39	0.901493	0.166919	5.40078	6.63505e-08	4.1349e-07	6.38353			Fastk	285.878	-0.593201	0.196023	-3.02618	0.00247668	0.00649254	2.18759
Gabra1	877.164	0.837771	0.145901	5.74205	9.35393e-09	6.95471e-08	7.15772				Nqo2	3395.21	0.621514	0.11511	5.3993	6.69017e-08	4.16657e-07	6.38022			Nr2c2ap	743.32	-0.593355	0.154013	-3.85263	0.000116857	0.000401396	3.39643
Zfp207	74.6011	0.837494	0.341989	2.44889	0.0143298	0.0313397	1.50391				Tigger2b:TcMar-Tigger:DNA	72.7573	1.93699	0.358841	5.39792	6.74179e-08	4.19736e-07	6.37702			Map6	13448.2	-0.593385	0.108738	-5.45701	4.84227e-08	3.10285e-07	6.50824
Trpm7	3003.66	0.837441	0.126583	6.61572	3.69736e-11	4.55827e-10	9.3412				Ubr3	7070.99	0.591485	0.109585	5.39749	6.75785e-08	4.206e-07	6.37613			Celsr1	1606.47	-0.593502	0.145195	-4.08761	4.35842e-05	0.000161497	3.79184
Pten	1801.99	0.837206	0.135545	6.17659	6.5499e-10	6.13464e-09	8.21221				Fgd4	10543.2	0.607722	0.112635	5.39549	6.83384e-08	4.25055e-07	6.37155			Slx1b	440.122	-0.593616	0.171028	-3.47086	0.000518794	0.00156498	2.80549
Snap23	1960.38	0.837005	0.130808	6.39875	1.5665e-10	1.69989e-09	8.76958				Cdk12	1666.86	0.689185	0.127742	5.39511	6.84803e-08	4.258e-07	6.37079			Alk	3217.15	-0.594347	0.107025	-5.55334	2.80269e-08	1.88876e-07	6.72382
Trim33	1504.22	0.83689	0.13444	6.22503	4.8147e-10	4.64707e-09	8.33282				Cacybp	616.958	0.921676	0.170864	5.39421	6.88263e-08	4.27676e-07	6.36888			Cog2	4058.15	-0.594412	0.114896	-5.17347	2.29783e-07	1.29217e-06	5.88868
Lnpep	2818.86	0.836813	0.121292	6.89916	5.23108e-12	7.72215e-11	10.1123				Eif5	551.706	0.920599	0.170912	5.38641	7.18803e-08	4.45936e-07	6.35073			Fam136a	575.219	-0.595062	0.163598	-3.63735	0.000275462	0.000879928	3.05555
Nufip2	142.559	0.836752	0.279558	2.99313	0.00276134	0.0071696	2.14451				2810403D21Rik	418.385	1.00001	0.185708	5.38487	7.24956e-08	4.49463e-07	6.34731			Timm10b	1242.99	-0.595437	0.145583	-4.09003	4.31318e-05	0.000160005	3.79587
Sppl2a	3523.64	0.836639	0.128432	6.51428	7.30405e-11	8.42849e-10	9.07425				Kmt2c	4302.15	0.560321	0.104085	5.38333	7.31212e-08	4.53051e-07	6.34385			Grina	4502.69	-0.595583	0.11667	-5.10486	3.31037e-07	1.80526e-06	5.74346
Ndufc1	970.772	0.836267	0.15965	5.23814	1.62203e-07	9.38958e-07	6.02735				X5a_DNA:TcMar-Tigger:DNA	120.357	1.90494	0.353881	5.383	7.32559e-08	4.53594e-07	6.34333			Gna12	552.342	-0.595587	0.153264	-3.88603	0.000101896	0.000353085	3.45212
Krit1	1696.27	0.836059	0.125821	6.64482	3.03592e-11	3.81348e-10	9.41868				Lx7:L1:LINE	341.726	1.24394	0.231211	5.3801	7.44444e-08	4.60215e-07	6.33704			Jmjd6	305.664	-0.595775	0.206528	-2.88472	0.00391757	0.00983674	2.00715
Wtap	1403.18	0.835979	0.144958	5.76703	8.06811e-09	6.06886e-08	7.21689				Gpbp1l1	998.061	0.801579	0.149049	5.37796	7.53325e-08	4.64811e-07	6.33272			Fam171a1	901.75	-0.59623	0.152288	-3.91515	9.0348e-05	0.000316021	3.50028
Rspo1	4798.61	0.835945	0.124655	6.70609	1.99912e-11	2.61676e-10	9.58224				Nek7	544.348	0.90715	0.168833	5.37307	7.74074e-08	4.7728e-07	6.32123			Rnft2	223.603	-0.596371	0.231478	-2.57636	0.00998466	0.0227443	1.64313
Stxbp4	600.462	0.835602	0.154494	5.40863	6.35097e-08	3.97198e-07	6.40099				Ubr1	2071.63	0.613046	0.114097	5.37302	7.74276e-08	4.7728e-07	6.32123			Dmap1	192.597	-0.596726	0.238744	-2.49944	0.0124389	0.0276781	1.55786
9630001P10Rik	499.397	0.835597	0.165859	5.03799	4.70439e-07	2.48948e-06	5.60389				Cobll1	1324.69	0.610884	0.113692	5.37313	7.73795e-08	4.7728e-07	6.32123			Rps6kb2	1312.02	-0.596955	0.127828	-4.67	3.01205e-06	1.385e-05	4.85855
Tceanc	1986.86	0.835495	0.128249	6.51461	7.28782e-11	8.41479e-10	9.07496				LTR16B1:ERVL:LTR	409.944	1.07357	0.199833	5.37233	7.77276e-08	4.78977e-07	6.31969			Fmnl1	591.747	-0.597329	0.186299	-3.2063	0.00134455	0.00372404	2.42899
AA386476	135.929	0.835445	0.280222	2.98137	0.00286959	0.00742269	2.12944				Fpgt	8277.35	0.55654	0.103612	5.37136	7.81432e-08	4.81384e-07	6.31751			Miip	502.348	-0.598026	0.180022	-3.32197	0.000893852	0.00256943	2.59016
Slitrk4	244.341	0.835435	0.19702	4.24035	2.2317e-05	8.75883e-05	4.05755				Actr10	3782.81	0.530522	0.0987869	5.37036	7.85777e-08	4.83906e-07	6.31524			Cep63	879.425	-0.598242	0.168659	-3.54705	0.000389572	0.0012094	2.91743
Sh2d4b	239.797	0.835116	0.237459	3.51688	0.000436647	0.00134172	2.87234				L1_Mur2:L1:LINE	143.217	1.57214	0.292747	5.37031	7.86028e-08	4.83906e-07	6.31524			Rusf1	411.254	-0.598553	0.196644	-3.04384	0.00233578	0.00615663	2.21066
Mapk8	8480.79	0.834614	0.111848	7.46201	8.52112e-14	1.86826e-12	11.7286				Fabp7	682.294	0.934912	0.17415	5.36843	7.94231e-08	4.88389e-07	6.31123			Rfc5	2256.47	-0.598625	0.112206	-5.33508	9.5504e-08	5.78541e-07	6.23767
Fam199x	455.613	0.834582	0.18995	4.39369	1.11442e-05	4.63795e-05	4.33367				Zfp729b	1406.08	0.721579	0.134454	5.36673	8.01754e-08	4.92488e-07	6.3076			Ccnf	252.354	-0.598736	0.240161	-2.49306	0.0126646	0.0280992	1.55131
Jam2	16208.2	0.834449	0.114381	7.29537	2.97837e-13	5.85179e-12	11.2327				Hnrnpr	3696.42	0.602749	0.11235	5.36494	8.09755e-08	4.96928e-07	6.30371			Rnf31	241.158	-0.59884	0.221059	-2.70897	0.00674933	0.0160273	1.79514
1700001L05Rik	1612.57	0.834395	0.128343	6.50127	7.96472e-11	9.14166e-10	9.03897				Tbp	7569.63	0.654437	0.122005	5.36403	8.13835e-08	4.99273e-07	6.30166			Shmt2	3507.06	-0.599234	0.120226	-4.98422	6.22133e-07	3.23281e-06	5.49042
Gabrg3	100.968	0.834364	0.32088	2.60024	0.00931591	0.0213978	1.66963				Ccdc50	1915.46	0.675866	0.126005	5.36381	8.14846e-08	4.99734e-07	6.30126			Rab3d	210.621	-0.599677	0.238119	-2.51839	0.0117893	0.0263938	1.5785
Elovl7	222.681	0.834306	0.226842	3.67792	0.000235145	0.000761734	3.1182				Tsga10	22064	0.546952	0.102013	5.36156	8.25059e-08	5.05516e-07	6.29627			Osbpl7	10337.2	-0.59978	0.124909	-4.80174	1.57292e-06	7.56053e-06	5.12145
L2c:L2:LINE	2166.41	0.834288	0.13518	6.17167	6.75717e-10	6.3104e-09	8.19994				Fam241a	580.874	0.925413	0.172668	5.35949	8.34568e-08	5.1118e-07	6.29143			Cd3eap	805.507	-0.599958	0.138882	-4.31992	1.56089e-05	6.31622e-05	4.19954
A230006K03Rik	793.504	0.834274	0.158139	5.27558	1.32336e-07	7.813e-07	6.10718				9530068E07Rik	31298.2	0.562189	0.104949	5.35678	8.47179e-08	5.18575e-07	6.28519			Kdm4a	5214.21	-0.599968	0.119819	-5.0073	5.5198e-07	2.89085e-06	5.53897
Zfp964	8260.95	0.834203	0.107142	7.78597	6.91814e-15	2.01629e-13	12.6954				Tbr1	6861.14	0.583162	0.108868	5.35661	8.47968e-08	5.18729e-07	6.28506			Acy1	3946.1	-0.600324	0.114899	-5.22481	1.7433e-07	1.00105e-06	5.99955
[truncated: 7,679 more rows]

## Sheet: Adjusted for age
Feature	baseMean	log2FoldChange	lfcSE	stat	pvalue	padj
[truncated: 12 more rows]
