# Supplementary material for: LINE-1 retrotransposition in a mouse TDP-43 model of neurodegeneration marks motor cortex neurons for cell-intrinsic and cell non-autonomous programmed cell death
Source: PLoS Genet. 2025 Dec 29;21(12):e1012007. doi: 10.1371/journal.pgen.1012007 (PMC12758826; doi:10.1371/journal.pgen.1012007)
Supplement: S5 Table — (XLSX) [file pgen.1012007.s023.xlsx]

## Sheet: Age-dependent
key	nonTg_15mthv1.5mth	nonTg_15mthv3mth	nonTg_15mthv6mth	nonTg_15mthv10mth	SigIncrease at 15mth	SigDecrease at 15mth	SigUp at TgTDP 15mth
IAPLTR4:ERVK:LTR	0.647284	0.542488	0.836534	0.885232	4	0	N		Strongly age-dependent
FordPrefect:hAT-Tip100:DNA	0.459715	0.973749	1.45763	1.42257	4	0	N		1.5mth Peak
RLTR10C:ERVK:LTR	0.256143	0.311503	0.302143	0.231163	4	0	N		Early expressors
L1M3b:L1:LINE	1.06743	0.967953	0.746022	0	3	0	N		Mild age-dependence
IAPEY3-int:ERVK:LTR	1.00497	0.678823	0.488724	0	3	0	Y		Strongly anti-age-dependent
IAP1-MM_I:ERVK:LTR	0.531965	0	0.726658	0.58924	3	0	N
MMERVK10D3_I:ERVK:LTR	0.395084	0.452156	0.280378	0	3	0	N
RMER12B:ERVK:LTR	0.121235	0	0.322658	0.241728	3	0	N
IAPLTR2_Mm:ERVK:LTR	-0.230706	0.202307	0.413513	0.314075	3	1	N
RLTR44-int:ERVK:LTR	-0.456688	0.432492	0.273744	0.43943	3	1	N
MERV1_I:ERV1:LTR	0.327752	0.266137	0	0	2	0	N
RLTR13D3A:ERVK:LTR	0	0	0.591244	0.542456	2	0	N
ID_B1:B4:SINE	0	0	0.328909	0.252356	2	0	N
RLTR4_Mm:ERV1:LTR	1.48472	1.20631	0	-0.383777	2	1	N
RLTR30B_MM:ERV1:LTR	0	-0.238717	0.573987	0.433425	2	1	N
MuRRS4-int:ERV1:LTR	1.03957	0.762165	-0.453102	-0.444439	2	2	N
IAPLTR2a2_Mm:ERVK:LTR	-0.257019	-0.297559	0.31297	0.282609	2	2	N
MT2_Mm:ERVL:LTR	-0.359474	-0.180678	0.348633	0.361014	2	2	N
RLTR20C1_MM:ERVK:LTR	-0.761809	-0.681129	0.193098	0.262381	2	2	N
RLTR20A4:ERVK:LTR	-0.784967	-0.705223	0.183991	0.251721	2	2	N
RLTR6-int:ERV1:LTR	1.23228	0	0	0	1	0	N
ERVB4_1-I_MM:ERVK:LTR	0.60761	0	0	0	1	0	N
RLTR9A2:ERVK:LTR	0.515753	0	0	0	1	0	N
ERVB4_1B-LTR_MM:ERVK:LTR	0.313932	0	0	0	1	0	Y
LTRIS_Mus:ERV1:LTR	0.194628	0	0	0	1	0	Y
RLTR26:ERVK:LTR	0.183239	0	0	0	1	0	N
RMER13A:ERVK:LTR	0.147354	0	0	0	1	0	N
RMER17B2:ERVK:LTR	0.14538	0	0	0	1	0	N
Eulor6E:Crypton:DNA	0	0.697544	0	0	1	0	N
CR1-1_Amn:CR1:LINE	0	0.632516	0	0	1	0	N
RLTR9D2:ERVK:LTR	0	0.289561	0	0	1	0	N
MER65D:ERV1:LTR	0	0	0.842839	0	1	0	N
MamGypLTR2b:Gypsy:LTR	0	0	0.800818	0	1	0	N
IAPEY4_I:ERVK:LTR	0	0	0.344907	0	1	0	Y
MER65-int:ERV1:LTR	0	0	0	0.698785	1	0	N
RMER1A:L1-dep:Retroposon	-0.220638	0	0.181989	0	1	1	N
MTA_Mm:ERVL-MaLR:LTR	-0.238602	0	0.151116	0	1	1	N
RMER1B:L1-dep:Retroposon	-0.275669	0	0.154586	0	1	1	N
Plat_L3:CR1:LINE	-0.422063	0	0.219788	0	1	1	N
Charlie15a:hAT-Charlie:DNA	-0.478973	0	0.378725	0	1	1	Y
RLTR45-int:ERVK:LTR	0.394336	0	-2.51142	-2.67772	1	2	N
RLTR45:ERVK:LTR	0.250002	-0.415553	0	-0.306528	1	2	N
RMER16-int:ERVK:LTR	-0.575513	-0.390974	0	0.245142	1	2	N
RLTR20C2_MM:ERVK:LTR	-0.765162	-0.661082	0	0.213943	1	2	N
RLTR17B_Mm:ERVK:LTR	-0.898079	-0.822925	0	0.209576	1	2	N
RLTR4_MM-int:LTR:LTR	0	0	0	-0.258052	0	1	N
L2-1_Crp:L2:LINE	0	0	-1.12749	0	0	1	Y
IAPLTR1_Mm:ERVK:LTR	-0.188708	0	0	0	0	1	N
ORR1A2:ERVL-MaLR:LTR	-0.191366	0	0	0	0	1	N
ORR1A1:ERVL-MaLR:LTR	-0.192101	0	0	0	0	1	N
ORR1A0:ERVL-MaLR:LTR	-0.200772	0	0	0	0	1	N
MT2C_Mm:ERVL:LTR	-0.201148	0	0	0	0	1	N
LTR16A2:ERVL:LTR	-0.209884	0	0	0	0	1	Y
RLTR13C2:ERVK:LTR	-0.221454	0	0	0	0	1	N
MLT1G:ERVL-MaLR:LTR	-0.233229	0	0	0	0	1	N
RMER19B:ERVK:LTR	-0.239078	0	0	0	0	1	N
Charlie22a:hAT-Charlie:DNA	-0.273275	0	0	0	0	1	Y
RLTR1A2_MM:ERV1:LTR	-0.275136	0	0	0	0	1	N
MER45R:hAT-Tip100:DNA	-0.29829	0	0	0	0	1	Y
ZP3AR:Satellite:Satellite	-0.307513	0	0	0	0	1	N
UCON41:UCON41:Unknown	-0.309477	0	0	0	0	1	N
IAPEY3_LTR:ERVK:LTR	-0.311906	0	0	0	0	1	N
LTR40c:ERVL:LTR	-0.324016	0	0	0	0	1	Y
HERV16-int:ERVL:LTR	-0.327807	0	0	0	0	1	Y
ERVL-B4-int:ERVL:LTR	-0.344325	0	0	0	0	1	Y
ERVL-int:ERVL:LTR	-0.352947	0	0	0	0	1	Y
MER67C:ERV1:LTR	-0.357702	0	0	0	0	1	N
MT2B2:ERVL:LTR	-0.357804	0	0	0	0	1	N
MLTR13:ERVK:LTR	-0.366333	0	0	0	0	1	N
IAPLTR1a_Mm:ERVK:LTR	-0.368867	0	0	0	0	1	N
Kanga1c:TcMar-Tc2:DNA	-0.381472	0	0	0	0	1	Y
UCON47:UCON47:Unknown	-0.39213	0	0	0	0	1	N
Arthur1A:hAT-Tip100:DNA	-0.401822	0	0	0	0	1	Y
UCON38:hAT-Charlie:DNA	-0.404905	0	0	0	0	1	N
MER96:hAT-Tip100:DNA	-0.40585	0	0	0	0	1	N
Charlie19a:hAT-Charlie:DNA	-0.41886	0	0	0	0	1	N
MamGypLTR4:Gypsy:LTR	-0.422547	0	0	0	0	1	N
Tigger12c:TcMar-Tigger:DNA	-0.424864	0	0	0	0	1	N
CR1-3_Croc:CR1:LINE	-0.437422	0	0	0	0	1	N
MER68B:ERVL:LTR	-0.437474	0	0	0	0	1	N
MLT1E3:ERVL-MaLR:LTR	-0.438375	0	0	0	0	1	N
X34_DNA:DNA:DNA	-0.441466	0	0	0	0	1	N
Tigger12A:TcMar-Tigger:DNA	-0.449745	0	0	0	0	1	N
MamTip3:hAT-Tip100:DNA	-0.450789	0	0	0	0	1	N
MamRep1527:LTR:LTR	-0.457953	0	0	0	0	1	N
LTR104_Mam:Gypsy:LTR	-0.458112	0	0	0	0	1	N
LTR68:ERV1:LTR	-0.461785	0	0	0	0	1	Y
UCON73:hAT:DNA	-0.462048	0	0	0	0	1	N
MT2B:ERVL:LTR	-0.466416	0	0	0	0	1	N
X2_LINE:CR1:LINE	-0.469232	0	0	0	0	1	N
UCON29:Kolobok:DNA	-0.470927	0	0	0	0	1	N
UCON31:UCON31:Unknown	-0.473742	0	0	0	0	1	N
UCON33:TcMar-Tigger:DNA	-0.479219	0	0	0	0	1	N
Eulor9A:DNA:DNA	-0.484366	0	0	0	0	1	Y
UCON1:UCON1:Unknown	-0.490848	0	0	0	0	1	N
MER68-int:ERVL:LTR	-0.49207	0	0	0	0	1	N
MER77B:ERVL:LTR	-0.49277	0	0	0	0	1	N
MamRep4096:hAT-Tip100:DNA	-0.496212	0	0	0	0	1	N
X7C_LINE:CR1:LINE	-0.504992	0	0	0	0	1	N
UCON57:UCON57:Unknown	-0.516538	0	0	0	0	1	N
LTR103_Mam:ERV1:LTR	-0.520969	0	0	0	0	1	Y
X8_LINE:CR1:LINE	-0.529701	0	0	0	0	1	N
LTR86A2:ERVL:LTR	-0.53688	0	0	0	0	1	Y
UCON15:hAT-Ac:DNA	-0.54012	0	0	0	0	1	N
Eutr18:LTR:LTR	-0.542211	0	0	0	0	1	Y
RLTR13F:ERVK:LTR	-0.558875	0	0	0	0	1	N
IAPEY_LTR:ERVK:LTR	-0.563556	0	0	0	0	1	N
LTR108a_Mam:ERVL:LTR	-0.567011	0	0	0	0	1	N
MamGypLTR1d:Gypsy:LTR	-0.578219	0	0	0	0	1	N
EuthAT-2:hAT-Ac:DNA	-0.581468	0	0	0	0	1	Y
L1MEa:L1:LINE	-0.583683	0	0	0	0	1	N
MamRep38:hAT-Tip100:DNA	-0.585846	0	0	0	0	1	N
YREP_Mm:YREP_Mm:Unknown	-0.597401	0	0	0	0	1	N
Eulor8:TcMar:DNA	-0.601917	0	0	0	0	1	Y
RLTR31B_Mm:ERVK:LTR	-0.603244	0	0	0	0	1	N
EUTREP4:PiggyBac:DNA	-0.618967	0	0	0	0	1	Y
X20_LINE:CR1:LINE	-0.62944	0	0	0	0	1	N
L1M3a:L1:LINE	-0.630133	0	0	0	0	1	Y
RLTR12C:ERVK:LTR	-0.630482	0	0	0	0	1	N
Eulor6D:Crypton:DNA	-0.637821	0	0	0	0	1	N
MLT1M:ERVL-MaLR:LTR	-0.639489	0	0	0	0	1	N
Eulor2B:DNA:DNA	-0.667605	0	0	0	0	1	N
MER57-int:ERV1:LTR	-0.671797	0	0	0	0	1	N
LTR85a:Gypsy:LTR	-0.676147	0	0	0	0	1	N
L1M2a:L1:LINE	-0.695495	0	0	0	0	1	N
UCON37:hAT-Ac:DNA	-0.700259	0	0	0	0	1	N
UCON100:hAT-hAT19:DNA	-0.703497	0	0	0	0	1	N
LTR81:Gypsy:LTR	-0.709528	0	0	0	0	1	N
MamGypLTR2c:Gypsy:LTR	-0.731867	0	0	0	0	1	N
UCON83:DNA:DNA	-0.734829	0	0	0	0	1	N
MARE8:DNA:DNA	-0.749826	0	0	0	0	1	N
L1ME5:L1:LINE	-0.766937	0	0	0	0	1	N
MER113A:hAT-Charlie:DNA	-0.77657	0	0	0	0	1	N
X2b_DNA:DNA:DNA	-0.776744	0	0	0	0	1	N
UCON16:UCON16:Unknown	-0.779221	0	0	0	0	1	N
UCON9B:PIF-Harbinger:DNA	-0.782298	0	0	0	0	1	N
X10b_DNA:TcMar-Tigger:DNA	-0.78547	0	0	0	0	1	N
LTR88b:Gypsy:LTR	-0.793365	0	0	0	0	1	N
MER5C1:hAT-Charlie:DNA	-0.797659	0	0	0	0	1	Y
RLTR46:ERVK:LTR	-0.80339	0	0	0	0	1	N
MER97d:hAT-Tip100:DNA	-0.814495	0	0	0	0	1	N
CR1-L3B_Croc:CR1:LINE	-0.822452	0	0	0	0	1	N
X23_DNA:DNA:DNA	-0.837256	0	0	0	0	1	N
Eulor3:DNA:DNA	-0.876774	0	0	0	0	1	N
UCON12:UCON12:Unknown	-0.886726	0	0	0	0	1	N
X1_LINE:CR1:LINE	-0.967318	0	0	0	0	1	N
ORSL-2a:hAT-Tip100:DNA	-0.993089	0	0	0	0	1	N
LTR81AB:Gypsy:LTR	-1.00798	0	0	0	0	1	N
LTR75B:ERVL:LTR	-1.08577	0	0	0	0	1	Y
X1_LR:Gypsy:LTR	-1.14853	0	0	0	0	1	N
Zaphod5b:hAT-Tip100:DNA	-1.15834	0	0	0	0	1	N
Eulor2C:DNA:DNA	-1.16514	0	0	0	0	1	N
UCON18:UCON18:Unknown	-1.18737	0	0	0	0	1	N
MARE6:L1-Tx1:LINE	-1.53273	0	0	0	0	1	N
UCON61:UCON61:Unknown	-1.81266	0	0	0	0	1	N
RLTRETN_Mm:ERVK:LTR	0	-0.210571	0	0	0	1	N
RLTR27:ERVK:LTR	0	-0.219848	0	0	0	1	N
RLTR13B4:ERVK:LTR	0	-0.251496	0	0	0	1	N
RMER17A2:ERVK:LTR	0	-0.257814	0	0	0	1	N
ERVB7_2B-LTR_MM:ERVK:LTR	0	-0.257967	0	0	0	1	Y
LTR16A:ERVL:LTR	0	-0.261238	0	0	0	1	Y
RLTR9E:ERVK:LTR	0	-0.282234	0	0	0	1	N
ERVB7_2-LTR_MM:ERVK:LTR	0	-0.301104	0	0	0	1	Y
MLT2F:ERVL:LTR	0	-0.302673	0	0	0	1	N
RMER17B:ERVK:LTR	0	-0.304636	0	0	0	1	N
RLTR1D2_MM:ERV1:LTR	0	-0.31464	0	0	0	1	N
RMER17D2:ERVK:LTR	0	-0.321456	0	0	0	1	N
RLTR18:ERVK:LTR	0	-0.324008	0	0	0	1	N
RMER20B:ERVK:LTR	0	-0.334131	0	0	0	1	N
RLTR28B:ERVL:LTR	0	-0.335191	0	0	0	1	N
LTR16B1:ERVL:LTR	0	-0.340541	0	0	0	1	Y
RLTR35B_MM:ERVL:LTR	0	-0.345137	0	0	0	1	N
ERVB7_1-LTR_MM:ERVK:LTR	0	-0.349652	0	0	0	1	Y
MER90a:ERV1:LTR	0	-0.352401	0	0	0	1	N
LTR79:ERVL:LTR	0	-0.361264	0	0	0	1	Y
IAP-d-int:ERVK:LTR	0	-0.366005	0	0	0	1	N
MER89:ERV1:LTR	0	-0.368265	0	0	0	1	N
RLTR8:ERVK:LTR	0	-0.386828	0	0	0	1	N
LTR65:ERV1:LTR	0	-0.389561	0	0	0	1	Y
RLTR19:ERVK:LTR	0	-0.395908	0	0	0	1	N
MER73:ERVL:LTR	0	-0.399956	0	0	0	1	N
LTRIS_Mm:ERV1:LTR	0	-0.418868	0	0	0	1	Y
LTR33C:ERVL:LTR	0	-0.431318	0	0	0	1	Y
ERVB4_2-LTR_MM:ERVK:LTR	0	-0.433199	0	0	0	1	Y
RLTR13D6:ERVK:LTR	0	-0.458067	0	0	0	1	N
RLTR6B_Mm:ERV1:LTR	0	-0.469577	0	0	0	1	N
LTR73:ERV1:LTR	0	-0.471331	0	0	0	1	Y
LTRIS4A:ERV1:LTR	0	-0.478354	0	0	0	1	Y
MMERGLN_LTR:ERV1:LTR	0	-0.496498	0	0	0	1	N
MER67B:ERV1:LTR	0	-0.496933	0	0	0	1	N
MER34B:ERV1:LTR	0	-0.500845	0	0	0	1	Y
ERVB5_2-LTR_MM:ERVK:LTR	0	-0.503735	0	0	0	1	Y
MamGypLTR3a:Gypsy:LTR	0	-0.507366	0	0	0	1	N
UCON25:UCON25:Unknown	0	-0.510875	0	0	0	1	N
UCON5:UCON5:Unknown	0	-0.51315	0	0	0	1	N
RMER16A2:ERVK:LTR	0	-0.524525	0	0	0	1	N
RLTR47:ERVK:LTR	0	-0.528253	0	0	0	1	N
LTRIS5:ERV1:LTR	0	-0.531773	0	0	0	1	Y
ERV3-16A3_LTR:ERVL:LTR	0	-0.533921	0	0	0	1	Y
LTRIS4B:ERV1:LTR	0	-0.547591	0	0	0	1	N
LTRIS3:ERV1:LTR	0	-0.55418	0	0	0	1	Y
LTR89:ERVL:LTR	0	-0.557699	0	0	0	1	Y
RLTR50B:ERVK:LTR	0	-0.565847	0	0	0	1	N
MER70B:ERVL:LTR	0	-0.571288	0	0	0	1	N
IAPEy-int:ERVK:LTR	0	-0.58596	0	0	0	1	N
MMERGLN-int:ERV1:LTR	0	-0.636799	0	0	0	1	N
RLTR42:ERVK:LTR	0	-0.639421	0	0	0	1	N
RLTR19C:ERVK:LTR	0	-0.701895	0	0	0	1	N
RLTR44E:ERVK:LTR	0	-0.710643	0	0	0	1	N
UCON64:UCON64:Unknown	0	-0.718857	0	0	0	1	N
MER67A:ERV1:LTR	0	-0.727524	0	0	0	1	N
MER34-int:ERV1:LTR	0	-0.750898	0	0	0	1	Y
Charlie10a:hAT-Charlie:DNA	0	-0.785734	0	0	0	1	Y
RMER16B3:ERVK:LTR	0	-0.797097	0	0	0	1	N
LTRIS6:ERV1:LTR	0	-0.805367	0	0	0	1	N
UCON28c:UCON28c:Unknown	0	-0.810458	0	0	0	1	N
MER63C:hAT-Blackjack:DNA	0	-0.830994	0	0	0	1	N
RLTR6C_Mm:ERV1:LTR	0	-0.860729	0	0	0	1	N
MER34C:ERV1:LTR	0	-0.911364	0	0	0	1	Y
RLTR30C_MM:ERV1:LTR	0	-1.06691	0	0	0	1	N
UCON89:hAT:DNA	0	-1.07029	0	0	0	1	N
RLTR12F:ERVK:LTR	0	-1.15094	0	0	0	1	N
UCON99:Helitron:RC	0	-1.19502	0	0	0	1	N
MER92A:ERV1:LTR	0	-1.20564	0	0	0	1	N
IAPLTR4_I:ERVK:LTR	0	-1.2231	0	0	0	1	N
Eulor11:DNA:DNA	0	-1.31419	0	0	0	1	Y
Eulor5B:Crypton-A:DNA	0	-1.56263	0	0	0	1	N
MMSAT4:Satellite:Satellite	0	0	-0.672414	-0.597264	0	2	N
RLTR1B-int:ERV1:LTR	0	0	-0.675781	-0.751764	0	2	N
RLTR26_Mus:ERVK:LTR	0	-0.175664	0	-0.221617	0	2	N
MLTR18B_MM:ERVK:LTR	0	-0.25628	0	-0.23351	0	2	N
RMER20C_Mm:ERVK:LTR	0	-0.342802	0	-0.27406	0	2	N
RMER17A:ERVK:LTR	-0.117508	-0.491581	0	0	0	2	N
MLTR11B:ERVK:LTR	-0.146046	-0.207815	0	0	0	2	N
LTR33A:ERVL:LTR	-0.171026	-0.226604	0	0	0	2	Y
LTR16E1:ERVL:LTR	-0.190422	-0.309668	0	0	0	2	Y
RLTR14-int:ERV1:LTR	-0.194762	-0.292464	0	0	0	2	N
MTB:ERVL-MaLR:LTR	-0.205106	-0.167909	0	0	0	2	N
MTB_Mm:ERVL-MaLR:LTR	-0.210117	-0.135705	0	0	0	2	N
RLTR13B1:ERVK:LTR	-0.212999	-0.427631	0	0	0	2	N
LTR16E2:ERVL:LTR	-0.220444	-0.428017	0	0	0	2	Y
LTR16A1:ERVL:LTR	-0.22535	-0.236761	0	0	0	2	Y
ORR1A4:ERVL-MaLR:LTR	-0.232035	-0.139349	0	0	0	2	N
MLT1N2:ERVL-MaLR:LTR	-0.237791	-0.226198	0	0	0	2	N
ORR1B2:ERVL-MaLR:LTR	-0.239023	-0.247332	0	0	0	2	N
LTR33:ERVL:LTR	-0.248658	-0.384074	0	0	0	2	Y
MLT1H:ERVL-MaLR:LTR	-0.250866	-0.300511	0	0	0	2	N
RLTR13D5:ERVK:LTR	-0.253492	-0.528229	0	0	0	2	N
MMERVK10C-int:ERVK:LTR	-0.254645	-0.265876	0	0	0	2	N
MER31B:ERV1:LTR	-0.255192	-0.533989	0	0	0	2	Y
MER45C:hAT-Tip100:DNA	-0.267596	-0.311214	0	0	0	2	Y
MLT1K:ERVL-MaLR:LTR	-0.282587	-0.253412	0	0	0	2	N
RLTR13E:ERVK:LTR	-0.28386	-0.433323	0	0	0	2	N
RLTR9A3:ERVK:LTR	-0.286451	-0.471048	0	0	0	2	N
ERVB7_3-LTR_MM:ERVK:LTR	-0.28676	-0.554844	0	0	0	2	Y
RLTR6_Mm:ERV1:LTR	-0.287614	-0.430035	0	0	0	2	N
MER91C:hAT-Tip100:DNA	-0.290705	-0.403961	0	0	0	2	N
ORR1A3:ERVL-MaLR:LTR	-0.291192	-0.144466	0	0	0	2	N
MLT1F:ERVL-MaLR:LTR	-0.299947	-0.227393	0	0	0	2	N
RLTR41A2:ERV1:LTR	-0.301124	-0.26754	0	0	0	2	N
MLTR18D_MM:ERVK:LTR	-0.302507	-0.239328	0	0	0	2	N
RLTR14:ERV1:LTR	-0.305883	-0.369121	0	0	0	2	N
RLTR23:ERV1:LTR	-0.306123	-0.347738	0	0	0	2	N
MTEa:ERVL-MaLR:LTR	-0.309065	-0.26125	0	0	0	2	N
ORR1B1:ERVL-MaLR:LTR	-0.309159	-0.27457	0	0	0	2	N
MT2A:ERVL:LTR	-0.312032	-0.284377	0	0	0	2	N
IAPLTR3-int:ERVK:LTR	-0.314379	-0.492096	0	0	0	2	N
MLT1I:ERVL-MaLR:LTR	-0.316294	-0.250267	0	0	0	2	N
RLTR42-int:ERVK:LTR	-0.317783	-0.437023	0	0	0	2	N
RLTR20B4_MM:ERVK:LTR	-0.317943	-0.549969	0	0	0	2	N
HERVL40-int:ERVL:LTR	-0.318133	-0.362328	0	0	0	2	Y
MTEb:ERVL-MaLR:LTR	-0.321085	-0.275034	0	0	0	2	N
MER34:ERV1:LTR	-0.321998	-0.41304	0	0	0	2	Y
MLT2B3:ERVL:LTR	-0.322679	-0.283264	0	0	0	2	N
ERVL-E-int:ERVL:LTR	-0.324555	-0.231876	0	0	0	2	Y
L2b:L2:LINE	-0.326092	-0.346534	0	0	0	2	Y
MLT2C2:ERVL:LTR	-0.327032	-0.344678	0	0	0	2	N
ORR1C2:ERVL-MaLR:LTR	-0.327062	-0.296478	0	0	0	2	N
RLTR30D_MM:ERV1:LTR	-0.328027	-0.440096	0	0	0	2	N
RLTR12BD_Mm:ERVK:LTR	-0.329477	-0.341467	0	0	0	2	N
RMER19C:ERVK:LTR	-0.330201	-0.433197	0	0	0	2	N
MLT1G3:ERVL-MaLR:LTR	-0.331451	-0.198919	0	0	0	2	N
MLT1G1:ERVL-MaLR:LTR	-0.33205	-0.347054	0	0	0	2	N
X4b_DNA:TcMar-Tigger:DNA	-0.335951	-0.322635	0	0	0	2	N
LTR78B:ERV1:LTR	-0.336213	-0.265716	0	0	0	2	N
MLT2C1:ERVL:LTR	-0.3366	-0.402319	0	0	0	2	N
ORR1C1:ERVL-MaLR:LTR	-0.336901	-0.270882	0	0	0	2	N
AmnL2-1:L2:LINE	-0.338705	-0.367162	0	0	0	2	Y
MTC:ERVL-MaLR:LTR	-0.3412	-0.216094	0	0	0	2	N
L2d:L2:LINE	-0.341245	-0.43466	0	0	0	2	Y
MLT1F2:ERVL-MaLR:LTR	-0.34215	-0.229031	0	0	0	2	N
RLTR18B:ERVK:LTR	-0.342499	-0.38011	0	0	0	2	N
MER102c:hAT-Charlie:DNA	-0.343048	-0.499617	0	0	0	2	N
LTR16C:ERVL:LTR	-0.343625	-0.466247	0	0	0	2	Y
RLTR20B1:ERVK:LTR	-0.344025	-0.230766	0	0	0	2	N
RLTR13A3:ERVK:LTR	-0.34677	-0.426925	0	0	0	2	N
MER68:ERVL:LTR	-0.346802	-0.221864	0	0	0	2	N
L2c:L2:LINE	-0.348103	-0.411613	0	0	0	2	Y
MLT2B1:ERVL:LTR	-0.348352	-0.420364	0	0	0	2	N
RLTR1B:ERV1:LTR	-0.348615	-0.369036	0	0	0	2	N
MER81:hAT-Blackjack:DNA	-0.348956	-0.207394	0	0	0	2	N
RLTR30:ERV1:LTR	-0.351883	-0.267699	0	0	0	2	N
MER92B:ERV1:LTR	-0.357762	-0.557428	0	0	0	2	N
B4:B4:SINE	-0.359023	-0.277242	0	0	0	2	Y
ORR1D2:ERVL-MaLR:LTR	-0.362467	-0.339384	0	0	0	2	N
RMER17C2:ERVK:LTR	-0.362481	-0.694968	0	0	0	2	N
RMER15:ERVL:LTR	-0.365637	-0.346617	0	0	0	2	N
ORR1E:ERVL-MaLR:LTR	-0.367133	-0.319227	0	0	0	2	N
MER21B:ERVL:LTR	-0.368721	-0.159103	0	0	0	2	Y
RLTR9A3B:ERVK:LTR	-0.369774	-0.754553	0	0	0	2	N
MLTR18_MM:ERVK:LTR	-0.370387	-0.441186	0	0	0	2	N
MLT2B2:ERVL:LTR	-0.370711	-0.476928	0	0	0	2	N
ORR1F:ERVL-MaLR:LTR	-0.37183	-0.324529	0	0	0	2	N
B4A:B4:SINE	-0.372263	-0.308737	0	0	0	2	Y
MLTR14:ERV1:LTR	-0.374125	-0.32459	0	0	0	2	N
RLTR26C_MM:ERVK:LTR	-0.376822	-0.534637	0	0	0	2	N
RMER10B:ERVL:LTR	-0.3799	-0.502609	0	0	0	2	N
LTR72_RN:ERV1:LTR	-0.381296	-0.424056	0	0	0	2	Y
X24_LINE:L2:LINE	-0.382404	-0.357576	0	0	0	2	N
MER102b:hAT-Charlie:DNA	-0.383725	-0.366854	0	0	0	2	N
MER5A1:hAT-Charlie:DNA	-0.383874	-0.28778	0	0	0	2	Y
L4_B_Mam:RTE-X:LINE	-0.384337	-0.291721	0	0	0	2	Y
ORR1D1:ERVL-MaLR:LTR	-0.384713	-0.402381	0	0	0	2	N
RLTR13D2:ERVK:LTR	-0.388897	-0.402709	0	0	0	2	N
Tigger17a:TcMar-Tigger:DNA	-0.390544	-0.214704	0	0	0	2	N
MTE2b:ERVL-MaLR:LTR	-0.39156	-0.328979	0	0	0	2	N
MurSatRep1:MurSatRep1:Unknown	-0.393122	-0.259589	0	0	0	2	N
ETnERV-int:ERVK:LTR	-0.393214	-0.298538	0	0	0	2	Y
MLT1O:ERVL-MaLR:LTR	-0.393456	-0.402562	0	0	0	2	N
RMER17D:ERVK:LTR	-0.394014	-0.551262	0	0	0	2	N
Charlie17a:hAT-Charlie:DNA	-0.394443	-0.460227	0	0	0	2	Y
BGLII_B2:ERVK:LTR	-0.395994	-0.445723	0	0	0	2	N
Arthur1B:hAT-Tip100:DNA	-0.396372	-0.57511	0	0	0	2	Y
MLT1F1:ERVL-MaLR:LTR	-0.400168	-0.36544	0	0	0	2	N
LTR33A_v:ERVL:LTR	-0.400198	-0.384818	0	0	0	2	Y
ORR1G:ERVL-MaLR:LTR	-0.400468	-0.331263	0	0	0	2	N
Charlie8:hAT-Charlie:DNA	-0.40271	-0.362465	0	0	0	2	Y
MIR1_Amn:MIR:SINE	-0.403291	-0.217367	0	0	0	2	N
MER63B:hAT-Tip100:DNA	-0.403418	-0.347593	0	0	0	2	N
L1MdA_VII:L1:LINE	-0.403843	-0.350514	0	0	0	2	Y
RLTR34C_MM:ERVK:LTR	-0.404522	-0.39471	0	0	0	2	N
RLTR13A1:ERVK:LTR	-0.405676	-0.445799	0	0	0	2	N
MIR3:MIR:SINE	-0.406068	-0.247977	0	0	0	2	N
MamRep1879:hAT-Tip100:DNA	-0.406975	-0.341911	0	0	0	2	N
RLTR48B:ERV1:LTR	-0.407244	-0.605023	0	0	0	2	N
MMERVK9E_I:ERVK:LTR	-0.408372	-0.299346	0	0	0	2	N
MamGypLTR3:Gypsy:LTR	-0.409354	-0.548953	0	0	0	2	N
RLTR33:ERVK:LTR	-0.409842	-0.506331	0	0	0	2	N
MLT1C:ERVL-MaLR:LTR	-0.411512	-0.362314	0	0	0	2	N
MLT2D:ERVL:LTR	-0.411958	-0.445051	0	0	0	2	N
RLTR30D2_MM:ERV1:LTR	-0.412457	-0.451535	0	0	0	2	N
MLT1H2:ERVL-MaLR:LTR	-0.413034	-0.515312	0	0	0	2	N
MLT1H1:ERVL-MaLR:LTR	-0.414174	-0.250462	0	0	0	2	N
hAT-N1a_Mam:hAT-Tip100:DNA	-0.415067	-0.361715	0	0	0	2	N
Lx4B:L1:LINE	-0.415548	-0.363071	0	0	0	2	Y
L1VL1:L1:LINE	-0.421623	-0.447035	0	0	0	2	Y
Tigger9b:TcMar-Tigger:DNA	-0.421804	-0.475915	0	0	0	2	N
MLTR18C_MM:ERVK:LTR	-0.422193	-0.356773	0	0	0	2	N
Tigger1:TcMar-Tigger:DNA	-0.423952	-0.270186	0	0	0	2	N
MamRep137:TcMar-Tigger:DNA	-0.426222	-0.315246	0	0	0	2	N
MTD:ERVL-MaLR:LTR	-0.429147	-0.292656	0	0	0	2	N
RMER16:ERVK:LTR	-0.431538	-0.449201	0	0	0	2	N
MERVL_2A-int:ERVL:LTR	-0.4318	-0.227873	0	0	0	2	N
LTR40b:ERVL:LTR	-0.431955	-0.515164	0	0	0	2	Y
MLT2B5:ERVL:LTR	-0.432607	-0.346401	0	0	0	2	N
MLT1L:ERVL-MaLR:LTR	-0.432725	-0.355529	0	0	0	2	N
UCON105:hAT:DNA	-0.432823	-0.370638	0	0	0	2	N
LTR87:ERVL:LTR	-0.433366	-0.386172	0	0	0	2	Y
RLTR20D:ERVK:LTR	-0.435032	-0.313879	0	0	0	2	N
L1MdF_III:L1:LINE	-0.435965	-0.388663	0	0	0	2	Y
MLT1E2:ERVL-MaLR:LTR	-0.436393	-0.181294	0	0	0	2	N
MLT1J:ERVL-MaLR:LTR	-0.436803	-0.39699	0	0	0	2	N
RLTR24B_MM:ERV1:LTR	-0.437593	-0.413385	0	0	0	2	N
MLT1E:ERVL-MaLR:LTR	-0.439174	-0.392961	0	0	0	2	N
RLTR51A_Mm:ERVK:LTR	-0.439507	-0.627755	0	0	0	2	N
L1MdN_I:L1:LINE	-0.440224	-0.411477	0	0	0	2	Y
L1MdA_IV:L1:LINE	-0.442868	-0.354014	0	0	0	2	Y
Lx3B:L1:LINE	-0.443865	-0.311391	0	0	0	2	Y
IMPB_01:Satellite:Satellite	-0.44499	-0.682836	0	0	0	2	Y
MERVL-int:ERVL:LTR	-0.445674	-0.165452	0	0	0	2	N
EUTREP2:hAT:DNA	-0.445754	-0.370202	0	0	0	2	Y
Tigger17c:TcMar-Tigger:DNA	-0.44587	-0.332442	0	0	0	2	N
MER5A:hAT-Charlie:DNA	-0.44623	-0.364479	0	0	0	2	Y
BGLII_C:ERVK:LTR	-0.448876	-0.542447	0	0	0	2	Y
RLTR13C1:ERVK:LTR	-0.449982	-0.589419	0	0	0	2	N
LTR84b:ERVL:LTR	-0.451065	-0.35151	0	0	0	2	Y
MLT1A0:ERVL-MaLR:LTR	-0.453289	-0.342646	0	0	0	2	N
X30_DNA:DNA:DNA	-0.453423	-0.418226	0	0	0	2	N
MIRc:MIR:SINE	-0.454876	-0.309357	0	0	0	2	N
UCON26:hAT-Ac:DNA	-0.456202	-0.534721	0	0	0	2	N
MER45B:hAT-Tip100:DNA	-0.456894	-0.401509	0	0	0	2	Y
MLT1A1:ERVL-MaLR:LTR	-0.457043	-0.386289	0	0	0	2	N
LTR10_RN:ERVK:LTR	-0.458709	-0.388222	0	0	0	2	Y
RLTR13D4:ERVK:LTR	-0.460889	-0.483156	0	0	0	2	N
MamGypsy2-I:Gypsy:LTR	-0.461082	-0.399306	0	0	0	2	N
MER34A1:ERV1:LTR	-0.463948	-0.411175	0	0	0	2	Y
MERV1_LTR:ERV1:LTR	-0.465421	-0.356737	0	0	0	2	N
LTR41C:ERVL:LTR	-0.466289	-0.502151	0	0	0	2	Y
L2d2:L2:LINE	-0.468709	-0.504304	0	0	0	2	Y
Lx5:L1:LINE	-0.468716	-0.445714	0	0	0	2	Y
L1MdA_V:L1:LINE	-0.469947	-0.388954	0	0	0	2	Y
RLTR16B_MM:ERVK:LTR	-0.470252	-0.368726	0	0	0	2	N
MT2B1:ERVL:LTR	-0.470668	-0.418133	0	0	0	2	N
ORR1A1-int:ERVL-MaLR:LTR	-0.470991	-0.281778	0	0	0	2	N
RLTR18-int:ERVK:LTR	-0.472363	-0.595486	0	0	0	2	N
MLT1B:ERVL-MaLR:LTR	-0.472797	-0.363112	0	0	0	2	N
LTR81C:Gypsy:LTR	-0.473219	-0.631418	0	0	0	2	Y
MLT1E1:ERVL-MaLR:LTR	-0.47345	-0.419011	0	0	0	2	N
MLT1A:ERVL-MaLR:LTR	-0.473492	-0.412644	0	0	0	2	N
MER117:hAT-Charlie:DNA	-0.475044	-0.319666	0	0	0	2	N
L1MdA_III:L1:LINE	-0.476821	-0.441212	0	0	0	2	Y
RMER19A:ERVK:LTR	-0.479314	-0.437225	0	0	0	2	N
IAPEz-int:ERVK:LTR	-0.481816	-0.318937	0	0	0	2	Y
L1MdF_II:L1:LINE	-0.481939	-0.490237	0	0	0	2	Y
MTE2a:ERVL-MaLR:LTR	-0.483779	-0.380847	0	0	0	2	N
MLT-int:ERVL-MaLR:LTR	-0.484413	-0.199312	0	0	0	2	N
MER20:hAT-Charlie:DNA	-0.485203	-0.347242	0	0	0	2	Y
MLT1E1A:ERVL-MaLR:LTR	-0.485266	-0.331914	0	0	0	2	N
Charlie30a:hAT-Charlie:DNA	-0.485618	-0.718835	0	0	0	2	Y
MLT2B4:ERVL:LTR	-0.486736	-0.416399	0	0	0	2	N
MIRb:MIR:SINE	-0.487406	-0.329831	0	0	0	2	N
MLT1J1:ERVL-MaLR:LTR	-0.487899	-0.37185	0	0	0	2	N
RLTR16C_MM:ERVK:LTR	-0.488017	-0.480908	0	0	0	2	N
MER57D:ERV1:LTR	-0.488705	-0.496693	0	0	0	2	N
RMER19B2:ERVK:LTR	-0.488755	-0.567015	0	0	0	2	N
RMER15-int:ERVL:LTR	-0.48922	-0.252595	0	0	0	2	N
MER34A:ERV1:LTR	-0.490122	-0.466124	0	0	0	2	Y
hAT-4b_Ther:hAT-Tip100:DNA	-0.490426	-0.416255	0	0	0	2	N
UCON59:DNA:DNA	-0.492323	-0.31696	0	0	0	2	N
RLTR13A2:ERVK:LTR	-0.492481	-0.856812	0	0	0	2	N
ERVB4_1B-I_MM:ERVK:LTR	-0.49289	-0.380071	0	0	0	2	Y
MLT1C2:ERVL-MaLR:LTR	-0.494165	-0.326416	0	0	0	2	N
MLT1J-int:ERVL-MaLR:LTR	-0.495156	-0.458751	0	0	0	2	N
MamTip2:hAT-Tip100:DNA	-0.495732	-0.363717	0	0	0	2	N
MLT1J2:ERVL-MaLR:LTR	-0.49729	-0.386479	0	0	0	2	N
Charlie13b:hAT-Charlie:DNA	-0.497412	-0.646187	0	0	0	2	Y
L1M3e:L1:LINE	-0.498208	-0.35563	0	0	0	2	Y
RLTR21:ERVK:LTR	-0.500941	-0.70012	0	0	0	2	N
AmnSINE1:5S-Deu-L2:SINE	-0.500944	-0.378431	0	0	0	2	Y
MamTip2b:hAT-Tip100:DNA	-0.502614	-0.349848	0	0	0	2	N
MER94:hAT-Blackjack:DNA	-0.503834	-0.466718	0	0	0	2	N
Tigger6a:TcMar-Tigger:DNA	-0.505638	-0.380609	0	0	0	2	N
HERVL74-int:ERVL:LTR	-0.505679	-0.565163	0	0	0	2	Y
L1PB4:L1:LINE	-0.506817	-0.480715	0	0	0	2	Y
L1MdF_V:L1:LINE	-0.508548	-0.482212	0	0	0	2	Y
UCON2:DNA:DNA	-0.509414	-0.426068	0	0	0	2	N
B2_Mm1a:B2:SINE	-0.512405	-0.309397	0	0	0	2	Y
MLT1H-int:ERVL-MaLR:LTR	-0.515424	-0.471738	0	0	0	2	N
Tigger17:TcMar-Tigger:DNA	-0.515516	-0.46637	0	0	0	2	N
LTR81A:Gypsy:LTR	-0.516816	-0.401847	0	0	0	2	Y
MLTR25A:ERVK:LTR	-0.517594	-0.443782	0	0	0	2	N
L1ME3F:L1:LINE	-0.5198	-0.341281	0	0	0	2	Y
B2_Mm1t:B2:SINE	-0.520408	-0.304785	0	0	0	2	Y
L1MdF_IV:L1:LINE	-0.520431	-0.455244	0	0	0	2	Y
MER106A:hAT-Charlie:DNA	-0.521337	-0.434083	0	0	0	2	N
L1MdMus_I:L1:LINE	-0.521745	-0.418808	0	0	0	2	Y
RMER1C:L1-dep:Retroposon	-0.522758	-0.449824	0	0	0	2	N
MER21C:ERVL:LTR	-0.52327	-0.285666	0	0	0	2	Y
MER63A:hAT-Tip100:DNA	-0.52392	-0.399321	0	0	0	2	N
MIR:MIR:SINE	-0.52469	-0.377141	0	0	0	2	N
Charlie29b:hAT-Charlie:DNA	-0.526644	-0.264356	0	0	0	2	Y
MamRep605b:LTR:LTR	-0.527172	-0.338221	0	0	0	2	N
Lx3C:L1:LINE	-0.527238	-0.408764	0	0	0	2	Y
Chompy-6_Croc:PIF-Harbinger:DNA	-0.527349	-0.443267	0	0	0	2	Y
LTR40a:ERVL:LTR	-0.527987	-0.492186	0	0	0	2	Y
RLTR34D_MM:ERVK:LTR	-0.530388	-0.563416	0	0	0	2	N
Tigger23a:TcMar-Tigger:DNA	-0.532138	-0.591275	0	0	0	2	N
MER115:hAT-Tip100:DNA	-0.532871	-0.301004	0	0	0	2	N
PB1:Alu:SINE	-0.534002	-0.312569	0	0	0	2	N
LTR67B:ERVL:LTR	-0.534692	-0.53028	0	0	0	2	Y
RLTR40:ERVK:LTR	-0.535021	-0.531391	0	0	0	2	N
RLTR12E:ERVK:LTR	-0.535228	-0.401973	0	0	0	2	N
RLTR17:ERVK:LTR	-0.536156	-0.427718	0	0	0	2	N
Charlie24:hAT-Charlie:DNA	-0.536502	-0.353048	0	0	0	2	Y
RLTR25B:ERVK:LTR	-0.537192	-0.297462	0	0	0	2	N
L1MdFanc_I:L1:LINE	-0.53736	-0.4619	0	0	0	2	Y
LTR84a:ERVL:LTR	-0.537363	-0.654087	0	0	0	2	Y
LTR78:ERV1:LTR	-0.537653	-0.346937	0	0	0	2	Y
LTR82A:ERVL:LTR	-0.540772	-0.422508	0	0	0	2	Y
L1MdA_VI:L1:LINE	-0.542765	-0.471466	0	0	0	2	Y
CYRA11_Mm:Y-chromosome:Satellite	-0.543356	-0.557268	0	0	0	2	Y
MMERVK9C_I:ERVK:LTR	-0.54439	-0.519556	0	0	0	2	N
RMER6-int:ERVK:LTR	-0.544631	-0.363056	0	0	0	2	N
ID2:ID:SINE	-0.545195	-0.445412	0	0	0	2	Y
OldhAT1:hAT-Ac:DNA	-0.545254	-0.395562	0	0	0	2	N
MER45A:hAT-Tip100:DNA	-0.545275	-0.487803	0	0	0	2	Y
Tigger21a:TcMar-Tigger:DNA	-0.546065	-0.665352	0	0	0	2	N
Tigger18a:TcMar-Tigger:DNA	-0.546291	-0.481471	0	0	0	2	N
ID4:ID:SINE	-0.547878	-0.412481	0	0	0	2	Y
RLTR30E_MM:ERV1:LTR	-0.548175	-0.673442	0	0	0	2	N
RLTR20A3_MM:ERVK:LTR	-0.551687	-0.379852	0	0	0	2	N
RMER6A:ERVK:LTR	-0.552145	-0.321775	0	0	0	2	N
ID:ID:SINE	-0.552767	-0.389338	0	0	0	2	Y
URR1B:hAT-Charlie:DNA	-0.553318	-0.312475	0	0	0	2	N
L1MB5:L1:LINE	-0.553949	-0.256027	0	0	0	2	Y
MamGyp-int:Gypsy:LTR	-0.557054	-0.802841	0	0	0	2	N
MamGypsy2-LTR:Gypsy:LTR	-0.557399	-0.494904	0	0	0	2	N
RLTR20B3:ERVK:LTR	-0.557475	-0.478726	0	0	0	2	N
MamRTE1:RTE-BovB:LINE	-0.557652	-0.362154	0	0	0	2	N
Lx2B:L1:LINE	-0.55783	-0.485908	0	0	0	2	Y
Tigger17b:TcMar-Tigger:DNA	-0.558048	-0.317894	0	0	0	2	N
MER77:ERVL:LTR	-0.558082	-0.556792	0	0	0	2	N
UCON4:Unspecified:Unspecified	-0.558309	-0.328478	0	0	0	2	N
L1MdV_I:L1:LINE	-0.558659	-0.466345	0	0	0	2	Y
L1Lx_III:L1:LINE	-0.559033	-0.478919	0	0	0	2	Y
Kanga1b:TcMar-Tc2:DNA	-0.561703	-0.461905	0	0	0	2	Y
MLTR73:ERV1:LTR	-0.562564	-0.605265	0	0	0	2	N
X13_LINE:L2:LINE	-0.562836	-0.62582	0	0	0	2	N
MER34C_v:ERV1:LTR	-0.563721	-0.470961	0	0	0	2	Y
UCON11:TcMar-Tigger:DNA	-0.563813	-0.43608	0	0	0	2	N
UCON78:DNA:DNA	-0.564845	-0.46802	0	0	0	2	N
MER94B:hAT-Blackjack:DNA	-0.565107	-0.507466	0	0	0	2	N
L1MdV_III:L1:LINE	-0.565856	-0.476542	0	0	0	2	Y
MLT1D:ERVL-MaLR:LTR	-0.566289	-0.404149	0	0	0	2	N
Lx5b:L1:LINE	-0.566365	-0.45624	0	0	0	2	Y
Charlie12_Rodent:hAT-Charlie:DNA	-0.568429	-0.417877	0	0	0	2	Y
RLTR12B2:ERVK:LTR	-0.568549	-0.64416	0	0	0	2	N
MER5B:hAT-Charlie:DNA	-0.5693	-0.46123	0	0	0	2	Y
X15_LINE:L2:LINE	-0.569867	-0.821391	0	0	0	2	N
L4_C_Mam:RTE-X:LINE	-0.569984	-0.534431	0	0	0	2	Y
MLTR25C:ERVK:LTR	-0.570623	-0.461913	0	0	0	2	N
L1MdF_I:L1:LINE	-0.570968	-0.494156	0	0	0	2	Y
L1Lx_II:L1:LINE	-0.571361	-0.52506	0	0	0	2	Y
L1ME3E:L1:LINE	-0.572189	-0.373458	0	0	0	2	N
ERVB3_1-I_MM:ERVK:LTR	-0.57243	-0.59541	0	0	0	2	Y
MT-int:ERVL-MaLR:LTR	-0.572882	-0.35133	0	0	0	2	N
Penelope1_Vert:Penelope:LINE	-0.574188	-0.410477	0	0	0	2	N
L1Lx_I:L1:LINE	-0.574216	-0.49678	0	0	0	2	Y
Tigger19b:TcMar-Tigger:DNA	-0.575255	-0.439943	0	0	0	2	N
MRLTR33:ERVK:LTR	-0.575502	-0.5448	0	0	0	2	N
LTR91A:LTR:LTR	-0.575761	-0.642896	0	0	0	2	Y
UCON28a:UCON28a:Unknown	-0.576128	-0.505893	0	0	0	2	N
Chap1_Mam:hAT-Charlie:DNA	-0.576225	-0.677502	0	0	0	2	Y
B1F1:Alu:SINE	-0.577155	-0.364815	0	0	0	2	Y
MER31-int:ERV1:LTR	-0.577388	-0.882294	0	0	0	2	Y
Lx2:L1:LINE	-0.578533	-0.469396	0	0	0	2	Y
RLTR11D:ERVK:LTR	-0.578651	-0.240613	0	0	0	2	N
MamRep605:LTR:LTR	-0.579678	-0.505316	0	0	0	2	N
L1MdFanc_II:L1:LINE	-0.579925	-0.500886	0	0	0	2	Y
BGLII_Mur:ERVK:LTR	-0.583556	-0.399282	0	0	0	2	Y
Tigger5a_Glire:TcMar-Tigger:DNA	-0.583725	-0.437915	0	0	0	2	N
RMER12:ERVK:LTR	-0.584023	-0.599453	0	0	0	2	N
MTE-int:ERVL-MaLR:LTR	-0.586664	-0.329133	0	0	0	2	N
L4_A_Mam:RTE-X:LINE	-0.587583	-0.466055	0	0	0	2	Y
L1MCc:L1:LINE	-0.587693	-0.385325	0	0	0	2	Y
L5:RTE-X:LINE	-0.588009	-0.482501	0	0	0	2	Y
L1M2c:L1:LINE	-0.589063	-0.523566	0	0	0	2	Y
MYSERV6-int:ERVK:LTR	-0.589305	-0.446879	0	0	0	2	N
RLTR20A2B_MM:ERVK:LTR	-0.589643	-0.365725	0	0	0	2	N
MER102a:hAT-Charlie:DNA	-0.59086	-0.466393	0	0	0	2	N
RLTR12D:ERVK:LTR	-0.591066	-0.369426	0	0	0	2	N
Mam_R4:Dong-R4:LINE	-0.591483	-0.298173	0	0	0	2	N
MurERV4_19-int:ERVK:LTR	-0.592184	-0.520428	0	0	0	2	N
L1MEh:L1:LINE	-0.592406	-0.464713	0	0	0	2	Y
L1ME3B:L1:LINE	-0.594738	-0.442372	0	0	0	2	Y
L1M3d:L1:LINE	-0.595151	-0.40602	0	0	0	2	Y
RLTR22_Mus:ERVK:LTR	-0.597497	-0.717246	0	0	0	2	N
PB1D11:Alu:SINE	-0.598256	-0.412463	0	0	0	2	N
X17_LINE:CR1:LINE	-0.598288	-0.454534	0	0	0	2	N
B1F:Alu:SINE	-0.598368	-0.372406	0	0	0	2	Y
Lx2B2:L1:LINE	-0.59838	-0.504595	0	0	0	2	Y
PB1D7:Alu:SINE	-0.598762	-0.388899	0	0	0	2	N
RLTR48C:ERV1:LTR	-0.599279	-0.601968	0	0	0	2	N
MER113:hAT-Charlie:DNA	-0.600357	-0.38301	0	0	0	2	N
Charlie4z:hAT-Charlie:DNA	-0.600601	-0.446277	0	0	0	2	Y
Lx8:L1:LINE	-0.600928	-0.459377	0	0	0	2	Y
RLTR31B2:ERVK:LTR	-0.601765	-0.421071	0	0	0	2	N
URR1A:hAT-Charlie:DNA	-0.602791	-0.343876	0	0	0	2	N
L1ME3A:L1:LINE	-0.603858	-0.464102	0	0	0	2	Y
hAT-N1_Mam:hAT-Tip100:DNA	-0.603897	-0.374071	0	0	0	2	N
RMER4B:ERVK:LTR	-0.604721	-0.527327	0	0	0	2	N
Tigger22N1:TcMar-Tigger:DNA	-0.605049	-0.408375	0	0	0	2	N
MER97b:hAT-Tip100:DNA	-0.606427	-0.608522	0	0	0	2	N
L1MdGf_I:L1:LINE	-0.60719	-0.516263	0	0	0	2	Y
L1Lx_IV:L1:LINE	-0.607342	-0.576189	0	0	0	2	Y
X7B_LINE:CR1:LINE	-0.607437	-0.288856	0	0	0	2	N
L3:CR1:LINE	-0.607817	-0.369631	0	0	0	2	Y
L1MC1:L1:LINE	-0.609813	-0.359017	0	0	0	2	Y
MER57E2:ERV1:LTR	-0.609986	-0.882069	0	0	0	2	N
L1MB3:L1:LINE	-0.610636	-0.414559	0	0	0	2	Y
Charlie10:hAT-Charlie:DNA	-0.61071	-0.506605	0	0	0	2	Y
MER124:DNA:DNA	-0.611512	-0.581765	0	0	0	2	N
Charlie17b:hAT-Charlie:DNA	-0.612096	-0.450161	0	0	0	2	Y
L1MC3:L1:LINE	-0.612489	-0.415109	0	0	0	2	Y
CR1-12_AMi:CR1:LINE	-0.612906	-0.586435	0	0	0	2	Y
MYSERV-int:ERVK:LTR	-0.614124	-0.530415	0	0	0	2	N
PB1D10:Alu:SINE	-0.614263	-0.403577	0	0	0	2	N
LTR88c:Gypsy:LTR	-0.615139	-0.546118	0	0	0	2	N
ORR1A3-int:ERVL-MaLR:LTR	-0.615971	-0.324118	0	0	0	2	N
ID4_v:ID:SINE	-0.616534	-0.473167	0	0	0	2	Y
CR1-13_AMi:CR1:LINE	-0.616752	-0.58971	0	0	0	2	Y
Chap1a_Mam:hAT-Charlie:DNA	-0.617085	-0.582442	0	0	0	2	Y
L1MB4:L1:LINE	-0.61771	-0.509706	0	0	0	2	Y
L1MdMus_II:L1:LINE	-0.619084	-0.541204	0	0	0	2	Y
HAL1M8:L1:LINE	-0.619343	-0.377002	0	0	0	2	Y
B1_Mur1:Alu:SINE	-0.620005	-0.422463	0	0	0	2	Y
X6B_LINE:CR1:LINE	-0.623465	-0.500483	0	0	0	2	N
RMER30:hAT-Charlie:DNA	-0.624509	-0.513654	0	0	0	2	N
X24_DNA:DNA:DNA	-0.625638	-0.744741	0	0	0	2	N
MER110:ERV1:LTR	-0.626282	-0.697453	0	0	0	2	N
B1F2:Alu:SINE	-0.626806	-0.402957	0	0	0	2	Y
MER3:hAT-Charlie:DNA	-0.628535	-0.507606	0	0	0	2	Y
Charlie13a:hAT-Charlie:DNA	-0.632091	-0.271436	0	0	0	2	Y
L1MB1:L1:LINE	-0.632165	-0.490168	0	0	0	2	Y
LTR80A:ERVL:LTR	-0.6326	-0.595597	0	0	0	2	Y
Tigger17d:TcMar-Tigger:DNA	-0.632744	-0.722139	0	0	0	2	N
Lx4A:L1:LINE	-0.633145	-0.506769	0	0	0	2	Y
L1MC2:L1:LINE	-0.633656	-0.405117	0	0	0	2	Y
L1MD1:L1:LINE	-0.63675	-0.466013	0	0	0	2	Y
hAT-1_Mam:hAT-Tag1:DNA	-0.636895	-0.439336	0	0	0	2	N
MER105:hAT-Charlie:DNA	-0.638277	-0.439268	0	0	0	2	N
RLTR31_Mur:ERVK:LTR	-0.638664	-0.382912	0	0	0	2	N
X6A_LINE:CR1:LINE	-0.639089	-0.471336	0	0	0	2	N
Tigger5b_Glire:TcMar-Tigger:DNA	-0.639179	-0.429611	0	0	0	2	N
RLTR20B2:ERVK:LTR	-0.639239	-0.487954	0	0	0	2	N
LTR90A:LTR:LTR	-0.639673	-0.647413	0	0	0	2	Y
Lx:L1:LINE	-0.640599	-0.518181	0	0	0	2	Y
LTR91:LTR:LTR	-0.640927	-0.755875	0	0	0	2	Y
Tigger8:TcMar-Tigger:DNA	-0.642113	-0.361169	0	0	0	2	N
Tigger9a:TcMar-Tigger:DNA	-0.642587	-0.556297	0	0	0	2	N
Looper:PiggyBac:DNA	-0.642848	-0.529577	0	0	0	2	Y
ORR1B1-int:ERVL-MaLR:LTR	-0.644627	-0.352626	0	0	0	2	N
MER110A:ERV1:LTR	-0.644711	-0.699601	0	0	0	2	N
L1ME2:L1:LINE	-0.646916	-0.484693	0	0	0	2	Y
LTR81B:Gypsy:LTR	-0.647597	-0.486579	0	0	0	2	Y
Lx7:L1:LINE	-0.647916	-0.548698	0	0	0	2	Y
PB1D9:Alu:SINE	-0.649022	-0.420674	0	0	0	2	N
B2_Mm2:B2:SINE	-0.649903	-0.45999	0	0	0	2	Y
L1MDb:L1:LINE	-0.649963	-0.550492	0	0	0	2	Y
UCON8:DNA:DNA	-0.650256	-0.543947	0	0	0	2	N
MER67D:ERV1:LTR	-0.651616	-0.58021	0	0	0	2	N
RLTR1E_MM:ERV1:LTR	-0.652202	-0.569353	0	0	0	2	N
RLTR19-int:ERVK:LTR	-0.653548	-0.449613	0	0	0	2	N
B1_Mur2:Alu:SINE	-0.65388	-0.424279	0	0	0	2	Y
Tigger11a:TcMar-Tigger:DNA	-0.657392	-0.654187	0	0	0	2	N
L1MB7:L1:LINE	-0.657641	-0.427151	0	0	0	2	Y
Tigger12:TcMar-Tigger:DNA	-0.658842	-0.487418	0	0	0	2	N
Charlie18a:hAT-Charlie:DNA	-0.659069	-0.463692	0	0	0	2	Y
MurERV4-int:ERVK:LTR	-0.659103	-0.371284	0	0	0	2	N
Eulor6B:Crypton:DNA	-0.661789	-0.479305	0	0	0	2	Y
B1_Mur4:Alu:SINE	-0.666201	-0.385375	0	0	0	2	Y
L1MEg2:L1:LINE	-0.666721	-0.428409	0	0	0	2	Y
X12_DNA:TcMar-Tigger:DNA	-0.666826	-0.507275	0	0	0	2	N
L1MC4:L1:LINE	-0.666897	-0.423131	0	0	0	2	Y
RLTR20C:ERVK:LTR	-0.667332	-0.734572	0	0	0	2	N
Kanga1:TcMar-Tc2:DNA	-0.667387	-0.329192	0	0	0	2	Y
Arthur1:hAT-Tip100:DNA	-0.669401	-0.576968	0	0	0	2	Y
MER58A:hAT-Charlie:DNA	-0.669817	-0.578227	0	0	0	2	N
RLTR11B:ERVK:LTR	-0.670232	-0.65348	0	0	0	2	N
LTR82B:ERVL:LTR	-0.671083	-0.752285	0	0	0	2	Y
LTR107_Mam:LTR:LTR	-0.671889	-0.39379	0	0	0	2	N
Tigger16b:TcMar-Tigger:DNA	-0.67244	-0.313939	0	0	0	2	N
L1M4b:L1:LINE	-0.672922	-0.486887	0	0	0	2	Y
Tigger13a:TcMar-Tigger:DNA	-0.67312	-0.487174	0	0	0	2	N
MER2:TcMar-Tigger:DNA	-0.673242	-0.500701	0	0	0	2	Y
Charlie32a:hAT-Charlie:DNA	-0.674303	-0.386843	0	0	0	2	Y
MER91B:hAT-Tip100:DNA	-0.674337	-0.434727	0	0	0	2	N
MER106B:hAT-Charlie:DNA	-0.675956	-0.535661	0	0	0	2	N
ETnERV2-int:ERVK:LTR	-0.675965	-0.599002	0	0	0	2	Y
RLTR20A:ERVK:LTR	-0.675981	-0.429653	0	0	0	2	N
MER63D:hAT-Tip100:DNA	-0.677275	-0.541335	0	0	0	2	N
RLTR13D3A1:ERVK:LTR	-0.678279	-0.802306	0	0	0	2	N
Charlie30b:hAT-Charlie:DNA	-0.678302	-0.521422	0	0	0	2	Y
RLTR53B_Mm:ERVK:LTR	-0.679602	-0.762248	0	0	0	2	N
Eutr10:ERVL:LTR	-0.679684	-0.665148	0	0	0	2	Y
MER121:hAT:DNA	-0.680316	-0.544302	0	0	0	2	N
L1MdTf_III:L1:LINE	-0.680323	-0.654569	0	0	0	2	Y
HAL1ME:L1:LINE	-0.68099	-0.457347	0	0	0	2	Y
Lx8b:L1:LINE	-0.682154	-0.576177	0	0	0	2	Y
Charlie25:hAT-Charlie:DNA	-0.682829	-0.495214	0	0	0	2	Y
RLTR11C_MM:ERVK:LTR	-0.682875	-0.474369	0	0	0	2	N
MYSERV16_I:ERVK:LTR	-0.687249	-0.617936	0	0	0	2	N
RLTR11A:ERVK:LTR	-0.68731	-0.608448	0	0	0	2	N
L3b:CR1:LINE	-0.688262	-0.461931	0	0	0	2	Y
Charlie4a:hAT-Charlie:DNA	-0.689352	-0.416791	0	0	0	2	Y
L2-2_Mam:L2:LINE	-0.689438	-0.578859	0	0	0	2	Y
L1MDa:L1:LINE	-0.689706	-0.406753	0	0	0	2	Y
Charlie15b:hAT-Charlie:DNA	-0.690756	-0.591049	0	0	0	2	Y
Eutr16:hAT-Tip100:DNA	-0.690868	-0.533304	0	0	0	2	Y
MER126:DNA:DNA	-0.690995	-0.773285	0	0	0	2	N
RMER6B:ERVK:LTR	-0.691087	-0.426133	0	0	0	2	N
RCHARR1:hAT-Charlie:DNA	-0.691107	-0.556427	0	0	0	2	N
LTR37B:ERV1:LTR	-0.691148	-0.59919	0	0	0	2	Y
LTR40A1:ERVL:LTR	-0.691805	-0.548004	0	0	0	2	Y
B1_Mur3:Alu:SINE	-0.692257	-0.45783	0	0	0	2	Y
Lx5c:L1:LINE	-0.692539	-0.520131	0	0	0	2	Y
X7A_LINE:CR1:LINE	-0.692699	-0.542322	0	0	0	2	N
L1M4a2:L1:LINE	-0.693034	-0.488568	0	0	0	2	Y
MTC-int:ERVL-MaLR:LTR	-0.693597	-0.52785	0	0	0	2	N
Tigger6:TcMar-Tigger:DNA	-0.694227	-0.422662	0	0	0	2	N
RMER6D:ERVK:LTR	-0.694929	-0.453551	0	0	0	2	N
RLTR17C_Mm:ERVK:LTR	-0.695036	-0.352929	0	0	0	2	N
L1MEc:L1:LINE	-0.69509	-0.489715	0	0	0	2	Y
Lx6:L1:LINE	-0.695215	-0.574829	0	0	0	2	Y
L1MC:L1:LINE	-0.695518	-0.548734	0	0	0	2	Y
Charlie1:hAT-Charlie:DNA	-0.696296	-0.480134	0	0	0	2	Y
RMER16_Mm:ERVK:LTR	-0.696828	-0.631032	0	0	0	2	N
UCON76:UCON76:Unknown	-0.696962	-0.564949	0	0	0	2	N
BGLII_Mus:ERVK:LTR	-0.696996	-0.644683	0	0	0	2	Y
MMETn-int:ERVK:LTR	-0.697021	-0.524771	0	0	0	2	N
LTR75:ERVL:LTR	-0.697108	-0.652213	0	0	0	2	N
Kanga2_a:TcMar-Tc2:DNA	-0.700325	-0.365331	0	0	0	2	Y
L1MA4:L1:LINE	-0.700786	-0.471022	0	0	0	2	Y
MER58B:hAT-Charlie:DNA	-0.701081	-0.561995	0	0	0	2	N
RLTR34B_MM:ERVK:LTR	-0.703064	-0.583888	0	0	0	2	N
Lx9:L1:LINE	-0.704107	-0.594587	0	0	0	2	Y
MER103C:hAT-Charlie:DNA	-0.704181	-0.477002	0	0	0	2	N
hAT-5_Mam:hAT-Tag1:DNA	-0.704617	-0.461075	0	0	0	2	N
L1ME4b:L1:LINE	-0.705564	-0.463228	0	0	0	2	Y
ERVB2_1A-I_MM:ERVK:LTR	-0.705802	-0.875069	0	0	0	2	Y
RLTR16:ERVK:LTR	-0.706291	-0.544588	0	0	0	2	N
RLTR22_Mur:ERVK:LTR	-0.706452	-0.722791	0	0	0	2	N
RLTR10:ERVK:LTR	-0.706596	-0.567473	0	0	0	2	N
L1M4c:L1:LINE	-0.707048	-0.486376	0	0	0	2	Y
L1M1:L1:LINE	-0.708617	-0.491712	0	0	0	2	Y
Tigger19a:TcMar-Tigger:DNA	-0.710387	-0.690702	0	0	0	2	N
L1MC5a:L1:LINE	-0.710646	-0.484807	0	0	0	2	Y
Tigger10:TcMar-Tigger:DNA	-0.710775	-0.464716	0	0	0	2	N
Charlie1a:hAT-Charlie:DNA	-0.711405	-0.492535	0	0	0	2	Y
AmnHarb1:PIF-Harbinger:DNA	-0.711716	-0.576807	0	0	0	2	Y
RMER4A:ERVK:LTR	-0.712182	-0.550748	0	0	0	2	N
BLACKJACK:hAT-Blackjack:DNA	-0.712271	-0.5856	0	0	0	2	Y
L1MB8:L1:LINE	-0.713787	-0.463601	0	0	0	2	Y
L1MD2:L1:LINE	-0.714956	-0.459104	0	0	0	2	Y
ORSL-2b:hAT-Tip100:DNA	-0.717005	-0.526851	0	0	0	2	N
Lx2A:L1:LINE	-0.719023	-0.626839	0	0	0	2	Y
X26_DNA:TcMar-Tigger:DNA	-0.721175	-0.527759	0	0	0	2	N
LTR83:ERVL:LTR	-0.722028	-0.608908	0	0	0	2	N
RLTR17D_Mm:ERVK:LTR	-0.723422	-0.55261	0	0	0	2	N
L1ME1:L1:LINE	-0.724276	-0.465816	0	0	0	2	Y
L1MA9:L1:LINE	-0.724558	-0.559324	0	0	0	2	Y
RMER16C:ERVK:LTR	-0.725878	-0.758662	0	0	0	2	N
MER58C:hAT-Charlie:DNA	-0.726639	-0.327614	0	0	0	2	N
HAL1:L1:LINE	-0.727809	-0.4631	0	0	0	2	Y
L1MdA_II:L1:LINE	-0.728131	-0.665322	0	0	0	2	Y
L1MD3:L1:LINE	-0.728475	-0.495256	0	0	0	2	Y
L1M4a1:L1:LINE	-0.731692	-0.614841	0	0	0	2	Y
UCON20:UCON20:Unknown	-0.731806	-0.594357	0	0	0	2	N
Tigger20a:TcMar-Tigger:DNA	-0.733105	-0.53762	0	0	0	2	N
UCON85:UCON85:Unknown	-0.733779	-0.840812	0	0	0	2	N
RMER6C:ERVK:LTR	-0.734135	-0.543008	0	0	0	2	N
RLTR11A2:ERVK:LTR	-0.734656	-0.598941	0	0	0	2	N
X9a_DNA:DNA:DNA	-0.73831	-0.601334	0	0	0	2	N
MamRep434:TcMar-Tigger:DNA	-0.738592	-0.738669	0	0	0	2	N
L1MA5:L1:LINE	-0.743536	-0.580623	0	0	0	2	Y
L1MEj:L1:LINE	-0.74415	-0.64711	0	0	0	2	Y
L1MC4a:L1:LINE	-0.745935	-0.485263	0	0	0	2	Y
Cheshire:hAT-Charlie:DNA	-0.74748	-0.603509	0	0	0	2	Y
RLTR12G:ERVK:LTR	-0.747684	-0.562912	0	0	0	2	N
ORR1D-int:ERVL-MaLR:LTR	-0.748487	-0.504563	0	0	0	2	N
L1MA4A:L1:LINE	-0.75064	-0.4953	0	0	0	2	Y
Charlie16:hAT-Charlie:DNA	-0.751264	-0.692377	0	0	0	2	Y
L1ME3D:L1:LINE	-0.752686	-0.581497	0	0	0	2	Y
Zaphod:hAT-Tip100:DNA	-0.754596	-0.600419	0	0	0	2	N
MER57C2:ERV1:LTR	-0.756237	-0.57325	0	0	0	2	N
RLTR15:ERVK:LTR	-0.756335	-0.504229	0	0	0	2	N
Charlie4:hAT-Charlie:DNA	-0.757386	-0.593573	0	0	0	2	Y
UCON39:TcMar-Tigger:DNA	-0.757614	-1.13574	0	0	0	2	N
RLTR25A:ERVK:LTR	-0.757664	-0.578697	0	0	0	2	N
L1M4:L1:LINE	-0.758804	-0.536146	0	0	0	2	Y
CR1_Mam:CR1:LINE	-0.758854	-0.314821	0	0	0	2	Y
Tigger15a:TcMar-Tigger:DNA	-0.759653	-0.460259	0	0	0	2	N
MER46C:TcMar-Tigger:DNA	-0.759792	-0.578379	0	0	0	2	Y
MER119:hAT-Charlie:DNA	-0.765321	-0.613372	0	0	0	2	N
L1MB2:L1:LINE	-0.765587	-0.513487	0	0	0	2	Y
ORSL:hAT-Tip100:DNA	-0.765636	-0.480196	0	0	0	2	N
MER58D:hAT-Charlie:DNA	-0.76574	-0.587253	0	0	0	2	N
L1M3c:L1:LINE	-0.767764	-0.648326	0	0	0	2	Y
L1MD:L1:LINE	-0.767849	-0.588839	0	0	0	2	Y
Lx2A1:L1:LINE	-0.771742	-0.681881	0	0	0	2	Y
L1MA10:L1:LINE	-0.772872	-0.559061	0	0	0	2	Y
MER63D:hAT-Blackjack:DNA	-0.77435	-0.639342	0	0	0	2	N
UCON44:TcMar-Tigger:DNA	-0.775071	-0.717665	0	0	0	2	N
L1M5:L1:LINE	-0.775475	-0.561023	0	0	0	2	Y
L1ME2z:L1:LINE	-0.776172	-0.592535	0	0	0	2	Y
Kanga1d:TcMar-Tc2:DNA	-0.777063	-0.353031	0	0	0	2	Y
MamGypLTR1b:Gypsy:LTR	-0.777955	-0.572675	0	0	0	2	N
Charlie12:hAT-Charlie:DNA	-0.780598	-0.490743	0	0	0	2	Y
UCON2:DNA:DNA?	-0.78256	-0.762489	0	0	0	2	N
RLTR12H:ERVK:LTR	-0.782834	-0.684029	0	0	0	2	N
L1MCa:L1:LINE	-0.783512	-0.596212	0	0	0	2	Y
MER127:TcMar-Tigger:DNA	-0.784141	-0.592278	0	0	0	2	N
Charlie11:hAT-Charlie:DNA	-0.784859	-0.432868	0	0	0	2	Y
Charlie20a:hAT-Charlie:DNA	-0.785235	-0.592643	0	0	0	2	Y
MER104:TcMar-Tc2:DNA	-0.785405	-0.539799	0	0	0	2	N
X1_DNA:TcMar-Tigger:DNA	-0.785609	-0.621776	0	0	0	2	N
Charlie16a:hAT-Charlie:DNA	-0.788727	-0.626512	0	0	0	2	Y
Charlie7:hAT-Charlie:DNA	-0.789958	-0.54296	0	0	0	2	Y
BGLII:ERVK:LTR	-0.790393	-0.770394	0	0	0	2	Y
Tigger14a:TcMar-Tigger:DNA	-0.790476	-0.701879	0	0	0	2	N
BGLII_A:ERVK:LTR	-0.792629	-0.833627	0	0	0	2	Y
X6a_DNA:TcMar-Tigger:DNA	-0.793157	-0.569629	0	0	0	2	N
RLTR20B5_MM:ERVK:LTR	-0.795334	-0.469758	0	0	0	2	N
L1MA6:L1:LINE	-0.796686	-0.684523	0	0	0	2	Y
L1MEd:L1:LINE	-0.796836	-0.39155	0	0	0	2	Y
Kanga1a:TcMar-Tc2:DNA	-0.797098	-0.589168	0	0	0	2	Y
B1_Mus1:Alu:SINE	-0.797351	-0.515122	0	0	0	2	Y
Lx10:L1:LINE	-0.797658	-0.650236	0	0	0	2	Y
MER112:hAT-Charlie:DNA	-0.798259	-0.542867	0	0	0	2	N
L1ME3Cz:L1:LINE	-0.799621	-0.623758	0	0	0	2	Y
MLTR31FA_MM:ERVK:LTR	-0.799638	-0.399126	0	0	0	2	N
Charlie1b:hAT-Charlie:DNA	-0.799804	-0.603026	0	0	0	2	Y
L1MEg:L1:LINE	-0.801599	-0.539409	0	0	0	2	Y
MER125:Merlin:DNA	-0.801828	-0.613687	0	0	0	2	N
B1_Mus2:Alu:SINE	-0.802042	-0.522297	0	0	0	2	Y
L1ME3:L1:LINE	-0.802531	-0.612635	0	0	0	2	Y
Eulor5A:Crypton-A:DNA	-0.802809	-0.606606	0	0	0	2	Y
Tigger16a:TcMar-Tigger:DNA	-0.804522	-0.592979	0	0	0	2	N
Helitron1Na_Mam:Helitron:RC	-0.804829	-0.425321	0	0	0	2	Y
X9_LINE:L1:LINE	-0.805139	-0.568101	0	0	0	2	N
L1M3:L1:LINE	-0.808994	-0.604215	0	0	0	2	Y
MLT1-int:ERVL-MaLR:LTR	-0.809409	-0.333776	0	0	0	2	N
L1M7:L1:LINE	-0.80954	-0.476151	0	0	0	2	Y
UCON34:hAT-Charlie:DNA	-0.810996	-0.584911	0	0	0	2	N
LTR80B:ERVL:LTR	-0.812504	-0.657582	0	0	0	2	Y
Charlie14a:hAT-Charlie:DNA	-0.813009	-0.566011	0	0	0	2	Y
UCON35:DNA:DNA	-0.81329	-0.601106	0	0	0	2	N
L1M2:L1:LINE	-0.813885	-0.640967	0	0	0	2	Y
L1M6:L1:LINE	-0.8143	-0.755053	0	0	0	2	Y
MLT1F-int:ERVL-MaLR:LTR	-0.815141	-0.722688	0	0	0	2	N
MER90:ERV1:LTR	-0.818684	-0.994312	0	0	0	2	N
Charlie17:hAT-Charlie:DNA	-0.820488	-0.722684	0	0	0	2	Y
HAL1b:L1:LINE	-0.821056	-0.891134	0	0	0	2	Y
Zaphod3:hAT-Tip100:DNA	-0.821542	-0.850079	0	0	0	2	N
CR1-16_AMi:CR1:LINE	-0.822159	-0.358257	0	0	0	2	N
RLTR31C_MM:ERVK:LTR	-0.8225	-0.530219	0	0	0	2	N
Charlie2b:hAT-Charlie:DNA	-0.824832	-0.617367	0	0	0	2	Y
LTR90B:LTR:LTR	-0.825612	-0.406967	0	0	0	2	N
GSAT_MM:Satellite:Satellite	-0.826712	-5.72113	0	0	0	2	Y
L1MC5:L1:LINE	-0.826768	-0.615516	0	0	0	2	Y
RLTR20B3A_MM:ERVK:LTR	-0.828166	-0.537689	0	0	0	2	N
L1MEf:L1:LINE	-0.828833	-0.576769	0	0	0	2	Y
L1MEb:L1:LINE	-0.833814	-0.446288	0	0	0	2	Y
LTR106_Mam:LTR:LTR	-0.836829	-0.745541	0	0	0	2	Y
L1MA7:L1:LINE	-0.83877	-0.704804	0	0	0	2	Y
L1ME3C:L1:LINE	-0.843456	-0.756489	0	0	0	2	Y
L1ME3G:L1:LINE	-0.846535	-0.575946	0	0	0	2	Y
ERVB2_1-I_MM:ERVK:LTR	-0.852464	-0.833942	0	0	0	2	Y
MER97a:hAT-Tip100:DNA	-0.855551	-0.6927	0	0	0	2	N
RLTR12A:ERVK:LTR	-0.860953	-0.748869	0	0	0	2	N
L1MA8:L1:LINE	-0.861853	-0.678303	0	0	0	2	Y
L1MA5A:L1:LINE	-0.865209	-0.682784	0	0	0	2	Y
MamTip1:hAT-Tip100:DNA	-0.866341	-0.600291	0	0	0	2	N
LTR37A:ERV1:LTR	-0.867855	-0.71603	0	0	0	2	Y
Kanga11a:TcMar-Tc2:DNA	-0.868514	-0.588451	0	0	0	2	Y
L1M:L1:LINE	-0.869255	-0.727741	0	0	0	2	Y
Helitron3Na_Mam:Helitron:RC	-0.870245	-0.568516	0	0	0	2	Y
MER99:hAT:DNA	-0.871866	-0.808389	0	0	0	2	N
RLTR20A1:ERVK:LTR	-0.871914	-0.70893	0	0	0	2	N
LTR86A1:ERVL:LTR	-0.872396	-0.765883	0	0	0	2	Y
MER20B:hAT-Charlie:DNA	-0.876924	-0.685361	0	0	0	2	Y
Tigger2b:TcMar-Tigger:DNA	-0.88139	-0.827513	0	0	0	2	N
LTR37-int:ERV1:LTR	-0.881928	-0.885471	0	0	0	2	Y
MER33:hAT-Charlie:DNA	-0.885545	-0.682977	0	0	0	2	Y
MER53:hAT-Blackjack:DNA	-0.885828	-0.788235	0	0	0	2	N
L1M8:L1:LINE	-0.889255	-0.587731	0	0	0	2	Y
MER96B:hAT-Tip100:DNA	-0.89167	-0.695478	0	0	0	2	N
BGLII_B:ERVK:LTR	-0.891994	-0.725651	0	0	0	2	N
RLTR31D_MM:ERVK:LTR	-0.893037	-0.733735	0	0	0	2	N
RMER3D-int:ERVK:LTR	-0.894004	-0.61309	0	0	0	2	N
MER135:DNA:DNA	-0.894811	-0.671866	0	0	0	2	N
Charlie23a:hAT-Charlie:DNA	-0.900016	-0.626682	0	0	0	2	Y
Helitron2Na_Mam:Helitron:RC	-0.903963	-0.694828	0	0	0	2	Y
Charlie21a:hAT-Charlie:DNA	-0.905064	-0.436587	0	0	0	2	Y
MER131:DNA:DNA	-0.90654	-0.816922	0	0	0	2	N
X6b_DNA:TcMar-Tigger:DNA	-0.907567	-0.625742	0	0	0	2	N
MLTR31C_MM:ERVK:LTR	-0.909072	-0.555069	0	0	0	2	N
Eulor1:DNA:DNA	-0.910022	-0.615538	0	0	0	2	Y
RLTR20A2:ERVK:LTR	-0.912611	-0.568142	0	0	0	2	N
RLTR31M:ERVK:LTR	-0.91305	-0.715139	0	0	0	2	N
Charlie5:hAT-Charlie:DNA	-0.913599	-0.665347	0	0	0	2	Y
B1_Mm:Alu:SINE	-0.913726	-0.669258	0	0	0	2	Y
LTR85b:Gypsy:LTR	-0.915951	-0.668292	0	0	0	2	N
MLTR31E_MM:ERVK:LTR	-0.915968	-0.704125	0	0	0	2	N
UCON21:DNA:DNA	-0.920559	-0.734045	0	0	0	2	N
Eulor12:DNA:DNA	-0.921399	-0.859774	0	0	0	2	Y
Eulor9B:DNA:DNA	-0.923143	-0.771557	0	0	0	2	Y
Eulor4:Eulor4:Unknown	-0.929054	-0.497949	0	0	0	2	N
L1MEi:L1:LINE	-0.929362	-0.741932	0	0	0	2	Y
RLTR19A2:ERVK:LTR	-0.946968	-0.943772	0	0	0	2	N
MER52-int:ERV1:LTR	-0.949268	-1.16708	0	0	0	2	N
UCON28b:UCON28b:Unknown	-0.956781	-0.596835	0	0	0	2	N
MamTip3B:hAT-Tip100:DNA	-0.96043	-0.487324	0	0	0	2	N
MamTip1b:hAT-Tip100:DNA	-0.975741	-0.650853	0	0	0	2	N
L1M3de:L1:LINE	-0.976383	-0.732419	0	0	0	2	Y
UCON84:UCON84:Unknown	-0.977664	-0.662868	0	0	0	2	N
UCON80_AMi:UCON80_AMi:Unknown	-0.982081	-0.625013	0	0	0	2	N
MER95:ERV1:LTR	-0.984175	-0.658943	0	0	0	2	N
L1ME4a:L1:LINE	-0.992421	-0.736376	0	0	0	2	Y
Eulor9C:DNA:DNA	-0.992969	-0.800862	0	0	0	2	Y
RLTR31_Mm:ERVK:LTR	-0.994301	-0.526956	0	0	0	2	N
MER92-int:ERV1:LTR	-0.995005	-0.544353	0	0	0	2	N
MARE11:MARE11:Unknown	-0.995199	-0.703896	0	0	0	2	Y
DNA1_Mam:TcMar-Tc1:DNA	-0.999411	-1.01176	0	0	0	2	Y
X9b_DNA:TcMar-Tigger:DNA	-1.00557	-0.820882	0	0	0	2	N
MLTR31D_MM:ERVK:LTR	-1.0122	-0.552039	0	0	0	2	N
Eutr11:DNA:DNA	-1.01601	-1.09925	0	0	0	2	Y
MLTR31F_MM:ERVK:LTR	-1.01771	-0.533085	0	0	0	2	N
L1ME4c:L1:LINE	-1.01883	-0.775945	0	0	0	2	Y
MADE2:TcMar-Mariner:DNA	-1.02034	-0.827054	0	0	0	2	Y
X2a_DNA:DNA:DNA	-1.0306	-0.868603	0	0	0	2	N
X11_DNA:TcMar-Tigger:DNA	-1.03818	-0.978901	0	0	0	2	N
MER123:DNA:DNA	-1.04713	-0.739761	0	0	0	2	N
X21_LINE:CR1:LINE	-1.05392	-0.528666	0	0	0	2	N
UCON40:TcMar-Mariner:DNA	-1.05818	-0.441207	0	0	0	2	N
Charlie7a:hAT-Charlie:DNA	-1.0737	-0.618588	0	0	0	2	Y
MER5C:hAT-Charlie:DNA	-1.07539	-0.79736	0	0	0	2	Y
Charlie29a:hAT-Charlie:DNA	-1.08827	-0.797323	0	0	0	2	Y
UCON7:DNA:DNA	-1.0886	-0.998231	0	0	0	2	N
Arthur1C:hAT-Tip100:DNA	-1.09803	-1.09697	0	0	0	2	Y
EUTREP8:LTR:LTR	-1.10285	-0.81555	0	0	0	2	Y
MER121B:hAT:DNA	-1.10535	-0.604526	0	0	0	2	N
SYNREP_MM:Satellite:Satellite	-1.11012	-2.1654	0	0	0	2	N
UCON67:UCON67:Unknown	-1.11157	-1.11306	0	0	0	2	N
MLTR31A_MM:ERVK:LTR	-1.11355	-1.13384	0	0	0	2	N
MER63B:hAT-Blackjack:DNA	-1.13698	-0.709743	0	0	0	2	N
UCON81:hAT-Charlie:DNA	-1.13869	-1.51036	0	0	0	2	N
MARE4:hAT-Tip100:DNA	-1.13914	-1.14724	0	0	0	2	Y
X5a_DNA:TcMar-Tigger:DNA	-1.14702	-0.760977	0	0	0	2	N
EutTc1-N2:TcMar-Tc1:DNA	-1.17288	-0.962796	0	0	0	2	Y
RLTR31A_Mm:ERVK:LTR	-1.18808	-0.907441	0	0	0	2	N
LTR58:ERV1:LTR	-1.19957	-0.952506	0	0	0	2	N
MER97c:hAT-Tip100:DNA	-1.20021	-0.84472	0	0	0	2	N
UCON58:DNA:DNA	-1.2006	-0.900342	0	0	0	2	N
LTR108e_Mam:ERVL:LTR	-1.21839	-0.949077	0	0	0	2	N
Eutr15:hAT-Tip100:DNA	-1.22914	-0.927968	0	0	0	2	Y
Charlie9:hAT-Charlie:DNA	-1.24068	-0.972882	0	0	0	2	Y
MER133A:PIF-Harbinger:DNA	-1.26213	-0.846589	0	0	0	2	N
UCON71:UCON71:Unknown	-1.2633	-1.10313	0	0	0	2	N
Zaphod4a:hAT-Tip100:DNA	-1.26677	-1.04139	0	0	0	2	N
ERVB3_1-LTR_MM:ERVK:LTR	-1.30401	-1.22192	0	0	0	2	N
MER134:Crypton:DNA	-1.31898	-0.736695	0	0	0	2	N
X32_DNA:TcMar-Tc1:DNA	-1.32699	-0.986854	0	0	0	2	N
UCON68:UCON68:Unknown	-1.35459	-1.24096	0	0	0	2	N
Eutr2B:MULE-MuDR:DNA	-1.36765	-1.28165	0	0	0	2	Y
MamRep1151:LTR:LTR	-1.37917	-1.35953	0	0	0	2	N
Helitron1Nb_Mam:Helitron:RC	-1.38466	-0.837194	0	0	0	2	Y
UCON60:UCON60:Unknown	-1.5027	-1.40254	0	0	0	2	N
LTR103b_Mam:ERV1:LTR	-1.50618	-1.26001	0	0	0	2	N
LTR86C:ERVL:LTR	-1.56062	-1.29404	0	0	0	2	Y
Eulor2A:DNA:DNA	-1.6018	-0.774965	0	0	0	2	Y
EutTc1-N1:TcMar-Tc1:DNA	-1.65476	-1.64564	0	0	0	2	Y
MER4B-int:ERV1:LTR	-1.78834	-0.942534	0	0	0	2	N
ERVB4_2-I_MM:ERVK:LTR	0	-0.270513	-0.193557	-0.268936	0	3	Y
RLTR13B3:ERVK:LTR	0	-0.277897	-0.308337	-0.300175	0	3	N
ERVB4_1C-LTR_Mm:ERVK:LTR	0	-0.560673	-0.371397	-0.309617	0	3	Y
RodERV21-int:ERV1:LTR	0	-0.587605	-0.320746	-0.231255	0	3	N
LTR50:ERVL:LTR	-0.428688	-0.607673	0	-0.277049	0	3	Y
MMAR1:TcMar-Mariner:DNA	-0.441312	-0.278392	0	-0.250849	0	3	N
L1MdGf_II:L1:LINE	-0.597913	-0.609275	0	-0.15378	0	3	Y
Charlie26a:hAT-Charlie:DNA	-1.00622	-0.838985	0	-0.434169	0	3	Y
RLTR49:ERVK:LTR	-0.26826	-0.485064	-0.210818	0	0	3	N
MER74B:ERVL:LTR	-0.322137	-0.383568	-0.275723	0	0	3	N
RMER6BA:ERVK:LTR	-0.349363	-0.481732	-0.183738	0	0	3	N
RLTR13B2:ERVK:LTR	-0.362594	-0.563589	-0.32481	0	0	3	N
RLTR13G:ERVK:LTR	-0.427155	-0.534045	-0.406686	0	0	3	N
MLTR12:ERV1:LTR	-0.434819	-0.571877	-0.317619	0	0	3	N
RLTR19B:ERVK:LTR	-0.500531	-0.608181	-0.402585	0	0	3	N
RMER12C:ERVK:LTR	-0.537891	-0.73982	-0.163781	0	0	3	N
Lx3A:L1:LINE	-0.609772	-0.595776	-0.188117	0	0	3	Y
RLTR12B:ERVK:LTR	-0.655593	-0.681827	-0.296816	0	0	3	N
MARNA:TcMar-Mariner:DNA	-0.675983	-0.616651	-0.248278	0	0	3	Y
L1_Mur2:L1:LINE	-0.721612	-0.73868	-0.200415	0	0	3	Y
Tigger6b:TcMar-Tigger:DNA	-0.733834	-0.643076	-0.352664	0	0	3	N
Charlie2a:hAT-Charlie:DNA	-0.759857	-0.678354	-0.268213	0	0	3	Y
L1_Mus3:L1:LINE	-0.83997	-0.883416	-0.251923	0	0	3	Y
MER63C:hAT-Tip100:DNA	-0.849837	-0.648317	-0.310649	0	0	3	N
MusHAL1:L1:LINE	-0.867098	-0.71044	-0.267745	0	0	3	N
RLTR13D3:ERVK:LTR	-0.869458	-0.959174	-0.550425	0	0	3	N
MERX:TcMar-Tigger:DNA	-1.22846	-1.09628	-0.770542	0	0	3	N
MLTR11A:ERVK:LTR	-0.190301	-0.431978	-0.210206	-0.251927	0	4	N
RMER20A:ERVK:LTR	-0.203751	-0.308809	-0.180933	-0.199955	0	4	N
RMER10A:ERVL:LTR	-0.241961	-0.509479	-0.306458	-0.31992	0	4	N
LTR16:ERVL:LTR	-0.24722	-0.279	-0.257284	-0.218979	0	4	Y
MURVY-LTR:ERV1:LTR	-0.259546	-0.456883	-0.270893	-0.296024	0	4	N
RLTR28:ERVL:LTR	-0.266161	-0.635424	-0.324583	-0.242833	0	4	N
RLTR51B_Mm:ERVK:LTR	-0.275639	-0.603	-0.221629	-0.365794	0	4	N
MER74A:ERVL:LTR	-0.280785	-0.377107	-0.205069	-0.298311	0	4	N
LTRIS2:ERV1:LTR	-0.290166	-0.662923	-0.250985	-0.215228	0	4	Y
RMER17C:ERVK:LTR	-0.292011	-0.702308	-0.208189	-0.203492	0	4	N
RMER17A-int:ERVK:LTR	-0.295211	-0.611601	-0.446614	-0.37144	0	4	N
MER31A:ERV1:LTR	-0.320966	-0.610713	-0.322387	-0.311529	0	4	Y
MERVK26-int:ERVK:LTR	-0.324414	-0.69109	-0.472242	-0.546731	0	4	N
RMER21B:ERV1:LTR	-0.326106	-0.602951	-0.215075	-0.21725	0	4	N
LTR55:ERVL:LTR	-0.330618	-0.586614	-0.422627	-0.395548	0	4	Y
RMER2:ERV1:LTR	-0.358621	-0.580871	-0.416931	-0.32788	0	4	N
L2:L2:LINE	-0.360995	-0.614938	-0.27425	-0.262027	0	4	Y
L2a:L2:LINE	-0.383806	-0.487189	-0.177014	-0.167488	0	4	Y
B3A:B2:SINE	-0.406801	-0.39295	-0.177826	-0.187586	0	4	Y
RSINE1:B4:SINE	-0.424184	-0.402069	-0.168026	-0.174671	0	4	N
RLTR53_Mm:ERVK:LTR	-0.441478	-0.646269	-0.303972	-0.297011	0	4	N
RLTR24:ERV1:LTR	-0.44419	-0.802092	-0.378192	-0.310754	0	4	N
RLTR1C:ERV1:LTR	-0.444227	-0.703962	-0.313851	-0.280848	0	4	N
B3:B2:SINE	-0.457694	-0.363528	-0.178544	-0.17394	0	4	Y
RMER5:ERV1:LTR	-0.460417	-0.513314	-0.199102	-0.181186	0	4	N
L1MdV_II:L1:LINE	-0.47984	-0.505159	-0.241417	-0.24162	0	4	Y
RLTR48A:ERV1:LTR	-0.480046	-0.76962	-0.375318	-0.358113	0	4	N
RLTR14_RN:ERV1:LTR	-0.497207	-0.718266	-0.313045	-0.333814	0	4	N
Lx3_Mus:L1:LINE	-0.542729	-0.475307	-0.17592	-0.178538	0	4	Y
RLTR41B:ERV1:LTR	-0.605528	-0.779411	-1.19264	-1.09462	0	4	N
L1MCb:L1:LINE	-0.611806	-0.501245	-0.237783	-0.242179	0	4	Y
L1_Mur3:L1:LINE	-0.741917	-0.794742	-0.26637	-0.235911	0	4	Y
L1_Mur1:L1:LINE	-0.74653	-0.815173	-0.279502	-0.184147	0	4	Y
L1_Rod:L1:LINE	-0.80946	-0.720308	-0.236419	-0.186565	0	4	Y
L1MdA_I:L1:LINE	-0.905839	-1.04089	-0.352636	-0.24784	0	4	Y
L1MdTf_II:L1:LINE	-0.999988	-0.784739	-0.267704	-0.245453	0	4	Y
L1MdTf_I:L1:LINE	-1.00188	-0.741691	-0.358827	-0.324955	0	4	Y

## Sheet: ND_TE
SigUp in 15mth TgTDP vs nonTg		Upreg in 3mth Q331K vs nonTg		SigUp in 3mth Q331K vs nonTg			overlap	odds_ratio	lower_conf	upper_conf	pval	adjp	result
AmnHarb1:PIF-Harbinger:DNA		AmnHarb1:PIF-Harbinger:DNA		MER113A:hAT-Charlie:DNA		SigUp TgTDP-15 and increased in Q331K-3	888	9.9339	5.27503	19.8638	4.12383e-16	1.03096e-15	Enriched
AmnL2-1:L2:LINE		AmnL2-1:L2:LINE		MMVL30-int:ERV1:LTR		SigUp TgTDP-15 and SigUp Q331K-3	3	1.12781	0.0901977	59.3701	1	1	NotSig
AmnSINE1:5S-Deu-L2:SINE		AmnSINE1:5S-Deu-L2:SINE		RLTR6_Mm:ERV1:LTR		SigUp TgTDP-15 and anti-age-dependent	56	Inf	5.83567	Inf	1.41976e-08	2.36627e-08	Enriched
Arthur1A:hAT-Tip100:DNA		Arthur1A:hAT-Tip100:DNA		RMER17A-int:ERVK:LTR		SigUp TgTDP-15 and early expressors	703	13.2987	9.73579	18.3465	1.9849e-76	9.92452e-76	Enriched
Arthur1B:hAT-Tip100:DNA		Arthur1B:hAT-Tip100:DNA				SigUp TgTDP-15 and age-dependent	11	0.249566	0.103529	0.579502	0.000585128	0.00073141	Depleted
Arthur1C:hAT-Tip100:DNA		Arthur1C:hAT-Tip100:DNA
Arthur1:hAT-Tip100:DNA		Arthur1:hAT-Tip100:DNA
Arthur2:hAT-Tip100:DNA		Arthur2:hAT-Tip100:DNA
B1F1:Alu:SINE		B1F1:Alu:SINE
B1F2:Alu:SINE		B1F2:Alu:SINE
B1F:Alu:SINE		B1F:Alu:SINE
B1_Mm:Alu:SINE		B1_Mm:Alu:SINE
B1_Mur1:Alu:SINE		B1_Mur1:Alu:SINE
B1_Mur2:Alu:SINE		B1_Mur2:Alu:SINE
B1_Mur3:Alu:SINE		B1_Mur3:Alu:SINE
B1_Mur4:Alu:SINE		B1_Mur4:Alu:SINE
B1_Mus1:Alu:SINE		B1_Mus1:Alu:SINE
B1_Mus2:Alu:SINE		B1_Mus2:Alu:SINE
B2_Mm1a:B2:SINE		B2_Mm1a:B2:SINE
B2_Mm1t:B2:SINE		B2_Mm1t:B2:SINE
B2_Mm2:B2:SINE		B2_Mm2:B2:SINE
B3A:B2:SINE		B3A:B2:SINE
B3:B2:SINE		B3:B2:SINE
B4A:B4:SINE		B4A:B4:SINE
B4:B4:SINE		B4:B4:SINE
BGLII_A:ERVK:LTR		BGLII_A:ERVK:LTR
BGLII_C:ERVK:LTR		BGLII_B2:ERVK:LTR
BGLII:ERVK:LTR		BGLII_B:ERVK:LTR
BGLII_Mur:ERVK:LTR		BGLII_C:ERVK:LTR
BGLII_Mus:ERVK:LTR		BGLII:ERVK:LTR
BLACKJACK:hAT-Blackjack:DNA		BGLII_Mur:ERVK:LTR
CR1-12_AMi:CR1:LINE		BGLII_Mus:ERVK:LTR
CR1-13_AMi:CR1:LINE		BLACKJACK:hAT-Blackjack:DNA
CR1_Mam:CR1:LINE		CENSAT_MC:centr:Satellite
CYRA11_Mm:Y-chromosome:Satellite		CR1-1_Amn:CR1:LINE
Chap1_Mam:hAT-Charlie:DNA		CR1-3_Croc:CR1:LINE
Chap1a_Mam:hAT-Charlie:DNA		CR1-11_Crp:CR1:LINE
Charlie1a:hAT-Charlie:DNA		CR1-12_AMi:CR1:LINE
Charlie1b:hAT-Charlie:DNA		CR1-13_AMi:CR1:LINE
Charlie1:hAT-Charlie:DNA		CR1-16_AMi:CR1:LINE
Charlie2a:hAT-Charlie:DNA		CR1-L3A_Croc:CR1:LINE
Charlie2b:hAT-Charlie:DNA		CR1-L3B_Croc:CR1:LINE
Charlie4a:hAT-Charlie:DNA		CR1_Mam:CR1:LINE
Charlie4:hAT-Charlie:DNA		CYRA11_Mm:Y-chromosome:Satellite
Charlie4z:hAT-Charlie:DNA		Chap1_Mam:hAT-Charlie:DNA
Charlie5:hAT-Charlie:DNA		Chap1a_Mam:hAT-Charlie:DNA
Charlie7a:hAT-Charlie:DNA		Charlie1a:hAT-Charlie:DNA
Charlie7:hAT-Charlie:DNA		Charlie1b:hAT-Charlie:DNA
Charlie8:hAT-Charlie:DNA		Charlie1:hAT-Charlie:DNA
Charlie9:hAT-Charlie:DNA		Charlie2a:hAT-Charlie:DNA
Charlie10a:hAT-Charlie:DNA		Charlie2b:hAT-Charlie:DNA
Charlie10:hAT-Charlie:DNA		Charlie4a:hAT-Charlie:DNA
Charlie11:hAT-Charlie:DNA		Charlie4:hAT-Charlie:DNA
Charlie12_Rodent:hAT-Charlie:DNA		Charlie4z:hAT-Charlie:DNA
Charlie12:hAT-Charlie:DNA		Charlie5:hAT-Charlie:DNA
Charlie13a:hAT-Charlie:DNA		Charlie6:hAT-Charlie:DNA
Charlie13b:hAT-Charlie:DNA		Charlie7a:hAT-Charlie:DNA
Charlie14a:hAT-Charlie:DNA		Charlie7:hAT-Charlie:DNA
Charlie15a:hAT-Charlie:DNA		Charlie8:hAT-Charlie:DNA
Charlie15b:hAT-Charlie:DNA		Charlie9:hAT-Charlie:DNA
Charlie16a:hAT-Charlie:DNA		Charlie10a:hAT-Charlie:DNA
Charlie16:hAT-Charlie:DNA		Charlie10b:hAT-Charlie:DNA
Charlie17a:hAT-Charlie:DNA		Charlie10:hAT-Charlie:DNA
Charlie17b:hAT-Charlie:DNA		Charlie11:hAT-Charlie:DNA
Charlie17:hAT-Charlie:DNA		Charlie12_Rodent:hAT-Charlie:DNA
Charlie18a:hAT-Charlie:DNA		Charlie12:hAT-Charlie:DNA
Charlie20a:hAT-Charlie:DNA		Charlie13a:hAT-Charlie:DNA
Charlie21a:hAT-Charlie:DNA		Charlie13b:hAT-Charlie:DNA
Charlie22a:hAT-Charlie:DNA		Charlie14a:hAT-Charlie:DNA
Charlie23a:hAT-Charlie:DNA		Charlie15a:hAT-Charlie:DNA
Charlie24:hAT-Charlie:DNA		Charlie15b:hAT-Charlie:DNA
Charlie25:hAT-Charlie:DNA		Charlie16a:hAT-Charlie:DNA
Charlie26a:hAT-Charlie:DNA		Charlie16:hAT-Charlie:DNA
Charlie29a:hAT-Charlie:DNA		Charlie17a:hAT-Charlie:DNA
Charlie29b:hAT-Charlie:DNA		Charlie17b:hAT-Charlie:DNA
Charlie30a:hAT-Charlie:DNA		Charlie17:hAT-Charlie:DNA
Charlie30b:hAT-Charlie:DNA		Charlie18a:hAT-Charlie:DNA
Charlie31a:hAT-Charlie:DNA		Charlie19a:hAT-Charlie:DNA
Charlie32a:hAT-Charlie:DNA		Charlie20a:hAT-Charlie:DNA
Cheshire:hAT-Charlie:DNA		Charlie21a:hAT-Charlie:DNA
Chompy-6_Croc:PIF-Harbinger:DNA		Charlie22a:hAT-Charlie:DNA
DNA1_Mam:TcMar-Tc1:DNA		Charlie23a:hAT-Charlie:DNA
ERV3-16A3_LTR:ERVL:LTR		Charlie24:hAT-Charlie:DNA
ERVB2_1A-I_MM:ERVK:LTR		Charlie25:hAT-Charlie:DNA
ERVB2_1-I_MM:ERVK:LTR		Charlie26a:hAT-Charlie:DNA
ERVB3_1-I_MM:ERVK:LTR		Charlie29a:hAT-Charlie:DNA
ERVB4_1B-I_MM:ERVK:LTR		Charlie29b:hAT-Charlie:DNA
ERVB4_1B-LTR_MM:ERVK:LTR		Charlie30a:hAT-Charlie:DNA
ERVB4_1C-LTR_Mm:ERVK:LTR		Charlie30b:hAT-Charlie:DNA
ERVB4_2-I_MM:ERVK:LTR		Charlie31a:hAT-Charlie:DNA
ERVB4_2-LTR_MM:ERVK:LTR		Charlie32a:hAT-Charlie:DNA
ERVB4_3-I_MM:ERVK:LTR		Cheshire:hAT-Charlie:DNA
ERVB4_3-LTR_MM:ERVK:LTR		Chompy-6_Croc:PIF-Harbinger:DNA
ERVB5_1-I_MM:ERVK:LTR		DNA1_Mam:TcMar-Tc1:DNA
ERVB5_1-LTR_MM:ERVK:LTR		ERV3-16A3_I:ERVL:LTR
ERVB5_2-LTR_MM:ERVK:LTR		ERV3-16A3_LTR:ERVL:LTR
ERVB7_1-LTR_MM:ERVK:LTR		ERVB2_1A-I_MM:ERVK:LTR
ERVB7_2B-LTR_MM:ERVK:LTR		ERVB3_1-I_MM:ERVK:LTR
ERVB7_2-LTR_MM:ERVK:LTR		ERVB3_1-LTR_MM:ERVK:LTR
ERVB7_3-LTR_MM:ERVK:LTR		ERVB4_1B-I_MM:ERVK:LTR
ERVB7_4-LTR_MM:ERVK:LTR		ERVB4_1B-LTR_MM:ERVK:LTR
ERVL-B4-int:ERVL:LTR		ERVB4_1C-LTR_Mm:ERVK:LTR
ERVL-E-int:ERVL:LTR		ERVB4_1-I_MM:ERVK:LTR
ERVL-int:ERVL:LTR		ERVB4_1-LTR_MM:ERVK:LTR
ETnERV2-int:ERVK:LTR		ERVB4_2-I_MM:ERVK:LTR
ETnERV3-int:ERVK:LTR		ERVB4_2-LTR_MM:ERVK:LTR
ETnERV-int:ERVK:LTR		ERVB4_3-I_MM:ERVK:LTR
EUTREP2:hAT:DNA		ERVB4_3-LTR_MM:ERVK:LTR
EUTREP4:PiggyBac:DNA		ERVB5_1-I_MM:ERVK:LTR
EUTREP8:LTR:LTR		ERVB5_1-LTR_MM:ERVK:LTR
Eulor1:DNA:DNA		ERVB5_2-LTR_MM:ERVK:LTR
Eulor2A:DNA:DNA		ERVB7_1-LTR_MM:ERVK:LTR
Eulor5A:Crypton-A:DNA		ERVB7_2B-LTR_MM:ERVK:LTR
Eulor6B:Crypton:DNA		ERVB7_2-LTR_MM:ERVK:LTR
Eulor8:TcMar:DNA		ERVB7_3-LTR_MM:ERVK:LTR
Eulor9A:DNA:DNA		ERVB7_4-LTR_MM:ERVK:LTR
Eulor9B:DNA:DNA		ERVL-B4-int:ERVL:LTR
Eulor9C:DNA:DNA		ERVL-E-int:ERVL:LTR
Eulor11:DNA:DNA		ERVL-int:ERVL:LTR
Eulor12:DNA:DNA		ETnERV2-int:ERVK:LTR
EutTc1-N1:TcMar-Tc1:DNA		ETnERV3-int:ERVK:LTR
EutTc1-N2:TcMar-Tc1:DNA		ETnERV-int:ERVK:LTR
EuthAT-2:hAT-Ac:DNA		EUTREP2:hAT:DNA
Eutr2B:MULE-MuDR:DNA		EUTREP4:PiggyBac:DNA
Eutr10:ERVL:LTR		EUTREP6:EUTREP6:Unknown
Eutr11:DNA:DNA		EUTREP8:LTR:LTR
Eutr15:hAT-Tip100:DNA		EUTREP14:EUTREP14:Unknown
Eutr16:hAT-Tip100:DNA		EUTREP15:ERV1:LTR
Eutr18:LTR:LTR		EUTREP16:LTR:LTR
GSAT_MM:Satellite:Satellite		Eulor1:DNA:DNA
HAL1:L1:LINE		Eulor2A:DNA:DNA
HAL1M8:L1:LINE		Eulor2B:DNA:DNA
HAL1ME:L1:LINE		Eulor3:DNA:DNA
HAL1b:L1:LINE		Eulor4:Eulor4:Unknown
HERV16-int:ERVL:LTR		Eulor5A:Crypton-A:DNA
HERVL40-int:ERVL:LTR		Eulor5B:Crypton-A:DNA
HERVL74-int:ERVL:LTR		Eulor6A:Crypton:DNA
Helitron1Na_Mam:Helitron:RC		Eulor6A:DNA:DNA?
Helitron1Nb_Mam:Helitron:RC		Eulor6B:Crypton:DNA
Helitron2Na_Mam:Helitron:RC		Eulor6C:Crypton:DNA
Helitron3Na_Mam:Helitron:RC		Eulor6D:Crypton:DNA
IAPEY3-int:ERVK:LTR		Eulor6E:Crypton:DNA
IAPEY4_I:ERVK:LTR		Eulor8:TcMar:DNA
IAPEz-int:ERVK:LTR		Eulor9A:DNA:DNA
ID2:ID:SINE		Eulor9B:DNA:DNA
ID4:ID:SINE		Eulor9C:DNA:DNA
ID4_v:ID:SINE		Eulor10:DNA:DNA
ID:ID:SINE		Eulor11:DNA:DNA
IMPB_01:Satellite:Satellite		Eulor12:DNA:DNA
Kanga1:TcMar-Tc2:DNA		EutTc1-N1:TcMar-Tc1:DNA
Kanga1a:TcMar-Tc2:DNA		EutTc1-N2:TcMar-Tc1:DNA
Kanga1b:TcMar-Tc2:DNA		EuthAT-2:hAT-Ac:DNA
Kanga1c:TcMar-Tc2:DNA		EuthAT-N1a:hAT-Tip100:DNA
Kanga1d:TcMar-Tc2:DNA		EuthAT-N1:hAT-Tip100:DNA
Kanga2_a:TcMar-Tc2:DNA		Eutr2B:DNA:DNA
Kanga11a:TcMar-Tc2:DNA		Eutr2B:MULE-MuDR:DNA
L1Lx_I:L1:LINE		Eutr2:DNA:DNA
L1Lx_II:L1:LINE		Eutr2:MULE-MuDR:DNA
L1Lx_III:L1:LINE		Eutr5:LTR:LTR
L1Lx_IV:L1:LINE		Eutr10:ERVL:LTR
L1M1:L1:LINE		Eutr11:DNA:DNA
L1M2:L1:LINE		Eutr15:hAT-Tip100:DNA
L1M2c:L1:LINE		Eutr16:hAT-Tip100:DNA?
L1M3:L1:LINE		Eutr16:hAT-Tip100:DNA
L1M3a:L1:LINE		Eutr18:LTR:LTR
L1M3c:L1:LINE		FordPrefect_a:hAT-Tip100:DNA
L1M3d:L1:LINE		FordPrefect:hAT-Tip100:DNA
L1M3de:L1:LINE		GSAT_MM:Satellite:Satellite
L1M3e:L1:LINE		HAL1:L1:LINE
L1M4:L1:LINE		HAL1M8:L1:LINE
L1M4a1:L1:LINE		HAL1ME:L1:LINE
L1M4a2:L1:LINE		HAL1b:L1:LINE
L1M4b:L1:LINE		HERV16-int:ERVL:LTR
L1M4c:L1:LINE		HERVL40-int:ERVL:LTR
L1M5:L1:LINE		HERVL74-int:ERVL:LTR
L1M6B:L1:LINE		Helitron1Na_Mam:Helitron:RC
L1M6:L1:LINE		Helitron1Nb_Mam:Helitron:RC
L1M7:L1:LINE		Helitron2Na_Mam:Helitron:RC
L1M8:L1:LINE		Helitron3Na_Mam:Helitron:RC
L1M:L1:LINE		IAP1-MM_I:ERVK:LTR
L1MA4A:L1:LINE		IAP1-MM_LTR:ERVK:LTR
L1MA4:L1:LINE		IAP-d-int:ERVK:LTR
L1MA5A:L1:LINE		IAPA_MM-int:ERVK:LTR
L1MA5:L1:LINE		IAPEY2_LTR:ERVK:LTR
L1MA6:L1:LINE		IAPEY3C_LTR:ERVK:LTR
L1MA7:L1:LINE		IAPEY3_LTR:ERVK:LTR
L1MA8:L1:LINE		IAPEY4_I:ERVK:LTR
L1MA9:L1:LINE		IAPEY4_LTR:ERVK:LTR
L1MA10:L1:LINE		IAPEY5_I:ERVK:LTR
L1MB1:L1:LINE		IAPEY5_LTR:ERVK:LTR
L1MB2:L1:LINE		IAPEY_LTR:ERVK:LTR
L1MB3:L1:LINE		IAPEy-int:ERVK:LTR
L1MB4:L1:LINE		IAPEz-int:ERVK:LTR
L1MB5:L1:LINE		IAPLTR1_Mm:ERVK:LTR
L1MB7:L1:LINE		IAPLTR1a_Mm:ERVK:LTR
L1MB8:L1:LINE		IAPLTR2_Mm:ERVK:LTR
L1MC1:L1:LINE		IAPLTR2a2_Mm:ERVK:LTR
L1MC2:L1:LINE		IAPLTR2a:ERVK:LTR
L1MC3:L1:LINE		IAPLTR2b:ERVK:LTR
L1MC4:L1:LINE		IAPLTR3:ERVK:LTR
L1MC4a:L1:LINE		IAPLTR3-int:ERVK:LTR
L1MC5:L1:LINE		IAPLTR4:ERVK:LTR
L1MC5a:L1:LINE		IAPLTR4_I:ERVK:LTR
L1MC:L1:LINE		ID2:ID:SINE
L1MCa:L1:LINE		ID4:ID:SINE
L1MCb:L1:LINE		ID4_v:ID:SINE
L1MCc:L1:LINE		ID_B1:B4:SINE
L1MD1:L1:LINE		ID:ID:SINE
L1MD2:L1:LINE		IMPB_01:Satellite:Satellite
L1MD3:L1:LINE		Kanga1:TcMar-Tc2:DNA
L1MD:L1:LINE		Kanga1a:TcMar-Tc2:DNA
L1MDa:L1:LINE		Kanga1b:TcMar-Tc2:DNA
L1MDb:L1:LINE		Kanga1c:TcMar-Tc2:DNA
L1ME1:L1:LINE		Kanga1d:TcMar-Tc2:DNA
L1ME2:L1:LINE		Kanga2_a:TcMar-Tc2:DNA
L1ME2z:L1:LINE		Kanga11a:TcMar-Tc2:DNA
L1ME3A:L1:LINE		L1Lx_I:L1:LINE
L1ME3B:L1:LINE		L1Lx_II:L1:LINE
L1ME3C:L1:LINE		L1Lx_III:L1:LINE
L1ME3Cz:L1:LINE		L1Lx_IV:L1:LINE
L1ME3D:L1:LINE		L1M1:L1:LINE
L1ME3F:L1:LINE		L1M2:L1:LINE
L1ME3G:L1:LINE		L1M2a1:L1:LINE
L1ME3:L1:LINE		L1M2a:L1:LINE
L1ME4a:L1:LINE		L1M2b:L1:LINE
L1ME4b:L1:LINE		L1M2c:L1:LINE
L1ME4c:L1:LINE		L1M3:L1:LINE
L1MEb:L1:LINE		L1M3a:L1:LINE
L1MEc:L1:LINE		L1M3c:L1:LINE
L1MEd:L1:LINE		L1M3d:L1:LINE
L1MEf:L1:LINE		L1M3de:L1:LINE
L1MEg1:L1:LINE		L1M3e:L1:LINE
L1MEg2:L1:LINE		L1M3f:L1:LINE
L1MEg:L1:LINE		L1M4:L1:LINE
L1MEh:L1:LINE		L1M4a1:L1:LINE
L1MEi:L1:LINE		L1M4a2:L1:LINE
L1MEj:L1:LINE		L1M4b:L1:LINE
L1MdA_I:L1:LINE		L1M4c:L1:LINE
L1MdA_II:L1:LINE		L1M5:L1:LINE
L1MdA_III:L1:LINE		L1M6B:L1:LINE
L1MdA_IV:L1:LINE		L1M6:L1:LINE
L1MdA_V:L1:LINE		L1M7:L1:LINE
L1MdA_VI:L1:LINE		L1M8:L1:LINE
L1MdA_VII:L1:LINE		L1M:L1:LINE
L1MdF_I:L1:LINE		L1MA4A:L1:LINE
L1MdF_II:L1:LINE		L1MA4:L1:LINE
L1MdF_III:L1:LINE		L1MA5A:L1:LINE
L1MdF_IV:L1:LINE		L1MA5:L1:LINE
L1MdF_V:L1:LINE		L1MA6:L1:LINE
L1MdFanc_I:L1:LINE		L1MA7:L1:LINE
L1MdFanc_II:L1:LINE		L1MA8:L1:LINE
L1MdGf_I:L1:LINE		L1MA9:L1:LINE
L1MdGf_II:L1:LINE		L1MA10:L1:LINE
L1MdMus_I:L1:LINE		L1MB1:L1:LINE
L1MdMus_II:L1:LINE		L1MB2:L1:LINE
L1MdN_I:L1:LINE		L1MB3:L1:LINE
L1MdTf_I:L1:LINE		L1MB4:L1:LINE
L1MdTf_II:L1:LINE		L1MB5:L1:LINE
L1MdTf_III:L1:LINE		L1MB7:L1:LINE
L1MdV_I:L1:LINE		L1MB8:L1:LINE
L1MdV_II:L1:LINE		L1MC1:L1:LINE
L1MdV_III:L1:LINE		L1MC2:L1:LINE
L1_Mur1:L1:LINE		L1MC3:L1:LINE
L1_Mur2:L1:LINE		L1MC4:L1:LINE
L1_Mur3:L1:LINE		L1MC4a:L1:LINE
L1_Mus3:L1:LINE		L1MC5:L1:LINE
L1P5:L1:LINE		L1MC5a:L1:LINE
L1PB4:L1:LINE		L1MC:L1:LINE
L1_Rod:L1:LINE		L1MCa:L1:LINE
L1VL1:L1:LINE		L1MCb:L1:LINE
L2-1_Crp:L2:LINE		L1MCc:L1:LINE
L2-2_Mam:L2:LINE		L1MD1:L1:LINE
L2:L2:LINE		L1MD2:L1:LINE
L2a:L2:LINE		L1MD3:L1:LINE
L2b:L2:LINE		L1MD:L1:LINE
L2c:L2:LINE		L1MDa:L1:LINE
L2d2:L2:LINE		L1MDb:L1:LINE
L2d:L2:LINE		L1ME1:L1:LINE
L3:CR1:LINE		L1ME2:L1:LINE
L3b:CR1:LINE		L1ME2z:L1:LINE
L4_A_Mam:RTE-X:LINE		L1ME3A:L1:LINE
L4_B_Mam:RTE-X:LINE		L1ME3B:L1:LINE
L4_C_Mam:RTE-X:LINE		L1ME3C:L1:LINE
L5:RTE-X:LINE		L1ME3Cz:L1:LINE
LTR10_RN:ERVK:LTR		L1ME3D:L1:LINE
LTR16A1:ERVL:LTR		L1ME3E:L1:LINE
LTR16A2:ERVL:LTR		L1ME3F:L1:LINE
LTR16A:ERVL:LTR		L1ME3G:L1:LINE
LTR16B1:ERVL:LTR		L1ME3:L1:LINE
LTR16B2:ERVL:LTR		L1ME4a:L1:LINE
LTR16B:ERVL:LTR		L1ME4b:L1:LINE
LTR16C:ERVL:LTR		L1ME4c:L1:LINE
LTR16D1:ERVL:LTR		L1ME5:L1:LINE
LTR16D:ERVL:LTR		L1MEa:L1:LINE
LTR16E1:ERVL:LTR		L1MEb:L1:LINE
LTR16E2:ERVL:LTR		L1MEc:L1:LINE
LTR16:ERVL:LTR		L1MEd:L1:LINE
LTR33A:ERVL:LTR		L1MEf:L1:LINE
LTR33A_v:ERVL:LTR		L1MEg1:L1:LINE
LTR33C:ERVL:LTR		L1MEg2:L1:LINE
LTR33:ERVL:LTR		L1MEg:L1:LINE
LTR37A:ERV1:LTR		L1MEh:L1:LINE
LTR37B:ERV1:LTR		L1MEi:L1:LINE
LTR37-int:ERV1:LTR		L1MEj:L1:LINE
LTR40A1:ERVL:LTR		L1MdA_I:L1:LINE
LTR40a:ERVL:LTR		L1MdA_II:L1:LINE
LTR40b:ERVL:LTR		L1MdA_III:L1:LINE
LTR40c:ERVL:LTR		L1MdA_IV:L1:LINE
LTR41B:ERVL:LTR		L1MdA_V:L1:LINE
LTR41C:ERVL:LTR		L1MdA_VI:L1:LINE
LTR41:ERVL:LTR		L1MdA_VII:L1:LINE
LTR50:ERVL:LTR		L1MdF_I:L1:LINE
LTR52:ERVL:LTR		L1MdF_II:L1:LINE
LTR53:ERVL:LTR		L1MdF_III:L1:LINE
LTR53-int:ERVL:LTR		L1MdF_IV:L1:LINE
LTR55:ERVL:LTR		L1MdF_V:L1:LINE
LTR65:ERV1:LTR		L1MdFanc_I:L1:LINE
LTR67B:ERVL:LTR		L1MdFanc_II:L1:LINE
LTR68:ERV1:LTR		L1MdGf_I:L1:LINE
LTR72_RN:ERV1:LTR		L1MdGf_II:L1:LINE
LTR73:ERV1:LTR		L1MdMus_I:L1:LINE
LTR75B:ERVL:LTR		L1MdMus_II:L1:LINE
LTR78:ERV1:LTR		L1MdN_I:L1:LINE
LTR79:ERVL:LTR		L1MdTf_I:L1:LINE
LTR80A:ERVL:LTR		L1MdTf_II:L1:LINE
LTR80B:ERVL:LTR		L1MdTf_III:L1:LINE
LTR81A:Gypsy:LTR		L1MdV_I:L1:LINE
LTR81B:Gypsy:LTR		L1MdV_II:L1:LINE
LTR81C:Gypsy:LTR		L1MdV_III:L1:LINE
LTR82A:ERVL:LTR		L1_Mur1:L1:LINE
LTR82B:ERVL:LTR		L1_Mur2:L1:LINE
LTR84a:ERVL:LTR		L1_Mur3:L1:LINE
LTR84b:ERVL:LTR		L1_Mus3:L1:LINE
LTR86A1:ERVL:LTR		L1P5:L1:LINE
LTR86A2:ERVL:LTR		L1PB4:L1:LINE
LTR86C:ERVL:LTR		L1_Rod:L1:LINE
LTR87:ERVL:LTR		L1VL1:L1:LINE
LTR89:ERVL:LTR		L2-1_AMi:L2:LINE
LTR90A:LTR:LTR		L2-1_Crp:L2:LINE
LTR91A:LTR:LTR		L2-2_Mam:L2:LINE
LTR91:LTR:LTR		L2:L2:LINE
LTR103_Mam:ERV1:LTR		L2a:L2:LINE
LTR106_Mam:LTR:LTR		L2b:L2:LINE
LTRIS2:ERV1:LTR		L2c:L2:LINE
LTRIS3:ERV1:LTR		L2d2:L2:LINE
LTRIS4A:ERV1:LTR		L2d:L2:LINE
LTRIS5:ERV1:LTR		L3:CR1:LINE
LTRIS_Mm:ERV1:LTR		L3b:CR1:LINE
LTRIS_Mus:ERV1:LTR		L4_A_Mam:RTE-X:LINE
Looper:PiggyBac:DNA		L4_B_Mam:RTE-X:LINE
Lx2A1:L1:LINE		L4_C_Mam:RTE-X:LINE
Lx2A:L1:LINE		L5:RTE-X:LINE
Lx2B2:L1:LINE		LTR10_RN:ERVK:LTR
Lx2B:L1:LINE		LTR16A1:ERVL:LTR
Lx2:L1:LINE		LTR16A2:ERVL:LTR
Lx3A:L1:LINE		LTR16A:ERVL:LTR
Lx3B:L1:LINE		LTR16B1:ERVL:LTR
Lx3C:L1:LINE		LTR16B2:ERVL:LTR
Lx3_Mus:L1:LINE		LTR16B:ERVL:LTR
Lx4A:L1:LINE		LTR16C:ERVL:LTR
Lx4B:L1:LINE		LTR16D1:ERVL:LTR
Lx5:L1:LINE		LTR16D2:ERVL:LTR
Lx5b:L1:LINE		LTR16E1:ERVL:LTR
Lx5c:L1:LINE		LTR16E2:ERVL:LTR
Lx6:L1:LINE		LTR16:ERVL:LTR
Lx7:L1:LINE		LTR33A:ERVL:LTR
Lx8:L1:LINE		LTR33A_v:ERVL:LTR
Lx8b:L1:LINE		LTR33B:ERVL:LTR
Lx9:L1:LINE		LTR33C:ERVL:LTR
Lx10:L1:LINE		LTR33:ERVL:LTR
Lx:L1:LINE		LTR37A:ERV1:LTR
MADE2:TcMar-Mariner:DNA		LTR37B:ERV1:LTR
MARE4:hAT-Tip100:DNA		LTR37-int:ERV1:LTR
MARE11:MARE11:Unknown		LTR40A1:ERVL:LTR
MARNA:TcMar-Mariner:DNA		LTR40a:ERVL:LTR
MER2:TcMar-Tigger:DNA		LTR40b:ERVL:LTR
MER3:hAT-Charlie:DNA		LTR40c:ERVL:LTR
MER5A1:hAT-Charlie:DNA		LTR41C:ERVL:LTR
MER5A:hAT-Charlie:DNA		LTR41:ERVL:LTR
MER5B:hAT-Charlie:DNA		LTR45C:ERV1:LTR
MER5C1:hAT-Charlie:DNA		LTR50:ERVL:LTR
MER5C:hAT-Charlie:DNA		LTR52:ERVL:LTR
MER20B:hAT-Charlie:DNA		LTR52-int:ERVL:LTR
MER20:hAT-Charlie:DNA		LTR53B:ERVL:LTR
MER21B:ERVL:LTR		LTR53:ERVL:LTR
MER21C:ERVL:LTR		LTR53-int:ERVL:LTR
MER31A:ERV1:LTR		LTR55:ERVL:LTR
MER31B:ERV1:LTR		LTR58:ERV1:LTR
MER31-int:ERV1:LTR		LTR65:ERV1:LTR
MER33:hAT-Charlie:DNA		LTR67B:ERVL:LTR
MER34A1:ERV1:LTR		LTR68:ERV1:LTR
MER34A:ERV1:LTR		LTR69:ERVL:LTR
MER34B:ERV1:LTR		LTR72_RN:ERV1:LTR
MER34C:ERV1:LTR		LTR73:ERV1:LTR
MER34C_v:ERV1:LTR		LTR75_1:ERV1:LTR
MER34:ERV1:LTR		LTR75B:ERVL:LTR
MER34-int:ERV1:LTR		LTR75:ERVL:LTR
MER45A:hAT-Tip100:DNA		LTR77:ERV1:LTR
MER45B:hAT-Tip100:DNA		LTR78B:ERV1:LTR
MER45C:hAT-Tip100:DNA		LTR78:ERV1:LTR
MER45R:hAT-Tip100:DNA		LTR79:ERVL:LTR
MER46C:TcMar-Tigger:DNA		LTR80A:ERVL:LTR
MER53:hAT-Blackjack:DNA		LTR80B:ERVL:LTR
MER54A:ERVL:LTR		LTR81A:Gypsy:LTR
MER57C2:ERV1:LTR		LTR81AB:Gypsy:LTR
MER57D:ERV1:LTR		LTR81B:Gypsy:LTR
MER57E1:ERV1:LTR		LTR81C:Gypsy:LTR
MER57E2:ERV1:LTR		LTR81:Gypsy:LTR
MER57-int:ERV1:LTR		LTR82A:ERVL:LTR
MER58A:hAT-Charlie:DNA		LTR82B:ERVL:LTR
MER58B:hAT-Charlie:DNA		LTR83:ERVL:LTR
MER58C:hAT-Charlie:DNA		LTR84a:ERVL:LTR
MER58D:hAT-Charlie:DNA		LTR84b:ERVL:LTR
MER63A:hAT-Tip100:DNA		LTR85a:Gypsy:LTR
MER63B:hAT-Blackjack:DNA		LTR85b:Gypsy:LTR
MER63B:hAT-Tip100:DNA		LTR85c:Gypsy:LTR
MER63C:hAT-Tip100:DNA		LTR86A1:ERVL:LTR
MER63D:hAT-Blackjack:DNA		LTR86A2:ERVL:LTR
MER63D:hAT-Tip100:DNA		LTR86B1:ERVL:LTR
MER65-int:ERV1:LTR		LTR86B2:ERVL:LTR
MER67A:ERV1:LTR		LTR86C:ERVL:LTR
MER67B:ERV1:LTR		LTR87:ERVL:LTR
MER67C:ERV1:LTR		LTR88a:Gypsy:LTR
MER67D:ERV1:LTR		LTR88b:Gypsy:LTR
MER68B:ERVL:LTR		LTR88c:Gypsy:LTR
MER68:ERVL:LTR		LTR89B:ERVL:LTR
MER68-int:ERVL:LTR		LTR89:ERVL:LTR
MER70B:ERVL:LTR		LTR90A:LTR:LTR
MER73:ERVL:LTR		LTR90B:LTR:LTR
MER74A:ERVL:LTR		LTR91A:LTR:LTR
MER74B:ERVL:LTR		LTR91:LTR:LTR
MER74C:ERVL:LTR		LTR101_Mam:ERVL:LTR
MER76:ERVL:LTR		LTR102_Mam:ERVL:LTR
MER77:ERVL:LTR		LTR103_Mam:ERV1:LTR
MER81:hAT-Blackjack:DNA		LTR103b_Mam:ERV1:LTR
MER89:ERV1:LTR		LTR104_Mam:Gypsy:LTR
MER90:ERV1:LTR		LTR105_Mam:ERVL:LTR
MER90a:ERV1:LTR		LTR106_Mam:LTR:LTR
MER91B:hAT-Tip100:DNA		LTR107_Mam:LTR:LTR
MER91C:hAT-Tip100:DNA		LTR108a_Mam:ERVL:LTR
MER92A:ERV1:LTR		LTR108b_Mam:ERVL:LTR
MER92B:ERV1:LTR		LTR108d_Mam:ERVL:LTR
MER92-int:ERV1:LTR		LTR109A2:ERV1:LTR
MER94B:hAT-Blackjack:DNA		LTRIS2:ERV1:LTR
MER94:hAT-Blackjack:DNA		LTRIS3:ERV1:LTR
MER96B:hAT-Tip100:DNA		LTRIS4A:ERV1:LTR
MER97a:hAT-Tip100:DNA		LTRIS4B:ERV1:LTR
MER97b:hAT-Tip100:DNA		LTRIS4:ERV1:LTR
MER97c:hAT-Tip100:DNA		LTRIS5:ERV1:LTR
MER97d:hAT-Tip100:DNA		LTRIS6:ERV1:LTR
MER99:hAT:DNA		LTRIS_Mm:ERV1:LTR
MER101B:ERV1:LTR		LTRIS_Mus:ERV1:LTR
MER102a:hAT-Charlie:DNA		Looper:PiggyBac:DNA
MER102b:hAT-Charlie:DNA		Lx2A1:L1:LINE
MER102c:hAT-Charlie:DNA		Lx2A:L1:LINE
MER103C:hAT-Charlie:DNA		Lx2B2:L1:LINE
MER104:TcMar-Tc2:DNA		Lx2B:L1:LINE
MER105:hAT-Charlie:DNA		Lx2:L1:LINE
MER106B:hAT-Charlie:DNA		Lx3A:L1:LINE
MER110A:ERV1:LTR		Lx3B:L1:LINE
MER110:ERV1:LTR		Lx3C:L1:LINE
MER112:hAT-Charlie:DNA		Lx3_Mus:L1:LINE
MER113A:hAT-Charlie:DNA		Lx4A:L1:LINE
MER113:hAT-Charlie:DNA		Lx4B:L1:LINE
MER115:hAT-Tip100:DNA		Lx5:L1:LINE
MER119:hAT-Charlie:DNA		Lx5b:L1:LINE
MER121:hAT:DNA		Lx5c:L1:LINE
MER123:DNA:DNA		Lx6:L1:LINE
MER124:DNA:DNA		Lx7:L1:LINE
MER125:Merlin:DNA		Lx8:L1:LINE
MER126:DNA:DNA		Lx8b:L1:LINE
MER127:TcMar-Tigger:DNA		Lx9:L1:LINE
MER130:DNA:DNA		Lx10:L1:LINE
MER131:DNA:DNA		Lx:L1:LINE
MER134:Crypton:DNA		MADE2:TcMar-Mariner:DNA
MER135:DNA:DNA		MARE4:hAT-Tip100:DNA
MERV1_LTR:ERV1:LTR		MARE6:L1-Tx1:LINE
MERVK26-int:ERVK:LTR		MARE8:DNA:DNA
MERVL_2A-int:ERVL:LTR		MARE9:MARE9:Unknown
MERX:TcMar-Tigger:DNA		MARE11:MARE11:Unknown
MIR1_Amn:MIR:SINE		MARNA:TcMar-Mariner:DNA
MIR3:MIR:SINE		MER2:TcMar-Tigger:DNA
MIR:MIR:SINE		MER3:hAT-Charlie:DNA
MIRb:MIR:SINE		MER4B-int:ERV1:LTR
MIRc:MIR:SINE		MER5A1:hAT-Charlie:DNA
MLT1A0:ERVL-MaLR:LTR		MER5A:hAT-Charlie:DNA
MLT1A1:ERVL-MaLR:LTR		MER5B:hAT-Charlie:DNA
MLT1A:ERVL-MaLR:LTR		MER5C1:hAT-Charlie:DNA
MLT1B:ERVL-MaLR:LTR		MER5C:hAT-Charlie:DNA
MLT1C2:ERVL-MaLR:LTR		MER20B:hAT-Charlie:DNA
MLT1C:ERVL-MaLR:LTR		MER20:hAT-Charlie:DNA
MLT1D:ERVL-MaLR:LTR		MER21B:ERVL:LTR
MLT1E1A:ERVL-MaLR:LTR		MER21C:ERVL:LTR
MLT1E1:ERVL-MaLR:LTR		MER21-int:ERVL:LTR
MLT1E2:ERVL-MaLR:LTR		MER31A:ERV1:LTR
MLT1E3:ERVL-MaLR:LTR		MER31B:ERV1:LTR
MLT1E:ERVL-MaLR:LTR		MER31-int:ERV1:LTR
MLT1F1:ERVL-MaLR:LTR		MER33:hAT-Charlie:DNA
MLT1F2:ERVL-MaLR:LTR		MER34A1:ERV1:LTR
MLT1F:ERVL-MaLR:LTR		MER34A:ERV1:LTR
MLT1F-int:ERVL-MaLR:LTR		MER34B:ERV1:LTR
MLT1G1:ERVL-MaLR:LTR		MER34B-int:ERV1:LTR
MLT1G3:ERVL-MaLR:LTR		MER34C_v:ERV1:LTR
MLT1G:ERVL-MaLR:LTR		MER34:ERV1:LTR
MLT1H1:ERVL-MaLR:LTR		MER34-int:ERV1:LTR
MLT1H2:ERVL-MaLR:LTR		MER45A:hAT-Tip100:DNA
MLT1H:ERVL-MaLR:LTR		MER45B:hAT-Tip100:DNA
MLT1H-int:ERVL-MaLR:LTR		MER45C:hAT-Tip100:DNA
MLT1I:ERVL-MaLR:LTR		MER45R:hAT-Tip100:DNA
MLT1J1:ERVL-MaLR:LTR		MER46C:TcMar-Tigger:DNA
MLT1J2:ERVL-MaLR:LTR		MER52-int:ERV1:LTR
MLT1J:ERVL-MaLR:LTR		MER53:hAT-Blackjack:DNA
MLT1J-int:ERVL-MaLR:LTR		MER54A:ERVL:LTR
MLT1K:ERVL-MaLR:LTR		MER54B:ERVL:LTR
MLT1L:ERVL-MaLR:LTR		MER57C2:ERV1:LTR
MLT1M:ERVL-MaLR:LTR		MER57D:ERV1:LTR
MLT1N2:ERVL-MaLR:LTR		MER57E1:ERV1:LTR
MLT1O:ERVL-MaLR:LTR		MER57E2:ERV1:LTR
MLT1-int:ERVL-MaLR:LTR		MER57-int:ERV1:LTR
MLT2B1:ERVL:LTR		MER58A:hAT-Charlie:DNA
MLT2B2:ERVL:LTR		MER58B:hAT-Charlie:DNA
MLT2B3:ERVL:LTR		MER58C:hAT-Charlie:DNA
MLT2B4:ERVL:LTR		MER58D:hAT-Charlie:DNA
MLT2B5:ERVL:LTR		MER63A:hAT-Tip100:DNA
MLT2C1:ERVL:LTR		MER63B:hAT-Blackjack:DNA
MLT2C2:ERVL:LTR		MER63B:hAT-Tip100:DNA
MLT2D:ERVL:LTR		MER63C:hAT-Blackjack:DNA
MLT2E:ERVL:LTR		MER63C:hAT-Tip100:DNA
MLT2F:ERVL:LTR		MER63D:hAT-Blackjack:DNA
MLTR11A:ERVK:LTR		MER63D:hAT-Tip100:DNA
MLTR11B:ERVK:LTR		MER65D:ERV1:LTR
MLTR12:ERV1:LTR		MER65-int:ERV1:LTR
MLTR13:ERVK:LTR		MER67A:ERV1:LTR
MLTR14:ERV1:LTR		MER67B:ERV1:LTR
MLTR18A_MM:ERVK:LTR		MER67C:ERV1:LTR
MLTR18B_MM:ERVK:LTR		MER67D:ERV1:LTR
MLTR18C_MM:ERVK:LTR		MER68B:ERVL:LTR
MLTR18D_MM:ERVK:LTR		MER68C:ERVL:LTR
MLTR18_MM:ERVK:LTR		MER68:ERVL:LTR
MLTR25A:ERVK:LTR		MER68-int:ERVL:LTR
MLTR25C:ERVK:LTR		MER70A:ERVL:LTR
MLTR31A_MM:ERVK:LTR		MER70B:ERVL:LTR
MLTR73:ERV1:LTR		MER70C:ERVL:LTR
MMAR1:TcMar-Mariner:DNA		MER70-int:ERVL:LTR
MMERGLN_LTR:ERV1:LTR		MER73:ERVL:LTR
MMERVK9C_I:ERVK:LTR		MER74A:ERVL:LTR
MMERVK9E_I:ERVK:LTR		MER74B:ERVL:LTR
MMERVK10C-int:ERVK:LTR		MER74C:ERVL:LTR
MMETn-int:ERVK:LTR		MER76:ERVL:LTR
MMSAT4:Satellite:Satellite		MER77B:ERVL:LTR
MMTV-int:ERVK:LTR		MER77:ERVL:LTR
MRLTR33:ERVK:LTR		MER81:hAT-Blackjack:DNA
MT2A:ERVL:LTR		MER83A-int:ERV1:LTR
MT2B1:ERVL:LTR		MER83B-int:ERV1:LTR
MT2B2:ERVL:LTR		MER88:ERVL:LTR
MT2B:ERVL:LTR		MER89:ERV1:LTR
MT2C_Mm:ERVL:LTR		MER89-int:ERV1:LTR
MT2_Mm:ERVL:LTR		MER90:ERV1:LTR
MTA_Mm:ERVL-MaLR:LTR		MER90a:ERV1:LTR
MTB:ERVL-MaLR:LTR		MER91A:hAT-Tip100:DNA
MTB_Mm:ERVL-MaLR:LTR		MER91B:hAT-Tip100:DNA
MTC:ERVL-MaLR:LTR		MER91C:hAT-Tip100:DNA
MTC-int:ERVL-MaLR:LTR		MER92A:ERV1:LTR
MTD:ERVL-MaLR:LTR		MER92B:ERV1:LTR
MTE2a:ERVL-MaLR:LTR		MER92C:ERV1:LTR
MTE2b:ERVL-MaLR:LTR		MER92D:ERV1:LTR
MTE-int:ERVL-MaLR:LTR		MER92-int:ERV1:LTR
MTEa:ERVL-MaLR:LTR		MER94B:hAT-Blackjack:DNA
MTEb:ERVL-MaLR:LTR		MER94:hAT-Blackjack:DNA
MURVY-LTR:ERV1:LTR		MER95:ERV1:LTR
MYSERV6-int:ERVK:LTR		MER96B:hAT-Tip100:DNA
MYSERV16_I:ERVK:LTR		MER96:hAT-Tip100:DNA
MYSERV-int:ERVK:LTR		MER97a:hAT-Tip100:DNA
MamGypLTR1d:Gypsy:LTR		MER97b:hAT-Tip100:DNA
MamGypLTR4:Gypsy:LTR		MER97c:hAT-Tip100:DNA
MamGypsy2-I:Gypsy:LTR		MER99:hAT:DNA
MamGypsy2-LTR:Gypsy:LTR		MER101B:ERV1:LTR
MamRTE1:RTE-BovB:LINE		MER102a:hAT-Charlie:DNA
MamRep137:TcMar-Tigger:DNA		MER102b:hAT-Charlie:DNA
MamRep434:TcMar-Tigger:DNA		MER102c:hAT-Charlie:DNA
MamRep488:hAT-Tip100:DNA		MER103C:hAT-Charlie:DNA
MamRep605:LTR:LTR		MER104:TcMar-Tc2:DNA
MamRep605b:LTR:LTR		MER105:hAT-Charlie:DNA
MamRep1151:LTR:LTR		MER106B:hAT-Charlie:DNA
MamRep1527:LTR:LTR		MER110A:ERV1:LTR
MamRep1879:hAT-Tip100:DNA		MER110:ERV1:LTR
MamTip1b:hAT-Tip100:DNA		MER110-int:ERV1:LTR
MamTip2b:hAT-Tip100:DNA		MER112:hAT-Charlie:DNA
MamTip2:hAT-Tip100:DNA		MER113A:hAT-Charlie:DNA
MamTip3B:hAT-Tip100:DNA		MER113:hAT-Charlie:DNA
MurERV4_19-int:ERVK:LTR		MER115:hAT-Tip100:DNA
MurERV4-int:ERVK:LTR		MER117:hAT-Charlie:DNA
MurSatRep1:MurSatRep1:Unknown		MER119:hAT-Charlie:DNA
MusHAL1:L1:LINE		MER121B:hAT:DNA
ORR1A1:ERVL-MaLR:LTR		MER121:hAT:DNA
ORR1A1-int:ERVL-MaLR:LTR		MER123:DNA:DNA
ORR1A2:ERVL-MaLR:LTR		MER124:DNA:DNA?
ORR1A3:ERVL-MaLR:LTR		MER124:DNA:DNA
ORR1A3-int:ERVL-MaLR:LTR		MER125:Merlin:DNA
ORR1A4:ERVL-MaLR:LTR		MER126:DNA:DNA
ORR1B1:ERVL-MaLR:LTR		MER127:TcMar-Tigger:DNA
ORR1B1-int:ERVL-MaLR:LTR		MER129:LTR:LTR
ORR1B2:ERVL-MaLR:LTR		MER130:DNA:DNA
ORR1C1:ERVL-MaLR:LTR		MER131:DNA:DNA
ORR1C2:ERVL-MaLR:LTR		MER132:TcMar-Pogo:DNA
ORR1D1:ERVL-MaLR:LTR		MER133A:PIF-Harbinger:DNA
ORR1D2:ERVL-MaLR:LTR		MER133B:PIF-Harbinger:DNA
ORR1D-int:ERVL-MaLR:LTR		MER134:Crypton:DNA
ORR1E:ERVL-MaLR:LTR		MER135:DNA:DNA
ORR1F:ERVL-MaLR:LTR		MER136:Merlin:DNA
ORR1G:ERVL-MaLR:LTR		MERV1_I:ERV1:LTR
ORSL-2b:hAT-Tip100:DNA		MERV1_LTR:ERV1:LTR
ORSL:hAT-Tip100:DNA		MERVK26-int:ERVK:LTR
OldhAT1:hAT-Ac:DNA		MERVL_2A-int:ERVL:LTR
PB1:Alu:SINE		MERVL-int:ERVL:LTR
PB1D7:Alu:SINE		MERX:TcMar-Tigger:DNA
PB1D9:Alu:SINE		MIR1_Amn:MIR:SINE
PB1D10:Alu:SINE		MIR3:MIR:SINE
PB1D11:Alu:SINE		MIR:MIR:SINE
Penelope1_Vert:Penelope:LINE		MIRb:MIR:SINE
RCHARR1:hAT-Charlie:DNA		MIRc:MIR:SINE
RLTR1A2_MM:ERV1:LTR		MLT1A0:ERVL-MaLR:LTR
RLTR1B:ERV1:LTR		MLT1A1:ERVL-MaLR:LTR
RLTR1C:ERV1:LTR		MLT1A:ERVL-MaLR:LTR
RLTR1D2_MM:ERV1:LTR		MLT1B:ERVL-MaLR:LTR
RLTR1E_MM:ERV1:LTR		MLT1C2:ERVL-MaLR:LTR
RLTR1:ERV1:LTR		MLT1C:ERVL-MaLR:LTR
RLTR1F_Mm:ERVK:LTR		MLT1D:ERVL-MaLR:LTR
RLTR4_Mm:ERV1:LTR		MLT1E1A:ERVL-MaLR:LTR
RLTR6B_Mm:ERV1:LTR		MLT1E1:ERVL-MaLR:LTR
RLTR6C_Mm:ERV1:LTR		MLT1E2:ERVL-MaLR:LTR
RLTR6_Mm:ERV1:LTR		MLT1E3:ERVL-MaLR:LTR
RLTR8:ERVK:LTR		MLT1E:ERVL-MaLR:LTR
RLTR9A2:ERVK:LTR		MLT1F1:ERVL-MaLR:LTR
RLTR9A3B:ERVK:LTR		MLT1F2:ERVL-MaLR:LTR
RLTR9A3:ERVK:LTR		MLT1F:ERVL-MaLR:LTR
RLTR9A:ERVK:LTR		MLT1F-int:ERVL-MaLR:LTR
RLTR9C:ERVK:LTR		MLT1G1:ERVL-MaLR:LTR
RLTR9E:ERVK:LTR		MLT1G3:ERVL-MaLR:LTR
RLTR11A2:ERVK:LTR		MLT1G:ERVL-MaLR:LTR
RLTR11A:ERVK:LTR		MLT1H1:ERVL-MaLR:LTR
RLTR11B:ERVK:LTR		MLT1H2:ERVL-MaLR:LTR
RLTR12A:ERVK:LTR		MLT1H:ERVL-MaLR:LTR
RLTR12B2:ERVK:LTR		MLT1H-int:ERVL-MaLR:LTR
RLTR12B:ERVK:LTR		MLT1I:ERVL-MaLR:LTR
RLTR12C:ERVK:LTR		MLT1J1:ERVL-MaLR:LTR
RLTR12D:ERVK:LTR		MLT1J2:ERVL-MaLR:LTR
RLTR12G:ERVK:LTR		MLT1J:ERVL-MaLR:LTR
RLTR12H:ERVK:LTR		MLT1J-int:ERVL-MaLR:LTR
RLTR13A1:ERVK:LTR		MLT1K:ERVL-MaLR:LTR
RLTR13A2:ERVK:LTR		MLT1L:ERVL-MaLR:LTR
RLTR13A3:ERVK:LTR		MLT1M:ERVL-MaLR:LTR
RLTR13A:ERVK:LTR		MLT1N2:ERVL-MaLR:LTR
RLTR13B1:ERVK:LTR		MLT1O:ERVL-MaLR:LTR
RLTR13B2:ERVK:LTR		MLT1-int:ERVL-MaLR:LTR
RLTR13B3:ERVK:LTR		MLT2B1:ERVL:LTR
RLTR13B4:ERVK:LTR		MLT2B2:ERVL:LTR
RLTR13C1:ERVK:LTR		MLT2B3:ERVL:LTR
RLTR13C2:ERVK:LTR		MLT2B4:ERVL:LTR
RLTR13D1:ERVK:LTR		MLT2B5:ERVL:LTR
RLTR13D2:ERVK:LTR		MLT2C1:ERVL:LTR
RLTR13D3A1:ERVK:LTR		MLT2C2:ERVL:LTR
RLTR13D3A:ERVK:LTR		MLT2D:ERVL:LTR
RLTR13D3:ERVK:LTR		MLT2E:ERVL:LTR
RLTR13D4:ERVK:LTR		MLT2F:ERVL:LTR
RLTR13D5:ERVK:LTR		MLT-int:ERVL-MaLR:LTR
RLTR13D6:ERVK:LTR		MLTR11A:ERVK:LTR
RLTR13E:ERVK:LTR		MLTR11B:ERVK:LTR
RLTR13F:ERVK:LTR		MLTR12:ERV1:LTR
RLTR13G:ERVK:LTR		MLTR13:ERVK:LTR
RLTR14:ERV1:LTR		MLTR14:ERV1:LTR
RLTR14_RN:ERV1:LTR		MLTR18A_MM:ERVK:LTR
RLTR14-int:ERV1:LTR		MLTR18B_MM:ERVK:LTR
RLTR15:ERVK:LTR		MLTR18C_MM:ERVK:LTR
RLTR17B_Mm:ERVK:LTR		MLTR18D_MM:ERVK:LTR
RLTR17C_Mm:ERVK:LTR		MLTR18_MM:ERVK:LTR
RLTR17D_Mm:ERVK:LTR		MLTR25A:ERVK:LTR
RLTR18B:ERVK:LTR		MLTR25C:ERVK:LTR
RLTR18:ERVK:LTR		MLTR31A_MM:ERVK:LTR
RLTR18-int:ERVK:LTR		MLTR31C_MM:ERVK:LTR
RLTR19A2:ERVK:LTR		MLTR31D_MM:ERVK:LTR
RLTR19A:ERVK:LTR		MLTR31F_MM:ERVK:LTR
RLTR19B:ERVK:LTR		MLTR31FA_MM:ERVK:LTR
RLTR19C:ERVK:LTR		MLTR32C_MM:ERVK:LTR
RLTR19:ERVK:LTR		MLTR73:ERV1:LTR
RLTR19-int:ERVK:LTR		MMAR1:TcMar-Mariner:DNA
RLTR20A3_MM:ERVK:LTR		MMERGLN_LTR:ERV1:LTR
RLTR20A4:ERVK:LTR		MMERGLN-int:ERV1:LTR
RLTR20B1:ERVK:LTR		MMERVK9C_I:ERVK:LTR
RLTR20B3A_MM:ERVK:LTR		MMERVK9E_I:ERVK:LTR
RLTR20B5_MM:ERVK:LTR		MMERVK10C-int:ERVK:LTR
RLTR20C1_MM:ERVK:LTR		MMERVK10D3_I:ERVK:LTR
RLTR20C2_MM:ERVK:LTR		MMERVK10D3_LTR:ERVK:LTR
RLTR20C:ERVK:LTR		MMETn-int:ERVK:LTR
RLTR21:ERVK:LTR		MMSAT4:Satellite:Satellite
RLTR22_Mur:ERVK:LTR		MMTV-int:ERVK:LTR
RLTR22_Mus:ERVK:LTR		MMVL30-int:ERV1:LTR
RLTR23:ERV1:LTR		MRLTR33:ERVK:LTR
RLTR24B_MM:ERV1:LTR		MT2A:ERVL:LTR
RLTR24:ERV1:LTR		MT2B1:ERVL:LTR
RLTR25A:ERVK:LTR		MT2B2:ERVL:LTR
RLTR25B:ERVK:LTR		MT2B:ERVL:LTR
RLTR26C_MM:ERVK:LTR		MT2C_Mm:ERVL:LTR
RLTR26D_MM:ERVK:LTR		MT2_Mm:ERVL:LTR
RLTR26:ERVK:LTR		MT-int:ERVL-MaLR:LTR
RLTR26_Mus:ERVK:LTR		MTA_Mm:ERVL-MaLR:LTR
RLTR27:ERVK:LTR		MTB:ERVL-MaLR:LTR
RLTR28B:ERVL:LTR		MTB_Mm:ERVL-MaLR:LTR
RLTR28:ERVL:LTR		MTC:ERVL-MaLR:LTR
RLTR30B_MM:ERV1:LTR		MTC-int:ERVL-MaLR:LTR
RLTR30C_MM:ERV1:LTR		MTD:ERVL-MaLR:LTR
RLTR30D2_MM:ERV1:LTR		MTE2a:ERVL-MaLR:LTR
RLTR30D_MM:ERV1:LTR		MTE2b:ERVL-MaLR:LTR
RLTR30E_MM:ERV1:LTR		MTE-int:ERVL-MaLR:LTR
RLTR30:ERV1:LTR		MTEa:ERVL-MaLR:LTR
RLTR31B2:ERVK:LTR		MTEb:ERVL-MaLR:LTR
RLTR31D_MM:ERVK:LTR		MURVY-LTR:ERV1:LTR
RLTR33:ERVK:LTR		MURVY-int:ERV1:LTR
RLTR35B_MM:ERVL:LTR		MYSERV6-int:ERVK:LTR
RLTR40:ERVK:LTR		MYSERV16_I:ERVK:LTR
RLTR41A2:ERV1:LTR		MYSERV-int:ERVK:LTR
RLTR41B:ERV1:LTR		Mam_R4:Dong-R4:LINE
RLTR41:ERV1:LTR		MamGyp-int:Gypsy:LTR
RLTR42:ERVK:LTR		MamGypLTR1a:Gypsy:LTR
RLTR42-int:ERVK:LTR		MamGypLTR1b:Gypsy:LTR
RLTR45:ERVK:LTR		MamGypLTR1c:Gypsy:LTR
RLTR45-int:ERVK:LTR		MamGypLTR1d:Gypsy:LTR
RLTR47:ERVK:LTR		MamGypLTR2b:Gypsy:LTR
RLTR48A:ERV1:LTR		MamGypLTR2c:Gypsy:LTR
RLTR48B:ERV1:LTR		MamGypLTR3:Gypsy:LTR
RLTR48C:ERV1:LTR		MamGypLTR3a:Gypsy:LTR
RLTR49:ERVK:LTR		MamGypLTR4:Gypsy:LTR
RLTR50B:ERVK:LTR		MamGypsy2-I:Gypsy:LTR
RLTR51B_Mm:ERVK:LTR		MamGypsy2-LTR:Gypsy:LTR
RLTR53B_Mm:ERVK:LTR		MamRTE1:RTE-BovB:LINE
RLTR53_Mm:ERVK:LTR		MamRep38:hAT-Tip100:DNA
RLTRETN_Mm:ERVK:LTR		MamRep137:TcMar-Tigger:DNA
RMER1C:L1-dep:Retroposon		MamRep434:TcMar-Tigger:DNA
RMER2:ERV1:LTR		MamRep488:hAT-Tip100:DNA
RMER3D-int:ERVK:LTR		MamRep564:MamRep564:Unknown
RMER4A:ERVK:LTR		MamRep605:LTR:LTR
RMER4B:ERVK:LTR		MamRep605b:LTR:LTR
RMER5:ERV1:LTR		MamRep1151:LTR:LTR
RMER6A:ERVK:LTR		MamRep1527:LTR:LTR
RMER6B:ERVK:LTR		MamRep1879:hAT-Tip100:DNA
RMER6BA:ERVK:LTR		MamRep1894:hAT-Tip100:DNA
RMER6C:ERVK:LTR		MamRep4096:hAT-Tip100:DNA
RMER6D:ERVK:LTR		MamTip1b:hAT-Tip100:DNA
RMER10A:ERVL:LTR		MamTip1:hAT-Tip100:DNA
RMER10B:ERVL:LTR		MamTip2b:hAT-Tip100:DNA
RMER12C:ERVK:LTR		MamTip2:hAT-Tip100:DNA
RMER12:ERVK:LTR		MamTip3B:hAT-Tip100:DNA
RMER13A1:ERVK:LTR		MamTip3:hAT-Tip100:DNA
RMER13A2:ERVK:LTR		MuLV-int:ERV1:LTR
RMER13A:ERVK:LTR		MuRRS4-int:ERV1:LTR
RMER15:ERVL:LTR		MuRRS-int:ERV1:LTR
RMER15-int:ERVL:LTR		MurERV4_19-int:ERVK:LTR
RMER16B2:ERVK:LTR		MurERV4-int:ERVK:LTR
RMER16B3:ERVK:LTR		MurSAT1:Satellite:Satellite
RMER16B:ERVK:LTR		MurSatRep1:MurSatRep1:Unknown
RMER16C:ERVK:LTR		MusHAL1:L1:LINE
RMER16:ERVK:LTR		ORR1A0:ERVL-MaLR:LTR
RMER16_Mm:ERVK:LTR		ORR1A1:ERVL-MaLR:LTR
RMER16-int:ERVK:LTR		ORR1A1-int:ERVL-MaLR:LTR
RMER17A2:ERVK:LTR		ORR1A2:ERVL-MaLR:LTR
RMER17A:ERVK:LTR		ORR1A3:ERVL-MaLR:LTR
RMER17A-int:ERVK:LTR		ORR1A3-int:ERVL-MaLR:LTR
RMER17B2:ERVK:LTR		ORR1A4:ERVL-MaLR:LTR
RMER17B:ERVK:LTR		ORR1B1:ERVL-MaLR:LTR
RMER17C2:ERVK:LTR		ORR1B1-int:ERVL-MaLR:LTR
RMER17C:ERVK:LTR		ORR1B2:ERVL-MaLR:LTR
RMER17C-int:ERVK:LTR		ORR1C1:ERVL-MaLR:LTR
RMER17D2:ERVK:LTR		ORR1C2:ERVL-MaLR:LTR
RMER17D:ERVK:LTR		ORR1D1:ERVL-MaLR:LTR
RMER19A:ERVK:LTR		ORR1D2:ERVL-MaLR:LTR
RMER19B2:ERVK:LTR		ORR1D-int:ERVL-MaLR:LTR
RMER19B:ERVK:LTR		ORR1E:ERVL-MaLR:LTR
RMER19C:ERVK:LTR		ORR1F:ERVL-MaLR:LTR
RMER20A:ERVK:LTR		ORR1G:ERVL-MaLR:LTR
RMER20B:ERVK:LTR		ORSL-2a:hAT-Tip100:DNA
RMER20C_Mm:ERVK:LTR		ORSL-2b:hAT-Tip100:DNA
RMER21A:ERV1:LTR		ORSL:hAT-Tip100:DNA
RMER21B:ERV1:LTR		OldhAT1:hAT-Ac:DNA
RMER30:hAT-Charlie:DNA		PB1:Alu:SINE
RSINE1:B4:SINE		PB1D7:Alu:SINE
RodERV21-int:ERV1:LTR		PB1D9:Alu:SINE
Tigger1:TcMar-Tigger:DNA		PB1D10:Alu:SINE
Tigger1a_Art:TcMar-Tigger:DNA		PB1D11:Alu:SINE
Tigger2b:TcMar-Tigger:DNA		Penelope1_Vert:Penelope:LINE
Tigger5a_Glire:TcMar-Tigger:DNA		Plat_L3:CR1:LINE
Tigger5b_Glire:TcMar-Tigger:DNA		RCHARR1:hAT-Charlie:DNA
Tigger6:TcMar-Tigger:DNA		RLTR1A2_MM:ERV1:LTR
Tigger6a:TcMar-Tigger:DNA		RLTR1B:ERV1:LTR
Tigger6b:TcMar-Tigger:DNA		RLTR1B-int:ERV1:LTR
Tigger8:TcMar-Tigger:DNA		RLTR1C:ERV1:LTR
Tigger9a:TcMar-Tigger:DNA		RLTR1D:ERV1:LTR
Tigger9b:TcMar-Tigger:DNA		RLTR1E_MM:ERV1:LTR
Tigger10:TcMar-Tigger:DNA		RLTR1F_Mm:ERVK:LTR
Tigger11a:TcMar-Tigger:DNA		RLTR3_Mm:ERVK:LTR
Tigger12:TcMar-Tigger:DNA		RLTR4_MM-int:LTR:LTR
Tigger12c:TcMar-Tigger:DNA		RLTR4_Mm:ERV1:LTR
Tigger13a:TcMar-Tigger:DNA		RLTR5_Mm:ERV1:LTR
Tigger14a:TcMar-Tigger:DNA		RLTR6B_Mm:ERV1:LTR
Tigger15a:TcMar-Tigger:DNA		RLTR6C_Mm:ERV1:LTR
Tigger16a:TcMar-Tigger:DNA		RLTR6_Mm:ERV1:LTR
Tigger16b:TcMar-Tigger:DNA		RLTR6-int:ERV1:LTR
Tigger17:TcMar-Tigger:DNA		RLTR8:ERVK:LTR
Tigger17a:TcMar-Tigger:DNA		RLTR9A2:ERVK:LTR
Tigger17b:TcMar-Tigger:DNA		RLTR9A3A:ERVK:LTR
Tigger17c:TcMar-Tigger:DNA		RLTR9A3:ERVK:LTR
Tigger17d:TcMar-Tigger:DNA		RLTR9A:ERVK:LTR
Tigger18a:TcMar-Tigger:DNA		RLTR9B:ERVK:LTR
Tigger19a:TcMar-Tigger:DNA		RLTR9D2:ERVK:LTR
Tigger19b:TcMar-Tigger:DNA		RLTR9D:ERVK:LTR
Tigger20a:TcMar-Tigger:DNA		RLTR9E:ERVK:LTR
Tigger21a:TcMar-Tigger:DNA		RLTR9F:ERVK:LTR
Tigger22N1:TcMar-Tigger:DNA		RLTR10A:ERVK:LTR
Tigger23a:TcMar-Tigger:DNA		RLTR10B2:ERVK:LTR
UCON2:DNA:DNA		RLTR10B:ERVK:LTR
UCON4:Unspecified:Unspecified		RLTR10C:ERVK:LTR
UCON5:UCON5:Unknown		RLTR10D2:ERVK:LTR
UCON6:UCON6:Unknown		RLTR10D:ERVK:LTR
UCON7:DNA:DNA		RLTR10E:ERVK:LTR
UCON8:DNA:DNA		RLTR10:ERVK:LTR
UCON11:TcMar-Tigger:DNA		RLTR10F:ERVK:LTR
UCON15:hAT-Ac:DNA		RLTR10-int:ERVK:LTR
UCON18:UCON18:Unknown		RLTR11A2:ERVK:LTR
UCON20:UCON20:Unknown		RLTR11A:ERVK:LTR
UCON21:DNA:DNA		RLTR11B:ERVK:LTR
UCON25:UCON25:Unknown		RLTR11C_MM:ERVK:LTR
UCON26:hAT-Ac:DNA		RLTR11D:ERVK:LTR
UCON28a:UCON28a:Unknown		RLTR12A:ERVK:LTR
UCON28b:UCON28b:Unknown		RLTR12B2:ERVK:LTR
UCON28c:UCON28c:Unknown		RLTR12B:ERVK:LTR
UCON29:Kolobok:DNA		RLTR12BD_Mm:ERVK:LTR
UCON31:UCON31:Unknown		RLTR12C:ERVK:LTR
UCON33:TcMar-Tigger:DNA		RLTR12D:ERVK:LTR
UCON34:hAT-Charlie:DNA		RLTR12E:ERVK:LTR
UCON35:DNA:DNA		RLTR12F:ERVK:LTR
UCON39:TcMar-Tigger:DNA		RLTR12G:ERVK:LTR
UCON40:TcMar-Mariner:DNA		RLTR12H:ERVK:LTR
UCON41:UCON41:Unknown		RLTR13A1:ERVK:LTR
UCON44:TcMar-Tigger:DNA		RLTR13A2:ERVK:LTR
UCON58:DNA:DNA		RLTR13A3:ERVK:LTR
UCON60:UCON60:Unknown		RLTR13A:ERVK:LTR
UCON64:UCON64:Unknown		RLTR13B1:ERVK:LTR
UCON66:UCON66:Unknown		RLTR13B2:ERVK:LTR
UCON67:UCON67:Unknown		RLTR13B3:ERVK:LTR
UCON68:UCON68:Unknown		RLTR13B4:ERVK:LTR
UCON71:UCON71:Unknown		RLTR13C1:ERVK:LTR
UCON76:UCON76:Unknown		RLTR13C2:ERVK:LTR
UCON78:DNA:DNA		RLTR13C3:ERVK:LTR
UCON80_AMi:UCON80_AMi:Unknown		RLTR13D1:ERVK:LTR
UCON80:hAT-Blackjack:DNA		RLTR13D2:ERVK:LTR
UCON81:hAT-Charlie:DNA		RLTR13D3A1:ERVK:LTR
UCON84:UCON84:Unknown		RLTR13D3A:ERVK:LTR
UCON85:UCON85:Unknown		RLTR13D3:ERVK:LTR
UCON87B:UCON87B:Unknown		RLTR13D4:ERVK:LTR
UCON89:hAT:DNA		RLTR13D5:ERVK:LTR
UCON96:UCON96:Unknown		RLTR13D6:ERVK:LTR
UCON97:DNA:DNA		RLTR13D:ERVK:LTR
UCON100:hAT-hAT19:DNA		RLTR13E:ERVK:LTR
UCON105:hAT:DNA		RLTR13F:ERVK:LTR
URR1A:hAT-Charlie:DNA		RLTR13G:ERVK:LTR
URR1B:hAT-Charlie:DNA		RLTR14:ERV1:LTR
X1_DNA:TcMar-Tigger:DNA		RLTR14_RN:ERV1:LTR
X2a_DNA:DNA:DNA		RLTR14-int:ERV1:LTR
X4b_DNA:TcMar-Tigger:DNA		RLTR15:ERVK:LTR
X5B_LINE:CR1:LINE		RLTR16B_MM:ERVK:LTR
X5a_DNA:TcMar-Tigger:DNA		RLTR16C_MM:ERVK:LTR
X6A_LINE:CR1:LINE		RLTR16:ERVK:LTR
X6B_LINE:CR1:LINE		RLTR17B_Mm:ERVK:LTR
X6a_DNA:TcMar-Tigger:DNA		RLTR17C_Mm:ERVK:LTR
X6b_DNA:TcMar-Tigger:DNA		RLTR17D_Mm:ERVK:LTR
X7A_LINE:CR1:LINE		RLTR17:ERVK:LTR
X8_LINE:CR1:LINE		RLTR18B:ERVK:LTR
X9_LINE:L1:LINE		RLTR18:ERVK:LTR
X9a_DNA:DNA:DNA		RLTR18-int:ERVK:LTR
X9b_DNA:TcMar-Tigger:DNA		RLTR19A2:ERVK:LTR
X10b_DNA:TcMar-Tigger:DNA		RLTR19A:ERVK:LTR
X11_DNA:TcMar-Tigger:DNA		RLTR19B:ERVK:LTR
X12_DNA:TcMar-Tigger:DNA		RLTR19C:ERVK:LTR
X12_LINE:I-Jockey:LINE		RLTR19:ERVK:LTR
X13_LINE:L2:LINE		RLTR19-int:ERVK:LTR
X15_LINE:L2:LINE		RLTR20A2B_MM:ERVK:LTR
X17_LINE:CR1:LINE		RLTR20A2:ERVK:LTR
X23_DNA:DNA:DNA		RLTR20A3_MM:ERVK:LTR
X24_DNA:DNA:DNA		RLTR20A4:ERVK:LTR
X24_LINE:L2:LINE		RLTR20A:ERVK:LTR
X26_DNA:TcMar-Tigger:DNA		RLTR20B1:ERVK:LTR
X30_DNA:DNA:DNA		RLTR20B2:ERVK:LTR
X32_DNA:TcMar-Tc1:DNA		RLTR20B3A_MM:ERVK:LTR
X33a_DNA:TcMar-Tc1:DNA		RLTR20B3:ERVK:LTR
X34_DNA:DNA:DNA		RLTR20B4_MM:ERVK:LTR
Zaphod3:hAT-Tip100:DNA		RLTR20B5_MM:ERVK:LTR
Zaphod4a:hAT-Tip100:DNA		RLTR20C1_MM:ERVK:LTR
Zaphod5b:hAT-Tip100:DNA		RLTR20C2_MM:ERVK:LTR
Zaphod:hAT-Tip100:DNA		RLTR20C:ERVK:LTR
hAT-1_Mam:hAT-Tag1:DNA		RLTR20D:ERVK:LTR
hAT-5_Mam:hAT-Tag1:DNA		RLTR21:ERVK:LTR
hAT-N1_Mam:hAT-Tip100:DNA		RLTR22_Mur:ERVK:LTR
hAT-N1a_Mam:hAT-Tip100:DNA		RLTR22_Mus:ERVK:LTR
		RLTR23:ERV1:LTR
		RLTR24B_MM:ERV1:LTR
		RLTR24:ERV1:LTR
		RLTR25A:ERVK:LTR
		RLTR25B:ERVK:LTR
		RLTR26B_MM:ERVK:LTR
		RLTR26C_MM:ERVK:LTR
		RLTR26D_MM:ERVK:LTR
		RLTR26:ERVK:LTR
		RLTR26_Mus:ERVK:LTR
		RLTR27:ERVK:LTR
		RLTR28B:ERVL:LTR
		RLTR28:ERVL:LTR
		RLTR30B_MM:ERV1:LTR
		RLTR30C_MM:ERV1:LTR
		RLTR30D2_MM:ERV1:LTR
		RLTR30D_MM:ERV1:LTR
		RLTR30D_RN:ERV1:LTR
		RLTR30E_MM:ERV1:LTR
		RLTR30:ERV1:LTR
		RLTR31A_Mm:ERVK:LTR
		RLTR31B2:ERVK:LTR
		RLTR31B_Mm:ERVK:LTR
		RLTR31C_MM:ERVK:LTR
		RLTR31D_MM:ERVK:LTR
		RLTR31M:ERVK:LTR
		RLTR31_Mm:ERVK:LTR
		RLTR31_Mur:ERVK:LTR
		RLTR33:ERVK:LTR
		RLTR34B_MM:ERVK:LTR
		RLTR34C_MM:ERVK:LTR
		RLTR34D_MM:ERVK:LTR
		RLTR35B_MM:ERVL:LTR
		RLTR40:ERVK:LTR
		RLTR41A2:ERV1:LTR
		RLTR41B:ERV1:LTR
		RLTR41C:ERV1:LTR
		RLTR41:ERV1:LTR
		RLTR42:ERVK:LTR
		RLTR42-int:ERVK:LTR
		RLTR43B:ERVK:LTR
		RLTR43C:ERVK:LTR
		RLTR44A:ERVK:LTR
		RLTR44B:ERVK:LTR
		RLTR44C:ERVK:LTR
		RLTR44D:ERVK:LTR
		RLTR44E:ERVK:LTR
		RLTR44-int:ERVK:LTR
		RLTR45:ERVK:LTR
		RLTR45-int:ERVK:LTR
		RLTR46A2:ERVK:LTR
		RLTR46A:ERVK:LTR
		RLTR46:ERVK:LTR
		RLTR47:ERVK:LTR
		RLTR48A:ERV1:LTR
		RLTR48B:ERV1:LTR
		RLTR48C:ERV1:LTR
		RLTR49:ERVK:LTR
		RLTR50B:ERVK:LTR
		RLTR51A_Mm:ERVK:LTR
		RLTR51B_Mm:ERVK:LTR
		RLTR53B_Mm:ERVK:LTR
		RLTR53_Mm:ERVK:LTR
		RLTRETN_Mm:ERVK:LTR
		RMER1A:L1-dep:Retroposon
		RMER1B:L1-dep:Retroposon
		RMER1C:L1-dep:Retroposon
		RMER2:ERV1:LTR
		RMER3D1:ERVK:LTR
		RMER3D2:ERVK:LTR
		RMER3D4:ERVK:LTR
		RMER3D-int:ERVK:LTR
		RMER4A:ERVK:LTR
		RMER4B:ERVK:LTR
		RMER5:ERV1:LTR
		RMER6A:ERVK:LTR
		RMER6B:ERVK:LTR
		RMER6BA:ERVK:LTR
		RMER6C:ERVK:LTR
		RMER6D:ERVK:LTR
		RMER6-int:ERVK:LTR
		RMER10A:ERVL:LTR
		RMER10B:ERVL:LTR
		RMER12C:ERVK:LTR
		RMER12:ERVK:LTR
		RMER13A1:ERVK:LTR
		RMER13A2:ERVK:LTR
		RMER13A:ERVK:LTR
		RMER13B:ERVK:LTR
		RMER15:ERVL:LTR
		RMER15-int:ERVL:LTR
		RMER16A2:ERVK:LTR
		RMER16A3:ERVK:LTR
		RMER16B2:ERVK:LTR
		RMER16B3:ERVK:LTR
		RMER16B:ERVK:LTR
		RMER16C:ERVK:LTR
		RMER16:ERVK:LTR
		RMER16_Mm:ERVK:LTR
		RMER16-int:ERVK:LTR
		RMER17A2:ERVK:LTR
		RMER17A:ERVK:LTR
		RMER17A-int:ERVK:LTR
		RMER17B2:ERVK:LTR
		RMER17B:ERVK:LTR
		RMER17C2:ERVK:LTR
		RMER17C:ERVK:LTR
		RMER17C-int:ERVK:LTR
		RMER17D2:ERVK:LTR
		RMER17D:ERVK:LTR
		RMER19A:ERVK:LTR
		RMER19B2:ERVK:LTR
		RMER19B:ERVK:LTR
		RMER19C:ERVK:LTR
		RMER20A:ERVK:LTR
		RMER20B:ERVK:LTR
		RMER20C_Mm:ERVK:LTR
		RMER21A:ERV1:LTR
		RMER21B:ERV1:LTR
		RMER30:hAT-Charlie:DNA
		RNERVK23-int:ERVK:LTR
		RSINE1:B4:SINE
		RodERV21-int:ERV1:LTR
		SYNREP_MM:Satellite:Satellite
		Tigger1:TcMar-Tigger:DNA
		Tigger1a_Art:TcMar-Tigger:DNA
		Tigger1a_Mars:TcMar-Tigger:DNA
		Tigger2b:TcMar-Tigger:DNA
		Tigger5a_Glire:TcMar-Tigger:DNA
		Tigger5b_Glire:TcMar-Tigger:DNA
		Tigger6:TcMar-Tigger:DNA
		Tigger6a:TcMar-Tigger:DNA
		Tigger6b:TcMar-Tigger:DNA
		Tigger8:TcMar-Tigger:DNA
		Tigger9a:TcMar-Tigger:DNA
		Tigger9b:TcMar-Tigger:DNA
		Tigger10:TcMar-Tigger:DNA
		Tigger11a:TcMar-Tigger:DNA
		Tigger12A:TcMar-Tigger:DNA
		Tigger12:TcMar-Tigger:DNA
		Tigger12c:TcMar-Tigger:DNA
		Tigger13a:TcMar-Tigger:DNA
		Tigger14a:TcMar-Tigger:DNA
		Tigger15a:TcMar-Tigger:DNA
		Tigger16a:TcMar-Tigger:DNA
		Tigger16b:TcMar-Tigger:DNA
		Tigger17:TcMar-Tigger:DNA
		Tigger17a:TcMar-Tigger:DNA
		Tigger17b:TcMar-Tigger:DNA
		Tigger17c:TcMar-Tigger:DNA
		Tigger17d:TcMar-Tigger:DNA
		Tigger18a:TcMar-Tigger:DNA
		Tigger19a:TcMar-Tigger:DNA
		Tigger19b:TcMar-Tigger:DNA
		Tigger20a:TcMar-Tigger:DNA
		Tigger21a:TcMar-Tigger:DNA
		Tigger22N1:TcMar-Tigger:DNA
		Tigger23a:TcMar-Tigger:DNA
		UCON1:UCON1:Unknown
		UCON2:DNA:DNA
		UCON2:DNA:DNA?
		UCON4:Unspecified:Unspecified
		UCON6:UCON6:Unknown
		UCON7:DNA:DNA
		UCON8:DNA:DNA
		UCON9B:PIF-Harbinger:DNA
		UCON9:PIF-Harbinger:DNA
		UCON11:TcMar-Tigger:DNA
		UCON12A:UCON12A:Unknown
		UCON12:UCON12:Unknown
		UCON14:DNA:DNA
		UCON15:hAT-Ac:DNA
		UCON16:UCON16:Unknown
		UCON17:UCON17:Unknown
		UCON18:UCON18:Unknown
		UCON19:UCON19:Unknown
		UCON20:UCON20:Unknown
		UCON21:DNA:DNA
		UCON23:hAT-Tip100:DNA
		UCON25:UCON25:Unknown
		UCON26:hAT-Ac:DNA
		UCON28a:UCON28a:Unknown
		UCON28b:UCON28b:Unknown
		UCON28c:UCON28c:Unknown
		UCON29:Kolobok:DNA
		UCON31:UCON31:Unknown
		UCON33:TcMar-Tigger:DNA
		UCON34:hAT-Charlie:DNA
		UCON35:DNA:DNA
		UCON37:hAT-Ac:DNA
		UCON38:hAT-Charlie:DNA
		UCON39:TcMar-Tigger:DNA
		UCON40:TcMar-Mariner:DNA
		UCON41:UCON41:Unknown
		UCON44:TcMar:DNA
		UCON44:TcMar-Tigger:DNA
		UCON47:UCON47:Unknown
		UCON48:UCON48:Unknown
		UCON51:LTR:LTR
		UCON55:TcMar-Tigger:DNA
		UCON57:UCON57:Unknown
		UCON58:DNA:DNA
		UCON59:DNA:DNA
		UCON60:UCON60:Unknown
		UCON61:UCON61:Unknown
		UCON62:Crypton:DNA
		UCON63:UCON63:Unknown
		UCON64:UCON64:Unknown
		UCON65:UCON65:Unknown
		UCON66:UCON66:Unknown
		UCON67:UCON67:Unknown
		UCON69:hAT:DNA
		UCON70:UCON70:Unknown
		UCON71:UCON71:Unknown
		UCON73:hAT:DNA
		UCON76:UCON76:Unknown
		UCON78:DNA:DNA
		UCON80_AMi:UCON80_AMi:Unknown
		UCON80:hAT-Blackjack:DNA
		UCON81:hAT-Charlie:DNA
		UCON83:DNA:DNA
		UCON84:UCON84:Unknown
		UCON85:UCON85:Unknown
		UCON86:L2:LINE
		UCON88:UCON88:Unknown
		UCON92:UCON92:Unknown
		UCON93:UCON93:Unknown
		UCON96:UCON96:Unknown
		UCON97:DNA:DNA
		UCON100:hAT-hAT19:DNA
		UCON103:LTR:LTR
		UCON105:hAT:DNA
		URR1A:hAT-Charlie:DNA
		URR1B:hAT-Charlie:DNA
		X1_DNA:TcMar-Tigger:DNA
		X1_LINE:CR1:LINE
		X1_LR:Gypsy:LTR
		X2_LINE:CR1:LINE
		X2a_DNA:DNA:DNA
		X2b_DNA:DNA:DNA
		X4a_DNA:TcMar-Tigger:DNA
		X4b_DNA:TcMar-Tigger:DNA
		X5B_LINE:CR1:LINE
		X5a_DNA:TcMar-Tigger:DNA
		X6A_LINE:CR1:LINE
		X6B_LINE:CR1:LINE
		X6a_DNA:TcMar-Tigger:DNA
		X6b_DNA:TcMar-Tigger:DNA
		X7A_LINE:CR1:LINE
		X7B_LINE:CR1:LINE
		X7C_LINE:CR1:LINE
		X7D_LINE:CR1:LINE
		X8_LINE:CR1:LINE
		X9_LINE:L1:LINE
		X9a_DNA:DNA:DNA
		X9b_DNA:TcMar-Tigger:DNA
		X10b_DNA:TcMar-Tigger:DNA
		X11_DNA:TcMar-Tigger:DNA
		X12_DNA:TcMar-Tigger:DNA
		X12_LINE:I-Jockey:LINE
		X13_LINE:L2:LINE
		X15_LINE:L2:LINE
		X17_LINE:CR1:LINE
		X20_LINE:CR1:LINE
		X21_LINE:CR1:LINE
		X23_DNA:DNA:DNA
		X24_DNA:DNA:DNA
		X24_LINE:L2:LINE
		X26_DNA:TcMar-Tigger:DNA
		X30_DNA:DNA:DNA
		X32_DNA:TcMar-Tc1:DNA
		X33a_DNA:TcMar-Tc1:DNA
		X34_DNA:DNA:DNA
		YREP_Mm:YREP_Mm:Unknown
		ZP3AR:Satellite:Satellite
		Zaphod2:hAT-Tip100:DNA
		Zaphod3:hAT-Tip100:DNA
		Zaphod4a:hAT-Tip100:DNA
		Zaphod5a:hAT-Tip100:DNA
		Zaphod5b:hAT-Tip100:DNA
		Zaphod:hAT-Tip100:DNA
		hAT-1_Mam:hAT-Tag1:DNA
		hAT-4b_Ther:hAT-Tip100:DNA
		hAT-5_Mam:hAT-Tag1:DNA
		hAT-N1_Mam:hAT-Tip100:DNA
		hAT-N1a_Mam:hAT-Tip100:DNA
