# Supplementary material for: LINE-1 retrotransposition in a mouse TDP-43 model of neurodegeneration marks motor cortex neurons for cell-intrinsic and cell non-autonomous programmed cell death
Source: PLoS Genet. 2025 Dec 29;21(12):e1012007. doi: 10.1371/journal.pgen.1012007 (PMC12758826; doi:10.1371/journal.pgen.1012007)
Supplement: S6 Table — (XLSX) [file pgen.1012007.s024.xlsx]

## Sheet: 1.5 month
Feature	baseMean	log2FoldChange	lfcSE	stat	pvalue	padj
Syt10	142.565	1.07293	0.216714	4.95089	7.38747e-07	0.00332598
Kdm5d	515.913	1.00039	0.173011	5.78225	7.37067e-09	0.000165921
Igsf21	1066.23	0.472107	0.1029	4.58802	4.47472e-06	0.0125913
Sdk2	2010.58	0.398833	0.0921385	4.32862	1.50044e-05	0.0289715
Dlg1	4758.35	-0.290504	0.0592741	-4.90103	9.53333e-07	0.00357675
Nab2	693.756	-0.568034	0.124955	-4.5459	5.47007e-06	0.0136819
Dusp5	195.505	-1.11877	0.225633	-4.95837	7.10873e-07	0.00332598
Sohlh1	0.624782	-16.0141	3.38345	-4.73305	2.21167e-06	0.00711241
1700120G07Rik	0.604328	-16.0858	3.72161	-4.32226	1.54439e-05	0.0289715
Fam205a3	0.982451	-16.1435	3.24386	-4.97661	6.47062e-07	0.00332598
Fam205a4	1.04381	-16.2325	2.92451	-5.5505	2.84852e-08	0.000320615
Gm15290	4.2979	-20.3793	4.52496	-4.50375	6.67643e-06	0.0150293

## Sheet: 3 months
Feature	baseMean	log2FoldChange	lfcSE	stat	pvalue	padj

## Sheet: 6 months
Feature	baseMean	log2FoldChange	lfcSE	stat	pvalue	padj
Chrna5	221.072	1.07146	0.211961	5.05499	4.30421e-07	0.000374764
Pappa2	212.016	1.06261	0.221415	4.79917	1.59322e-06	0.00110519
Gm10635	328.607	0.917707	0.17764	5.16611	2.39012e-07	0.00028638
Crym	448.224	0.812723	0.127737	6.36248	1.98521e-10	2.61651e-06
Lypd1	701.313	0.735554	0.123073	5.97658	2.2787e-09	5.00554e-06
Rspo2	362.01	0.662098	0.121571	5.44619	5.14613e-08	7.53622e-05
Rxfp1	457.011	0.653369	0.159972	4.08428	4.42134e-05	0.0150761
Spon1	1305.96	0.596137	0.0988183	6.03266	1.61279e-09	4.2513e-06
Prss12	504.863	0.595812	0.133952	4.44796	8.66884e-06	0.00439443
Gm19410	1238.24	0.568662	0.0929022	6.12108	9.2943e-10	3.06247e-06
Bmp3	810.966	0.545406	0.0881155	6.18967	6.02906e-10	3.06247e-06
Fxyd6	903.279	0.528165	0.11621	4.54491	5.49597e-06	0.0030182
Cdh9	445.185	0.52216	0.131661	3.96595	7.31043e-05	0.019827
Kcng1	825.126	0.479746	0.122559	3.9144	9.06311e-05	0.0229715
Grm8	601.894	0.449586	0.102543	4.38437	1.16323e-05	0.0052867
Ldb2	1214.44	0.435656	0.0960472	4.53585	5.73718e-06	0.00302464
Prkcg	9199.72	0.429154	0.0697138	6.15595	7.46303e-10	3.06247e-06
Asxl3	861.224	0.402836	0.100708	4.00003	6.33357e-05	0.0196771
Hs3st2	1111.51	0.400812	0.097192	4.12392	3.72484e-05	0.013637
St6galnac5	861.718	0.394784	0.0973352	4.05593	4.99358e-05	0.0160525
B3galt2	921.231	0.388009	0.103243	3.75822	0.000171129	0.0350132
Tenm1	1466.51	0.386221	0.0756832	5.10313	3.34075e-07	0.000314508
Gap43	1717.14	0.373699	0.0730231	5.11755	3.09524e-07	0.000314508
Slc35f1	1578.54	0.373093	0.0882589	4.22725	2.36561e-05	0.0100577
St3gal1	832.627	0.370923	0.0953362	3.89068	9.99623e-05	0.0248586
Wnt7b	764.753	0.362091	0.0911909	3.9707	7.16628e-05	0.019827
Cdh13	1463.23	0.361589	0.0920574	3.92787	8.57028e-05	0.0221483
Epha7	1555.28	0.347046	0.08755	3.96397	7.37121e-05	0.019827
Nkain2	1140.48	0.340406	0.0901425	3.77631	0.00015917	0.0338365
Vxn	7731.1	0.339472	0.0622877	5.45007	5.03507e-08	7.53622e-05
Gabra5	1298.31	0.335658	0.0852149	3.93896	8.18359e-05	0.0215719
Fezf2	956.441	0.32826	0.0861	3.81254	0.000137543	0.0307258
Tox	1231.08	0.318776	0.0867116	3.67628	0.000236656	0.0444751
Ncald	9231.23	0.311534	0.061032	5.10443	3.31797e-07	0.000314508
Hpcal4	24948.7	0.301382	0.0625256	4.82013	1.43461e-06	0.00110187
Hmgcr	1932.96	0.294665	0.0718556	4.1008	4.11719e-05	0.0146661
Dcc	1064.01	0.291355	0.07908	3.6843	0.000229329	0.0444494
Neurod6	1944.82	0.289746	0.0757639	3.82432	0.000131132	0.0298134
Kcna6	3790.99	0.287372	0.0569685	5.0444	4.54949e-07	0.000374764
Diras2	10313.3	0.282647	0.0637989	4.43027	9.41149e-06	0.0045942
Rasal1	1883.71	0.27388	0.0716176	3.8242	0.000131197	0.0298134
Dkk3	7494.48	0.266289	0.065597	4.05947	4.91841e-05	0.0160525
Atp2b4	8933.49	0.250863	0.0665876	3.76742	0.000164946	0.0345077
Lrp1b	3375.99	0.237412	0.0632737	3.75214	0.000175332	0.0350132
Ak5	3249.96	0.230597	0.0627476	3.675	0.000237849	0.0444751
Tubb2a	4889.38	0.21586	0.0564185	3.82605	0.000130217	0.0298134
Rph3a	15811.7	0.201668	0.0486399	4.14614	3.3812e-05	0.0127327
Prkce	10608.7	0.176289	0.047405	3.71879	0.000200176	0.0393779
Atp1a2	28805.9	-0.198664	0.0474929	-4.18303	2.87651e-05	0.0114886
Vamp1	4855.85	-0.24853	0.0676615	-3.67314	0.000239585	0.0444751
Bmp1	2204.27	-0.291362	0.0750478	-3.88235	0.00010345	0.0252495
Aifm3	2564.4	-0.310256	0.0706646	-4.39055	1.13067e-05	0.0052867
Jdp2	1486.91	-0.314113	0.0831138	-3.77931	0.000157262	0.0338365
Rcan2	4024.31	-0.316169	0.0832495	-3.79785	0.000145956	0.0320617
Robo3	1808.23	-0.321415	0.0807408	-3.98083	6.86757e-05	0.0196771
Cux2	5497.73	-0.353933	0.0867015	-4.0822	4.46106e-05	0.0150761
Sun2	1241.11	-0.360913	0.0905997	-3.9836	6.78797e-05	0.0196771
Camk2n2	2338.81	-0.370868	0.0885221	-4.18955	2.79511e-05	0.0114886
9530091C08Rik	1904.79	-0.37658	0.0797227	-4.72362	2.31681e-06	0.00145407
Trpm3	2114.8	-0.441894	0.077813	-5.67893	1.35543e-08	2.55209e-05
Hs6st3	563.291	-0.500333	0.13079	-3.82545	0.000130532	0.0298134
Klf15	533.867	-0.537027	0.125123	-4.29198	1.77088e-05	0.00778007
Gpr88	681.449	-0.585228	0.140667	-4.16037	3.17729e-05	0.0123167
Tmem215	430.876	-0.68281	0.143796	-4.74847	2.04964e-06	0.00135071
Cbln4	245.399	-0.684155	0.149105	-4.58841	4.46626e-06	0.00255936
Col1a2	202.767	-0.72132	0.180697	-3.99188	6.55506e-05	0.0196771
Foxc1	166.245	-0.726948	0.193567	-3.75554	0.000172966	0.0350132
Slc17a6	281.003	-0.80863	0.175203	-4.61538	3.92369e-06	0.00235065
Proser2	95.7747	-0.99884	0.25074	-3.98357	6.78877e-05	0.0196771
Bnc2	131.566	-1.04368	0.216954	-4.81059	1.50483e-06	0.00110187
Prg4	157.294	-1.06894	0.201478	-5.30551	1.12361e-07	0.000148092

## Sheet: 10 months
Feature	baseMean	log2FoldChange	lfcSE	stat	pvalue	padj
Ntrk1	4.45827	21.1027	4.12812	5.11193	3.18883e-07	0.00332069
Ccr6	0.985055	18.3247	3.03443	6.03894	1.55133e-09	3.40114e-05
Gm17546	0.538922	17.5042	3.70154	4.7289	2.25742e-06	0.00824861
Nr4a2	191.737	1.20354	0.241222	4.98934	6.05855e-07	0.00332069
Tmem181b-ps	6436.28	0.495971	0.098911	5.01432	5.32224e-07	0.00332069
Sh2d2a	0.495766	-16.1179	3.4867	-4.62268	3.7882e-06	0.0118646
Mir190a	0.554227	-16.4881	3.72968	-4.42078	9.83467e-06	0.0269519
1700063O14Rik	0.525539	-16.5699	3.3897	-4.8883	1.01712e-06	0.00445987

## Sheet: 15 months
Feature	baseMean	log2FoldChange	lfcSE	stat	pvalue	padj
ND4L	72900.3	2.01743	0.110397	18.2743	1.326e-74	2.55839e-70
ND5	284125	2.34577	0.147984	15.8515	1.37229e-56	1.32384e-52
ND4	344915	2.39502	0.157365	15.2195	2.62477e-52	1.68808e-48
ND2	138381	2.25893	0.154536	14.6176	2.17051e-48	9.35039e-45
Cox6a1	2171.36	-2.404	0.164544	-14.6101	2.42313e-48	9.35039e-45
ND1	265138	1.99014	0.13662	14.567	4.55632e-48	1.46516e-44
COX1	1.12935e+06	1.61659	0.111287	14.5263	8.259e-48	2.27642e-44
H4c3	802.799	-2.57875	0.191203	-13.4869	1.86677e-41	4.50219e-38
COX2	299839	1.63251	0.124165	13.1478	1.75146e-39	3.75474e-36
ATP6	264877	1.44934	0.111217	13.0317	8.08063e-39	1.55908e-35
Ndufb7	616.467	-2.62567	0.207138	-12.6759	8.03867e-37	1.40998e-33
ATP8	67693.7	1.69568	0.133859	12.6676	8.93671e-37	1.43687e-33
Snora73a	2135.65	-1.96118	0.161777	-12.1227	8.00861e-34	1.1886e-30
CYTB	253235	1.18475	0.0990526	11.9608	5.70216e-33	7.8584e-30
Rpl21	3943.87	-1.37076	0.114879	-11.9322	8.04468e-33	1.03476e-29
Rps18	1055.49	-2.24682	0.188993	-11.8884	1.36013e-32	1.64014e-29
Smim10l1	5751.36	1.65623	0.139747	11.8516	2.11023e-32	2.39499e-29
Snora73b	5645.33	-1.79948	0.154085	-11.6785	1.64188e-31	1.75991e-28
Icam5	5548.08	-1.79908	0.154246	-11.6637	1.95362e-31	1.98385e-28
Chga	1838.47	-1.86928	0.161663	-11.5628	6.3589e-31	6.13443e-28
Cox4i1	3238.98	-1.79667	0.155616	-11.5455	7.77496e-31	7.14333e-28
Uchl1	7009.12	-1.58159	0.139373	-11.3479	7.59546e-30	6.56517e-27
Atp5l	1235.79	-1.5265	0.134575	-11.3431	8.02451e-30	6.56517e-27
LTRIS2:ERV1:LTR	4351.85	1.55363	0.136986	11.3416	8.16648e-30	6.56517e-27
Rps15	4222.8	-1.61479	0.143007	-11.2917	1.44219e-29	1.11302e-26
Rps29	3082.82	-1.41367	0.126306	-11.1924	4.44253e-29	3.2967e-26
Kantr	2247.46	1.891	0.169568	11.1519	7.01291e-29	4.88672e-26
Mir770	806.684	-2.4777	0.222198	-11.1509	7.09175e-29	4.88672e-26
Rps21	1271.71	-2.05236	0.184293	-11.1364	8.34412e-29	5.55143e-26
Ndufb8	1830.79	-1.64503	0.148412	-11.0842	1.49673e-28	9.62595e-26
Rpl13	4863.17	-1.52754	0.138751	-11.0092	3.45053e-28	2.14757e-25
Rplp2	936.698	-2.23834	0.204401	-10.9507	6.59095e-28	3.97393e-25
Ttc9b	2438.52	-1.59645	0.145914	-10.9411	7.33407e-28	4.28799e-25
Atp9a	12369.1	-1.3109	0.119874	-10.9357	7.78312e-28	4.41669e-25
RLTR48A:ERV1:LTR	1916.18	1.50926	0.138275	10.9149	9.7811e-28	5.3919e-25
COX3	263809	1.32603	0.121837	10.8837	1.37891e-27	7.3902e-25
Dnajb9	1181.73	2.2083	0.203743	10.8386	2.25795e-27	1.17743e-24
Cdc37	1419.75	-1.99603	0.184928	-10.7936	3.6922e-27	1.87467e-24
Coro1a	1222.61	-1.97798	0.183552	-10.7761	4.46253e-27	2.20769e-24
Rn7s2	64866.2	-1.57981	0.147885	-10.6827	1.22605e-26	5.91387e-24
Rpl12	2839.29	-1.55451	0.146547	-10.6076	2.74818e-26	1.26315e-23
Prr7	850.821	-2.201	0.207495	-10.6075	2.74967e-26	1.26315e-23
RLTR24:ERV1:LTR	3432.99	1.77326	0.167719	10.5728	3.98489e-26	1.78801e-23
Podxl2	3732.29	-1.57963	0.149601	-10.559	4.61792e-26	2.02496e-23
Ppfia3	6873.09	-1.35882	0.129508	-10.4922	9.3824e-26	4.02276e-23
Chchd2	2082.64	-1.85279	0.177886	-10.4156	2.10427e-25	8.82603e-23
H4c6	521.309	-2.31219	0.222585	-10.3879	2.81466e-25	1.15545e-22
Pcsk1n	19548.6	-1.38276	0.133157	-10.3844	2.91851e-25	1.16272e-22
Ube2d3	6475.57	1.58126	0.152289	10.3833	2.95291e-25	1.16272e-22
Ubb-ps	943.611	-1.92197	0.185283	-10.3732	3.28484e-25	1.26755e-22
Rps27	1647.11	-1.42136	0.137229	-10.3576	3.86443e-25	1.46197e-22
Rps8	2467.09	-1.32494	0.12796	-10.3543	4.00188e-25	1.48485e-22
Gnb2	5699.23	-1.3862	0.134445	-10.3105	6.31734e-25	2.29975e-22
Tmsb10	3708.4	-1.43659	0.139465	-10.3008	6.98936e-25	2.49727e-22
MARNA:TcMar-Mariner:DNA	3013.8	1.32829	0.129075	10.2909	7.74457e-25	2.7168e-22
DNA1_Mam:TcMar-Tc1:DNA	853.258	1.73362	0.169005	10.2578	1.09142e-24	3.76033e-22
Ndufb9	1120.12	-1.6594	0.162354	-10.2209	1.59872e-24	5.41153e-22
Ube2g1	2309.22	1.73797	0.170074	10.2189	1.63193e-24	5.4287e-22
Plagl1	1365.33	1.97748	0.193645	10.2119	1.75467e-24	5.73807e-22
Dohh	491.968	-2.22066	0.217557	-10.2073	1.83965e-24	5.91571e-22
Rps19	1646.84	-1.7521	0.171847	-10.1957	2.07317e-24	6.55733e-22
H4c8	801.861	-2.14514	0.210577	-10.1869	2.26802e-24	7.05793e-22
Guk1	1421.5	-1.57032	0.154335	-10.1747	2.57191e-24	7.87658e-22
Scoc	3278.85	1.39971	0.137631	10.17	2.69815e-24	8.06984e-22
Ppia	8898.32	-1.59707	0.157048	-10.1693	2.71867e-24	8.06984e-22
RLTR13G:ERVK:LTR	1900.8	1.56051	0.154199	10.1201	4.49833e-24	1.31501e-21
Rab11fip2	3668.17	1.41984	0.140656	10.0944	5.85027e-24	1.6847e-21
Cacng8	2914.39	-1.41833	0.140953	-10.0625	8.09244e-24	2.29611e-21
L2:L2:LINE	114986	1.30872	0.130383	10.0375	1.04245e-23	2.91494e-21
Efhd2	5871.43	-1.26173	0.12587	-10.0241	1.19448e-23	3.29234e-21
Rnpc3	1399.68	1.678	0.167438	10.0216	1.22462e-23	3.32787e-21
Psmd4	1634.74	-1.33623	0.133382	-10.0181	1.26971e-23	3.40247e-21
Bmpr2	18660	1.33583	0.133387	10.0147	1.31294e-23	3.47012e-21
AW549877	3181.23	1.61794	0.162002	9.98716	1.73477e-23	4.52307e-21
Abhd8	5881.11	-1.57369	0.157756	-9.97549	1.95137e-23	4.98458e-21
MMETn-int:ERVK:LTR	3808.76	1.58671	0.159071	9.97488	1.96345e-23	4.98458e-21
Rab1a	5419.46	1.35899	0.13634	9.96769	2.11077e-23	5.28897e-21
Vma21	1798.47	1.88131	0.188816	9.9637	2.19721e-23	5.435e-21
Mal2	8459.17	1.48402	0.149446	9.93015	3.07802e-23	7.51739e-21
L1_Mur3:L1:LINE	37820.3	1.36504	0.13759	9.92107	3.37131e-23	8.13075e-21
RLTR28:ERVL:LTR	9404.92	1.29601	0.130692	9.91648	3.52989e-23	8.4081e-21
Rpl27a	1358.8	-1.35821	0.137162	-9.90226	4.0696e-23	9.57548e-21
ETnERV2-int:ERVK:LTR	1556.3	1.54711	0.156365	9.8942	4.41121e-23	1.02354e-20
Rb1	1963.85	1.36465	0.137939	9.89319	4.45618e-23	1.02354e-20
Smdt1	658.334	-1.73602	0.175662	-9.8827	4.94796e-23	1.12313e-20
Tmed7	3303.16	1.34625	0.136508	9.86206	6.07899e-23	1.36381e-20
Tug1	4327.7	1.34144	0.136044	9.8603	6.18642e-23	1.37196e-20
Mir6418	322.916	-2.82969	0.287692	-9.83582	7.89211e-23	1.73035e-20
Ndufa13	2018.96	-1.47258	0.150387	-9.79196	1.21913e-22	2.63707e-20
L1_Mur1:L1:LINE	12749	1.32679	0.13551	9.79105	1.23011e-22	2.63707e-20
RMER2:ERV1:LTR	5448.4	1.21751	0.124411	9.78617	1.29088e-22	2.73696e-20
Ndufa7	1053.23	-1.40393	0.143659	-9.77266	1.47531e-22	3.08426e-20
Rtkn	1263.03	-1.45341	0.148734	-9.77188	1.48666e-22	3.08426e-20
Cct5	1898.11	-1.4302	0.147077	-9.72415	2.37887e-22	4.88275e-20
Dvl1	2977.39	-1.33717	0.137548	-9.72148	2.44215e-22	4.95988e-20
Tmtc3	1001.18	1.56375	0.160995	9.71303	2.6533e-22	5.33258e-20
Slc25a4	6117.38	-1.27705	0.131613	-9.7031	2.92481e-22	5.81766e-20
Sart1	775.094	-2.01813	0.208389	-9.68443	3.51169e-22	6.91373e-20
MERVK26-int:ERVK:LTR	3581.47	1.38295	0.143338	9.64816	5.00446e-22	9.75314e-20
Slc22a17	17709.3	-1.3583	0.140804	-9.64676	5.0734e-22	9.78861e-20
Gpc1	3471.93	-1.31242	0.136556	-9.61085	7.19503e-22	1.37447e-19
Rps16	1748.17	-1.20388	0.125282	-9.60939	7.29817e-22	1.3805e-19
Gpx1	1278.59	-1.35161	0.141124	-9.57747	9.94513e-22	1.86293e-19
AI593442	15368.9	1.23192	0.128725	9.57013	1.06773e-21	1.98084e-19
Arl5a	3475.56	1.36436	0.142869	9.54972	1.30042e-21	2.38956e-19
RLTR45:ERVK:LTR	1726.55	1.16267	0.121924	9.53597	1.48497e-21	2.70293e-19
Arvcf	1075.99	-1.47804	0.155138	-9.52727	1.61469e-21	2.90213e-19
B230209E15Rik	2446.96	1.60225	0.168202	9.52573	1.63887e-21	2.90213e-19
Ube2v2	2176.57	1.31666	0.138222	9.52569	1.63953e-21	2.90213e-19
Mif	3826.24	-1.31325	0.137942	-9.52033	1.7263e-21	3.02793e-19
Rpl37a	1326.63	-1.72927	0.181907	-9.50635	1.9747e-21	3.43242e-19
Stmn4	2426.41	-1.30042	0.136941	-9.49623	2.17626e-21	3.749e-19
Cnot6l	3159.58	1.40666	0.148155	9.49455	2.21167e-21	3.77627e-19
Rrp1	3931.57	-1.45178	0.152996	-9.48902	2.33223e-21	3.92256e-19
Pex14	1408.36	-1.29641	0.136626	-9.48876	2.33801e-21	3.92256e-19
Snrpb	984.293	-1.55782	0.164206	-9.48698	2.3783e-21	3.95577e-19
RLTR33:ERVK:LTR	2526.7	1.26086	0.132964	9.48272	2.47733e-21	4.08527e-19
Rps12	1963.17	-1.31907	0.139127	-9.48101	2.51824e-21	4.11753e-19
Pja1	3763.56	-1.13543	0.120052	-9.45785	3.14329e-21	5.09636e-19
Tigger2b:TcMar-Tigger:DNA	1170.48	1.45083	0.153727	9.43769	3.81086e-21	6.12722e-19
Fbxo2	1153.94	-1.77512	0.188244	-9.42989	4.10511e-21	6.54578e-19
L1_Mur2:L1:LINE	29059.4	1.25096	0.132766	9.42229	4.41341e-21	6.97969e-19
Rpl13a	2293.59	-1.36935	0.14535	-9.42108	4.46479e-21	7.00355e-19
Gnl1	3237.04	-1.46567	0.155776	-9.4088	5.0182e-21	7.80815e-19
LTRIS_Mm:ERV1:LTR	1420.18	1.39268	0.148193	9.39775	5.57423e-21	8.60393e-19
Aamp	2236.39	-1.29597	0.137921	-9.39647	5.64227e-21	8.63983e-19
Tomm40	1365.67	-1.56007	0.166066	-9.3943	5.75974e-21	8.75026e-19
Psmb5	693.841	-1.76684	0.188504	-9.37298	7.05128e-21	1.06287e-18
Hagh	919.881	-1.5646	0.167182	-9.35865	8.07584e-21	1.20787e-18
Cabp1	3585.94	-1.54908	0.165865	-9.33937	9.69128e-21	1.43834e-18
Kctd16	21848.5	1.11293	0.119228	9.33449	1.01483e-20	1.49467e-18
Pik3r2	4593.27	-1.36631	0.146574	-9.32167	1.14524e-20	1.67396e-18
Btf3l4	3017.25	1.57386	0.169093	9.30764	1.30699e-20	1.89602e-18
Agap3	7645.83	-1.18358	0.127314	-9.29653	1.45105e-20	2.08929e-18
Klc1	12719.4	-1.1047	0.118928	-9.28879	1.56059e-20	2.23037e-18
Fyttd1	2607.88	1.50763	0.162336	9.28707	1.58589e-20	2.24986e-18
H4c4	2757.5	-1.22585	0.132167	-9.27507	1.7751e-20	2.49587e-18
Gpx4	4581	-1.23936	0.133631	-9.27446	1.78516e-20	2.49587e-18
Eif4e	3939.78	1.14484	0.12388	9.24154	2.42966e-20	3.37251e-18
CYRA11_Mm:Y-chromosome:Satellite	9828.69	1.13865	0.123234	9.23975	2.47075e-20	3.40504e-18
Matk	2773.92	-1.64203	0.177856	-9.2324	2.64643e-20	3.61377e-18
Psmc3	2216.47	-1.38934	0.150494	-9.23186	2.65966e-20	3.61377e-18
Rabgap1l	9014.38	1.21922	0.132172	9.22452	2.8483e-20	3.84301e-18
RMER12C:ERVK:LTR	31951.7	1.18296	0.128279	9.22181	2.92126e-20	3.91408e-18
Rasal1	3547.1	-1.22394	0.132971	-9.20462	3.42887e-20	4.56253e-18
Palm	6961.35	-1.12939	0.122775	-9.19883	3.61867e-20	4.7821e-18
Abhd17a	3618.41	-1.13193	0.123115	-9.19413	3.78053e-20	4.96201e-18
MLTR11A:ERVK:LTR	8608.51	1.1653	0.12677	9.19222	3.84803e-20	5.01648e-18
Rab10	5572.53	1.26485	0.137673	9.18737	4.02547e-20	5.21258e-18
Pgp	1672.75	-1.21355	0.132221	-9.17823	4.38246e-20	5.63701e-18
Ypel3	4314.73	-1.10887	0.120835	-9.1767	4.44515e-20	5.65672e-18
RLTR14_RN:ERV1:LTR	1194.37	1.5047	0.163974	9.17642	4.45642e-20	5.65672e-18
Zfp871	8142.58	1.29432	0.141061	9.17563	4.48948e-20	5.66144e-18
Tsen34	1108.78	-1.75137	0.191031	-9.16801	4.81826e-20	6.03659e-18
Pik3ip1	713.388	-1.53557	0.167528	-9.16606	4.90605e-20	6.10693e-18
Fez1	3037.66	-1.25983	0.137482	-9.16361	5.01905e-20	6.20753e-18
Zkscan8	1496.94	1.40075	0.152886	9.16209	5.08995e-20	6.25512e-18
Prpf40b	2404.83	-1.14153	0.124615	-9.1604	5.17071e-20	6.31416e-18
Rpl37	658.774	-2.00712	0.219212	-9.15604	5.38359e-20	6.53277e-18
Tesc	704.007	-1.76278	0.192616	-9.15179	5.60002e-20	6.75293e-18
Sh3bgrl	1480.53	1.43824	0.157307	9.14286	6.0823e-20	7.28894e-18
Itpka	3264.53	-1.56395	0.171092	-9.14095	6.19042e-20	7.37271e-18
Rpl38	3022.89	-1.3576	0.148565	-9.13811	6.35519e-20	7.51383e-18
Zfp770	1326.13	1.45301	0.159014	9.13758	6.38679e-20	7.51383e-18
Lypla2	1341.8	-1.59664	0.174794	-9.13443	6.57546e-20	7.6889e-18
Selenom	891.523	-1.54386	0.169065	-9.13172	6.74187e-20	7.836e-18
RLTR13B2:ERVK:LTR	670.804	1.32572	0.145356	9.12049	7.47869e-20	8.59108e-18
RMER12:ERVK:LTR	5838.4	1.17305	0.128618	9.12046	7.48057e-20	8.59108e-18
Stub1	1537.25	-1.72365	0.189069	-9.11649	7.75945e-20	8.85863e-18
Zfp758	384.482	1.98901	0.21827	9.11261	8.04242e-20	9.12767e-18
L1MD:L1:LINE	10754.6	1.18333	0.129913	9.10866	8.34022e-20	9.38198e-18
Ccni	9613.87	1.33842	0.146944	9.10836	8.36374e-20	9.38198e-18
Cheshire:hAT-Charlie:DNA	4519.2	1.24334	0.136566	9.10433	8.68042e-20	9.68092e-18
L2a:L2:LINE	117533	1.10219	0.121076	9.10331	8.76219e-20	9.71596e-18
Slc16a7	3818.24	1.36911	0.150577	9.09241	9.68659e-20	1.06796e-17
Scaf1	8440.61	-1.29326	0.14226	-9.09081	9.8305e-20	1.07767e-17
Plec	21568.5	-1.20952	0.133104	-9.08708	1.01735e-19	1.10897e-17
Mzt1	1815.47	1.47163	0.162047	9.08148	1.07105e-19	1.16095e-17
Lsm12	1257.12	1.41995	0.156452	9.07593	1.12712e-19	1.2149e-17
Pfkl	4502.23	-1.2616	0.139106	-9.06931	1.19778e-19	1.28351e-17
Miga2	2531.73	-1.11151	0.122574	-9.06807	1.21143e-19	1.28351e-17
Ppp1r3f	775.114	-1.44506	0.159361	-9.06782	1.21427e-19	1.28351e-17
RLTR18-int:ERVK:LTR	735.936	1.78121	0.196439	9.06754	1.21738e-19	1.28351e-17
Atp13a2	6562.14	-1.11872	0.123393	-9.06631	1.2311e-19	1.29092e-17
L1M2:L1:LINE	25806	1.22293	0.134902	9.06535	1.24208e-19	1.29539e-17
Polr2j	350.929	-2.03813	0.224848	-9.06449	1.25184e-19	1.29855e-17
Ptpn4	5424.93	1.14712	0.126567	9.06329	1.2657e-19	1.30591e-17
Tmx3	1644.19	1.24528	0.137425	9.06153	1.28628e-19	1.31337e-17
Sumo3	1814.94	-1.21022	0.133557	-9.06151	1.28655e-19	1.31337e-17
Tbc1d19	1521.14	1.40923	0.155568	9.05861	1.32122e-19	1.34167e-17
C030023E24Rik	523.451	2.06506	0.228535	9.03606	1.6242e-19	1.64069e-17
Flywch1	9013.07	-1.14856	0.127119	-9.03537	1.63443e-19	1.64244e-17
Snx15	597.375	-1.558	0.172472	-9.03337	1.66468e-19	1.65719e-17
H1f4	994.623	-1.40793	0.155861	-9.03326	1.6663e-19	1.65719e-17
L1_Rod:L1:LINE	27051.6	1.25589	0.139043	9.03242	1.67911e-19	1.65944e-17
Tigger19a:TcMar-Tigger:DNA	4468.47	1.31695	0.14581	9.03199	1.68576e-19	1.65944e-17
MER99:hAT:DNA	411.183	1.93511	0.214338	9.02828	1.74387e-19	1.70793e-17
Ube2w	1817.99	1.17093	0.12974	9.02517	1.79412e-19	1.74827e-17
MamRep434:TcMar-Tigger:DNA	2458.73	1.26287	0.140026	9.01885	1.90078e-19	1.8429e-17
Oaz1	2074.87	-1.40859	0.156204	-9.01764	1.92178e-19	1.85394e-17
Tmem196	1202.85	1.39681	0.155012	9.01095	2.04284e-19	1.96092e-17
Arhgap5	6779.28	1.19476	0.13272	9.00213	2.21387e-19	2.11457e-17
Calm2	27585.4	1.15273	0.12816	8.99447	2.37383e-19	2.24584e-17
Diaph2	2343.2	1.25205	0.139203	8.99443	2.37458e-19	2.24584e-17
Jakmip1	2608.65	-1.36069	0.151439	-8.9851	2.58508e-19	2.43301e-17
Kitl	1868.83	1.1661	0.129828	8.9819	2.66133e-19	2.49261e-17
RCHARR1:hAT-Charlie:DNA	15211	1.23979	0.138105	8.9772	2.77748e-19	2.58883e-17
Rpl11	1029.04	-1.61743	0.180268	-8.97236	2.90216e-19	2.69203e-17
Srp14	672.098	-1.52688	0.17027	-8.96743	3.03505e-19	2.80183e-17
Ggps1	2271.52	1.37135	0.153064	8.95935	3.26594e-19	3.00062e-17
Lonp1	1443.61	-1.44436	0.161244	-8.9576	3.31808e-19	3.03408e-17
Egln2	1407.4	-1.39263	0.155553	-8.95276	3.46697e-19	3.14847e-17
Rgs17	4641.48	1.24988	0.139612	8.95248	3.47582e-19	3.14847e-17
Grk6	1728.74	-1.16969	0.130693	-8.94987	3.55901e-19	3.20876e-17
Zaphod3:hAT-Tip100:DNA	819.648	1.42678	0.159558	8.94204	3.82059e-19	3.42858e-17
Crocc	1386.77	-1.61071	0.180157	-8.94061	3.87034e-19	3.45714e-17
Tmem132a	9634.87	-1.05762	0.118364	-8.93529	4.06108e-19	3.61081e-17
B2m	3384.79	1.26287	0.141355	8.93402	4.10796e-19	3.63574e-17
Eef1d	1158.14	-1.29775	0.145393	-8.92577	4.42617e-19	3.89947e-17
Snora74a	1015.88	-1.90201	0.213238	-8.91966	4.67712e-19	4.08719e-17
Apoe	15901.5	-1.22094	0.136883	-8.91956	4.6816e-19	4.08719e-17
Ap3b2	4696.69	-1.10213	0.123673	-8.91168	5.02661e-19	4.36862e-17
X11_DNA:TcMar-Tigger:DNA	368.388	1.95805	0.219993	8.90053	5.55806e-19	4.80884e-17
Copg2os2	2196.27	-1.59238	0.178976	-8.89718	5.72859e-19	4.93426e-17
Snrpd2	437.52	-2.40162	0.26999	-8.89521	5.83068e-19	4.99987e-17
Gm20300	1648.85	1.36938	0.154077	8.88767	6.24054e-19	5.32765e-17
H2ax	790.9	-1.69163	0.190371	-8.88599	6.33533e-19	5.37773e-17
Cfl1	18791.4	-1.20506	0.135619	-8.88565	6.35494e-19	5.37773e-17
Zfand6	1279.94	1.52623	0.171816	8.88289	6.51438e-19	5.48858e-17
Keap1	1952.77	-1.06931	0.120426	-8.87939	6.72307e-19	5.63978e-17
L1MA5A:L1:LINE	4016.47	1.22966	0.138552	8.87506	6.98943e-19	5.83784e-17
MER131:DNA:DNA	1748.82	1.29465	0.146108	8.86088	7.93861e-19	6.59969e-17
Safb	2099.13	-1.17843	0.132999	-8.86044	7.96998e-19	6.59969e-17
Oplah	893.419	-1.37483	0.155287	-8.85349	8.48266e-19	6.9942e-17
Epop	3425.14	-1.53633	0.173646	-8.84752	8.94887e-19	7.34722e-17
RLTR13A2:ERVK:LTR	510.144	1.86362	0.210704	8.84471	9.17635e-19	7.49736e-17
RMER10A:ERVL:LTR	18545.4	0.981912	0.111022	8.84431	9.20946e-19	7.49736e-17
MER58A:hAT-Charlie:DNA	14834.7	1.13107	0.127995	8.83683	9.84708e-19	7.98275e-17
MER53:hAT-Blackjack:DNA	3150.76	1.38296	0.156563	8.83324	1.01685e-18	8.20885e-17
Tspoap1	12541.7	-1.07601	0.121891	-8.8276	1.06941e-18	8.5972e-17
RMER6BA:ERVK:LTR	3427.32	1.11671	0.12659	8.82147	1.12968e-18	9.04401e-17
Dpcd	319.444	-2.15508	0.244677	-8.80784	1.27578e-18	1.01715e-16
Chgb	5701.61	-1.3586	0.154328	-8.80334	1.32798e-18	1.0544e-16
Sh3glb1	4286.02	1.14115	0.129665	8.80077	1.35883e-18	1.07448e-16
Islr2	2552.68	-1.18002	0.134208	-8.7925	1.46271e-18	1.1519e-16
MER20B:hAT-Charlie:DNA	2156.74	1.22233	0.139065	8.7896	1.50095e-18	1.17165e-16
Rorb	6380.58	1.03629	0.117903	8.78933	1.5045e-18	1.17165e-16
Xpr1	7670.29	1.215	0.138238	8.78922	1.50601e-18	1.17165e-16
Ube3a	6801.27	1.1669	0.132822	8.78545	1.55734e-18	1.20672e-16
Insyn1	3999.6	-1.12793	0.128463	-8.78015	1.63253e-18	1.25992e-16
Eef2	31857.5	-0.971604	0.110678	-8.77867	1.65419e-18	1.27155e-16
Rprml	555.003	-1.65702	0.18878	-8.77751	1.67128e-18	1.27959e-16
Mfsd12	1433.86	-1.32066	0.150481	-8.77626	1.68998e-18	1.2888e-16
Ccdc88a	5327.76	1.22861	0.14001	8.77522	1.70573e-18	1.29568e-16
Mettl4	1048.84	1.53135	0.174701	8.76554	1.85889e-18	1.40539e-16
Pick1	1103.79	-1.20751	0.137762	-8.76518	1.86472e-18	1.40539e-16
Chd5	14089.4	-1.15803	0.132132	-8.76418	1.88149e-18	1.41251e-16
RLTR30B_MM:ERV1:LTR	1210.3	1.43515	0.163764	8.76354	1.89212e-18	1.41498e-16
Nap1l5	6490.4	0.937487	0.107025	8.75954	1.96048e-18	1.46044e-16
RLTR49:ERVK:LTR	2548.77	1.15386	0.131803	8.75439	2.05213e-18	1.52284e-16
Ptp4a3	1650.06	-1.22932	0.14044	-8.75333	2.0715e-18	1.53132e-16
Aldh1l1	1696.12	-1.2314	0.140689	-8.75262	2.08455e-18	1.53509e-16
X6a_DNA:TcMar-Tigger:DNA	1425.38	1.27525	0.145739	8.75024	2.12903e-18	1.56189e-16
Chm	2049.65	1.22458	0.139966	8.74917	2.14925e-18	1.57036e-16
Spsb3	1057.92	-1.21609	0.139001	-8.74877	2.15686e-18	1.57036e-16
Tcea1	1672.47	1.1722	0.134031	8.7457	2.21633e-18	1.60579e-16
Pdap1	1868.05	-1.2525	0.143218	-8.7454	2.22217e-18	1.60579e-16
RLTR17B_Mm:ERVK:LTR	90813.8	1.17347	0.134249	8.74099	2.31079e-18	1.6636e-16
RMER5:ERV1:LTR	14907.8	1.11329	0.127408	8.73798	2.37307e-18	1.70208e-16
Sf3b5	461.011	-1.98648	0.227379	-8.73644	2.40579e-18	1.71916e-16
Nek7	1663.21	1.12737	0.129161	8.72842	2.58249e-18	1.83862e-16
Gm15319	333.385	1.99966	0.229169	8.7257	2.64537e-18	1.87646e-16
Gcn1	4862.07	-1.06013	0.121514	-8.72435	2.67724e-18	1.89211e-16
Lrrc73	948.989	-1.38556	0.158959	-8.71648	2.86983e-18	2.01471e-16
Chd3	15735.3	-0.954206	0.109472	-8.71641	2.87159e-18	2.01471e-16
Sos1	4325.71	0.988968	0.113473	8.71543	2.8965e-18	2.02482e-16
Sh3bp5l	1033.3	-1.26564	0.145254	-8.7133	2.95143e-18	2.05577e-16
Rpl19	4344.59	-1.03011	0.118249	-8.71134	3.00301e-18	2.08417e-16
Dcx	2469.68	1.21227	0.139175	8.71035	3.02934e-18	2.09491e-16
Cadm4	5927.3	-1.04628	0.120232	-8.70215	3.25666e-18	2.24407e-16
Tmem106b	6688.36	1.25143	0.143828	8.70085	3.294e-18	2.26173e-16
Gas2l1	2529.18	-1.26184	0.14505	-8.69934	3.33825e-18	2.28398e-16
Marcks	4392.03	1.34371	0.154542	8.69476	3.4757e-18	2.36962e-16
Ap2s1	1787.97	-1.37612	0.158354	-8.69014	3.61983e-18	2.45524e-16
Ptdss2	1217.64	-1.21194	0.139465	-8.68993	3.62674e-18	2.45524e-16
H1f2	785.14	-1.73739	0.200007	-8.68667	3.73227e-18	2.51785e-16
Fkbp8	7264.91	-0.950872	0.109488	-8.6847	3.79744e-18	2.5517e-16
MMERVK10C-int:ERVK:LTR	5874.95	0.946721	0.109015	8.68436	3.8089e-18	2.5517e-16
Lmtk3	12741.3	-1.05871	0.121916	-8.68394	3.82297e-18	2.55226e-16
Bsg	5875.26	-1.21139	0.139561	-8.67996	3.95895e-18	2.63393e-16
Abca5	3229.44	1.09917	0.126655	8.67846	4.01156e-18	2.65499e-16
Hint1	1104.28	-1.30415	0.150278	-8.67828	4.01813e-18	2.65499e-16
MER58B:hAT-Charlie:DNA	12360.7	1.13784	0.131127	8.67745	4.04728e-18	2.66513e-16
RMER21B:ERV1:LTR	4271.25	1.02034	0.117632	8.674	4.17186e-18	2.73782e-16
Usp14	4990.88	1.04346	0.120421	8.66511	4.51092e-18	2.9503e-16
Gapdh	63429.5	-1.07242	0.12394	-8.65277	5.02623e-18	3.27622e-16
Mfap3l	3294.07	1.12214	0.129769	8.64722	5.27706e-18	3.42814e-16
RLTR53_Mm:ERVK:LTR	2014.78	0.998573	0.115493	8.64614	5.32686e-18	3.44887e-16
Nefm	6419.35	-1.19425	0.138148	-8.64472	5.39372e-18	3.48048e-16
2900092D14Rik	1205.42	1.40607	0.162714	8.6414	5.55281e-18	3.5712e-16
Ccng1	2672.58	1.35707	0.157201	8.63267	5.99381e-18	3.83541e-16
RodERV21-int:ERV1:LTR	2929.91	1.14689	0.132858	8.63248	6.00339e-18	3.83541e-16
Chaserr	956.261	1.54263	0.178807	8.62733	6.28007e-18	3.99893e-16
Megf8	11843.6	-1.13925	0.132081	-8.62538	6.38808e-18	4.05433e-16
Ap3s1	1305.29	1.38892	0.161093	8.62187	6.58694e-18	4.16683e-16
Cep131	853.596	-1.52181	0.17668	-8.61339	7.09303e-18	4.47232e-16
L1M6:L1:LINE	790.394	1.58632	0.184233	8.61041	7.28008e-18	4.5753e-16
Cul9	5363.48	-1.11867	0.129945	-8.60879	7.38374e-18	4.62538e-16
Mbnl1	5549.59	1.13559	0.132022	8.60149	7.86906e-18	4.91345e-16
MER31A:ERV1:LTR	1462.47	1.24977	0.145359	8.59784	8.1231e-18	5.04497e-16
Gabrg2	7031.41	1.06924	0.124364	8.59771	8.13199e-18	5.04497e-16
Pten	13793.9	0.982395	0.114282	8.59626	8.23526e-18	5.09266e-16
H2aw	468.117	-2.15396	0.250626	-8.59431	8.37668e-18	5.16357e-16
Rps28	1692.35	-1.43849	0.167471	-8.58951	8.73418e-18	5.36679e-16
Myef2	2500.18	1.37997	0.160694	8.58757	8.8827e-18	5.44072e-16
Thap2	869.092	1.36995	0.15957	8.58526	9.06337e-18	5.53382e-16
Antkmt	702.591	-1.42689	0.166225	-8.58413	9.15225e-18	5.56231e-16
Cops2	2136.21	1.10984	0.129292	8.58394	9.1677e-18	5.56231e-16
Arhgef1	2046.74	-1.24572	0.145149	-8.58237	9.29362e-18	5.62104e-16
Srrm3	2820.84	-1.08686	0.126667	-8.58044	9.45069e-18	5.69818e-16
Acap3	5323.57	-1.15556	0.134738	-8.57637	9.7917e-18	5.88539e-16
Aldoa	46475.8	-1.02005	0.118955	-8.57506	9.90335e-18	5.93401e-16
Mapk8ip2	10650.9	-1.072	0.125045	-8.57288	1.00927e-17	6.02876e-16
Arl6ip4	429.145	-1.63879	0.191212	-8.57053	1.03006e-17	6.13396e-16
Dgcr6	752.24	-1.43854	0.167867	-8.56952	1.03913e-17	6.15587e-16
Jph3	11393.1	-0.966783	0.112818	-8.56941	1.04012e-17	6.15587e-16
Isca1	6259.94	0.907089	0.105922	8.56378	1.09227e-17	6.44473e-16
Fam126b	6606.95	1.17364	0.137146	8.55763	1.15208e-17	6.77691e-16
Ell2	1523.27	1.31189	0.153311	8.55707	1.15771e-17	6.78933e-16
Ppp6c	1602.83	1.39259	0.162817	8.55307	1.19857e-17	7.00762e-16
Ndufv1	2229.25	-1.30894	0.153045	-8.55264	1.20305e-17	7.01259e-16
Wac	6427.57	1.2426	0.145341	8.54956	1.23561e-17	7.18067e-16
Zfp40	810.253	1.34469	0.157355	8.54557	1.27907e-17	7.4109e-16
Zfp654	1580.01	1.43512	0.167969	8.54397	1.29693e-17	7.4919e-16
Bend6	5419.36	1.2837	0.150321	8.53973	1.34532e-17	7.74663e-16
Bex3	2024.2	-1.37757	0.161319	-8.53941	1.34906e-17	7.74663e-16
Pebp1	6159.33	-1.0607	0.124221	-8.53877	1.35654e-17	7.76651e-16
L2d2:L2:LINE	18163.4	1.05246	0.123285	8.53685	1.37929e-17	7.87337e-16
Prxl2b	391.526	-2.31859	0.271612	-8.53641	1.3846e-17	7.88037e-16
Chpf2	3639.62	-1.16308	0.136307	-8.53279	1.42864e-17	8.1071e-16
Aldoc	16250.6	-1.15051	0.135018	-8.52119	1.57916e-17	8.93499e-16
Rgs7bp	18990.8	1.03791	0.12188	8.51585	1.65368e-17	9.32929e-16
Scarna13	527.589	-1.72094	0.202111	-8.51481	1.6687e-17	9.38656e-16
Jag2	1693.64	-1.319	0.154996	-8.50992	1.74061e-17	9.76257e-16
Ppm1g	1322.21	-1.21076	0.142314	-8.50768	1.77446e-17	9.92363e-16
Cope	1701.85	-1.21119	0.142697	-8.48785	2.10504e-17	1.17142e-15
Nr1h2	1670.72	-1.15499	0.136077	-8.48775	2.10679e-17	1.17142e-15
Klhl7	2593.44	1.03617	0.122108	8.48571	2.14406e-17	1.18872e-15
Pkm	30311.8	-0.86254	0.101687	-8.48231	2.2077e-17	1.2205e-15
Snd1	2968.26	-1.01852	0.120109	-8.47999	2.25209e-17	1.23718e-15
Fam171a2	2973.31	-1.25683	0.148215	-8.47982	2.25537e-17	1.23718e-15
L1M3:L1:LINE	13814.6	1.0771	0.127023	8.47955	2.26072e-17	1.23718e-15
RLTR13A3:ERVK:LTR	501.158	1.30395	0.153778	8.4794	2.26352e-17	1.23718e-15
L1_Mus3:L1:LINE	1573.25	1.3617	0.160651	8.47618	2.3271e-17	1.26833e-15
MER127:TcMar-Tigger:DNA	1085.88	1.26692	0.149531	8.47259	2.39996e-17	1.30436e-15
Naa10	406.057	-1.80802	0.213588	-8.46502	2.56106e-17	1.38801e-15
Slc25a18	1738.29	-1.21428	0.143502	-8.46177	2.63354e-17	1.42329e-15
Ttc14	4655.27	1.23861	0.146402	8.46031	2.66659e-17	1.43713e-15
MER124:DNA:DNA	1477.05	1.25016	0.147895	8.45302	2.83868e-17	1.52561e-15
Pank3	2887.59	1.26829	0.150048	8.45256	2.84979e-17	1.52733e-15
Akap8l	3650.85	-1.0244	0.121238	-8.4495	2.92563e-17	1.56363e-15
Sart3	1212.74	-1.20543	0.142949	-8.43259	3.38083e-17	1.80193e-15
Cycs	3096.82	1.22195	0.144927	8.43149	3.41301e-17	1.81134e-15
Rpl34	1022.15	-1.24778	0.147993	-8.43134	3.41726e-17	1.81134e-15
RLTR22_Mur:ERVK:LTR	2421.91	1.26573	0.150197	8.42714	3.54221e-17	1.87242e-15
RLTR13D5:ERVK:LTR	944.856	1.43237	0.169992	8.42615	3.5721e-17	1.88306e-15
Dlgap3	19311.8	-1.2659	0.150345	-8.41992	3.76727e-17	1.98054e-15
Cadm2	20741.2	1.06266	0.126217	8.41928	3.78809e-17	1.98607e-15
Snx21	1005.17	-1.25995	0.14968	-8.41766	3.84081e-17	2.00825e-15
St6gal2	4766.62	1.12121	0.133233	8.4154	3.91553e-17	2.04179e-15
Tafa5	3511.87	-1.11666	0.1327	-8.41486	3.93354e-17	2.04565e-15
Aarsd1	655.51	-1.55473	0.1848	-8.41305	3.99496e-17	2.06877e-15
Arhgdia	7923.36	-0.956049	0.113643	-8.41273	4.0057e-17	2.06877e-15
Frs3	654.472	-1.36294	0.162012	-8.4126	4.01016e-17	2.06877e-15
Nudt4	4079.58	1.16722	0.138805	8.40903	4.13399e-17	2.12696e-15
Slc4a3	7244.67	-1.07316	0.127639	-8.40774	4.17988e-17	2.14486e-15
Atp5g2	738.279	-1.44138	0.171512	-8.40395	4.31689e-17	2.20928e-15
Ube2o	6792.96	-0.970176	0.115464	-8.40245	4.37262e-17	2.22718e-15
MYSERV-int:ERVK:LTR	3208.34	1.31329	0.1563	8.40239	4.37495e-17	2.22718e-15
Rpl23a	3561.57	-0.870456	0.103626	-8.39997	4.46587e-17	2.26749e-15
Tbcb	956.34	-1.58352	0.188591	-8.39661	4.59571e-17	2.32681e-15
Charlie15b:hAT-Charlie:DNA	829.422	1.35696	0.161614	8.39632	4.60683e-17	2.32681e-15
RMER30:hAT-Charlie:DNA	9142.14	1.06225	0.126531	8.39516	4.65255e-17	2.34377e-15
Gm48551	304.203	-1.96306	0.23418	-8.38273	5.17155e-17	2.59844e-15
Arthur1C:hAT-Tip100:DNA	407.201	1.84093	0.219668	8.3805	5.27016e-17	2.6411e-15
Rpl23	1143.84	-1.15739	0.138169	-8.37665	5.44568e-17	2.72199e-15
RLTR21:ERVK:LTR	2309.65	1.18497	0.141533	8.37236	5.64741e-17	2.81553e-15
RLTR42:ERVK:LTR	724.539	1.58344	0.189144	8.37161	5.6836e-17	2.82627e-15
Lzts2	1203.95	-1.15971	0.13856	-8.36977	5.77288e-17	2.86329e-15
Pcbp4	4530.7	-1.2247	0.146366	-8.36738	5.89125e-17	2.91451e-15
L2c:L2:LINE	53634.7	0.974558	0.116495	8.36568	5.97682e-17	2.94928e-15
Gsk3b	16335.6	1.10596	0.132322	8.35807	6.37514e-17	3.13781e-15
Exoc5	1987.6	1.0969	0.131249	8.35737	6.41327e-17	3.14854e-15
L2d:L2:LINE	13345.9	1.0152	0.121698	8.342	7.30423e-17	3.57685e-15
MER90:ERV1:LTR	1332.16	1.39749	0.167584	8.33907	7.48799e-17	3.65755e-15
Scand1	620.453	-2.0096	0.241008	-8.33831	7.53626e-17	3.67183e-15
Ppp4r3b	1763.27	1.11387	0.133634	8.33523	7.73446e-17	3.75891e-15
Cox5b	3267.14	-0.987539	0.118532	-8.33143	7.98689e-17	3.87183e-15
Manea	1630.92	1.31954	0.158401	8.3304	8.05685e-17	3.89596e-15
Sema6b	5621.76	-1.23397	0.148149	-8.32924	8.13601e-17	3.92441e-15
Necab1	5075.7	1.10052	0.13216	8.32719	8.2786e-17	3.98323e-15
Ptp4a1	4631.11	1.14079	0.13707	8.32264	8.60263e-17	4.12883e-15
Larp4	2400.81	1.1272	0.135465	8.32096	8.72549e-17	4.17741e-15
Gdap1l1	1758.04	-1.16025	0.13949	-8.3178	8.96128e-17	4.27968e-15
Aqp4	2865.66	1.13458	0.13643	8.31623	9.08029e-17	4.32581e-15
Cox6c	2130.36	-1.25966	0.151502	-8.31448	9.21538e-17	4.37935e-15
Rps17	2386.14	-1.05085	0.126418	-8.3125	9.37075e-17	4.44224e-15
Ddx54	1302.1	-1.32152	0.158999	-8.31145	9.45357e-17	4.47052e-15
Dctn2	5660.43	-0.889816	0.1071	-8.30825	9.71262e-17	4.58179e-15
Apbb1	13315.8	-0.924599	0.111293	-8.3078	9.74889e-17	4.58768e-15
RLTR13D3A1:ERVK:LTR	1057.03	1.36705	0.164582	8.3062	9.88172e-17	4.62847e-15
Eif5	7170.11	1.15512	0.139067	8.30618	9.88354e-17	4.62847e-15
Pabpn1	2576.59	-1.00279	0.12077	-8.30329	1.01268e-16	4.72031e-15
Dctn1	14210.4	-0.885858	0.106688	-8.30327	1.01286e-16	4.72031e-15
Ppig	2409.92	1.24282	0.149712	8.30139	1.02903e-16	4.78414e-15
Ckb	31602	-0.906056	0.109205	-8.29687	1.06891e-16	4.95758e-15
Mlip	9296.17	1.07694	0.129813	8.29605	1.07632e-16	4.97998e-15
Lhfpl4	3447.64	-1.06702	0.128668	-8.29285	1.10565e-16	5.10169e-15
Thop1	1307.83	-1.26987	0.153133	-8.29261	1.10791e-16	5.10169e-15
Atp5d	4717.41	-1.11046	0.133932	-8.29121	1.12106e-16	5.14934e-15
Luc7l2	7825.89	0.999042	0.120498	8.29094	1.1236e-16	5.14934e-15
Zbtb6	742.291	1.39479	0.168304	8.28733	1.15822e-16	5.29541e-15
Psmd2	4614.8	-0.856546	0.103446	-8.28009	1.23078e-16	5.60952e-15
Dok6	5658.55	1.19745	0.144622	8.27991	1.23273e-16	5.60952e-15
Rtn4	19911.3	0.997946	0.12056	8.27757	1.25716e-16	5.70307e-15
Psma7	1192.88	-1.09898	0.132769	-8.27737	1.2592e-16	5.70307e-15
Plekhm2	4531.16	-0.953221	0.115287	-8.26823	1.35966e-16	6.13878e-15
MER126:DNA:DNA	877.852	1.29731	0.156906	8.26804	1.36177e-16	6.13878e-15
Rab11fip4	5551.65	-1.21708	0.147209	-8.2677	1.36573e-16	6.14229e-15
Pycr2	374.149	-1.74009	0.210549	-8.26454	1.40239e-16	6.29251e-15
Ppp3cb	10212.6	1.04044	0.12591	8.26336	1.41623e-16	6.33984e-15
Ccnh	1197.91	1.42135	0.172016	8.26293	1.42142e-16	6.34836e-15
Nrxn2	18968.2	-1.2647	0.153089	-8.26118	1.44242e-16	6.42725e-15
6820431F20Rik	2562.89	1.13908	0.137888	8.2609	1.4458e-16	6.4275e-15
Bmi1	2155.58	1.22259	0.148032	8.25898	1.46928e-16	6.51685e-15
Myo18a	8778.89	-0.954168	0.115542	-8.25821	1.47876e-16	6.54385e-15
L1MC:L1:LINE	6002.55	1.10916	0.134316	8.25788	1.48281e-16	6.54674e-15
Gpbp1	2690.9	1.16781	0.141477	8.2544	1.52661e-16	6.72476e-15
Ccdc124	1174.93	-1.4116	0.171042	-8.25294	1.54546e-16	6.78359e-15
Znhit2	645.404	-1.47445	0.17866	-8.25282	1.547e-16	6.78359e-15
RLTR13B3:ERVK:LTR	1811.71	1.31278	0.159076	8.25253	1.55074e-16	6.78459e-15
Mospd2	629.118	1.23842	0.150105	8.25034	1.57939e-16	6.8859e-15
Tmem191c	1045.19	-1.73155	0.209879	-8.25022	1.58104e-16	6.8859e-15
L4_C_Mam:RTE-X:LINE	2255.88	1.19127	0.144439	8.24759	1.61624e-16	7.02334e-15
Fbxl15	373.21	-2.00806	0.243589	-8.24364	1.67043e-16	7.24252e-15
Sod1	2337.33	-1.03832	0.125987	-8.2415	1.70066e-16	7.35706e-15
Omg	5260.14	1.05692	0.128269	8.23988	1.72382e-16	7.4406e-15
Rps23	1758.43	-1.30674	0.158613	-8.23859	1.74256e-16	7.50468e-15
Camkmt	842.211	1.29123	0.156748	8.23759	1.75712e-16	7.55055e-15
Eps15	8308.57	1.0447	0.126845	8.23602	1.78028e-16	7.63304e-15
Edil3	7800.45	1.08701	0.13205	8.23185	1.84349e-16	7.88652e-15
Dmxl1	6376.46	1.04564	0.127071	8.22878	1.89122e-16	8.07285e-15
Ak1	2754.8	-1.12709	0.136996	-8.22717	1.91684e-16	8.16412e-15
Ubn2	7120.42	0.995516	0.121045	8.22437	1.96218e-16	8.33884e-15
Tut4	2563.6	1.04049	0.126534	8.22301	1.98464e-16	8.40065e-15
Camkk1	4234.8	-1.23146	0.149758	-8.22296	1.98543e-16	8.40065e-15
Vti1b	1483.63	-1.16279	0.141448	-8.22059	2.02499e-16	8.54925e-15
Tmem179	2509.29	-1.11715	0.135926	-8.21881	2.05538e-16	8.65862e-15
Shoc2	2768.7	1.08271	0.131745	8.21824	2.06517e-16	8.68051e-15
H2bc18	474.21	-1.57372	0.191497	-8.21798	2.06957e-16	8.68051e-15
Gskip	813.398	1.10408	0.134382	8.21598	2.10438e-16	8.80737e-15
Ppp1r37	4971.87	-1.20969	0.147252	-8.21507	2.12034e-16	8.85496e-15
Mdh2	5929.29	-1.06395	0.129618	-8.2084	2.24159e-16	9.34108e-15
Gm42517	992.235	-1.28182	0.156219	-8.20528	2.30059e-16	9.56628e-15
Otud6b	1697.33	1.26048	0.153746	8.19847	2.43461e-16	1.01018e-14
Charlie1a:hAT-Charlie:DNA	10603.1	1.02197	0.124661	8.19793	2.44567e-16	1.01259e-14
Sgk3	706.387	1.16056	0.141647	8.19334	2.54069e-16	1.04968e-14
Charlie4:hAT-Charlie:DNA	1210.71	1.27847	0.156112	8.18944	2.62437e-16	1.08193e-14
L1MA7:L1:LINE	7594.8	1.1142	0.136075	8.18812	2.65333e-16	1.09154e-14
MER33:hAT-Charlie:DNA	6458.91	1.20196	0.146854	8.18472	2.72941e-16	1.12045e-14
Gpm6a	33346.2	1.0743	0.131279	8.18334	2.76075e-16	1.13091e-14
Tigger14a:TcMar-Tigger:DNA	933.786	1.44325	0.176399	8.18174	2.79771e-16	1.14362e-14
Rpl7a	3352.94	-1.09224	0.133508	-8.18107	2.81344e-16	1.14762e-14
Tmem59	4061.33	1.0165	0.124282	8.17897	2.86287e-16	1.16532e-14
Fut9	9944.98	1.24024	0.151651	8.17824	2.8803e-16	1.16995e-14
Nr2f6	754.428	-1.41945	0.173725	-8.1707	3.06604e-16	1.24278e-14
RLTR1C:ERV1:LTR	1681.2	1.25221	0.153358	8.16531	3.20608e-16	1.29682e-14
Lin7a	3657.41	1.07555	0.131733	8.1646	3.22496e-16	1.30173e-14
Cnot4	3499.8	1.06929	0.130987	8.16333	3.25925e-16	1.31282e-14
Ube2b	3962.49	1.06145	0.130074	8.16038	3.33977e-16	1.34245e-14
Charlie1b:hAT-Charlie:DNA	2396.96	1.15391	0.14152	8.15368	3.53001e-16	1.41597e-14
MYSERV16_I:ERVK:LTR	1953.97	1.29228	0.158525	8.15187	3.58333e-16	1.43437e-14
Tceal3	1715.93	-1.08727	0.133396	-8.15069	3.61856e-16	1.4448e-14
Rps9	1336.43	-1.48274	0.18192	-8.1505	3.62435e-16	1.4448e-14
Cdkn2d	552.879	-1.6308	0.2001	-8.14989	3.64255e-16	1.44776e-14
Epm2aip1	6319.85	1.11289	0.136555	8.14975	3.64679e-16	1.44776e-14
Nme2	379.394	-2.12443	0.260778	-8.14653	3.74516e-16	1.48376e-14
Ssbp4	3559.64	-1.17897	0.14475	-8.1449	3.79609e-16	1.50086e-14
E4f1	979.101	-1.26407	0.155267	-8.14127	3.91155e-16	1.54334e-14
Med14	6204.86	0.967057	0.118793	8.1407	3.93009e-16	1.54749e-14
Arhgap39	4065.47	-0.927898	0.114018	-8.13818	4.01275e-16	1.57682e-14
Nufip2	4652.45	0.979683	0.120395	8.13724	4.04401e-16	1.58588e-14
Smarcad1	1535.04	1.19916	0.147412	8.13474	4.12823e-16	1.61562e-14
Asphd1	634.564	-1.50598	0.185285	-8.12793	4.36693e-16	1.70558e-14
Apba2	7760.01	-0.964717	0.118717	-8.12618	4.43038e-16	1.72686e-14
Slc30a4	3453.46	1.04513	0.12865	8.12388	4.51529e-16	1.75641e-14
Rtn2	2513.45	-0.954562	0.117545	-8.1208	4.63132e-16	1.79792e-14
Bok	778.475	-1.5553	0.191639	-8.11577	4.82726e-16	1.87022e-14
Rn7sk	1.34734e+06	-1.03484	0.127554	-8.11296	4.94007e-16	1.9101e-14
Zfp523	3125.54	-1.10132	0.135795	-8.11022	5.05289e-16	1.94738e-14
Hsbp1	4915.77	1.00271	0.123637	8.11013	5.05668e-16	1.94738e-14
Rps27a	629.636	-1.34649	0.16606	-8.1085	5.12501e-16	1.96976e-14
Gpsm1	1266.89	-1.24889	0.15406	-8.10651	5.20954e-16	1.99827e-14
RLTR40:ERVK:LTR	3740.83	1.19853	0.147891	8.10414	5.31212e-16	2.03357e-14
Stx4a	454.703	-1.85705	0.229223	-8.10151	5.42824e-16	2.07391e-14
MURVY-LTR:ERV1:LTR	1404.96	1.2027	0.148464	8.10098	5.45167e-16	2.07875e-14
Charlie2a:hAT-Charlie:DNA	1333.89	1.2807	0.158129	8.09913	5.5353e-16	2.10647e-14
Fcsk	745.174	-1.24962	0.154345	-8.09631	5.66506e-16	2.15161e-14
Uprt	904.882	1.25762	0.155358	8.09496	5.72825e-16	2.17133e-14
Cbll1	1399.4	1.27722	0.157794	8.0942	5.76398e-16	2.18059e-14
Pcyt2	1677.05	-1.12084	0.138488	-8.09343	5.80094e-16	2.19028e-14
Gm20199	367.889	1.73341	0.214241	8.09093	5.9211e-16	2.23128e-14
Charlie2b:hAT-Charlie:DNA	2325.5	1.19653	0.147889	8.09067	5.93355e-16	2.23161e-14
Charlie9:hAT-Charlie:DNA	860.852	1.41705	0.175171	8.08948	5.99206e-16	2.24924e-14
RLTR30E_MM:ERV1:LTR	964.443	1.09346	0.135185	8.08858	6.03622e-16	2.26141e-14
Akap7	1629.76	1.22209	0.151228	8.0811	6.41834e-16	2.39991e-14
MT2B1:ERVL:LTR	12764.6	0.926585	0.114688	8.07919	6.5199e-16	2.43317e-14
Rpl35a	1173.21	-1.12802	0.13964	-8.07804	6.58165e-16	2.45147e-14
U2surp	4188.79	1.08664	0.134556	8.07578	6.70487e-16	2.49256e-14
X9b_DNA:TcMar-Tigger:DNA	757.212	1.37663	0.170503	8.07393	6.80684e-16	2.5256e-14
L1MdV_II:L1:LINE	25115.2	0.963221	0.119334	8.07166	6.93485e-16	2.56816e-14
Hdgfl3	4416.2	1.09327	0.135481	8.0695	7.05893e-16	2.6091e-14
Dzip3	3857.9	1.087	0.134802	8.06368	7.40314e-16	2.73109e-14
Clip2	5712.24	-1.0436	0.129436	-8.06271	7.46239e-16	2.7477e-14
Rit2	2162.68	1.06318	0.13188	8.06177	7.51966e-16	2.76351e-14
Usp9x	20820.3	0.938429	0.116451	8.05857	7.71941e-16	2.83153e-14
2610002M06Rik	2348.86	1.08301	0.134421	8.05687	7.82704e-16	2.86556e-14
Arpp19	10809.8	1.17912	0.146628	8.04157	8.86921e-16	3.24096e-14
Slc39a7	1500.87	-1.27926	0.159117	-8.0397	9.006e-16	3.28472e-14
Ppt1	2703.83	1.00587	0.125191	8.03466	9.38402e-16	3.41614e-14
Gm33989	1597.75	1.25152	0.155779	8.03391	9.44127e-16	3.43051e-14
Neurl1a	7292.24	-1.07178	0.133444	-8.03168	9.61468e-16	3.48695e-14
Atp13a3	3516.94	1.0045	0.125105	8.02923	9.8085e-16	3.54475e-14
Adam11	4865.61	-1.04497	0.130146	-8.0292	9.8108e-16	3.54475e-14
Eif4a3	650.674	-1.44617	0.180201	-8.02533	1.01251e-15	3.65149e-14
Kcnj9	5387.56	-0.985935	0.12288	-8.02356	1.02726e-15	3.69777e-14
Rell2	3817.9	-1.17434	0.146402	-8.02134	1.04597e-15	3.75655e-14
Slc9a7	4422.36	1.12276	0.139974	8.02116	1.04749e-15	3.75655e-14
Kpna1	5579.69	0.914362	0.114039	8.01797	1.0751e-15	3.84347e-14
Cpe	35941.4	-0.898561	0.112069	-8.0179	1.07571e-15	3.84347e-14
Charlie20a:hAT-Charlie:DNA	696.313	1.23625	0.154199	8.01723	1.08159e-15	3.85734e-14
Spns1	1367.82	-1.12464	0.140524	-8.00314	1.21288e-15	4.31151e-14
Psap	50179.8	-0.7491	0.0936014	-8.00308	1.21341e-15	4.31151e-14
ID_B1:B4:SINE	769792	-1.06347	0.132888	-8.00275	1.21669e-15	4.31522e-14
Ly6c1	1195.63	1.12622	0.140745	8.00185	1.22559e-15	4.33465e-14
Tmem151b	6645.23	-0.935337	0.116894	-8.0016	1.22808e-15	4.33465e-14
Eutr2B:MULE-MuDR:DNA	373.552	1.84539	0.23063	8.00152	1.22891e-15	4.33465e-14
Rundc3a	9704.43	-0.919938	0.114983	-8.00066	1.23753e-15	4.35709e-14
Snca	2174.45	-1.25255	0.156596	-7.99857	1.25877e-15	4.4238e-14
Crebrf	4388.56	0.96029	0.120099	7.99579	1.28747e-15	4.51645e-14
BLACKJACK:hAT-Blackjack:DNA	1645.37	1.27252	0.159182	7.99414	1.30486e-15	4.56913e-14
Rpl28	3827.51	-0.978176	0.122369	-7.99367	1.30981e-15	4.57815e-14
Ip6k2	1038.43	-1.25529	0.157056	-7.9926	1.32123e-15	4.60972e-14
Rpl36al	459.27	-1.57447	0.197038	-7.9907	1.3418e-15	4.67304e-14
Sptbn2	42277.2	-0.953711	0.119367	-7.98973	1.35233e-15	4.70124e-14
Pcdhb18	882.302	1.26397	0.158217	7.98884	1.36217e-15	4.72692e-14
Rac1	8853	1.16128	0.145396	7.98699	1.38269e-15	4.7895e-14
Hapln1	634.197	1.35446	0.169678	7.98253	1.43368e-15	4.95723e-14
Lysmd3	329.929	1.63912	0.205398	7.98022	1.46075e-15	5.04179e-14
A330076H08Rik	1021.88	1.45639	0.182574	7.97702	1.49907e-15	5.16485e-14
X15_LINE:L2:LINE	883.394	1.55055	0.194392	7.97643	1.50624e-15	5.1803e-14
Mtpn	11266.8	0.99962	0.125357	7.97418	1.53402e-15	5.26644e-14
Stxbp6	3811.92	1.20036	0.150566	7.97233	1.55708e-15	5.3361e-14
Adprh	1439.89	-1.34409	0.168609	-7.97166	1.56555e-15	5.35563e-14
L1M5:L1:LINE	25024.7	1.09172	0.137055	7.96556	1.64472e-15	5.6165e-14
RLTR19B:ERVK:LTR	488.157	1.41808	0.178095	7.96248	1.68627e-15	5.74821e-14
Rab21	1971.71	1.12091	0.140814	7.96021	1.7175e-15	5.83587e-14
ERVB4_1B-I_MM:ERVK:LTR	574.093	1.47583	0.185402	7.96017	1.71803e-15	5.83587e-14
ERVB4_1C-LTR_Mm:ERVK:LTR	992.036	1.25656	0.157903	7.95778	1.75155e-15	5.93413e-14
Sub1	3781.7	1.08654	0.13654	7.95767	1.75311e-15	5.93413e-14
RLTR42-int:ERVK:LTR	3590.23	1.0661	0.134023	7.95464	1.79654e-15	6.07049e-14
Scai	4583.71	1.09826	0.138096	7.95285	1.82262e-15	6.14146e-14
Wdr83os	1204.98	0.93142	0.117119	7.95277	1.82391e-15	6.14146e-14
4930447C04Rik	458.69	1.70797	0.214798	7.95154	1.84211e-15	6.19192e-14
MLTR73:ERV1:LTR	1539.07	1.03594	0.130299	7.95049	1.85768e-15	6.23341e-14
L1MdMus_II:L1:LINE	28813.7	0.845673	0.106375	7.94989	1.8667e-15	6.2528e-14
Ddx23	2437.77	-0.910858	0.11462	-7.94674	1.91482e-15	6.40288e-14
Grik5	10583.5	-1.0581	0.133157	-7.94624	1.92261e-15	6.41779e-14
Sh2b1	2959.91	-0.97612	0.122868	-7.94445	1.95057e-15	6.49989e-14
Sf3b2	4726.55	-0.951903	0.119845	-7.94279	1.97687e-15	6.57618e-14
MLTR18C_MM:ERVK:LTR	1082.69	1.12404	0.141562	7.94032	2.01664e-15	6.69691e-14
Mrps24	487.245	-1.74212	0.219492	-7.93704	2.07059e-15	6.86425e-14
Ube2j1	4869.69	1.00113	0.126172	7.93465	2.11082e-15	6.98561e-14
Tnk2	11140.1	-1.00866	0.127162	-7.93205	2.15564e-15	7.11287e-14
LTR72_RN:ERV1:LTR	1433.53	1.20486	0.151899	7.93199	2.15664e-15	7.11287e-14
Col6a4	208.092	-2.84592	0.358879	-7.93003	2.19101e-15	7.21389e-14
Znhit1	494.106	-1.819	0.229426	-7.92847	2.21867e-15	7.29249e-14
Svop	6368.64	-0.969025	0.12225	-7.92656	2.25302e-15	7.39283e-14
Haghl	1124.5	-1.31349	0.165714	-7.92623	2.25892e-15	7.39959e-14
MamGypsy2-I:Gypsy:LTR	765.32	1.21727	0.153604	7.9247	2.2869e-15	7.47857e-14
Vps37a	2657.68	1.0647	0.134391	7.92245	2.32882e-15	7.60276e-14
RLTR51B_Mm:ERVK:LTR	2033.32	1.06389	0.1343	7.92175	2.34182e-15	7.63045e-14
Ccdc9	676.062	-1.5596	0.196881	-7.92157	2.34521e-15	7.63045e-14
Charlie25:hAT-Charlie:DNA	1057.5	1.18038	0.149021	7.92085	2.35884e-15	7.66186e-14
Mpv17l	2043.76	1.07966	0.136361	7.91766	2.42022e-15	7.84802e-14
L1Lx_IV:L1:LINE	34596.9	0.941048	0.118875	7.9163	2.44687e-15	7.92112e-14
Rif1	1924.98	1.15636	0.146081	7.91589	2.45489e-15	7.93377e-14
Vps29	2406.57	1.21506	0.153551	7.91307	2.51111e-15	8.1019e-14
Ubxn2b	2425.14	1.16512	0.147268	7.91155	2.54208e-15	8.18812e-14
Ubxn1	557.819	-1.35059	0.170771	-7.90879	2.59907e-15	8.35773e-14
Fsd1l	1451.56	1.20203	0.151991	7.90853	2.60455e-15	8.36143e-14
Rps6ka3	3640.29	1.09814	0.138872	7.90755	2.625e-15	8.41309e-14
Nlgn2	15787.4	-0.988621	0.125043	-7.90626	2.65242e-15	8.46933e-14
Acer3	714.746	1.31521	0.166353	7.90615	2.65478e-15	8.46933e-14
Zyg11b	13106.7	0.924343	0.116915	7.9061	2.65572e-15	8.46933e-14
Gabrb1	11744	1.00108	0.126625	7.90587	2.66077e-15	8.47145e-14
Cep170b	22180.1	-0.938513	0.118746	-7.90355	2.71062e-15	8.61592e-14
Tmed5	748.98	1.21364	0.153567	7.903	2.72271e-15	8.63929e-14
Tfip11	1594.3	-1.29477	0.163837	-7.90281	2.72692e-15	8.63929e-14
Atl2	2135.56	0.925819	0.117159	7.90222	2.73978e-15	8.66579e-14
Cttn	2813.74	-0.898522	0.113721	-7.90112	2.76398e-15	8.72802e-14
L1MA6:L1:LINE	13968.5	1.10173	0.139495	7.898	2.83406e-15	8.93471e-14
MER46C:TcMar-Tigger:DNA	2683.19	1.09965	0.139271	7.89578	2.88494e-15	9.08027e-14
Orc4	1594	1.3921	0.176315	7.89554	2.89065e-15	9.08344e-14
Lsm7	190.064	-2.66812	0.338058	-7.89248	2.96234e-15	9.29355e-14
Zfp945	677.53	1.24434	0.157704	7.89037	3.01289e-15	9.4368e-14
Sumo1	1621.25	1.27274	0.161356	7.8878	3.07551e-15	9.61731e-14
MER63C:hAT-Tip100:DNA	980.73	1.24188	0.157549	7.88251	3.20858e-15	1.00172e-13
Camk4	15597.2	0.966886	0.122682	7.88126	3.24107e-15	1.01023e-13
Aurkaip1	755.773	-1.50453	0.191053	-7.87495	3.40872e-15	1.06077e-13
Usf1	964.188	-1.30259	0.165601	-7.86587	3.66539e-15	1.13881e-13
Bax	407.388	-1.61278	0.205102	-7.86331	3.74101e-15	1.16043e-13
Tab3	1570.48	1.09795	0.139704	7.85906	3.87016e-15	1.19857e-13
Fam131a	6081.26	-1.1898	0.151426	-7.85733	3.92412e-15	1.21333e-13
L2-2_Mam:L2:LINE	789.531	1.30387	0.166019	7.85377	4.03711e-15	1.24627e-13
Tmbim6	7041.34	-0.793213	0.101001	-7.85352	4.04512e-15	1.24675e-13
Arl8b	6653.72	0.858968	0.109433	7.84923	4.18614e-15	1.28816e-13
Fbxl18	1572	-1.15588	0.147265	-7.84897	4.19458e-15	1.2887e-13
Nkrf	1494.91	1.06321	0.135492	7.84706	4.25912e-15	1.30644e-13
Zfp638	4847.37	1.02733	0.130926	7.84666	4.27256e-15	1.30795e-13
AI504432	1630.78	1.28776	0.164118	7.84652	4.27757e-15	1.30795e-13
C1galt1	512.971	1.37864	0.175779	7.84303	4.39798e-15	1.34264e-13
Xylt2	788.303	-1.32975	0.169566	-7.84211	4.43053e-15	1.35044e-13
Zfp316	1560.95	-1.1564	0.147481	-7.84101	4.46943e-15	1.36015e-13
Map2k2	2025.79	-1.06714	0.136139	-7.83861	4.55558e-15	1.38418e-13
Polr2e	521.902	-1.61133	0.205583	-7.83788	4.58223e-15	1.39009e-13
Glrb	7322.42	1.03296	0.13182	7.83609	4.64796e-15	1.40781e-13
Cul4b	1909.21	1.12584	0.14369	7.8352	4.68102e-15	1.41561e-13
Katnbl1	508.374	1.63348	0.208596	7.83085	4.84566e-15	1.4631e-13
Zeb2	12840.4	1.03065	0.13164	7.82932	4.90524e-15	1.47878e-13
Rpl41	5339.74	-0.875011	0.111859	-7.82246	5.18001e-15	1.55918e-13
Rab11fip5	5304.34	-1.015	0.129781	-7.82092	5.24384e-15	1.57593e-13
Nfat5	10888	0.882875	0.112942	7.81709	5.40587e-15	1.6221e-13
L1Lx_II:L1:LINE	20407.9	0.926849	0.118602	7.81477	5.5065e-15	1.64973e-13
Borcs6	525.732	-1.58614	0.202991	-7.81384	5.54706e-15	1.6593e-13
L1M4:L1:LINE	21277.8	0.962568	0.12332	7.80546	5.92849e-15	1.77065e-13
Eef1g	3584.9	-0.931578	0.119359	-7.80481	5.95931e-15	1.77711e-13
Ubtf	3151.79	-0.92221	0.118171	-7.80403	5.99623e-15	1.78536e-13
Dpp8	10017.3	0.884134	0.113325	7.80177	6.10429e-15	1.81473e-13
Cygb	1198.21	-1.22588	0.157135	-7.80143	6.12077e-15	1.81683e-13
Zfp280c	1379.34	1.28519	0.164746	7.80101	6.1413e-15	1.82013e-13
MRLTR33:ERVK:LTR	778.4	1.32587	0.169983	7.80001	6.19023e-15	1.83181e-13
Ctdspl2	1665.45	1.25053	0.160351	7.79868	6.25585e-15	1.8484e-13
Zfp651	3282.3	-0.90812	0.116469	-7.79711	6.33426e-15	1.8687e-13
Ndufs2	2722.8	-0.943946	0.121101	-7.79468	6.45732e-15	1.9021e-13
MER94:hAT-Blackjack:DNA	1649.2	1.10902	0.142288	7.79416	6.48394e-15	1.90703e-13
Chmp1a	1500.72	-0.991513	0.127223	-7.79349	6.51828e-15	1.91421e-13
Charlie5:hAT-Charlie:DNA	3545.52	1.15698	0.148485	7.7919	6.6009e-15	1.93373e-13
Aatk	12518.2	-0.940558	0.120711	-7.79183	6.60478e-15	1.93373e-13
Dtnbp1	1018.32	-1.17373	0.150677	-7.78969	6.71719e-15	1.96366e-13
Otud7a	2376.53	-0.859601	0.110381	-7.78757	6.8311e-15	1.99394e-13
Dennd5b	8260.95	0.834203	0.107142	7.78597	6.91814e-15	2.01629e-13
Cd2ap	1553.06	1.12473	0.144461	7.78564	6.93588e-15	2.01841e-13
Tab2	3930.87	1.0056	0.129175	7.78481	6.98184e-15	2.02797e-13
Gmfb	3846.07	1.06503	0.136811	7.78467	6.98972e-15	2.02797e-13
Mllt11	8671.6	0.944891	0.121438	7.78082	7.20581e-15	2.08752e-13
Gm20172	295.077	1.84624	0.2373	7.78018	7.24225e-15	2.09493e-13
Taf9	1969.25	1.14486	0.147167	7.77936	7.28912e-15	2.10363e-13
Ptprz1	10904.9	0.858211	0.11032	7.77928	7.29411e-15	2.10363e-13
Prmt7	1048.89	-1.02276	0.131501	-7.77759	7.39202e-15	2.12726e-13
Kras	3660.94	1.1645	0.149728	7.77748	7.3981e-15	2.12726e-13
Csnk1g2	4764.23	-0.967044	0.124346	-7.77707	7.42258e-15	2.12844e-13
L1ME4c:L1:LINE	2096.98	1.31341	0.168883	7.77704	7.42427e-15	2.12844e-13
Tigger17d:TcMar-Tigger:DNA	1046.22	1.32715	0.170674	7.7759	7.49152e-15	2.14453e-13
Rpl22	1097.44	-1.0612	0.136488	-7.77507	7.54033e-15	2.15531e-13
Slc8a2	16306.8	-0.839885	0.108036	-7.7741	7.59863e-15	2.16876e-13
Rpl18	540.07	-1.81068	0.23292	-7.77381	7.61596e-15	2.17049e-13
Pcmtd1	3476.49	1.20372	0.154877	7.77211	7.71892e-15	2.19659e-13
Camk2n1	59370.8	0.761277	0.0979794	7.76977	7.86275e-15	2.23423e-13
Vwa5b2	4126.84	-1.06027	0.136495	-7.76784	7.98387e-15	2.26531e-13
Clcn2	2298.66	-1.14427	0.147333	-7.76653	8.06648e-15	2.28538e-13
Gabra1	16709.7	0.982769	0.126588	7.76354	8.25903e-15	2.33651e-13
RLTR14:ERV1:LTR	2981.65	1.04214	0.134242	7.76318	8.28283e-15	2.33844e-13
Scrib	1515.45	-1.19534	0.153978	-7.76306	8.29011e-15	2.33844e-13
Mblac2	1144.77	1.00366	0.129441	7.75382	8.91677e-15	2.51153e-13
RLTR13B1:ERVK:LTR	1244.76	1.11893	0.144318	7.75325	8.95702e-15	2.51908e-13
Zbed6	3374.81	0.929968	0.11995	7.75299	8.97566e-15	2.51908e-13
Ccdc66	661.36	1.15081	0.148437	7.75289	8.98274e-15	2.51908e-13
Dpy19l4	1658.57	1.10378	0.142385	7.75207	9.04041e-15	2.53158e-13
Arf5	2041.49	-0.936629	0.12083	-7.75164	9.07155e-15	2.53662e-13
Tmem198	1894.51	-1.32559	0.171034	-7.75047	9.15551e-15	2.55425e-13
Rps7	3603.72	-0.837733	0.108089	-7.75039	9.1611e-15	2.55425e-13
Rbm26	3858.88	0.950162	0.122624	7.74856	9.29417e-15	2.58761e-13
Bzw1	4516.96	1.14236	0.14749	7.74537	9.5302e-15	2.64951e-13
Lin7b	881.647	-1.35484	0.175026	-7.7408	9.8795e-15	2.74206e-13
Ogdhl	4418.09	-0.986268	0.127414	-7.74064	9.89155e-15	2.74206e-13
Ndufa2	714.551	-1.4576	0.188349	-7.73883	1.00336e-14	2.77585e-13
Gabrb3	12058.3	0.901791	0.116532	7.73855	1.00558e-14	2.77585e-13
Ptpru	1966.25	-1.14941	0.148531	-7.73854	1.00566e-14	2.77585e-13
Slc30a3	5843.3	-1.15819	0.14969	-7.73722	1.01615e-14	2.8008e-13
Lamp2	2913.4	1.01024	0.13059	7.73599	1.02602e-14	2.82398e-13
Hook3	5412.4	1.02064	0.131986	7.73291	1.05113e-14	2.88895e-13
Reps2	10059.8	1.03204	0.133472	7.73228	1.05641e-14	2.89933e-13
Tnrc18	9080.75	-0.913485	0.118154	-7.73132	1.06435e-14	2.91296e-13
L1MA8:L1:LINE	8206.41	1.14964	0.148699	7.73132	1.06439e-14	2.91296e-13
Uba6	1298.68	1.21347	0.156968	7.73072	1.06938e-14	2.92246e-13
Atp5g1	2039.23	-0.974059	0.126069	-7.72639	1.10643e-14	3.01945e-13
MER89:ERV1:LTR	1188.1	1.08153	0.140057	7.72208	1.14448e-14	3.11887e-13
Brwd3	1110.78	1.18938	0.15404	7.72124	1.15203e-14	3.13501e-13
Trim11	704.867	-1.20676	0.156296	-7.72099	1.15426e-14	3.13667e-13
Trmt112	458.458	-1.65162	0.213922	-7.72067	1.15719e-14	3.1402e-13
Thoc1	925.805	1.28418	0.166382	7.71826	1.17926e-14	3.19559e-13
Fzd3	10888	0.872431	0.113043	7.7177	1.18451e-14	3.20532e-13
Zfp219	924.388	-1.40685	0.18234	-7.71552	1.20489e-14	3.25592e-13
Med13	7016.85	0.89389	0.115893	7.71304	1.22852e-14	3.31403e-13
Usp45	2406.13	1.17854	0.152801	7.71291	1.22984e-14	3.31403e-13
8430431K14Rik	267.537	1.60933	0.208738	7.7098	1.26014e-14	3.39096e-13
Rab11a	3668.24	1.12217	0.145556	7.7095	1.26313e-14	3.39427e-13
Ppp4r3a	1732.47	1.14511	0.148555	7.70829	1.27518e-14	3.42187e-13
Itm2c	15758.7	-0.901962	0.117036	-7.70672	1.29093e-14	3.45935e-13
Carmil2	2135.55	-1.20653	0.156563	-7.70637	1.2945e-14	3.46408e-13
Elmod1	8244.81	0.900428	0.116875	7.70417	1.31701e-14	3.51944e-13
L1ME4a:L1:LINE	2332.28	1.17671	0.152832	7.69935	1.36756e-14	3.64949e-13
Dcun1d4	5227.2	1.00314	0.130304	7.69847	1.37705e-14	3.66974e-13
Nova1	3098.98	1.12656	0.146391	7.69555	1.40887e-14	3.74934e-13
Lnpep	6745.82	0.979914	0.127362	7.69396	1.42654e-14	3.79114e-13
Tbc1d10b	2022.82	-0.834442	0.108503	-7.69047	1.4659e-14	3.89039e-13
Cenpb	4164.07	-1.16632	0.151688	-7.68894	1.48357e-14	3.92772e-13
Rny3	2353.45	-3.12194	0.406032	-7.6889	1.48404e-14	3.92772e-13
Tlr3	557.025	1.31234	0.17076	7.68528	1.52665e-14	4.03495e-13
Cdk9	1773.02	-1.07948	0.140475	-7.68454	1.5355e-14	4.05279e-13
Cyria	10193.9	0.963382	0.12538	7.6837	1.54563e-14	4.07397e-13
Fam8a1	3459.52	1.05557	0.137404	7.68227	1.56288e-14	4.11381e-13
L1MB8:L1:LINE	12285.8	0.901746	0.117387	7.68184	1.56817e-14	4.1176e-13
Gm1976	1850.13	1.07842	0.140386	7.68181	1.56859e-14	4.1176e-13
Pias2	3787.14	0.969865	0.126276	7.68053	1.58429e-14	4.15315e-13
Rpl17	2975.08	-0.94015	0.122429	-7.67914	1.60162e-14	4.1929e-13
L2b:L2:LINE	61514.9	0.820982	0.106951	7.67623	1.63838e-14	4.28333e-13
Acot7	4266.91	-0.979557	0.127614	-7.67596	1.64185e-14	4.28657e-13
Lin7c	1861.16	1.05419	0.137349	7.67528	1.65053e-14	4.30341e-13
LTR16C:ERVL:LTR	3479.86	0.86092	0.112188	7.67392	1.66814e-14	4.34347e-13
Cacna1g	5765.4	-1.01528	0.132329	-7.67244	1.68755e-14	4.38809e-13
Lx7:L1:LINE	50521.9	0.890756	0.116109	7.67173	1.6969e-14	4.40646e-13
Fbll1	737.652	-1.17765	0.15352	-7.67101	1.70646e-14	4.42534e-13
Med24	5014.41	-1.03468	0.134922	-7.66877	1.73653e-14	4.49359e-13
Ncor2	15588.5	-0.862678	0.112493	-7.6687	1.73744e-14	4.49359e-13
Zfp942	567.338	1.3874	0.18093	7.66816	1.74478e-14	4.50653e-13
RLTR22_Mus:ERVK:LTR	1363.21	1.31491	0.171496	7.66729	1.75669e-14	4.53124e-13
RLTR30D2_MM:ERV1:LTR	1667.97	1.0504	0.137014	7.66639	1.76905e-14	4.557e-13
Tasor	2327.96	1.03338	0.134817	7.66504	1.78773e-14	4.59899e-13
Nudc	1225.79	-1.14754	0.149716	-7.66476	1.7917e-14	4.60307e-13
Arhgef10l	2433.21	-1.23907	0.161689	-7.66327	1.81255e-14	4.65044e-13
Ccnc	997.933	1.39699	0.182341	7.6614	1.83913e-14	4.71237e-13
Plpp6	1742.68	1.03588	0.135241	7.65951	1.86641e-14	4.77592e-13
St6galnac6	3258.92	-0.949576	0.123995	-7.65821	1.88538e-14	4.81808e-13
Qk	13379.6	1.07567	0.140468	7.65775	1.89216e-14	4.82903e-13
Rab15	6953.68	-0.919394	0.120073	-7.65696	1.90393e-14	4.85262e-13
X5a_DNA:TcMar-Tigger:DNA	462.813	1.43163	0.186981	7.65657	1.90962e-14	4.86071e-13
Thoc2l	1867.09	1.03035	0.134591	7.65542	1.92677e-14	4.89792e-13
Gtf2f1	1304.2	-1.24346	0.162477	-7.65314	1.9613e-14	4.97913e-13
Syngr1	17686.3	-0.860002	0.112406	-7.65088	1.99613e-14	5.05624e-13
Lime1	1491.02	-1.12709	0.147317	-7.65083	1.99692e-14	5.05624e-13
Dynll1	5307.45	1.07639	0.140706	7.64989	2.01157e-14	5.08666e-13
Brf1	1169.54	-1.01465	0.132682	-7.64721	2.05382e-14	5.1867e-13
Zbtb17	1035.55	-1.07712	0.14086	-7.64676	2.06106e-14	5.19818e-13
Nagpa	347.872	-1.55573	0.203505	-7.64469	2.09445e-14	5.2755e-13
Ppp1r12c	2304.26	-1.06946	0.139923	-7.64321	2.11871e-14	5.32964e-13
MLT2B2:ERVL:LTR	3096.07	1.04112	0.136245	7.64154	2.14637e-14	5.3922e-13
Creb1	2474.17	0.989621	0.129527	7.64025	2.16803e-14	5.43952e-13
Zfp943	580.045	1.23222	0.161299	7.63936	2.18301e-14	5.46999e-13
Atp5a1	15341.6	-0.801309	0.104913	-7.63785	2.20878e-14	5.52739e-13
Pacsin3	480.201	-1.468	0.192224	-7.63691	2.22491e-14	5.55615e-13
Lx9:L1:LINE	81599.6	0.926532	0.121324	7.63685	2.22603e-14	5.55615e-13
Uqcr11	1028.51	-1.5055	0.197223	-7.6335	2.28473e-14	5.6953e-13
Calm1	118782	0.871684	0.114215	7.63199	2.31166e-14	5.75499e-13
Lmo4	12037.9	1.00406	0.131574	7.63116	2.32653e-14	5.78455e-13
LOC114841036	318.148	-1.81894	0.238381	-7.63037	2.34079e-14	5.81251e-13
Sirt1	663.997	1.18605	0.155468	7.62887	2.36816e-14	5.87292e-13
Psd	19814.9	-0.946438	0.12417	-7.62211	2.49567e-14	6.18119e-13
Stk19	284.733	-1.93209	0.253655	-7.61701	2.59628e-14	6.41778e-13
Eif1ax	4137.82	0.967422	0.127009	7.61693	2.59785e-14	6.41778e-13
Trim33	4559.77	0.981165	0.128858	7.61429	2.65141e-14	6.54171e-13
LTR40b:ERVL:LTR	1646.57	1.12179	0.147347	7.61326	2.6726e-14	6.58558e-13
Pkia	4198.45	0.926309	0.121709	7.61087	2.72248e-14	6.69993e-13
Atp6v1g2	17189.2	0.855429	0.112443	7.6077	2.79015e-14	6.85772e-13
Mir5121	412.191	-1.63403	0.214839	-7.60582	2.83102e-14	6.94933e-13
Charlie4z:hAT-Charlie:DNA	1376.58	0.961773	0.126493	7.60334	2.88573e-14	7.07462e-13
Cst3	16152.1	-0.924571	0.121627	-7.6017	2.92269e-14	7.15613e-13
Bag6	9086.84	-0.899	0.11827	-7.60125	2.9328e-14	7.17179e-13
Cit	6964.8	-1.0129	0.133292	-7.59909	2.98229e-14	7.28125e-13
Dgkz	21900.8	-1.05847	0.139292	-7.59893	2.98584e-14	7.28125e-13
Serp2	981.839	-1.23548	0.162589	-7.5988	2.98888e-14	7.28125e-13
Mtfp1	849.677	-1.11051	0.146225	-7.59454	3.08896e-14	7.51557e-13
MER121:hAT:DNA	1515.7	1.0368	0.136523	7.59433	3.09393e-14	7.51818e-13
Myl6	3942.68	-0.821551	0.108211	-7.59211	3.14749e-14	7.63869e-13
Usp33	5307.84	0.897263	0.118223	7.58957	3.20971e-14	7.77991e-13
RLTR17D_Mm:ERVK:LTR	2691.7	1.11676	0.147202	7.58662	3.28358e-14	7.94899e-13
Tmem167	2387.39	1.00052	0.131941	7.58309	3.37419e-14	8.15106e-13
Tmed9	1630	-0.913516	0.120468	-7.58304	3.37551e-14	8.15106e-13
Ptges3	2354.84	1.0329	0.136295	7.5784	3.49831e-14	8.43705e-13
Cdr1os	1649.54	1.26789	0.167325	7.57745	3.52424e-14	8.48897e-13
Cisd1	943.042	-1.1239	0.148329	-7.57711	3.53337e-14	8.49489e-13
X24_DNA:DNA:DNA	434.333	1.53112	0.202074	7.57703	3.5355e-14	8.49489e-13
Prdx1	2310.29	0.871254	0.115057	7.57239	3.66416e-14	8.79307e-13
Eif1	7137.77	-0.770401	0.101815	-7.56665	3.82961e-14	9.17869e-13
Vamp2	47810	0.899682	0.118908	7.56623	3.84207e-14	9.19714e-13
Dad1	1558.62	-1.05273	0.139285	-7.55808	4.09065e-14	9.78004e-13
Pagr1a	628.241	-1.26321	0.167182	-7.55591	4.15925e-14	9.93176e-13
Grasp	1278.28	-1.16077	0.153671	-7.55361	4.23351e-14	1.00966e-12
Gucy1a2	9229.4	0.962662	0.127472	7.55194	4.28834e-14	1.02147e-12
Kcnh3	8274.44	-1.02029	0.135121	-7.55094	4.32126e-14	1.02804e-12
Dnm1l	7226.9	0.941404	0.124714	7.54848	4.40376e-14	1.04638e-12
Mrps34	548.224	-1.3286	0.176119	-7.54379	4.56495e-14	1.08335e-12
Ptchd1	1513.06	1.19224	0.158064	7.54275	4.6015e-14	1.09068e-12
Trappc2l	497.388	-1.39468	0.184924	-7.5419	4.63172e-14	1.09545e-12
Aplp1	34508.1	-0.767274	0.101735	-7.54187	4.63297e-14	1.09545e-12
Pds5b	5402.19	0.883411	0.117146	7.54109	4.66049e-14	1.10061e-12
A830018L16Rik	3480.43	1.23535	0.163843	7.53987	4.70443e-14	1.10963e-12
Uqcrh	1059.24	-1.27916	0.169675	-7.53893	4.73829e-14	1.11625e-12
Sdf2	559.44	-1.41609	0.187904	-7.53628	4.83554e-14	1.1369e-12
Vamp3	661.279	1.36353	0.18093	7.53622	4.83775e-14	1.1369e-12
Adgrl4	733.125	1.2777	0.169607	7.53333	4.94608e-14	1.16094e-12
Zfp207	4749.7	0.982657	0.130523	7.52862	5.12808e-14	1.20098e-12
Adgrb1	24259.4	-0.881213	0.117049	-7.52859	5.1291e-14	1.20098e-12
LTR33A_v:ERVL:LTR	1477.1	0.946621	0.125785	7.5257	5.24398e-14	1.22639e-12
Myo9a	11095.2	0.837903	0.111344	7.52533	5.25875e-14	1.22836e-12
RMER17C:ERVK:LTR	16413.5	0.81478	0.108275	7.52511	5.2675e-14	1.22891e-12
Thoc2	2591.79	1.21127	0.160979	7.52439	5.29653e-14	1.23419e-12
Nbeal1	2341.95	1.05836	0.140677	7.52334	5.33963e-14	1.24144e-12
H4c1	261.699	-2.41239	0.320655	-7.52331	5.34049e-14	1.24144e-12
Zfp281	2300.33	0.995608	0.132359	7.52202	5.39367e-14	1.25229e-12
MER3:hAT-Charlie:DNA	10416.9	0.935754	0.124427	7.52051	5.45644e-14	1.26534e-12
Ehmt2	7457.8	-0.924082	0.12288	-7.52017	5.47049e-14	1.26708e-12
Carnmt1	583.794	1.45135	0.193018	7.51927	5.50818e-14	1.27428e-12
Enho	627.624	-1.48895	0.198044	-7.51824	5.5518e-14	1.28283e-12
L1M6B:L1:LINE	273.64	1.52921	0.203426	7.51731	5.59162e-14	1.28896e-12
Arfgap1	3286.1	-0.887046	0.118	-7.5173	5.59169e-14	1.28896e-12
Tigger9b:TcMar-Tigger:DNA	1630.35	1.17034	0.155766	7.51342	5.76004e-14	1.32618e-12
Agap2	37620	-0.885767	0.117908	-7.51234	5.80776e-14	1.33558e-12
Cep250	1167.74	-1.18993	0.158451	-7.50977	5.92317e-14	1.35996e-12
Nipa2	944.783	1.1229	0.149527	7.50966	5.9279e-14	1.35996e-12
Pigm	915.308	1.04013	0.13853	7.50829	5.99034e-14	1.37266e-12
Tubg1	916.832	-1.22835	0.163636	-7.50662	6.06726e-14	1.38863e-12
Romo1	382.196	-1.4789	0.197142	-7.50169	6.29994e-14	1.44018e-12
Nus1	2865.94	0.953781	0.127235	7.4962	6.56964e-14	1.49771e-12
Hlf	12608.6	0.823207	0.109817	7.49619	6.57012e-14	1.49771e-12
Nebl	4751.37	0.859864	0.114708	7.49609	6.57492e-14	1.49771e-12
Ptbp3	1747.37	1.06224	0.141714	7.49565	6.59698e-14	1.50097e-12
Csnk1g3	2170.95	1.03597	0.138217	7.49526	6.61671e-14	1.50368e-12
Ubxn6	1649.11	-0.932192	0.12438	-7.49471	6.64431e-14	1.50818e-12
Cox16	472.299	1.56612	0.208989	7.49377	6.69254e-14	1.51734e-12
L1MDb:L1:LINE	981.968	1.19485	0.159472	7.49252	6.75657e-14	1.53006e-12
RLTR12B:ERVK:LTR	896.63	1.28662	0.171737	7.49183	6.79202e-14	1.53629e-12
Kcnip4	3451.92	0.962098	0.128431	7.49115	6.8274e-14	1.54248e-12
Fundc2	975.76	1.37735	0.183884	7.49034	6.86956e-14	1.55019e-12
Fbxo31	4675.98	-0.865401	0.115549	-7.48945	6.91653e-14	1.55897e-12
Taok1	16097.9	0.884278	0.11808	7.48879	6.95103e-14	1.56491e-12
Snf8	558.763	-1.28419	0.171508	-7.48766	7.01117e-14	1.57662e-12
Atp5md	542.178	-1.74555	0.233164	-7.48634	7.08187e-14	1.59066e-12
Hectd2	1119.16	1.21869	0.162792	7.48617	7.0913e-14	1.59092e-12
Sin3b	3039.38	-0.914786	0.122225	-7.48442	7.1865e-14	1.61041e-12
Actr1b	7140.31	-0.859638	0.114874	-7.48335	7.24536e-14	1.62172e-12
L1ME2:L1:LINE	2994.23	1.04696	0.13992	7.48258	7.28767e-14	1.6293e-12
Map1lc3a	4322.97	-0.925237	0.123657	-7.48229	7.3037e-14	1.63099e-12
Cdc42bpb	9813.99	-0.827696	0.110652	-7.4802	7.42083e-14	1.65523e-12
Slc25a5	3451.31	-1.00916	0.134919	-7.47975	7.44653e-14	1.65904e-12
RLTR18B:ERVK:LTR	2341.74	0.991319	0.132587	7.47672	7.62e-14	1.69574e-12
Map2k1	5899.24	-0.845914	0.113143	-7.47648	7.63383e-14	1.69686e-12
Sst	4010.4	-1.10316	0.147559	-7.47605	7.65891e-14	1.70047e-12
Purb	18950.1	0.998917	0.133641	7.47465	7.74083e-14	1.71668e-12
Rn7s1	60593.6	-1.82045	0.243607	-7.47289	7.84504e-14	1.7378e-12
Aacs	1490.77	-1.16696	0.156178	-7.47197	7.90028e-14	1.74803e-12
Ppib	1253.83	-1.00287	0.134257	-7.46977	8.03367e-14	1.77437e-12
Aars2	908.506	-1.27285	0.170402	-7.4697	8.03773e-14	1.77437e-12
Api5	3233.69	0.919039	0.123042	7.46931	8.06189e-14	1.77767e-12
Zfp617	587.266	1.41357	0.189304	7.46716	8.19425e-14	1.80479e-12
Ydjc	392.267	-1.85624	0.24862	-7.46619	8.25496e-14	1.81609e-12
Rxrb	1614.26	-0.984523	0.131873	-7.4657	8.28568e-14	1.82077e-12
Ephb3	1578.35	-1.05383	0.141199	-7.46344	8.42898e-14	1.85016e-12
Cdk17	8480.79	0.834614	0.111848	7.46201	8.52112e-14	1.86826e-12
Arthur1B:hAT-Tip100:DNA	1404.79	1.1011	0.147614	7.45937	8.69393e-14	1.90398e-12
Rnf126	1784.85	-0.990032	0.13276	-7.45731	8.83085e-14	1.93177e-12
Abcb7	1301.85	1.06004	0.142174	7.45593	8.92356e-14	1.94984e-12
Cnot6	2110.05	1.04542	0.140256	7.45368	9.07718e-14	1.98117e-12
Dipk2a	1718.93	1.2706	0.170502	7.4521	9.18636e-14	2.00273e-12
2210016L21Rik	2486.8	-1.09841	0.147406	-7.4516	9.2214e-14	2.0081e-12
ETnERV3-int:ERVK:LTR	1337.27	1.14512	0.153679	7.45135	9.23894e-14	2.00965e-12
Eif3j1	703.504	1.22593	0.16457	7.44929	9.38412e-14	2.03893e-12
Xk	1426.31	1.00005	0.134261	7.44855	9.4371e-14	2.04814e-12
Rhbdl1	1643.16	-1.15992	0.15575	-7.4473	9.52719e-14	2.06537e-12
Kdm7a	4143.38	0.992193	0.133232	7.44708	9.54286e-14	2.06644e-12
Fgf13	4051.65	0.776457	0.104289	7.44528	9.6741e-14	2.09251e-12
B3A:B2:SINE	351151	0.827758	0.111183	7.44501	9.69378e-14	2.09442e-12
Sos2	2111.06	0.962812	0.129331	7.44453	9.72875e-14	2.09963e-12
Nsmf	15754.6	-0.8815	0.118419	-7.44389	9.77599e-14	2.10746e-12
Kansl1l	836.331	1.26126	0.16946	7.44285	9.85397e-14	2.1219e-12
X9a_DNA:DNA:DNA	662.65	1.36351	0.183207	7.44245	9.88343e-14	2.12587e-12
Gabrb2	15698.9	0.998287	0.134254	7.4358	1.03935e-13	2.2331e-12
Jam2	1718.87	0.975583	0.131223	7.43454	1.04929e-13	2.25137e-12
Ociad1	9216.43	0.814149	0.109511	7.43443	1.05019e-13	2.25137e-12
Map3k10	7459.05	-0.891107	0.1199	-7.4321	1.06887e-13	2.28888e-12
Unc119b	795.671	-1.35583	0.182451	-7.43121	1.07611e-13	2.30182e-12
Nrgn	30099.8	-1.07858	0.145164	-7.43007	1.08544e-13	2.3192e-12
Lrrc45	870.115	-1.37183	0.184662	-7.42886	1.09536e-13	2.33781e-12
Tank	980.583	0.990724	0.13341	7.42617	1.11791e-13	2.38331e-12
Zfp292	3871.86	0.935501	0.125992	7.42511	1.12688e-13	2.39979e-12
Mindy2	3997.99	0.859679	0.115822	7.42239	1.15023e-13	2.44681e-12
Zaphod4a:hAT-Tip100:DNA	215.546	1.83012	0.246656	7.41975	1.17342e-13	2.49339e-12
L1MdF_II:L1:LINE	20237.9	0.701983	0.0946485	7.41673	1.20045e-13	2.54802e-12
Ascc3	2168.45	1.02187	0.137791	7.41608	1.20641e-13	2.55785e-12
Ptbp2	2316.16	1.01465	0.136854	7.41414	1.22412e-13	2.59256e-12
Flna	3261.72	-0.743031	0.100232	-7.41314	1.23339e-13	2.60932e-12
Arthur1:hAT-Tip100:DNA	1416.83	1.15759	0.156224	7.40986	1.26437e-13	2.67192e-12
Bclaf3	466.604	1.44556	0.195131	7.40818	1.28047e-13	2.70299e-12
B2_Mm2:B2:SINE	159498	0.881195	0.11896	7.40748	1.28721e-13	2.71424e-12
RMER3D-int:ERVK:LTR	1531.96	1.12838	0.152374	7.40529	1.30862e-13	2.7564e-12
Mgat1	1409.03	-0.994725	0.134337	-7.40472	1.31427e-13	2.76527e-12
Lrrc24	1061.88	-1.2079	0.163175	-7.40253	1.33618e-13	2.8083e-12
Shisa4	3222.18	-1.08263	0.146261	-7.40208	1.34072e-13	2.81478e-12
Rfk	1534.63	1.1199	0.151334	7.40021	1.3597e-13	2.85152e-12
Raly	1316.49	-1.2213	0.165096	-7.39753	1.38739e-13	2.90644e-12
Charlie4a:hAT-Charlie:DNA	2090.17	0.891832	0.120564	7.39717	1.39115e-13	2.91115e-12
P4htm	1856.51	-1.1706	0.158313	-7.39422	1.42245e-13	2.97344e-12
Hps3	810.828	1.04241	0.141042	7.39075	1.46006e-13	3.04875e-12
Stt3a	2301.22	0.88687	0.120025	7.38902	1.47914e-13	3.08525e-12
Prrt3	2710.25	-0.908882	0.123065	-7.38541	1.51988e-13	3.16679e-12
Golga7	1953.5	0.905855	0.122681	7.38384	1.53786e-13	3.19648e-12
Ttyh3	10426.4	-0.855813	0.115904	-7.38379	1.53851e-13	3.19648e-12
L1ME3A:L1:LINE	3466.47	1.01052	0.136857	7.38374	1.5391e-13	3.19648e-12
Ttbk1	8353.9	-0.958476	0.129855	-7.38114	1.5694e-13	3.25592e-12
Yme1l1	2236.31	1.24784	0.169101	7.37929	1.59135e-13	3.29791e-12
Ajm1	8294.9	-0.932748	0.126436	-7.37725	1.6159e-13	3.3452e-12
Fbxo8	896.467	1.13835	0.154323	7.37637	1.62664e-13	3.36381e-12
Hnrnpc	3593.63	0.987627	0.133936	7.37387	1.65746e-13	3.42388e-12
Rpl32	1557.64	-0.916339	0.124274	-7.37355	1.66146e-13	3.42848e-12
Fam78b	2020.08	0.871657	0.118242	7.37178	1.68362e-13	3.47049e-12
Lrfn1	2339.75	-0.995111	0.134992	-7.37161	1.68586e-13	3.47139e-12
FordPrefect:hAT-Tip100:DNA	102198	-2.8752	0.390094	-7.37054	1.69941e-13	3.49557e-12
Cacna2d1	11810.3	0.872745	0.118413	7.37035	1.70184e-13	3.49684e-12
Vamp4	2799.86	1.12613	0.152805	7.36973	1.7098e-13	3.50945e-12
Mknk2	1972.4	-1.06423	0.144448	-7.36755	1.73791e-13	3.56336e-12
Nsfl1c	1601.31	-0.917996	0.124605	-7.36723	1.74204e-13	3.56803e-12
MER102c:hAT-Charlie:DNA	1446.96	0.947863	0.128664	7.36695	1.74571e-13	3.57101e-12
Ftl1	6687.81	-0.82325	0.111751	-7.36684	1.74719e-13	3.57101e-12
Rex1bd	446.009	-1.46403	0.198799	-7.36437	1.77981e-13	3.63383e-12
Gipc1	1506.81	-1.22388	0.166247	-7.36181	1.81436e-13	3.70045e-12
L1ME3:L1:LINE	2421.31	1.12683	0.15307	7.36151	1.81844e-13	3.70486e-12
Rnf32	435.838	1.29801	0.176378	7.35923	1.84978e-13	3.76086e-12
MLT1A1:ERVL-MaLR:LTR	16095.5	0.827445	0.112436	7.35922	1.84983e-13	3.76086e-12
L1MCa:L1:LINE	4535.92	0.94005	0.127756	7.35817	1.86446e-13	3.78378e-12
Dusp28	427.096	-1.46546	0.199162	-7.35813	1.86502e-13	3.78378e-12
Zmym2	4711.17	0.852487	0.115886	7.35624	1.89158e-13	3.83363e-12
RSINE1:B4:SINE	376765	0.817893	0.11123	7.3532	1.93516e-13	3.91783e-12
Fabp3	1651.04	-1.06948	0.145452	-7.35279	1.94107e-13	3.92568e-12
MurSatRep1:MurSatRep1:Unknown	22774.8	0.945604	0.128613	7.35231	1.94804e-13	3.93558e-12
Tle5	13541.4	-0.815111	0.110868	-7.35208	1.95149e-13	3.93558e-12
Chpt1	929.171	1.06139	0.144367	7.35204	1.95208e-13	3.93558e-12
Capza2	3725.96	0.972112	0.132229	7.35172	1.95672e-13	3.94082e-12
Rab5a	2578.48	1.1227	0.15278	7.34846	2.005e-13	4.03384e-12
Lmna	1001.44	-1.33815	0.182265	-7.34181	2.10723e-13	4.2351e-12
Ctbp1	6103.75	-0.866069	0.117985	-7.3405	2.12801e-13	4.2724e-12
Ranbp3	2416.77	-0.94885	0.129269	-7.34015	2.13361e-13	4.2792e-12
Hs3st2	1636.26	-0.92299	0.125753	-7.3397	2.14076e-13	4.28908e-12
MER96B:hAT-Tip100:DNA	953.351	1.22075	0.166392	7.33662	2.19057e-13	4.38431e-12
Chmp6	431.392	-1.53856	0.209769	-7.33452	2.22518e-13	4.44897e-12
Fam135a	2178.31	1.0592	0.144427	7.3338	2.23722e-13	4.46842e-12
Ddit4	749.618	-1.61074	0.219704	-7.33143	2.27715e-13	4.54347e-12
Mypop	1897.58	-1.01576	0.138609	-7.32826	2.33159e-13	4.64729e-12
Nab2	1208.27	-1.137	0.155263	-7.32304	2.42407e-13	4.82662e-12
Sppl2a	1524.96	0.979655	0.133789	7.32239	2.43595e-13	4.84529e-12
Cul3	4674.99	0.81274	0.111035	7.31965	2.48622e-13	4.94019e-12
MER92B:ERV1:LTR	751.628	1.23733	0.169139	7.31547	2.56478e-13	5.09103e-12
Vps51	1391.31	-1.19297	0.163083	-7.31508	2.57229e-13	5.10069e-12
L1MB2:L1:LINE	5432.66	0.812537	0.111118	7.31239	2.62425e-13	5.19839e-12
Irak1bp1	434.399	1.51401	0.207074	7.31144	2.64302e-13	5.2302e-12
Ddit4l	891.133	1.08966	0.149122	7.30718	2.72807e-13	5.39296e-12
9330159F19Rik	4050.46	0.96727	0.132382	7.30666	2.7387e-13	5.40845e-12
Arrdc3	1656.23	1.08671	0.148751	7.30558	2.76066e-13	5.44623e-12
Eif3e	1759.85	0.955886	0.130922	7.30119	2.85223e-13	5.61962e-12
Mink1	13392.8	-0.928278	0.127144	-7.301	2.85631e-13	5.61962e-12
Maz	5109.74	-0.922053	0.126292	-7.30096	2.85728e-13	5.61962e-12
Akap11	16208.2	0.834449	0.114381	7.29537	2.97837e-13	5.85179e-12
Golph3	3560.11	0.954822	0.13095	7.29151	3.065e-13	6.01588e-12
Fcho2	1813.94	0.958375	0.13144	7.29132	3.06927e-13	6.01815e-12
Kpna4	3035.79	0.956827	0.131231	7.29118	3.07263e-13	6.01861e-12
Atxn7l3	6439.42	-0.910462	0.124881	-7.29062	3.08524e-13	6.03719e-12
UCON7:DNA:DNA	213.279	1.80983	0.24825	7.29033	3.09189e-13	6.04406e-12
Hdac5	7369.98	-0.852617	0.116977	-7.28878	3.1277e-13	6.10788e-12
Mrpl1	697.171	1.08769	0.149286	7.28592	3.19478e-13	6.23256e-12
Charlie7:hAT-Charlie:DNA	1713.11	0.958002	0.131576	7.28098	3.31402e-13	6.45866e-12
Fkbp2	296.802	-1.75738	0.241414	-7.27955	3.34932e-13	6.52087e-12
Id3	270.756	-2.0521	0.28192	-7.27901	3.36272e-13	6.54036e-12
Rgs5	3431.86	0.96445	0.132544	7.27643	3.42758e-13	6.65866e-12
X1_DNA:TcMar-Tigger:DNA	406.508	1.30386	0.179193	7.27632	3.43045e-13	6.65866e-12
Slc2a8	1017.39	-1.07163	0.147293	-7.27549	3.45156e-13	6.69291e-12
Atp11c	632.365	1.42937	0.19647	7.27525	3.45792e-13	6.6985e-12
Mir8114	1639.91	-2.52735	0.347465	-7.2737	3.49777e-13	6.76337e-12
Timm13	285.238	-1.79398	0.246641	-7.27367	3.49842e-13	6.76337e-12
Fscn1	8596.18	-0.799806	0.109964	-7.27335	3.50682e-13	6.77152e-12
IMPB_01:Satellite:Satellite	61045.7	0.983852	0.13527	7.27324	3.50965e-13	6.77152e-12
Charlie1:hAT-Charlie:DNA	3376.74	0.949199	0.130509	7.27307	3.51409e-13	6.77331e-12
Nucks1	8531.4	0.845451	0.116254	7.27244	3.5304e-13	6.79795e-12
L1MA5:L1:LINE	8084.54	0.964387	0.132614	7.27213	3.53874e-13	6.8072e-12
Fsd1	1149.04	-1.07473	0.14779	-7.27199	3.54225e-13	6.8072e-12
Fam207a	714.127	-1.36142	0.187224	-7.27164	3.5514e-13	6.81797e-12
Catspere2	1053.3	1.00664	0.138469	7.26978	3.60083e-13	6.90601e-12
Atxn2l	7804.66	-0.817884	0.112559	-7.2663	3.69479e-13	7.07917e-12
Trim8	4065.98	-1.08276	0.149063	-7.2638	3.76352e-13	7.2037e-12
Ahsa1	1244.93	-1.15239	0.15867	-7.2628	3.79171e-13	7.25047e-12
Orc3	1435.55	1.13403	0.156164	7.26177	3.82064e-13	7.29857e-12
Col19a1	2991.27	0.926878	0.127643	7.26147	3.82905e-13	7.30738e-12
Chic1	2357.78	1.15734	0.159442	7.25867	3.90909e-13	7.45276e-12
Rmrp	68657.9	-0.819014	0.112859	-7.25699	3.95811e-13	7.53877e-12
Lx8b:L1:LINE	50372.7	0.883295	0.121733	7.25601	3.98666e-13	7.58567e-12
Prkacb	20421.8	0.76407	0.105314	7.25515	4.01225e-13	7.62684e-12
L1MdFanc_II:L1:LINE	43789.9	0.830846	0.11453	7.25438	4.03507e-13	7.66265e-12
Wasl	5901.52	0.759362	0.10468	7.25411	4.04299e-13	7.67014e-12
L1MdTf_III:L1:LINE	27203.6	0.666395	0.0919112	7.25042	4.15493e-13	7.87478e-12
L1MEc:L1:LINE	5475.91	0.895244	0.123484	7.24986	4.17191e-13	7.8992e-12
Ddrgk1	314.173	-1.68504	0.232465	-7.24858	4.21179e-13	7.96689e-12
Abcf2	2769.62	-0.794875	0.109721	-7.24449	4.34071e-13	8.20272e-12
Ankrd9	425.831	-1.71189	0.236311	-7.24424	4.34883e-13	8.21001e-12
Micu3	3749.43	0.831818	0.114903	7.23933	4.50906e-13	8.50419e-12
Ikzf5	1355.6	0.841056	0.116188	7.23875	4.52847e-13	8.52648e-12
L1ME3Cz:L1:LINE	2613.24	1.12342	0.155196	7.23871	4.52972e-13	8.52648e-12
Vgf	8772.43	-1.03395	0.142879	-7.23652	4.60339e-13	8.65671e-12
Kcnmb4	1574.16	-0.978272	0.135197	-7.23591	4.62412e-13	8.68723e-12
Mrps33	554.557	-1.15239	0.159317	-7.23332	4.71323e-13	8.84601e-12
RMER20A:ERVK:LTR	5280.47	0.795722	0.110019	7.2326	4.73829e-13	8.88441e-12
Spryd3	3179.55	-0.865453	0.119668	-7.23212	4.75528e-13	8.90761e-12
Tigger6b:TcMar-Tigger:DNA	582.023	1.23773	0.171189	7.23018	4.82349e-13	9.02661e-12
Ro60	2657.97	0.988079	0.136729	7.22653	4.95489e-13	9.26354e-12
L1M4a2:L1:LINE	1437.73	0.899445	0.124491	7.22495	5.01269e-13	9.36252e-12
Cox5a	1672.41	-0.995195	0.137788	-7.22263	5.09907e-13	9.51465e-12
MER103C:hAT-Charlie:DNA	3342.37	0.927145	0.128384	7.22163	5.13678e-13	9.57576e-12
RLTR13E:ERVK:LTR	801.41	1.23741	0.17137	7.22067	5.17335e-13	9.63462e-12
Tspan17	751.013	-1.46494	0.202895	-7.22018	5.19174e-13	9.65954e-12
ID2:ID:SINE	9605.05	0.759059	0.105137	7.21971	5.20997e-13	9.68413e-12
Tubgcp4	1556.66	0.950779	0.131731	7.21757	5.2926e-13	9.82823e-12
Mapk8	4734.72	0.976094	0.135254	7.21673	5.32534e-13	9.87953e-12
Pfdn1	394.634	-1.58311	0.219389	-7.21601	5.35348e-13	9.9222e-12
Necap1	5511.57	0.763842	0.105858	7.21569	5.36625e-13	9.93632e-12
Septin5	23609.5	-0.836656	0.11596	-7.21505	5.39152e-13	9.97354e-12
Apc2	11188.3	-0.958323	0.13284	-7.21412	5.4282e-13	1.00318e-11
Arxes2	1090.37	0.890062	0.123381	7.21391	5.43684e-13	1.00381e-11
Fgfr3	3267.86	-0.82251	0.114032	-7.213	5.47322e-13	1.00956e-11
MER31B:ERV1:LTR	1039.48	1.19461	0.16566	7.21122	5.54536e-13	1.02189e-11
Mea1	892.795	-1.31124	0.181946	-7.20677	5.72942e-13	1.0548e-11
HAL1b:L1:LINE	618.891	1.473	0.204436	7.20518	5.79669e-13	1.06617e-11
Rhobtb3	1063.24	1.05023	0.145814	7.20249	5.91214e-13	1.08637e-11
L1MEf:L1:LINE	2810.24	1.00928	0.140157	7.20109	5.97345e-13	1.09659e-11
Adra1d	2573.24	-1.00634	0.139807	-7.19805	6.10784e-13	1.1202e-11
MER104:TcMar-Tc2:DNA	1128.65	1.0537	0.146399	7.19745	6.13472e-13	1.12307e-11
B3:B2:SINE	512295	0.792024	0.110043	7.19738	6.13786e-13	1.12307e-11
Nap1l4	2280.4	-0.798691	0.110971	-7.19732	6.14096e-13	1.12307e-11
Fam43b	866.516	-1.32271	0.183793	-7.19673	6.16752e-13	1.12686e-11
Camk2g	10056.8	-0.755038	0.10492	-7.1963	6.18675e-13	1.1293e-11
Psme4	3629.64	0.89109	0.123833	7.19589	6.20534e-13	1.13162e-11
L1MdF_V:L1:LINE	56934.8	0.701726	0.097543	7.19402	6.2912e-13	1.1462e-11
Nrsn1	11882	0.799077	0.111081	7.19367	6.30747e-13	1.14808e-11
Flad1	842.644	-1.11576	0.155112	-7.19325	6.3266e-13	1.15047e-11
Wdr90	1081.99	-1.09149	0.151752	-7.19261	6.35636e-13	1.1548e-11
ORR1D1:ERVL-MaLR:LTR	54411.3	0.763799	0.106217	7.19095	6.43407e-13	1.16782e-11
Cnep1r1	765.767	1.19698	0.166478	7.19002	6.47829e-13	1.17474e-11
Tfrc	2800.91	1.00692	0.140049	7.18977	6.49021e-13	1.1758e-11
Adgrb2	24646	-0.91729	0.127611	-7.1882	6.56503e-13	1.18823e-11
Peg10	1104.86	1.20333	0.167482	7.18482	6.72945e-13	1.21685e-11
MADE2:TcMar-Mariner:DNA	530.383	1.48727	0.207023	7.18409	6.76568e-13	1.22226e-11
Charlie16:hAT-Charlie:DNA	538.283	1.32205	0.184031	7.18384	6.77785e-13	1.22331e-11
Adamts10	911.3	-1.19384	0.166195	-7.18335	6.80232e-13	1.22658e-11
Cyb5b	6116.04	0.833209	0.116	7.18286	6.82684e-13	1.22985e-11
Wdtc1	3463.18	-0.930391	0.129536	-7.18252	6.84405e-13	1.2318e-11
H3c6	639.569	-1.43857	0.200327	-7.1811	6.91545e-13	1.24289e-11
RLTR12A:ERVK:LTR	1418.16	1.28596	0.179077	7.18104	6.91855e-13	1.24289e-11
Xpnpep1	1248.38	-1.07649	0.149919	-7.18046	6.94778e-13	1.24698e-11
Stxbp4	1152.29	0.977934	0.136197	7.18029	6.95624e-13	1.24734e-11
Mettl9	1359.85	1.02717	0.143077	7.17916	7.01412e-13	1.25655e-11
Cuta	755.474	-1.29769	0.18086	-7.17512	7.22462e-13	1.29295e-11
RLTR23:ERV1:LTR	1806.96	0.928227	0.12937	7.175	7.23073e-13	1.29295e-11
Fjx1	1397.47	-1.0655	0.148505	-7.17487	7.2376e-13	1.29298e-11
Cep170	5016.68	0.823506	0.114809	7.17285	7.34522e-13	1.311e-11
Eipr1	1291.43	-0.865993	0.120769	-7.17068	7.46275e-13	1.33074e-11
L1M4b:L1:LINE	3454.15	0.891961	0.124423	7.1688	7.56567e-13	1.34785e-11
Ugp2	1679.19	0.990281	0.138174	7.1669	7.67128e-13	1.3654e-11
Bex2	1327.22	-1.07537	0.15005	-7.16673	7.68113e-13	1.3659e-11
Ajap1	2377.83	-1.06859	0.149117	-7.1661	7.71623e-13	1.37087e-11
Ptpn5	6366	-0.830936	0.115998	-7.16338	7.8709e-13	1.39707e-11
Rpl31	3133.83	-0.855693	0.119465	-7.16272	7.9089e-13	1.40224e-11
Snord3a	338.347	-2.10155	0.293405	-7.16263	7.91458e-13	1.40224e-11
Eif6	761.428	-1.18845	0.165975	-7.16039	8.04505e-13	1.42405e-11
A230006K03Rik	4566.59	0.974466	0.136118	7.15898	8.12808e-13	1.43743e-11
L1MB4:L1:LINE	6154.56	0.916545	0.128075	7.15634	8.28604e-13	1.46402e-11
Fermt2	2753.73	0.972744	0.135951	7.1551	8.36145e-13	1.47599e-11
Mapk1ip1l	2462.43	0.779349	0.108932	7.15444	8.4013e-13	1.48167e-11
Ppp1r9b	29138.1	-0.770715	0.107773	-7.1513	8.59623e-13	1.51466e-11
Eif3f	3023.56	-0.831646	0.116325	-7.14935	8.71883e-13	1.53486e-11
Trpm7	2597.2	0.982548	0.137463	7.1477	8.82433e-13	1.55202e-11
Gpm6b	23220.4	0.772858	0.108169	7.1449	9.00613e-13	1.58255e-11
MER5B:hAT-Charlie:DNA	15744.5	0.831994	0.11645	7.14462	9.02444e-13	1.58433e-11
Gpc5	1066.98	-1.01945	0.142704	-7.14379	9.07896e-13	1.59245e-11
Mysm1	2106.98	0.932352	0.130533	7.14267	9.15331e-13	1.60403e-11
Rora	6005.59	0.853058	0.119444	7.14189	9.20563e-13	1.61174e-11
MLTR12:ERV1:LTR	753.108	1.25222	0.175369	7.14051	9.29861e-13	1.62654e-11
AF357426	154.477	2.16949	0.303862	7.13971	9.3531e-13	1.63459e-11
Rbck1	2789.17	-0.860419	0.120596	-7.1347	9.69951e-13	1.6936e-11
MLT2F:ERVL:LTR	1148.49	0.923692	0.129494	7.13307	9.81553e-13	1.71089e-11
Zfp260	1999.87	0.991308	0.138974	7.13306	9.81628e-13	1.71089e-11
Vcpip1	4386.31	0.874543	0.122611	7.13266	9.84505e-13	1.71435e-11
Tigger18a:TcMar-Tigger:DNA	1245.67	1.03498	0.145111	7.13232	9.86934e-13	1.71703e-11
Dmac2l	380.204	1.29073	0.181005	7.1309	9.97137e-13	1.73322e-11
MER63A:hAT-Tip100:DNA	2789.14	0.811305	0.113835	7.12703	1.02554e-12	1.78099e-11
Lmo3	3234.37	1.00159	0.140554	7.12605	1.03293e-12	1.79221e-11
Cyrib	5321.99	0.905809	0.12712	7.12563	1.03606e-12	1.79603e-11
Tfb2m	671.157	1.16376	0.163346	7.12449	1.04465e-12	1.80929e-11
Foxn2	938.893	1.10121	0.154603	7.12283	1.05734e-12	1.82963e-11
LTR55:ERVL:LTR	537.852	1.2631	0.177492	7.11634	1.10831e-12	1.91506e-11
Fnip1	2700.21	0.737731	0.103668	7.11629	1.1087e-12	1.91506e-11
Shf	1180.11	-1.33226	0.187279	-7.11376	1.12924e-12	1.9488e-11
Chchd10	3431.73	-1.00396	0.14116	-7.11226	1.14162e-12	1.96763e-11
Gpbp1l1	1749.58	0.911992	0.12823	7.11219	1.14219e-12	1.96763e-11
Ppp1cb	7367.27	0.881243	0.123977	7.10811	1.17641e-12	2.02477e-11
L1M4c:L1:LINE	4492.84	0.878368	0.123583	7.10749	1.18172e-12	2.03113e-11
Celf2	26605.7	0.842388	0.118522	7.10743	1.18221e-12	2.03113e-11
L1ME2z:L1:LINE	2855.9	1.0742	0.151145	7.10709	1.18519e-12	2.03443e-11
Braf	11123.5	0.799105	0.112447	7.1065	1.1902e-12	2.04122e-11
Fundc1	923.292	1.12817	0.158782	7.10515	1.2019e-12	2.05782e-11
Klhl29	5172.39	-0.846718	0.11917	-7.10514	1.20201e-12	2.05782e-11
Hebp1	225.191	-2.07777	0.292445	-7.10484	1.2046e-12	2.06043e-11
Noc2l	1914.7	-0.776126	0.109281	-7.10212	1.22861e-12	2.09963e-11
Clstn1	58490.2	-0.772793	0.108821	-7.10149	1.23419e-12	2.1073e-11
Cox17	263	-2.06959	0.291506	-7.09964	1.25085e-12	2.13386e-11
MER2:TcMar-Tigger:DNA	30720.3	0.88973	0.125327	7.09927	1.25413e-12	2.13756e-11
Zfp91	4667.08	1.02013	0.143704	7.09886	1.2579e-12	2.1421e-11
Paxbp1	1879.61	0.903978	0.127344	7.09873	1.25908e-12	2.14221e-11
Zc3h3	1372.98	-0.883975	0.124545	-7.09763	1.26918e-12	2.15749e-11
Fis1	659.331	-1.2366	0.174294	-7.09491	1.29433e-12	2.19831e-11
Mrps26	648.696	-1.25354	0.176697	-7.09428	1.30026e-12	2.20644e-11
Prdx5	1573.74	-1.21804	0.171708	-7.09371	1.30564e-12	2.21362e-11
Cetn4	172.413	1.83345	0.258549	7.09134	1.32821e-12	2.24991e-11
L1MA9:L1:LINE	10234.6	0.985841	0.139054	7.08963	1.3447e-12	2.27585e-11
Bicd1	3252.62	0.900789	0.12709	7.08783	1.36235e-12	2.3037e-11
Zfp938	591.37	1.02704	0.144912	7.08736	1.36691e-12	2.30938e-11
Cpeb4	9627.61	0.742215	0.104759	7.085	1.39048e-12	2.34716e-11
Smim19	755.417	1.03949	0.146726	7.08456	1.39489e-12	2.35254e-11
Rnf11	6942.08	0.79851	0.112719	7.08407	1.39982e-12	2.35879e-11
Trappc9	3207.91	-0.831869	0.117431	-7.08389	1.40159e-12	2.35972e-11
L1MdA_VI:L1:LINE	27543.8	0.718567	0.101446	7.08327	1.40794e-12	2.36834e-11
Rian	21955.1	0.709003	0.10011	7.08226	1.41826e-12	2.38312e-11
Gas6	2312.16	-0.877183	0.123858	-7.08216	1.4192e-12	2.38312e-11
Eef1b2	1259.83	-1.13733	0.160622	-7.08078	1.43342e-12	2.4049e-11
Uba52	6679.98	-0.672063	0.0949293	-7.07961	1.44557e-12	2.42319e-11
Slit1	3446.53	-0.906467	0.128051	-7.07896	1.45241e-12	2.43253e-11
Cdh22	2062.64	-1.03422	0.146103	-7.07872	1.4549e-12	2.43459e-11
Tigger5b_Glire:TcMar-Tigger:DNA	9267.64	0.828153	0.117009	7.0777	1.46565e-12	2.45046e-11
Usp5	5504.85	-0.855495	0.120875	-7.0775	1.4678e-12	2.45192e-11
L1MdV_III:L1:LINE	41160.6	0.778495	0.110005	7.07694	1.47373e-12	2.4597e-11
Mrpl18	289.12	-1.65811	0.234304	-7.07673	1.47594e-12	2.46126e-11
Stxbp5l	13601.4	0.899002	0.127111	7.07256	1.52103e-12	2.53426e-11
Asb6	578.77	-1.24761	0.176413	-7.0721	1.52611e-12	2.54053e-11
Lingo3	1569.42	-1.02772	0.145361	-7.07015	1.54765e-12	2.57417e-11
Spry2	1239.45	-0.951712	0.134643	-7.06839	1.56744e-12	2.60483e-11
Mob4	1187.14	1.0548	0.14925	7.06732	1.57953e-12	2.62267e-11
Dus3l	1818.16	-1.05168	0.148815	-7.06698	1.58338e-12	2.62681e-11
Slc6a7	2692.3	-1.12627	0.159394	-7.06592	1.5955e-12	2.64463e-11
Cbarp	10733.2	-0.928575	0.131431	-7.06511	1.6049e-12	2.65793e-11
E2f5	258.577	1.58621	0.22453	7.0646	1.61082e-12	2.66486e-11
Arhgap29	1206.24	1.0427	0.147597	7.06451	1.61184e-12	2.66486e-11
Zmpste24	946.197	1.07662	0.152405	7.06419	1.61561e-12	2.66879e-11
Zc3h14	4374.41	0.848833	0.120164	7.06396	1.61821e-12	2.67081e-11
Pgr	2814.1	1.00502	0.142301	7.06264	1.6337e-12	2.6932e-11
Sema4a	2298.75	-0.857731	0.121448	-7.06257	1.63457e-12	2.6932e-11
Negr1	8361.85	0.799553	0.113244	7.06045	1.65969e-12	2.73226e-11
Ldhb	8853.75	-0.826117	0.117044	-7.05816	1.6872e-12	2.77518e-11
Gabarapl1	12204	-0.774451	0.109761	-7.05579	1.71624e-12	2.82053e-11
Pgm2l1	24030.5	0.949696	0.134624	7.05442	1.73324e-12	2.84606e-11
Taf9b	860.133	1.17519	0.166601	7.05393	1.73934e-12	2.85364e-11
Tmem50b	3141.4	0.860616	0.122028	7.05261	1.75594e-12	2.87843e-11
Ntsr2	2240.13	-0.943793	0.13387	-7.05004	1.78861e-12	2.9295e-11
Yipf5	1066.8	1.1652	0.165296	7.04916	1.80007e-12	2.94576e-11
Abce1	3309.77	0.892365	0.126604	7.04849	1.80873e-12	2.95742e-11
Phb2	1636.45	-0.99645	0.141385	-7.04778	1.81798e-12	2.97004e-11
2610524H06Rik	349.941	1.40051	0.198728	7.04739	1.823e-12	2.97572e-11
Dipk1b	1181.31	-1.08938	0.154602	-7.04633	1.83702e-12	2.99607e-11
ID4_v:ID:SINE	56959.9	0.780358	0.110762	7.04536	1.84979e-12	3.01435e-11
Nexmif	2978.32	0.873305	0.124029	7.04111	1.90719e-12	3.10526e-11
RLTR6_Mm:ERV1:LTR	1411.76	0.994016	0.141188	7.04035	1.91757e-12	3.11953e-11
Igfn1	1455.8	-1.00296	0.142513	-7.03769	1.95452e-12	3.17697e-11
Mpc2	1564.78	-0.834954	0.118658	-7.03662	1.96959e-12	3.19876e-11
A630026N12Rik	706.972	1.21028	0.172018	7.03579	1.98135e-12	3.21516e-11
Lx6:L1:LINE	26545.9	0.841248	0.119576	7.03528	1.98867e-12	3.22432e-11
Eml2	4470.84	-0.92772	0.131989	-7.02879	2.08337e-12	3.37502e-11
Atp1a3	104657	-0.753359	0.107225	-7.02597	2.12591e-12	3.44106e-11
Aldh6a1	1977.46	1.03403	0.147185	7.02539	2.13463e-12	3.45226e-11
Cend1	5337.27	-0.916627	0.130476	-7.02527	2.13648e-12	3.45237e-11
Ntng2	1775.96	-1.17984	0.167961	-7.02448	2.1487e-12	3.46921e-11
Evc2	889.069	-1.43799	0.204732	-7.02376	2.1598e-12	3.48422e-11
L1MdF_I:L1:LINE	38874	0.693689	0.0987679	7.02343	2.16492e-12	3.48955e-11
Sdk2	3184.42	-0.7727	0.110022	-7.02314	2.16932e-12	3.49373e-11
Cct7	2302.44	-0.972586	0.138511	-7.02172	2.19161e-12	3.52668e-11
Pop5	473.524	-1.50755	0.21472	-7.02102	2.20249e-12	3.54123e-11
RLTR13D3:ERVK:LTR	370.19	1.269	0.180762	7.02028	2.21428e-12	3.55724e-11
Rexo1	2649.83	-0.771267	0.109875	-7.01951	2.22653e-12	3.57393e-11
Fabp5	555.459	-1.35535	0.193106	-7.01871	2.23923e-12	3.59133e-11
Charlie16a:hAT-Charlie:DNA	753.029	1.17065	0.166832	7.01692	2.26809e-12	3.63409e-11
Ppp3r1	24199.9	0.724635	0.103271	7.01683	2.26966e-12	3.63409e-11
Zup1	503.804	1.1471	0.163502	7.0158	2.28634e-12	3.65776e-11
Cdk19	3460.5	0.948467	0.135214	7.01457	2.30658e-12	3.68709e-11
L1MEi:L1:LINE	1273.29	1.03717	0.147865	7.01431	2.31087e-12	3.69088e-11
Anapc4	1656.78	0.887314	0.126534	7.01243	2.34218e-12	3.73781e-11
Aip	1195.93	-1.2397	0.176818	-7.01116	2.36346e-12	3.76864e-11
Opcml	17956.4	0.886342	0.126434	7.01032	2.37771e-12	3.78823e-11
Sec24a	2230.81	0.953089	0.135975	7.0093	2.39518e-12	3.81293e-11
Pdzd4	3806.84	-0.868863	0.12397	-7.00867	2.40596e-12	3.82693e-11
Hdgfl2	1380.13	-0.996614	0.142218	-7.00765	2.42353e-12	3.85169e-11
Meis3	713.639	-1.04785	0.149549	-7.00671	2.4398e-12	3.87436e-11
L1MdV_I:L1:LINE	35608.5	0.765172	0.109229	7.0052	2.46632e-12	3.91325e-11
Man2c1	1872.56	-0.976165	0.139369	-7.0042	2.48407e-12	3.93819e-11
Gabrg3	3018.57	0.97485	0.139218	7.00232	2.51751e-12	3.98791e-11
Xiap	2990.45	1.0458	0.149357	7.00198	2.52375e-12	3.99452e-11
Plekhg5	4936.47	-0.885717	0.126501	-7.00166	2.52945e-12	4.00026e-11
Gripap1	2003.1	-0.882368	0.126068	-6.99917	2.5749e-12	4.0688e-11
Zfp428	671.439	-1.22957	0.175718	-6.99739	2.60772e-12	4.11729e-11
RLTR6B_Mm:ERV1:LTR	652.457	1.15999	0.165817	6.99564	2.64057e-12	4.16575e-11
Ppp2r3a	2346.45	0.947376	0.135473	6.99309	2.68903e-12	4.23873e-11
Elfn2	9110.17	-0.88242	0.126198	-6.99233	2.70363e-12	4.25828e-11
RLTR17C_Mm:ERVK:LTR	850.742	1.09658	0.15683	6.99214	2.70727e-12	4.26053e-11
Armcx3	2238.2	1.14741	0.164106	6.99191	2.71166e-12	4.26396e-11
B4galt2	2164.02	-1.06459	0.152267	-6.9916	2.71763e-12	4.26986e-11
Mrps12	494.63	-1.5103	0.216022	-6.99143	2.72102e-12	4.27172e-11
Tceal5	894.027	-0.969716	0.138708	-6.99108	2.72774e-12	4.27879e-11
Neto2	2606.97	1.15473	0.165194	6.99014	2.74602e-12	4.30396e-11
Mydgf	432.553	-1.27868	0.182953	-6.9891	2.76647e-12	4.33249e-11
Sgpp1	1361.3	1.09623	0.156888	6.98733	2.8017e-12	4.38411e-11
Styx	629.216	1.42272	0.203634	6.98665	2.8152e-12	4.40166e-11
Ccser2	7677.47	0.862733	0.123505	6.98543	2.8398e-12	4.43653e-11
Paip1	2046.42	0.852814	0.122115	6.98372	2.8747e-12	4.48742e-11
Mnt	2465.86	-0.862244	0.123479	-6.98295	2.89049e-12	4.50842e-11
Krit1	1738.63	0.978621	0.14016	6.98217	2.90655e-12	4.52981e-11
Aasdhppt	857.808	1.19978	0.171946	6.97768	3.00104e-12	4.67329e-11
Klhl21	608.035	-1.20837	0.173191	-6.97709	3.01347e-12	4.68887e-11
Ankrd34c	647.089	1.09887	0.157507	6.97663	3.02344e-12	4.70058e-11
Adap1	5333.45	-0.997463	0.142977	-6.97638	3.02888e-12	4.70524e-11
Polr2l	701.748	-1.10929	0.15901	-6.97621	3.03249e-12	4.70707e-11
L1Lx_I:L1:LINE	63426.5	0.766387	0.109901	6.9734	3.09379e-12	4.79836e-11
RLTR9E:ERVK:LTR	1540.21	0.831936	0.119315	6.97259	3.1115e-12	4.82195e-11
Timm44	844.802	-1.02776	0.147433	-6.97103	3.14636e-12	4.87206e-11
Tigger6a:TcMar-Tigger:DNA	1522.08	0.914772	0.131282	6.96799	3.21497e-12	4.97431e-11
Eif3g	692.458	-1.18246	0.169703	-6.96783	3.21872e-12	4.97612e-11
Mef2c	31578.5	0.856777	0.122975	6.96707	3.23599e-12	4.99881e-11
Caskin1	7911.59	-0.775926	0.111381	-6.96643	3.25085e-12	5.01775e-11
Skiv2l	2308.93	-0.850489	0.122095	-6.96582	3.26493e-12	5.03546e-11
Rbpj	2111.16	0.77303	0.11098	6.96551	3.27206e-12	5.04243e-11
Glrx3	1799.54	0.883502	0.126864	6.96415	3.30389e-12	5.08543e-11
RLTR25A:ERVK:LTR	2577.65	1.00308	0.144036	6.96409	3.30524e-12	5.08543e-11
Nat14	1296.81	-1.02901	0.147765	-6.96384	3.31119e-12	5.09052e-11
Baiap2	10548.3	-0.766458	0.110095	-6.96182	3.35907e-12	5.16003e-11
Pik3cd	1339.54	-0.959265	0.137855	-6.95851	3.43888e-12	5.27842e-11
Psmb10	592.881	-1.23806	0.177936	-6.95793	3.45317e-12	5.29614e-11
Ldb1	2889.21	-0.911105	0.130965	-6.95684	3.47999e-12	5.33303e-11
L1MCb:L1:LINE	2265.23	0.990799	0.142429	6.95644	3.48988e-12	5.34395e-11
Cic	13753.8	-0.829568	0.11929	-6.95421	3.54544e-12	5.42471e-11
Phospho2	545.943	1.25315	0.180232	6.95299	3.57624e-12	5.46752e-11
Kcnq3	15091.6	0.778366	0.111961	6.95211	3.59854e-12	5.49716e-11
Abhd16a	2500.6	-0.921563	0.132561	-6.952	3.60133e-12	5.49716e-11
RMER16-int:ERVK:LTR	2608.77	0.969587	0.13952	6.94946	3.66676e-12	5.5926e-11
Emc2	1242	1.19617	0.172182	6.94712	3.72809e-12	5.68165e-11
Gprin1	4887.9	-0.894309	0.128765	-6.94529	3.77686e-12	5.75144e-11
Minpp1	1560.7	-0.935107	0.134645	-6.94497	3.78537e-12	5.75985e-11
Tln1	2628.31	-0.863465	0.124345	-6.94412	3.80817e-12	5.78998e-11
Stoml1	1023.79	-1.03634	0.149258	-6.94328	3.83094e-12	5.82001e-11
Tubb2a	6726.8	-0.871413	0.125512	-6.94288	3.84175e-12	5.83184e-11
Cactin	474.693	-1.23093	0.17731	-6.94222	3.8598e-12	5.85124e-11
Tigger13a:TcMar-Tigger:DNA	1969.58	1.02947	0.148291	6.94219	3.86059e-12	5.85124e-11
Ccdc85c	3254.77	-0.930894	0.1341	-6.94181	3.871e-12	5.86241e-11
Pura	6665.06	0.927904	0.133712	6.93955	3.93347e-12	5.95234e-11
Zdhhc20	2208.32	1.05284	0.151734	6.93877	3.95527e-12	5.98064e-11
Usp20	2849.04	-0.895952	0.129126	-6.93859	3.9603e-12	5.98356e-11
Phldb1	2778.26	-1.03705	0.149505	-6.93657	4.01737e-12	6.06503e-11
Mib2	3576.92	-0.780383	0.112508	-6.93626	4.02615e-12	6.07354e-11
Ptprs	32415	-0.831855	0.119936	-6.9358	4.03928e-12	6.08858e-11
Drap1	2568.24	-0.883033	0.127318	-6.93563	4.04423e-12	6.09129e-11
Wtap	1601.86	0.978304	0.141063	6.93522	4.05595e-12	6.10417e-11
B230219D22Rik	4167.95	0.886608	0.127853	6.93457	4.07465e-12	6.12754e-11
Lnpk	3934.54	0.989401	0.142756	6.93074	4.18657e-12	6.29094e-11
Ndufa11	1682.88	-0.927512	0.133912	-6.92626	4.32111e-12	6.48805e-11
Anks3	997.051	-0.927014	0.133931	-6.92161	4.46548e-12	6.69679e-11
MLT1A:ERVL-MaLR:LTR	14100.4	0.750037	0.108362	6.92156	4.46707e-12	6.69679e-11
Kcnt2	3853.26	0.931112	0.13455	6.92021	4.50986e-12	6.75569e-11
Myh9	4557.77	-0.852234	0.123154	-6.92008	4.51388e-12	6.75646e-11
LTRIS3:ERV1:LTR	379.145	1.29889	0.187725	6.91912	4.54462e-12	6.7972e-11
Ythdc1	2016.76	0.919805	0.13294	6.91895	4.55004e-12	6.80003e-11
Ccdc92	2508.37	-0.829689	0.119965	-6.91607	4.64352e-12	6.92967e-11
Rab14	5542.61	0.768585	0.111131	6.91605	4.64396e-12	6.92967e-11
Anapc11	1206.56	-1.02364	0.148043	-6.9145	4.69516e-12	7.00066e-11
Pcnp	3752.9	0.80667	0.11667	6.91409	4.70862e-12	7.01531e-11
MER74A:ERVL:LTR	2021.11	0.909288	0.13157	6.91109	4.80952e-12	7.16009e-11
Rhoa	4512.12	0.784208	0.113482	6.91042	4.83211e-12	7.18818e-11
Tgs1	1331.34	1.03608	0.149943	6.90981	4.85305e-12	7.21378e-11
MER102a:hAT-Charlie:DNA	1919.18	0.943783	0.136611	6.90855	4.89644e-12	7.27267e-11
MER5C:hAT-Charlie:DNA	774.339	1.11317	0.161161	6.90721	4.94288e-12	7.336e-11
Mark4	3598.52	-0.925323	0.133992	-6.9058	4.99205e-12	7.40327e-11
G2e3	776.428	1.27261	0.184348	6.90328	5.08157e-12	7.5281e-11
Atad3a	696.6	-1.32501	0.191943	-6.90315	5.08601e-12	7.5281e-11
Mtpap	1067.32	0.936124	0.135609	6.9031	5.08793e-12	7.5281e-11
Cert1	3486.61	1.04004	0.15068	6.90228	5.11745e-12	7.56598e-11
Fbxl19	3403.41	-0.793403	0.114967	-6.90116	5.15786e-12	7.61989e-11
Ralyl	2818.86	0.836813	0.121292	6.89916	5.23108e-12	7.72215e-11
Ndufaf3	739.14	-1.17326	0.170063	-6.89901	5.23663e-12	7.72443e-11
Esco1	1055.81	1.00013	0.14498	6.8984	5.25903e-12	7.75154e-11
MER5A:hAT-Charlie:DNA	31992.8	0.761158	0.110372	6.89629	5.33768e-12	7.86146e-11
Dhx36	2496.06	0.98421	0.142728	6.89571	5.35947e-12	7.88754e-11
Rnf24	3882.72	0.738918	0.107167	6.89499	5.38672e-12	7.92161e-11
Inhba	489.568	1.23875	0.179681	6.89415	5.41894e-12	7.96292e-11
HERVL74-int:ERVL:LTR	470.861	1.34991	0.195853	6.89247	5.48302e-12	8.05094e-11
Ubb	14543.5	-2.07683	0.301346	-6.89183	5.50793e-12	8.08136e-11
L1MdFanc_I:L1:LINE	49902.1	0.761191	0.110492	6.88913	5.61328e-12	8.22618e-11
Selenop	5687.27	0.873965	0.126862	6.88909	5.61516e-12	8.22618e-11
AI837181	1972.21	-1.0504	0.152505	-6.88762	5.67339e-12	8.30519e-11
Mapk8ip3	22366.2	-0.712867	0.103544	-6.88467	5.79232e-12	8.47286e-11
Cdk12	3707.49	0.754163	0.109604	6.88082	5.95085e-12	8.69174e-11
RMER10B:ERVL:LTR	7926.57	0.647065	0.094039	6.88082	5.95096e-12	8.69174e-11
H2az1	2089.95	-0.857281	0.124625	-6.87891	6.03124e-12	8.80232e-11
Lx10:L1:LINE	15012.9	0.853596	0.124113	6.8776	6.08709e-12	8.87712e-11
Rabl6	5264.98	-0.722568	0.105071	-6.87699	6.1132e-12	8.90847e-11
Coro7	2849.74	-0.802786	0.116758	-6.87563	6.17156e-12	8.98672e-11
Acvr2a	1794.67	1.14283	0.166337	6.8706	6.39323e-12	9.30249e-11
Grk2	10828.2	-0.675299	0.0982931	-6.87026	6.40853e-12	9.31773e-11
Bod1	901.064	-1.17388	0.170902	-6.8687	6.47891e-12	9.41297e-11
Hsf4	649.55	-1.1875	0.172893	-6.86844	6.49076e-12	9.42308e-11
Dagla	9956.59	-0.781938	0.113861	-6.86745	6.53608e-12	9.47612e-11
Aco2	13914	-0.728294	0.10605	-6.86742	6.53712e-12	9.47612e-11
Kif5a	72202.3	-0.72412	0.10549	-6.86438	6.67826e-12	9.67345e-11
Klf16	1788.8	-1.15766	0.168718	-6.86152	6.81314e-12	9.86141e-11
MER45A:hAT-Tip100:DNA	2455.36	0.847683	0.123545	6.86134	6.82167e-12	9.86636e-11
Spag7	400.802	-1.51727	0.221137	-6.8612	6.82848e-12	9.86881e-11
Sap30l	688.358	-1.09722	0.15992	-6.86109	6.83385e-12	9.86919e-11
Tigger19b:TcMar-Tigger:DNA	4655.75	0.884233	0.128885	6.86065	6.855e-12	9.89232e-11
H4c12	235.347	-2.34122	0.34129	-6.85993	6.88965e-12	9.93489e-11
Uqcr10	1701.11	-0.950146	0.138533	-6.8586	6.95386e-12	1.0013e-10
Atp6v0b	4222.66	-0.798394	0.116408	-6.85859	6.95419e-12	1.0013e-10
Nenf	722.34	-1.40115	0.204338	-6.85698	7.03302e-12	1.01189e-10
Amd1	2448.57	0.955936	0.139439	6.85558	7.10261e-12	1.02115e-10
Cacybp	1320.97	1.15715	0.168804	6.85496	7.13311e-12	1.02477e-10
Ip6k1	8575.1	-0.719208	0.104922	-6.85468	7.14705e-12	1.02601e-10
Polg	2243.45	-0.732513	0.10693	-6.85042	7.36353e-12	1.0563e-10
Bcl2l1	2518.2	-0.865113	0.126368	-6.84599	7.59493e-12	1.08868e-10
Fgfr1op2	3285.59	0.902331	0.131828	6.84475	7.66069e-12	1.09729e-10
Akt1s1	1092.81	-1.19999	0.175372	-6.84257	7.77868e-12	1.11282e-10
Senp7	1721.06	0.995732	0.145521	6.84253	7.78061e-12	1.11282e-10
Ap1g1	6401.61	0.753365	0.110121	6.84125	7.85037e-12	1.12172e-10
Map7d1	8964.87	-0.750848	0.109754	-6.84118	7.8545e-12	1.12172e-10
Dlk2	887.814	-1.18377	0.17308	-6.83946	7.94942e-12	1.13444e-10
Kdm6a	2283.39	1.02896	0.150456	6.83896	7.977e-12	1.13753e-10
Rps14	2744.57	-2.45679	0.359289	-6.83791	8.0355e-12	1.14503e-10
Plch2	3773.17	-0.985382	0.144114	-6.83751	8.05804e-12	1.14739e-10
Dapk3	715.376	-1.24465	0.182059	-6.83654	8.11284e-12	1.15434e-10
Lclat1	2243.78	0.802686	0.117418	6.83616	8.13428e-12	1.15654e-10
LTR106_Mam:LTR:LTR	710.162	1.22451	0.17917	6.83432	8.23926e-12	1.17061e-10
Dennd6a	1437.66	0.934791	0.136789	6.83384	8.2674e-12	1.17374e-10
Chpf	3327.66	-0.991584	0.145132	-6.83231	8.35603e-12	1.18545e-10
Map3k2	2132.14	0.827959	0.121189	6.83198	8.37522e-12	1.1873e-10
Ranbp2	7935.9	0.765707	0.112093	6.83098	8.43353e-12	1.19469e-10
Dynlt3	2004.92	1.05558	0.154531	6.83086	8.4409e-12	1.19486e-10
Pfkp	6214.16	-0.701227	0.102691	-6.82854	8.5783e-12	1.21341e-10
Lrif1	575.892	1.24805	0.182791	6.82774	8.62618e-12	1.21929e-10
Usf2	2384.29	-0.755533	0.110676	-6.82653	8.69902e-12	1.22869e-10
Gm23450	114.602	-3.47439	0.509208	-6.82313	8.90788e-12	1.25727e-10
Scrn3	959.129	1.0317	0.151219	6.82252	8.94585e-12	1.26092e-10
Clock	5013.34	0.825953	0.121063	6.8225	8.94679e-12	1.26092e-10
Pin1	1045.41	-1.37255	0.201202	-6.82174	8.99414e-12	1.26666e-10
Klhdc3	5341.77	-0.67684	0.0992283	-6.82104	9.0383e-12	1.27196e-10
Nrep	1027.47	1.20482	0.176635	6.82094	9.04495e-12	1.27196e-10
Fem1a	2812.1	-0.700095	0.102645	-6.82053	9.07076e-12	1.27466e-10
Pgls	457.189	-1.28859	0.188978	-6.81872	9.18534e-12	1.28982e-10
MER119:hAT-Charlie:DNA	1004.28	1.11174	0.16306	6.81798	9.23295e-12	1.29557e-10
Upf1	3646.17	-0.776593	0.113911	-6.81753	9.26186e-12	1.29868e-10
Mllt6	12140.4	-0.684956	0.100504	-6.81524	9.41091e-12	1.31862e-10
Wrnip1	1166.34	-1.04769	0.153739	-6.81475	9.44292e-12	1.32215e-10
Plppr2	7650.98	-0.960647	0.14103	-6.81167	9.64726e-12	1.34978e-10
Psmb4	1864.99	-0.850511	0.124865	-6.81147	9.66052e-12	1.35065e-10
Rab18	2695.92	0.909677	0.133555	6.81125	9.67522e-12	1.35173e-10
Pfdn6	294.1	-1.50161	0.220487	-6.81043	9.7307e-12	1.35836e-10
Rock2	10820.6	0.838643	0.123143	6.81034	9.73678e-12	1.35836e-10
B3galt1	2618.99	0.953675	0.140049	6.80959	9.78806e-12	1.36453e-10
Sqstm1	11225.4	-0.781508	0.114856	-6.80421	1.01604e-11	1.41477e-10
Rgl2	1238.27	-1.05413	0.154924	-6.80417	1.01631e-11	1.41477e-10
Togaram1	3984.38	0.735984	0.108174	6.8037	1.01962e-11	1.41836e-10
Actn4	6613.72	-0.794973	0.116861	-6.80274	1.02646e-11	1.42684e-10
Vps18	2102.72	-0.881448	0.129579	-6.80237	1.02909e-11	1.42947e-10
Kctd2	1139.22	-1.08512	0.159565	-6.80054	1.0423e-11	1.44677e-10
L1MC5:L1:LINE	4137.74	0.992151	0.145941	6.79832	1.05847e-11	1.46817e-10
Rps4x	2051.92	-0.833491	0.122664	-6.79492	1.08376e-11	1.50216e-10
Adcy3	2638.4	-0.851196	0.125294	-6.79357	1.09389e-11	1.51511e-10
Fmo1	619.711	0.997936	0.146912	6.79274	1.10023e-11	1.52279e-10
Rab11fip3	5859.63	-0.71194	0.104821	-6.79193	1.10642e-11	1.53027e-10
Lats1	3291.85	0.853079	0.125605	6.79177	1.10764e-11	1.53086e-10
Selenot	3588.41	0.807272	0.118876	6.79086	1.11465e-11	1.53944e-10
Hk1	12701.8	-0.716814	0.105571	-6.7899	1.12214e-11	1.54868e-10
Orai2	2246.42	-0.758181	0.111717	-6.78661	1.14796e-11	1.58318e-10
Gm16286	1167.37	-0.970924	0.143069	-6.78641	1.14959e-11	1.58418e-10
Vps16	1369.43	-0.917475	0.135195	-6.78632	1.15033e-11	1.58418e-10
Pcbp1	2663.91	-0.82561	0.121668	-6.78578	1.15459e-11	1.58892e-10
Seh1l	1041.52	0.959299	0.141428	6.78294	1.17752e-11	1.61932e-10
Stoml2	634.807	-1.05946	0.156217	-6.78197	1.18549e-11	1.62912e-10
Mosmo	2313.72	0.827095	0.122036	6.77745	1.22318e-11	1.67972e-10
X9_LINE:L1:LINE	1364.37	0.929316	0.137134	6.77672	1.22937e-11	1.68702e-10
Mrto4	337.208	-1.36045	0.200763	-6.77641	1.23196e-11	1.68937e-10
X12_DNA:TcMar-Tigger:DNA	1375.86	0.958371	0.141443	6.77567	1.23833e-11	1.696e-10
Nf1	15267.2	0.664757	0.0981111	6.77555	1.23932e-11	1.696e-10
Mocs3	278.748	-1.70445	0.25156	-6.77554	1.23943e-11	1.696e-10
RLTR13A1:ERVK:LTR	541.32	1.37868	0.203585	6.77199	1.2702e-11	1.73687e-10
Wdr6	4169.43	-1.13517	0.167686	-6.76961	1.29131e-11	1.76448e-10
L1MA10:L1:LINE	1290.28	1.05949	0.156533	6.76847	1.30148e-11	1.77699e-10
Slc12a5	27584.2	-0.697788	0.103095	-6.76838	1.3023e-11	1.77699e-10
Dlg4	30103.9	-0.834527	0.12333	-6.76664	1.31807e-11	1.79724e-10
Capn15	3468.1	-0.810644	0.119835	-6.76469	1.33593e-11	1.82029e-10
Extl1	3861.26	-0.794408	0.117441	-6.76434	1.33918e-11	1.82344e-10
Bcan	7127.49	-0.776215	0.114809	-6.76091	1.37127e-11	1.86582e-10
Rabgap1	4303.84	0.766751	0.113422	6.76015	1.37851e-11	1.87434e-10
Ints1	7838.83	-0.798354	0.118112	-6.75929	1.38668e-11	1.88413e-10
Ndufa8	1354.56	-0.817026	0.1209	-6.75788	1.40024e-11	1.90122e-10
S100pbp	1738.27	0.920229	0.136208	6.75607	1.41785e-11	1.92377e-10
Ano8	1817.2	-1.15343	0.170733	-6.75571	1.42133e-11	1.92713e-10
RLTR45-int:ERVK:LTR	1317.68	0.98303	0.145523	6.75516	1.42674e-11	1.93311e-10
Dennd4c	1597.09	0.99408	0.147183	6.75405	1.4377e-11	1.9466e-10
Josd2	924.466	-1.04395	0.154577	-6.75362	1.44202e-11	1.95107e-10
Vars	2279.44	-0.872364	0.129173	-6.75346	1.44357e-11	1.9518e-10
Il1rapl1	2456.15	0.939583	0.139149	6.75236	1.45456e-11	1.96528e-10
Pak3	5700.5	0.773149	0.114529	6.75066	1.47169e-11	1.98645e-10
Slc35a5	1617.39	0.8843	0.130996	6.75061	1.47228e-11	1.98645e-10
Arthur1A:hAT-Tip100:DNA	359.92	1.22924	0.18214	6.74889	1.48979e-11	2.00866e-10
Mir3104	263.492	-1.76385	0.261507	-6.74493	1.53103e-11	2.06282e-10
Telo2	614.9	-1.36539	0.202472	-6.7436	1.54514e-11	2.08038e-10
Septin7	8192.07	0.998116	0.148022	6.74302	1.55132e-11	2.08725e-10
St8sia3	6368.11	0.885086	0.131298	6.74104	1.57256e-11	2.11436e-10
Ids	26846.4	0.680479	0.100951	6.74068	1.57652e-11	2.1182e-10
Looper:PiggyBac:DNA	427.362	1.31297	0.194794	6.74033	1.58025e-11	2.12174e-10
Slc25a36	1592.85	0.966156	0.143344	6.74011	1.58269e-11	2.12274e-10
Rrbp1	1335.08	-0.894348	0.132691	-6.74006	1.5832e-11	2.12274e-10
Phlda1	671.844	-1.06207	0.157583	-6.73976	1.58645e-11	2.12563e-10
MERX:TcMar-Tigger:DNA	215.448	1.81197	0.268856	6.73958	1.58841e-11	2.12678e-10
Rnf111	3215.75	0.735751	0.109177	6.73906	1.5941e-11	2.13291e-10
MLT1H2:ERVL-MaLR:LTR	1307.27	1.00153	0.14862	6.73889	1.59605e-11	2.13404e-10
Esrra	1103.63	-1.09631	0.162759	-6.73577	1.6306e-11	2.17804e-10
Tmem170b	5547.65	0.793403	0.11779	6.73572	1.63121e-11	2.17804e-10
Pomgnt1	1451.12	-1.04587	0.155281	-6.73535	1.63536e-11	2.18207e-10
Syt5	4803	-0.76584	0.113721	-6.73439	1.64616e-11	2.19496e-10
RLTR30C_MM:ERV1:LTR	136.933	1.93019	0.286627	6.73415	1.64896e-11	2.19717e-10
H4c2	181.033	-1.85404	0.275357	-6.73321	1.65958e-11	2.20979e-10
Pcsk1	2197.27	0.913436	0.135664	6.73306	1.66131e-11	2.21057e-10
Tlcd4	3688.9	0.919131	0.136521	6.73253	1.66738e-11	2.21712e-10
Arpc1a	2771.29	-0.808523	0.120096	-6.7323	1.67007e-11	2.21917e-10
Phc3	5684.21	0.679297	0.100917	6.73125	1.68206e-11	2.23357e-10
Hspbp1	1674.07	-0.805338	0.11965	-6.7308	1.68738e-11	2.23908e-10
Zfp950	2071.34	0.898765	0.133587	6.72792	1.72109e-11	2.28225e-10
Rev3l	3615.36	0.90145	0.133992	6.72765	1.72427e-11	2.28356e-10
Dnajc10	2707.73	0.750043	0.111488	6.72759	1.72492e-11	2.28356e-10
Jmjd1c	6878.57	0.772977	0.114898	6.72753	1.72563e-11	2.28356e-10
Acsl4	3526.4	0.864294	0.128504	6.7258	1.74632e-11	2.30935e-10
Rusc2	9313.68	-0.790692	0.117613	-6.7228	1.78261e-11	2.35573e-10
Mier1	1333.86	0.928881	0.138182	6.72213	1.79081e-11	2.36495e-10
MER102b:hAT-Charlie:DNA	2420.23	0.842637	0.125357	6.72188	1.79395e-11	2.36748e-10
Qsox1	824.395	-0.979165	0.145711	-6.7199	1.81847e-11	2.3982e-10
Amn	183.247	-1.84294	0.274327	-6.71805	1.84176e-11	2.42725e-10
Myl6b	386.042	-1.33813	0.199248	-6.71589	1.86918e-11	2.4617e-10
Zfp865	1774.38	-0.781664	0.116408	-6.71485	1.88258e-11	2.47766e-10
Cpd	5297.46	0.791237	0.117853	6.71376	1.89672e-11	2.49456e-10
Pip5k1c	25212.5	-0.760515	0.113312	-6.71171	1.92357e-11	2.52815e-10
ORR1B1:ERVL-MaLR:LTR	40727.5	0.680792	0.101453	6.71043	1.94052e-11	2.54869e-10
Them6	2163.49	-1.01559	0.151378	-6.70898	1.95993e-11	2.57123e-10
Pdxp	5381.37	-0.800212	0.119275	-6.70895	1.96034e-11	2.57123e-10
Pitpnm2	21800.5	-0.765349	0.114117	-6.70673	1.99041e-11	2.6089e-10
Gpr22	2235.86	0.946359	0.141112	6.70642	1.99461e-11	2.61263e-10
AmnL2-1:L2:LINE	4798.61	0.835945	0.124655	6.70609	1.99912e-11	2.61676e-10
Lcorl	953.92	0.950683	0.141781	6.70529	2.01006e-11	2.62929e-10
ID4:ID:SINE	53428.7	0.694847	0.103666	6.70272	2.04576e-11	2.67418e-10
Nudt9	527.687	-1.39367	0.207991	-6.70063	2.07525e-11	2.7109e-10
Lrch3	2761.94	0.808925	0.120742	6.69964	2.08938e-11	2.7275e-10
Wnt10a	556.952	-1.21507	0.1814	-6.69828	2.10882e-11	2.75101e-10
Tpgs1	1301.62	-1.03902	0.155203	-6.69462	2.1623e-11	2.81888e-10
Mmp17	11245.2	-0.793306	0.118513	-6.69384	2.17393e-11	2.83213e-10
Eny2	1435.6	1.16577	0.174176	6.69308	2.18523e-11	2.84493e-10
Nmt2	4679.91	0.744683	0.111277	6.69213	2.19949e-11	2.86156e-10
Eif3d	1390.64	-0.907511	0.13564	-6.69058	2.22284e-11	2.89e-10
Lemd2	729.884	-1.19352	0.178402	-6.69007	2.23067e-11	2.89821e-10
Wnk2	15052.1	-0.802131	0.119914	-6.68924	2.24326e-11	2.91261e-10
Rnf38	4425.87	0.789641	0.118056	6.68872	2.25137e-11	2.92117e-10
RLTR19:ERVK:LTR	929.122	1.21748	0.182042	6.68794	2.26338e-11	2.93479e-10
Ccdc22	848.871	-1.00191	0.149847	-6.68621	2.2903e-11	2.9677e-10
Dnm3	11458.5	0.829425	0.124066	6.68536	2.30365e-11	2.98299e-10
Dgkb	7494.45	0.871988	0.130451	6.6844	2.31875e-11	3.00054e-10
Syp	28620.5	-0.699812	0.104702	-6.68384	2.32755e-11	3.0099e-10
Arhgef4	8314.5	-0.673126	0.100735	-6.68216	2.35441e-11	3.04259e-10
Baalc	10869.3	0.745627	0.111591	6.6818	2.36025e-11	3.04811e-10
Resf1	790.379	1.1149	0.166912	6.67956	2.3966e-11	3.09298e-10
Dusp26	1133.07	-1.00688	0.150744	-6.6794	2.39922e-11	3.09429e-10
Trp53inp1	582.948	1.13882	0.170501	6.67926	2.40154e-11	3.09447e-10
Ndufs8	1210.91	-1.02981	0.154181	-6.6792	2.40257e-11	3.09447e-10
A230057D06Rik	1114.58	0.925609	0.138633	6.6767	2.44375e-11	3.14541e-10
MYSERV6-int:ERVK:LTR	2911.49	0.980882	0.146945	6.67517	2.46951e-11	3.17478e-10
MLT1F1:ERVL-MaLR:LTR	2628.4	0.832893	0.124775	6.67515	2.46986e-11	3.17478e-10
Pcx	3230.81	-0.837005	0.12541	-6.67414	2.48692e-11	3.19458e-10
Atp11b	3382.87	0.915949	0.137258	6.67319	2.50304e-11	3.21314e-10
Taok2	6114.76	-0.796556	0.119376	-6.67268	2.51178e-11	3.22223e-10
Plxnb1	3770.33	-0.802595	0.120303	-6.67142	2.53336e-11	3.24775e-10
Atp5j2	1014.36	-2.75064	0.412309	-6.67131	2.53538e-11	3.24818e-10
Vps13a	6346.07	0.913529	0.136975	6.66932	2.56989e-11	3.29021e-10
Srsf12	899.383	1.05043	0.157538	6.66779	2.59686e-11	3.3199e-10
Kcnj4	5270.39	-0.888294	0.133222	-6.66777	2.59725e-11	3.3199e-10
Smim12	358.049	-1.56314	0.234434	-6.66771	2.59824e-11	3.3199e-10
Rplp0	4348.58	-0.774664	0.11619	-6.66721	2.60721e-11	3.32615e-10
Zfp653	668.276	-1.05962	0.15893	-6.66719	2.60749e-11	3.32615e-10
Clstn3	17506.1	-0.747039	0.112048	-6.66714	2.60831e-11	3.32615e-10
Ctif	4801.2	-0.786567	0.117997	-6.66601	2.62848e-11	3.34966e-10
Itfg1	7527.85	0.732075	0.109836	6.66515	2.64392e-11	3.36711e-10
L1MdMus_I:L1:LINE	43504	0.733	0.110019	6.6625	2.69204e-11	3.42614e-10
Rtn3	45435.9	0.659797	0.0990337	6.66235	2.69481e-11	3.4274e-10
MER57E1:ERV1:LTR	294.738	1.4492	0.217546	6.66159	2.70878e-11	3.4429e-10
Zfp180	1610.62	-0.8606	0.129206	-6.66066	2.72594e-11	3.46243e-10
MurERV4_19-int:ERVK:LTR	953.042	0.98044	0.147204	6.66041	2.73058e-11	3.46604e-10
Kdm4b	3086.13	-0.826171	0.124046	-6.66021	2.73433e-11	3.46851e-10
Cacul1	2818.05	0.77553	0.116464	6.65896	2.75776e-11	3.49594e-10
Nup153	2986.99	0.867568	0.130378	6.65424	2.84775e-11	3.60765e-10
Rpl36	1393.69	-2.28869	0.343961	-6.65392	2.85392e-11	3.61131e-10
L1ME3B:L1:LINE	614.925	1.06852	0.160586	6.65389	2.85439e-11	3.61131e-10
Dlgap4	15314.6	-0.787427	0.118345	-6.65365	2.85906e-11	3.61486e-10
Eif2s1	929.298	0.920757	0.13839	6.65336	2.8648e-11	3.61738e-10
Snx16	747.847	1.08166	0.162573	6.65336	2.86481e-11	3.61738e-10
MIR:MIR:SINE	136451	0.70435	0.105906	6.65071	2.91673e-11	3.68054e-10
Zswim8	7762.23	-0.750392	0.11286	-6.6489	2.95292e-11	3.72377e-10
Ap1b1	8607.9	-0.729265	0.109685	-6.64872	2.95645e-11	3.72578e-10
L1MEg:L1:LINE	3083.18	0.954331	0.143559	6.64765	2.97816e-11	3.75069e-10
Tceal6	1245.89	-0.823668	0.123909	-6.64738	2.98359e-11	3.75508e-10
Ankhd1	5446.44	0.740122	0.11136	6.64618	3.0079e-11	3.78321e-10
Epn1	13889.6	-0.708106	0.106546	-6.64604	3.0109e-11	3.78452e-10
Qser1	1696.27	0.836059	0.125821	6.64482	3.03592e-11	3.81348e-10
Rrm2b	1240.38	0.873278	0.131429	6.64448	3.04291e-11	3.81977e-10
Bmpr1a	2194.79	0.890344	0.134009	6.64392	3.05457e-11	3.83192e-10
L1MD1:L1:LINE	4018.9	0.892772	0.134378	6.64373	3.05847e-11	3.83432e-10
Skil	3346.78	0.896131	0.134894	6.64325	3.0685e-11	3.84439e-10
Nbl1	1226.19	-1.15266	0.173521	-6.64278	3.07811e-11	3.85394e-10
MLTR31A_MM:ERVK:LTR	318.82	1.49335	0.224908	6.63983	3.14041e-11	3.92938e-10
Ephx4	1673.6	0.955495	0.143926	6.63877	3.16313e-11	3.95525e-10
Txn1	585.093	-1.39168	0.20965	-6.63811	3.17741e-11	3.97052e-10
Snhg14	25890.7	0.711367	0.107175	6.63741	3.19239e-11	3.98667e-10
Igip	1117.48	0.860783	0.129698	6.63681	3.2054e-11	4.00033e-10
Timm8b	913.41	-0.913167	0.137633	-6.63478	3.24976e-11	4.05306e-10
Igf1	468.468	1.08885	0.164161	6.63282	3.29343e-11	4.10487e-10
Npat	1889.71	0.944676	0.142465	6.63095	3.33528e-11	4.15435e-10
Cul5	2340.57	0.789675	0.119109	6.62984	3.36055e-11	4.18312e-10
Smarca5	2159.63	0.792836	0.119588	6.62974	3.36283e-11	4.18327e-10
Dennd10	965.023	1.08787	0.164102	6.62924	3.37415e-11	4.19464e-10
Tmem67	584.436	1.11518	0.168244	6.62833	3.3951e-11	4.21797e-10
Uggt2	2222.16	0.821071	0.123881	6.62788	3.40531e-11	4.22794e-10
Rnh1	526.667	-1.19336	0.180073	-6.6271	3.42342e-11	4.24768e-10
RLTR13D6:ERVK:LTR	1042.72	1.08537	0.163787	6.6267	3.43282e-11	4.25661e-10
Fam98c	461.447	-1.2987	0.196018	-6.62543	3.46249e-11	4.29064e-10
Lrrtm2	3430.83	1.02832	0.155252	6.62355	3.50672e-11	4.34266e-10
Ndufb5	1144.49	-1.09009	0.164587	-6.62317	3.51571e-11	4.3501e-10
Igfbp6	1063.56	-1.02883	0.155339	-6.62311	3.51724e-11	4.3501e-10
Pwp2	691.154	-1.11937	0.169056	-6.62129	3.56069e-11	4.40102e-10
MT2A:ERVL:LTR	11894.4	0.745767	0.112636	6.62101	3.56749e-11	4.4066e-10
Phf6	911.342	1.03577	0.156458	6.62016	3.58807e-11	4.42919e-10
Sirt3	1108.69	-1.02909	0.155483	-6.61869	3.62388e-11	4.47054e-10
Phf20l1	3003.66	0.837441	0.126583	6.61572	3.69736e-11	4.55827e-10
UCON60:UCON60:Unknown	115.513	2.01043	0.303891	6.61563	3.69975e-11	4.5583e-10
Ormdl3	904.654	-0.947885	0.143297	-6.61483	3.71991e-11	4.58021e-10
Cpne3	821.973	1.00912	0.152561	6.61454	3.72715e-11	4.5862e-10
Pdlim7	1970.08	-0.86979	0.131524	-6.61316	3.7621e-11	4.62625e-10
Ypel5	2105.92	0.895476	0.135427	6.61226	3.78504e-11	4.65151e-10
Tmem161a	557.267	-1.24103	0.187717	-6.61119	3.81247e-11	4.68223e-10
Zfp266	2218.15	0.830619	0.125655	6.61029	3.83564e-11	4.70769e-10
Mier2	1331.28	-1.10782	0.167611	-6.60946	3.8573e-11	4.73126e-10
L1MdF_IV:L1:LINE	75365	0.663194	0.100362	6.608	3.89539e-11	4.77494e-10
Slc35e3	1479.21	0.733144	0.11095	6.60786	3.89927e-11	4.77667e-10
Mapk1	22507.2	0.69664	0.10546	6.6057	3.95646e-11	4.84365e-10
Rnf187	10443.2	-0.743494	0.112557	-6.60549	3.96197e-11	4.84548e-10
Cibar1	1164.52	0.994475	0.150554	6.60546	3.96298e-11	4.84548e-10
Sp3	1964.31	0.828091	0.125392	6.60404	4.00095e-11	4.88881e-10
L1MB7:L1:LINE	15534.4	0.797964	0.120834	6.60379	4.00768e-11	4.89394e-10
Tent2	1351.38	0.91287	0.138244	6.60332	4.02063e-11	4.90664e-10
Bri3	566.952	-1.14767	0.173852	-6.60141	4.07253e-11	4.96683e-10
Zfp280d	1797.04	0.933424	0.141417	6.60051	4.09756e-11	4.99421e-10
Zfp317	1107.99	0.94787	0.14361	6.60029	4.10368e-11	4.99851e-10
Mta1	2824.7	-0.819312	0.124144	-6.59968	4.12055e-11	5.0159e-10
Dab2ip	9842	-0.8336	0.126312	-6.59952	4.12483e-11	5.01794e-10
Cyth2	1519	-0.817572	0.123904	-6.59842	4.15575e-11	5.05237e-10
ERVB7_3-LTR_MM:ERVK:LTR	543.377	1.02278	0.155064	6.59586	4.2279e-11	5.13684e-10
Higd2a	1126.9	-1.03355	0.156718	-6.59501	4.25229e-11	5.16323e-10
Pnpt1	795.456	0.95575	0.144933	6.59444	4.26853e-11	5.17968e-10
Ecpas	6855.87	0.773178	0.117269	6.59322	4.30378e-11	5.21918e-10
Etnk1	12991.2	0.756707	0.114786	6.59235	4.32926e-11	5.24679e-10
Rangap1	4976.91	-0.731096	0.11091	-6.59181	4.34499e-11	5.25962e-10
Crlf2	386.918	-1.43548	0.217768	-6.5918	4.34531e-11	5.25962e-10
Sertad1	182.498	-2.08356	0.316125	-6.59093	4.37072e-11	5.28706e-10
Ramac	1639.22	0.811391	0.123138	6.58926	4.42026e-11	5.34365e-10
Rps5	3380.9	-0.652693	0.0990992	-6.58626	4.5105e-11	5.44932e-10
MER5A1:hAT-Charlie:DNA	14427.3	0.699399	0.106197	6.58585	4.523e-11	5.461e-10
Eif5a2	2515.36	0.872466	0.132498	6.58477	4.55594e-11	5.49733e-10
Usp32	9112.79	0.783848	0.119065	6.58334	4.59992e-11	5.54693e-10
Arl5b	1146.41	1.13688	0.172711	6.58253	4.62522e-11	5.57395e-10
L3mbtl2	1282.87	-0.796317	0.120978	-6.58236	4.63049e-11	5.57683e-10
Kat5	1359.19	-0.901759	0.137043	-6.58009	4.70152e-11	5.65884e-10
Gng2	5910.8	0.755584	0.114836	6.57968	4.71477e-11	5.67124e-10
Gspt1	5172.76	0.703831	0.106982	6.57897	4.73711e-11	5.69457e-10
Use1	755.587	-1.11774	0.169917	-6.57816	4.76313e-11	5.72229e-10
Satb1	6817.92	0.729582	0.110939	6.57643	4.81867e-11	5.7854e-10
Cnot7	2116.53	1.04401	0.158757	6.57618	4.82686e-11	5.79163e-10
L1Lx_III:L1:LINE	45879.5	0.715922	0.108873	6.57573	4.84136e-11	5.80542e-10
Mbnl2	11384.6	0.772094	0.117436	6.57458	4.87913e-11	5.84708e-10
MLT2B1:ERVL:LTR	2038.13	0.844264	0.128437	6.57336	4.91925e-11	5.89149e-10
Cdc27	3543.47	0.78358	0.119211	6.57307	4.92879e-11	5.89926e-10
RLTR26C_MM:ERVK:LTR	675.021	1.06266	0.161714	6.57122	4.99041e-11	5.96824e-10
Pcnx3	5182.97	-0.75861	0.115445	-6.57116	4.99261e-11	5.96824e-10
Dusp11	2820.31	0.801485	0.121972	6.57103	4.99672e-11	5.96946e-10
Oaz2	3157.35	-0.758046	0.115364	-6.57088	5.00191e-11	5.97196e-10
L1MD2:L1:LINE	6236.61	0.830723	0.12643	6.5706	5.01145e-11	5.97965e-10
RMER19B2:ERVK:LTR	1778.68	0.84694	0.128904	6.57033	5.02023e-11	5.98642e-10
Slc25a46	3570.69	0.880488	0.134047	6.56851	5.08204e-11	6.05639e-10
Mrps11	278.868	-1.62516	0.247431	-6.56813	5.09519e-11	6.06831e-10
Pias4	588.718	-1.19509	0.181963	-6.56775	5.10816e-11	6.08e-10
Ubc	3209.9	-2.0116	0.306302	-6.5674	5.12026e-11	6.09064e-10
Rfx7	4051.69	0.781784	0.11905	6.56683	5.1396e-11	6.10988e-10
L1MdF_III:L1:LINE	50903.3	0.63348	0.0964693	6.56665	5.14591e-11	6.11362e-10
Brsk2	9296.8	-0.746174	0.113645	-6.56584	5.17402e-11	6.14315e-10
Camk1	1644.85	-1.01142	0.154045	-6.56575	5.17713e-11	6.14315e-10
Casd1	2138.61	0.842706	0.128364	6.56496	5.2046e-11	6.17195e-10
LTR91A:LTR:LTR	1222.37	1.09713	0.167126	6.5647	5.21387e-11	6.17914e-10
Ccar2	2758.49	-0.752096	0.114598	-6.56289	5.27754e-11	6.25076e-10
H3c7	451.675	-1.48946	0.226974	-6.56223	5.30098e-11	6.27467e-10
Nptx2	1598	-0.867995	0.132289	-6.56138	5.33135e-11	6.30674e-10
Ythdf3	3140.33	0.911989	0.139059	6.55828	5.44312e-11	6.43503e-10
RMER17C2:ERVK:LTR	5908.58	0.690559	0.105299	6.55807	5.45069e-11	6.44002e-10
Hdac7	2384.5	-0.816843	0.124593	-6.55611	5.52304e-11	6.52152e-10
Mbd5	6295.99	0.682831	0.104154	6.55599	5.52754e-11	6.52283e-10
Galnt13	1448.59	0.865096	0.132002	6.55366	5.61433e-11	6.6212e-10
Penelope1_Vert:Penelope:LINE	2480.46	0.81729	0.124775	6.55013	5.74883e-11	6.77351e-10
Lrpap1	3345.99	-0.873913	0.13342	-6.55008	5.7505e-11	6.77351e-10
Rabac1	2350.84	-0.818706	0.125026	-6.54827	5.82074e-11	6.85207e-10
Sec23a	3789.66	0.787474	0.120274	6.54734	5.85719e-11	6.89077e-10
X26_DNA:TcMar-Tigger:DNA	483.657	1.25523	0.19174	6.54652	5.88914e-11	6.92414e-10
Ddah1	2957.99	0.811817	0.124017	6.54603	5.90874e-11	6.94295e-10
Npy1r	1311.48	0.899618	0.137436	6.5457	5.92163e-11	6.95386e-10
Ephb6	5993.93	-0.820113	0.125299	-6.54523	5.94054e-11	6.97182e-10
Fgf12	7580.85	0.756639	0.115612	6.54464	5.96394e-11	6.99503e-10
Abcb8	1620.56	-0.782467	0.119588	-6.54302	6.02904e-11	7.06709e-10
Rap1gap	8343.08	-0.776154	0.11863	-6.54265	6.04401e-11	7.0789e-10
Nfs1	838.67	-0.878458	0.134268	-6.54258	6.04645e-11	7.0789e-10
Rab12	2753.39	0.937723	0.143357	6.54116	6.10424e-11	7.14222e-10
Tmem240	424.24	-1.51921	0.232412	-6.53671	6.28856e-11	7.35342e-10
Sbf1	9347.61	-0.690031	0.10558	-6.53562	6.33447e-11	7.40262e-10
B2_Mm1t:B2:SINE	46429.8	0.683976	0.104683	6.53377	6.41338e-11	7.4903e-10
Iqschfp	3575.2	0.727127	0.111307	6.53265	6.46163e-11	7.54209e-10
Mn1	5219.47	-0.833189	0.127643	-6.52751	6.68707e-11	7.8005e-10
Dgat2	1379.34	-1.05477	0.161655	-6.52486	6.80647e-11	7.93499e-10
Pcm1	5621.92	0.785757	0.120451	6.52345	6.87087e-11	8.00522e-10
MER54A:ERVL:LTR	519.081	1.14036	0.174819	6.52308	6.88803e-11	8.02038e-10
Rab27b	1298.13	0.970773	0.14888	6.5205	7.00747e-11	8.15453e-10
Ar	2865.33	0.767127	0.117662	6.51974	7.04291e-11	8.18748e-10
MLT2D:ERVL:LTR	2534.45	0.796706	0.1222	6.51971	7.04427e-11	8.18748e-10
Tfdp2	2409.18	0.810784	0.12437	6.51915	7.07083e-11	8.2134e-10
Crtc1	12861.3	-0.82883	0.127156	-6.51822	7.11452e-11	8.25918e-10
Snapc3	1187.97	0.823034	0.126271	6.51798	7.12621e-11	8.26624e-10
Nhp2	358.007	-1.42703	0.218939	-6.51791	7.12918e-11	8.26624e-10
Pcnt	1681.95	-0.766808	0.11765	-6.51769	7.13988e-11	8.27369e-10
Ltbp3	1968.6	-0.872674	0.133901	-6.51732	7.15761e-11	8.28864e-10
Tigger9a:TcMar-Tigger:DNA	492.027	1.1357	0.174261	6.51724	7.16138e-11	8.28864e-10
Thap3	238.75	-1.77354	0.272135	-6.51713	7.16664e-11	8.28976e-10
Pex6	1249.63	-0.914083	0.140285	-6.51589	7.2261e-11	8.35352e-10
Acadvl	663.789	-1.07475	0.164954	-6.51544	7.24767e-11	8.37345e-10
Rps6kb1	1986.86	0.835495	0.128249	6.51461	7.28782e-11	8.41479e-10
Tigger5a_Glire:TcMar-Tigger:DNA	3523.64	0.836639	0.128432	6.51428	7.30405e-11	8.42849e-10
Ogfrl1	5116.99	0.890476	0.136725	6.51288	7.37241e-11	8.50229e-10
LTR37A:ERV1:LTR	652.572	1.37191	0.210753	6.50958	7.53598e-11	8.68574e-10
Cacnb4	11573.5	0.849532	0.130516	6.50902	7.56424e-11	8.71311e-10
Kifc3	1883.35	-0.83502	0.128322	-6.50724	7.65441e-11	8.81171e-10
MER90a:ERV1:LTR	701.824	1.01052	0.155355	6.50459	7.79048e-11	8.963e-10
Dhx38	1249.28	-0.896601	0.137884	-6.50256	7.89623e-11	9.07925e-10
Rgs2	1160.38	1.01843	0.156632	6.50207	7.92209e-11	9.10356e-10
Rgs7	4030.96	0.818783	0.125938	6.50148	7.95341e-11	9.13411e-10
Uri1	1612.57	0.834395	0.128343	6.50127	7.96472e-11	9.14166e-10
L1MB1:L1:LINE	4237.42	0.828039	0.127375	6.50082	7.98851e-11	9.16352e-10
MLT2C1:ERVL:LTR	1613.89	0.820562	0.126233	6.50036	8.01294e-11	9.18608e-10
Nucb1	1896.04	-0.850307	0.130821	-6.4998	8.04274e-11	9.21057e-10
ORR1C2:ERVL-MaLR:LTR	24459.3	0.6721	0.103404	6.49978	8.04386e-11	9.21057e-10
Strn4	8144.84	-0.773841	0.119087	-6.49812	8.1331e-11	9.30723e-10
Tmem33	3500.16	0.867615	0.13352	6.498	8.13938e-11	9.30891e-10
MER63D:hAT-Tip100:DNA	2180.33	0.931292	0.143322	6.4979	8.14481e-11	9.3096e-10
Mlycd	611.576	-1.13639	0.174938	-6.49596	8.25056e-11	9.42488e-10
Rlim	3288.94	0.767597	0.118185	6.49488	8.30982e-11	9.48696e-10
ERVB4_2-I_MM:ERVK:LTR	2688.04	0.756233	0.116466	6.49315	8.40608e-11	9.59119e-10
Lztfl1	1810.77	0.840697	0.129502	6.49177	8.48337e-11	9.67365e-10
Cpne7	625.531	-1.34666	0.207482	-6.49047	8.55667e-11	9.75147e-10
Cux2	8402.14	-1.05164	0.162046	-6.48976	8.59705e-11	9.79171e-10
Rnf19b	1145.4	-1.07661	0.165962	-6.48708	8.75141e-11	9.96164e-10
Zfand5	4604.06	0.73717	0.113659	6.48583	8.82426e-11	1.0037e-09
Rnf40	1585.86	-0.923241	0.142349	-6.48577	8.82802e-11	1.0037e-09
Ccdc149	1530.63	-0.81177	0.125179	-6.4849	8.87903e-11	1.00862e-09
Rbm25	3655.15	0.798306	0.123103	6.48485	8.88173e-11	1.00862e-09
Cuedc2	2072.75	-0.910073	0.140341	-6.48474	8.88864e-11	1.00881e-09
RLTR44-int:ERVK:LTR	1470.81	-1.08751	0.16772	-6.48412	8.92508e-11	1.01235e-09
Hnrnpa3	5751.43	0.812885	0.125396	6.48256	9.01798e-11	1.02229e-09
MamRep1151:LTR:LTR	234.79	1.85146	0.28563	6.482	9.05121e-11	1.02545e-09
L1MC4a:L1:LINE	6257.57	0.818213	0.126281	6.47928	9.21596e-11	1.04339e-09
Trim28	3632.15	-0.753746	0.116333	-6.47921	9.22039e-11	1.04339e-09
Sirt7	833.781	-0.890639	0.137463	-6.47911	9.2263e-11	1.04345e-09
Yae1d1	871.988	0.953928	0.147249	6.47832	9.27522e-11	1.04837e-09
Ano3	6900.89	0.911439	0.140747	6.47572	9.43593e-11	1.06591e-09
ORR1B2:ERVL-MaLR:LTR	16730.7	0.637945	0.0985229	6.47509	9.47532e-11	1.06958e-09
Charlie12_Rodent:hAT-Charlie:DNA	5844.96	0.725628	0.112066	6.47503	9.47958e-11	1.06958e-09
Uqcc2	470.17	-1.25561	0.193924	-6.47474	9.49741e-11	1.07097e-09
Gpr155	2372.32	0.76612	0.118333	6.47428	9.52665e-11	1.07364e-09
Fam169a	2736.59	0.799523	0.123498	6.47397	9.54617e-11	1.07521e-09
Dlx6os1	1085.6	0.860612	0.132956	6.47291	9.61325e-11	1.08214e-09
Tasor2	2466.46	0.861582	0.133155	6.47053	9.76583e-11	1.09867e-09
Abca7	1869.12	-0.859822	0.132901	-6.46963	9.82434e-11	1.10461e-09
Pou3f2	2477.29	0.961991	0.148701	6.46932	9.84462e-11	1.10624e-09
Fbxo3	3449.21	0.873297	0.135023	6.46777	9.94613e-11	1.117e-09
RLTR35B_MM:ERVL:LTR	537.533	1.0429	0.161263	6.46705	9.99352e-11	1.12167e-09
Ubxn2a	2501.28	0.889316	0.137529	6.46641	1.0036e-10	1.12578e-09
LTR86A1:ERVL:LTR	235.626	1.51055	0.233696	6.46375	1.02141e-10	1.1451e-09
Eloc	2333.47	0.733061	0.113426	6.4629	1.02712e-10	1.15083e-09
Mfge8	4237.13	-0.924542	0.143104	-6.46061	1.04283e-10	1.16775e-09
MLT1E:ERVL-MaLR:LTR	923.091	0.898143	0.139063	6.45854	1.05715e-10	1.1831e-09
Pitpnm1	9753.3	-0.748247	0.115858	-6.45831	1.05877e-10	1.18423e-09
Rsrp1	5524.45	-0.790981	0.122485	-6.45779	1.06244e-10	1.18764e-09
Zfp598	1448.56	-0.882245	0.136631	-6.45714	1.06698e-10	1.19177e-09
L1MA4A:L1:LINE	5031.58	0.872179	0.135073	6.45709	1.06737e-10	1.19177e-09
B3glct	981.6	0.962001	0.149081	6.45286	1.09762e-10	1.22484e-09
Ppargc1a	2844.05	0.800581	0.124081	6.45208	1.10327e-10	1.23043e-09
Pgap1	2346.65	0.902303	0.139868	6.45112	1.11028e-10	1.23754e-09
Tbl3	695.651	-1.09789	0.170189	-6.45101	1.11106e-10	1.23769e-09
Rpe	652.238	1.09062	0.169102	6.44947	1.12245e-10	1.24965e-09
Gm16386	386.057	1.24312	0.192825	6.44687	1.1418e-10	1.27047e-09
Erlin1	857.448	0.859308	0.133305	6.44616	1.14723e-10	1.27577e-09
Kpna3	2906.77	0.789482	0.122483	6.44565	1.15109e-10	1.27933e-09
Tbkbp1	1994.6	-0.88668	0.137573	-6.44517	1.1547e-10	1.2826e-09
Elavl4	3638.22	0.876921	0.136086	6.44385	1.16477e-10	1.29304e-09
Dkk3	10870.8	-0.686946	0.106607	-6.44373	1.16571e-10	1.29326e-09
Btbd1	3318.39	0.693109	0.107565	6.44365	1.16631e-10	1.29326e-09
9930021J03Rik	3801.94	0.746048	0.115791	6.44308	1.17074e-10	1.29743e-09
Marchf7	1537.3	0.91242	0.141633	6.44216	1.17785e-10	1.30456e-09
2210408I21Rik	1065.03	0.847862	0.131614	6.44205	1.17873e-10	1.30479e-09
LTR40a:ERVL:LTR	886.738	0.93584	0.145275	6.44185	1.18028e-10	1.30576e-09
Hnrnpd	3449.34	0.778781	0.120905	6.44129	1.18461e-10	1.3098e-09
RMER6D:ERVK:LTR	3694.08	0.745993	0.115828	6.44053	1.19055e-10	1.31561e-09
MER45B:hAT-Tip100:DNA	621.479	0.962486	0.14945	6.44018	1.19335e-10	1.31795e-09
MLT1C:ERVL-MaLR:LTR	9504.88	0.66905	0.103889	6.44005	1.19433e-10	1.31827e-09
Rock1	1349.46	1.05772	0.164299	6.43775	1.21261e-10	1.33768e-09
MER74B:ERVL:LTR	1205.33	0.959578	0.149159	6.43324	1.24911e-10	1.37717e-09
Slc12a9	1025.77	-0.979665	0.152286	-6.43304	1.25075e-10	1.37818e-09
Slc39a3	2597.44	-0.684371	0.106391	-6.4326	1.25442e-10	1.38143e-09
MER58D:hAT-Charlie:DNA	572.975	1.03233	0.160499	6.43198	1.25951e-10	1.38625e-09
RLTR19C:ERVK:LTR	267.523	1.52706	0.237451	6.43105	1.26728e-10	1.394e-09
Ulk2	6241.61	0.76459	0.118897	6.43067	1.27043e-10	1.39668e-09
Brcc3	900.286	1.16912	0.181826	6.42989	1.27693e-10	1.40302e-09
Gcnt2	1890.42	0.710144	0.110462	6.42884	1.28582e-10	1.41199e-09
Carmil3	1734.46	-0.800214	0.124496	-6.42762	1.29617e-10	1.42254e-09
L1ME1:L1:LINE	8712.7	0.74591	0.116074	6.42617	1.30859e-10	1.43536e-09
B1_Mm:Alu:SINE	54782.5	0.750741	0.116863	6.42413	1.32622e-10	1.45387e-09
Gde1	3622.61	-0.689764	0.107384	-6.42335	1.33311e-10	1.4606e-09
Dennd4a	7120.35	0.696902	0.108503	6.42286	1.33734e-10	1.4644e-09
Mrtfa	3631.63	-0.871555	0.135723	-6.42155	1.34892e-10	1.47624e-09
L1MDa:L1:LINE	5109.81	0.792732	0.123457	6.42111	1.35285e-10	1.4797e-09
Ier5	1515.4	-1.06368	0.16567	-6.42051	1.35823e-10	1.48474e-09
Hmg20b	386.869	-1.42564	0.22211	-6.41863	1.3751e-10	1.50233e-09
Klhl22	2377.88	-0.741608	0.115634	-6.41344	1.42275e-10	1.55351e-09
Pcgf3	2803.76	0.816126	0.127332	6.40943	1.4606e-10	1.59394e-09
Tubb2b	1326.99	-0.95402	0.148883	-6.40786	1.47578e-10	1.60959e-09
Crbn	2698.89	0.81879	0.127858	6.40391	1.51444e-10	1.65082e-09
Sh3gl1	1077.78	-0.817097	0.1276	-6.40357	1.51787e-10	1.65363e-09
Pex5	1239.46	-0.857294	0.13388	-6.40348	1.51877e-10	1.65368e-09
Pdcd10	915.154	1.04008	0.162428	6.40332	1.52038e-10	1.6545e-09
Smurf1	2351.5	-0.717495	0.112069	-6.40226	1.53095e-10	1.66506e-09
Ctsl	1010.94	-0.914602	0.14287	-6.40165	1.53704e-10	1.67074e-09
Charlie8:hAT-Charlie:DNA	3571.14	0.744539	0.11631	6.40136	1.54003e-10	1.67305e-09
Chn1	40548.6	0.679409	0.106149	6.40054	1.54828e-10	1.68107e-09
Cep295	1960.38	0.837005	0.130808	6.39875	1.5665e-10	1.69989e-09
LTRIS_Mus:ERV1:LTR	1958.42	0.6959	0.108773	6.39772	1.57709e-10	1.71043e-09
Gaa	13044.7	-0.953006	0.148972	-6.39719	1.58259e-10	1.71542e-09
Plxna1	9928.7	-0.724569	0.113281	-6.39621	1.59284e-10	1.72556e-09
Wasf1	10164.3	-0.66098	0.103371	-6.39427	1.61315e-10	1.74658e-09
Sts	1113.41	-1.09139	0.170693	-6.39386	1.61754e-10	1.75035e-09
Zfp606	632.57	0.91337	0.142872	6.39294	1.62724e-10	1.75987e-09
Dpysl4	1513.6	-0.894186	0.13988	-6.39251	1.63189e-10	1.76391e-09
Dyrk1b	2304.47	-0.849949	0.13297	-6.39203	1.63698e-10	1.76842e-09
Trabd	427.999	-1.29597	0.202763	-6.39156	1.64199e-10	1.77283e-09
Preb	2055.8	-0.71986	0.112645	-6.39051	1.65338e-10	1.78373e-09
Kctd17	3987.18	-0.871513	0.136377	-6.39045	1.65393e-10	1.78373e-09
5930403L14Rik	1007.53	-1.1034	0.172682	-6.38978	1.6612e-10	1.78977e-09
Vmn2r86	175.372	2.03876	0.319066	6.38977	1.66138e-10	1.78977e-09
Plekha3	1533.66	0.922481	0.144381	6.3892	1.6676e-10	1.79414e-09
Unc45a	759.667	-1.04712	0.163889	-6.38919	1.66769e-10	1.79414e-09
Mapre1	2817.25	0.818993	0.128185	6.38914	1.66823e-10	1.79414e-09
Brix1	456.274	1.16051	0.181643	6.38897	1.67006e-10	1.79438e-09
N4bp2l2	4199.34	0.802477	0.125604	6.38895	1.67032e-10	1.79438e-09
Mtmr2	2091.19	0.817837	0.12803	6.38784	1.68243e-10	1.80639e-09
Gm21119	293.938	1.45929	0.228469	6.38723	1.68919e-10	1.81264e-09
Cuedc1	912.457	-1.16077	0.181743	-6.38691	1.69275e-10	1.81545e-09
Mllt1	3362.82	-0.869973	0.136222	-6.38645	1.69777e-10	1.81982e-09
Begain	6177.69	-0.757092	0.118603	-6.38343	1.73169e-10	1.85515e-09
Mkks	810.181	0.961845	0.150704	6.38236	1.74385e-10	1.86714e-09
Slc45a1	2177.62	-0.905336	0.141898	-6.38018	1.76876e-10	1.89276e-09
Vstm2b	1600.29	-0.898448	0.140884	-6.37721	1.80339e-10	1.92874e-09
Golph3l	672.741	1.06753	0.167421	6.37636	1.81352e-10	1.93773e-09
Slc9a6	4998.87	0.7325	0.114878	6.37633	1.8138e-10	1.93773e-09
L1MD3:L1:LINE	5605.24	0.801905	0.125779	6.37552	1.82346e-10	1.94698e-09
Wdr83	313.656	-1.37168	0.215162	-6.37512	1.82821e-10	1.95097e-09
Bpnt2	3641.72	0.766724	0.120275	6.37475	1.83256e-10	1.95452e-09
Zfp26	1397.5	0.893394	0.140149	6.3746	1.8344e-10	1.9554e-09
Micos13	558.997	-1.20068	0.188357	-6.37448	1.8358e-10	1.95582e-09
Cyb5r4	1235.56	0.946052	0.14846	6.37245	1.86037e-10	1.9809e-09
Mrpl52	437.545	-1.30319	0.204559	-6.37073	1.88127e-10	2.00205e-09
Ap5m1	1431.87	0.905136	0.142103	6.36958	1.89547e-10	2.01605e-09
Dusp19	462.511	1.03492	0.162496	6.3689	1.90383e-10	2.02383e-09
Tmem11	416.76	-1.21338	0.190523	-6.36867	1.90671e-10	2.02577e-09
Mpnd	1586.07	-0.95038	0.149264	-6.36712	1.92608e-10	2.04522e-09
Alg11	1335.51	0.832336	0.130734	6.36664	1.93218e-10	2.05058e-09
Evl	2884.11	-0.814749	0.127993	-6.36558	1.94553e-10	2.06361e-09
L1M4a1:L1:LINE	1422.95	0.972154	0.152742	6.36466	1.9572e-10	2.07484e-09
L1MdGf_II:L1:LINE	25880.8	0.636761	0.100075	6.36286	1.98037e-10	2.09826e-09
Ap1s1	4091.77	-0.872362	0.137125	-6.3618	1.99407e-10	2.11161e-09
Uqcrb	1185.23	0.85601	0.134557	6.36167	1.99567e-10	2.11215e-09
Dmwd	4036.92	-0.904959	0.142261	-6.36125	2.00113e-10	2.11677e-09
Apba3	447.443	-1.15018	0.180865	-6.35932	2.02654e-10	2.14246e-09
Dennd6b	2611.91	-0.79022	0.124264	-6.35919	2.02819e-10	2.14304e-09
Gria2	25281.2	0.811434	0.127622	6.35813	2.04228e-10	2.15674e-09
Papola	3470.52	0.802389	0.126235	6.35629	2.06682e-10	2.18147e-09
Lrfn4	1453.18	-0.872586	0.137333	-6.35381	2.10051e-10	2.21581e-09
B1_Mur3:Alu:SINE	56574.9	0.691728	0.108879	6.3532	2.10885e-10	2.2234e-09
Lrrc7	35055.1	0.677779	0.10669	6.3528	2.11434e-10	2.22797e-09
Arthur2:hAT-Tip100:DNA	1603.34	0.79432	0.125041	6.35247	2.11885e-10	2.2315e-09
Olfm3	1098.18	1.2697	0.199905	6.35149	2.13235e-10	2.24449e-09
RMER6C:ERVK:LTR	7527.01	0.76739	0.120831	6.35095	2.13987e-10	2.25118e-09
Eea1	2492.71	0.888181	0.13986	6.35048	2.14641e-10	2.25683e-09
Ehbp1l1	384.056	-1.35852	0.213978	-6.34888	2.16882e-10	2.27915e-09
Charlie10:hAT-Charlie:DNA	721.398	0.919389	0.144826	6.34822	2.17827e-10	2.28783e-09
Gria3	14255.6	0.666998	0.105094	6.34668	2.20004e-10	2.30945e-09
Basp1	12394.9	0.710443	0.111952	6.34596	2.21043e-10	2.31908e-09
Gm15328	173.394	1.45001	0.228527	6.34501	2.22407e-10	2.33213e-09
Il1rap	2274.14	0.762446	0.120195	6.34343	2.24699e-10	2.35488e-09
Xpo4	1408.57	0.820046	0.129283	6.34303	2.25289e-10	2.35978e-09
Grin1	29657.5	-0.662983	0.104551	-6.34125	2.2791e-10	2.38594e-09
Bap1	4915.55	-0.736242	0.116116	-6.34056	2.28925e-10	2.39527e-09
MMERVK9C_I:ERVK:LTR	1041.48	1.01611	0.160265	6.34021	2.29454e-10	2.3995e-09
MLT1G1:ERVL-MaLR:LTR	2199.03	0.755243	0.119128	6.33976	2.30126e-10	2.40523e-09
Ttyh1	13653.2	-0.637227	0.100516	-6.33956	2.30416e-10	2.40695e-09
Snx11	719.142	-1.08468	0.171099	-6.33948	2.30547e-10	2.40702e-09
Sptan1	51064.8	-0.662373	0.104499	-6.33854	2.31949e-10	2.42035e-09
Ero1a	1829.35	1.01636	0.160378	6.33728	2.33852e-10	2.43888e-09
RLTR20C2_MM:ERVK:LTR	4636.69	0.689051	0.108736	6.33693	2.34394e-10	2.44322e-09
Kifc2	15906.7	-0.67865	0.107105	-6.33632	2.35311e-10	2.45145e-09
Zkscan1	3975.26	0.67818	0.107036	6.33602	2.35782e-10	2.45503e-09
Zhx1	2773.49	0.658909	0.104007	6.33526	2.36937e-10	2.46573e-09
Sh3glb2	6288.63	-0.643133	0.101529	-6.33447	2.38163e-10	2.47715e-09
Fyn	2336.58	-0.68167	0.107627	-6.33365	2.39429e-10	2.48898e-09
Erbb4	6656.02	0.734926	0.116052	6.33273	2.40861e-10	2.50251e-09
X6b_DNA:TcMar-Tigger:DNA	565.05	1.10743	0.174882	6.33245	2.41304e-10	2.50577e-09
Pphln1	1825.73	0.861914	0.136126	6.33174	2.42409e-10	2.51589e-09
2900052N01Rik	626.252	1.14297	0.180531	6.33117	2.43307e-10	2.52385e-09
Pcdh11x	1405.41	1.03883	0.164095	6.33069	2.44063e-10	2.53033e-09
Hspa13	1258.91	0.796658	0.125843	6.33059	2.44233e-10	2.53074e-09
Gm10336	734.156	1.09689	0.173278	6.33024	2.44787e-10	2.53511e-09
Btbd17	335.534	-1.43557	0.2268	-6.32969	2.45658e-10	2.54277e-09
Stk11	2131.85	-0.802514	0.126854	-6.32626	2.51167e-10	2.5984e-09
Chd4	7770.03	-0.641587	0.101433	-6.32521	2.52893e-10	2.61486e-09
Fam199x	929.339	0.975651	0.15429	6.32351	2.55691e-10	2.64237e-09
Lrrc40	865.973	1.0109	0.159871	6.32324	2.56128e-10	2.64547e-09
Nelfcd	1040.81	-0.892742	0.141187	-6.32312	2.56326e-10	2.6461e-09
LTR16E1:ERVL:LTR	1418.98	0.778174	0.12307	6.32302	2.56502e-10	2.6465e-09
Cntnap5a	3483.43	0.87863	0.138978	6.32208	2.58069e-10	2.66125e-09
OldhAT1:hAT-Ac:DNA	11502.4	0.684623	0.108293	6.32197	2.58243e-10	2.66161e-09
Irf2bpl	3948.1	-0.785489	0.12429	-6.31978	2.6193e-10	2.69817e-09
Trio	14521.7	-0.672739	0.106456	-6.31939	2.626e-10	2.70363e-09
Cstf2	4240.14	0.763205	0.120778	6.31909	2.63112e-10	2.70746e-09
Prodh	653.837	-1.21084	0.191632	-6.31855	2.64021e-10	2.71536e-09
Mul1	1093.76	-1.0005	0.158345	-6.31846	2.64191e-10	2.71566e-09
L1MC3:L1:LINE	11526.1	0.742411	0.117523	6.31713	2.66461e-10	2.73754e-09
Chap1a_Mam:hAT-Charlie:DNA	505.249	1.16084	0.183777	6.31656	2.67451e-10	2.74625e-09
Mrpl2	438.207	-1.55886	0.24681	-6.31604	2.68357e-10	2.75303e-09
Wnk1	19303	0.697668	0.110461	6.31599	2.68439e-10	2.75303e-09
Mapk3	3832.58	-1.07488	0.170186	-6.31593	2.68539e-10	2.75303e-09
Ogfod2	391.582	-1.35081	0.213926	-6.31438	2.7124e-10	2.77924e-09
Nyap1	3193.39	-0.849791	0.134583	-6.31427	2.7144e-10	2.77981e-09
RMER17A-int:ERVK:LTR	526.171	1.11888	0.177229	6.31321	2.73315e-10	2.79752e-09
Asphd2	3668.35	-0.805432	0.127588	-6.31278	2.7407e-10	2.80377e-09
Cpeb2	5561.79	0.76542	0.121256	6.31241	2.74729e-10	2.80902e-09
Pcmtd2	2195.76	0.961418	0.152336	6.31117	2.76935e-10	2.83008e-09
Ccdc39	648.405	0.989547	0.156803	6.31075	2.77686e-10	2.8348e-09
Azi2	2024.51	0.840983	0.133262	6.31075	2.77691e-10	2.8348e-09
Foxk1	5254.88	-0.767557	0.12167	-6.3085	2.81748e-10	2.8747e-09
LTR91:LTR:LTR	492.684	1.31402	0.208465	6.3033	2.91379e-10	2.97138e-09
LTR33:ERVL:LTR	3350.14	0.714827	0.113409	6.3031	2.91745e-10	2.97355e-09
Srp68	1833.74	-0.728132	0.115537	-6.30217	2.93498e-10	2.98984e-09
RLTR30D_MM:ERV1:LTR	624.375	1.04364	0.165606	6.30197	2.93888e-10	2.99222e-09
Ctnnbl1	755.814	-0.978377	0.155264	-6.30138	2.94998e-10	3.00195e-09
Fastkd2	626.709	1.19541	0.189745	6.30011	2.97435e-10	3.02515e-09
Caskin2	967.139	-1.00849	0.160132	-6.29784	3.01815e-10	3.06808e-09
ORR1C1:ERVL-MaLR:LTR	15137.5	0.611271	0.097085	6.29625	3.04939e-10	3.0982e-09
Acbd5	1940.55	0.915442	0.145398	6.29611	3.05205e-10	3.09927e-09
Washc1	583.488	-0.986509	0.156694	-6.29575	3.05909e-10	3.10479e-09
Speg	9989.22	-0.740026	0.117569	-6.29442	3.08559e-10	3.13004e-09
RMER19C:ERVK:LTR	3676.61	0.721194	0.11459	6.29368	3.10017e-10	3.14317e-09
Erf	2362.26	-0.909798	0.14456	-6.29356	3.10263e-10	3.14402e-09
Ogt	12142.1	0.701324	0.111447	6.29292	3.11557e-10	3.15548e-09
Rtcb	1648.52	-0.809679	0.128703	-6.29106	3.15301e-10	3.19172e-09
Mrc2	494.357	-1.20004	0.190767	-6.29062	3.16195e-10	3.19909e-09
Prkab2	2223.03	0.795881	0.126522	6.29044	3.16577e-10	3.20124e-09
Arih1	4421.77	0.822654	0.13078	6.29036	3.1674e-10	3.20124e-09
Syncrip	2056.57	1.03339	0.1643	6.28966	3.18171e-10	3.21282e-09
Luc7l3	3598.65	0.651445	0.103574	6.28963	3.18218e-10	3.21282e-09
Nrd1	5032.76	0.686317	0.109123	6.28939	3.18719e-10	3.21619e-09
Exosc6	133.086	-2.81715	0.448056	-6.2875	3.22622e-10	3.25388e-09
Flnb	6497.63	-0.644837	0.102567	-6.28698	3.23693e-10	3.26298e-09
Eif4a2	11543.3	0.685055	0.108981	6.28601	3.25729e-10	3.28178e-09
UCON44:TcMar-Tigger:DNA	375.479	1.33543	0.21245	6.28584	3.2608e-10	3.2836e-09
Tbl1xr1	5820.44	0.673131	0.107094	6.28542	3.26962e-10	3.28986e-09
Amer2	6024.29	0.743955	0.118363	6.28539	3.27042e-10	3.28986e-09
B2_Mm1a:B2:SINE	36007.1	0.686122	0.109194	6.28353	3.30961e-10	3.32754e-09
Vsnl1	19418.2	0.818116	0.130221	6.28252	3.33127e-10	3.34758e-09
Rplp1	7089.11	-0.738772	0.117653	-6.27926	3.40184e-10	3.41671e-09
Kif1c	2764.69	-0.884018	0.14079	-6.279	3.40766e-10	3.42078e-09
L1MC4:L1:LINE	8955	0.752062	0.119778	6.27881	3.4118e-10	3.42316e-09
Mafg	869.29	-1.14545	0.182449	-6.27818	3.42552e-10	3.43514e-09
Hcn3	724.658	-1.09881	0.175031	-6.2778	3.4339e-10	3.44175e-09
Sumo2	2692.57	0.64275	0.102397	6.27706	3.45044e-10	3.45653e-09
Dnajb11	730.554	-0.985564	0.157014	-6.27693	3.45319e-10	3.45749e-09
Paip2	2048.43	0.884265	0.14088	6.27674	3.45756e-10	3.46007e-09
Slc16a11	467.446	-1.52061	0.242287	-6.27608	3.47206e-10	3.47278e-09
Tbc1d23	1439.8	0.824592	0.131405	6.27519	3.492e-10	3.49091e-09
Gatc	915.093	0.856442	0.136505	6.27405	3.51771e-10	3.51479e-09
Rundc1	945.436	-0.943344	0.150396	-6.2724	3.55536e-10	3.55057e-09
Get3	2744.03	-0.709725	0.11317	-6.27134	3.57962e-10	3.57295e-09
Traf6	1134.73	0.856307	0.136585	6.26943	3.62371e-10	3.61509e-09
LTR37B:ERV1:LTR	346.04	1.31107	0.209127	6.26926	3.62762e-10	3.61712e-09
Zdhhc21	3694.44	0.744976	0.118842	6.26861	3.64283e-10	3.62939e-09
Arfgef1	6174.78	0.636366	0.101517	6.26856	3.64411e-10	3.62939e-09
Zfp426	920.404	1.03294	0.164783	6.26849	3.64556e-10	3.62939e-09
Impdh1	1625.78	-1.00251	0.159936	-6.2682	3.65241e-10	3.63433e-09
Slitrk4	2118.35	0.976801	0.155902	6.26549	3.71659e-10	3.69628e-09
Endog	169.689	-2.26093	0.360927	-6.26423	3.74672e-10	3.72272e-09
Zfp874a	488.471	1.07614	0.171791	6.26422	3.74703e-10	3.72272e-09
Gca	694.584	1.32421	0.211435	6.26294	3.77784e-10	3.75139e-09
Ice2	479.562	1.01286	0.161733	6.26256	3.78699e-10	3.75855e-09
Ankrd12	9355.72	0.69625	0.111179	6.2624	3.79105e-10	3.76064e-09
ID:ID:SINE	16396.4	0.714458	0.114092	6.26213	3.79754e-10	3.76514e-09
Hspd1	1499.38	-0.919235	0.146804	-6.26164	3.80946e-10	3.77503e-09
Kanga1a:TcMar-Tc2:DNA	586.028	1.18679	0.189549	6.2611	3.82267e-10	3.78617e-09
Gigyf1	2637.22	-0.88678	0.141666	-6.25967	3.85801e-10	3.81922e-09
Adam10	3798.56	0.734365	0.117321	6.25944	3.86357e-10	3.82276e-09
Ptp4a2	2841.94	0.907766	0.14503	6.25914	3.87103e-10	3.82818e-09
Supt6	6693.46	-0.698182	0.111549	-6.25895	3.8759e-10	3.82916e-09
Snora68	95.7264	-2.75001	0.439372	-6.25894	3.876e-10	3.82916e-09
Slc24a4	2263.69	-0.73047	0.116726	-6.25798	3.89991e-10	3.85081e-09
L1MA4:L1:LINE	11516.3	0.749449	0.119788	6.25646	3.93821e-10	3.88626e-09
Slc35a3	613.38	0.966693	0.154513	6.25639	3.93984e-10	3.88626e-09
MER34A:ERV1:LTR	936.949	0.941788	0.150551	6.25562	3.9595e-10	3.90235e-09
Cdc73	1847.12	0.877265	0.140239	6.25551	3.96212e-10	3.90235e-09
Ankrd13d	2008.87	-0.773256	0.123612	-6.25551	3.96221e-10	3.90235e-09
Canx	12337.8	0.575185	0.0919591	6.25479	3.98049e-10	3.91834e-09
Kanga11a:TcMar-Tc2:DNA	337.803	1.16998	0.187065	6.25442	3.9899e-10	3.92561e-09
L1ME3G:L1:LINE	2546.23	0.937924	0.149964	6.25432	3.99263e-10	3.92629e-09
Vmp1	1693.92	1.07097	0.171261	6.25342	4.01553e-10	3.9468e-09
Sdcbp	4095.76	0.609138	0.0974166	6.25292	4.02844e-10	3.95747e-09
Dnmt3a	4506.18	-0.657355	0.105137	-6.25235	4.04322e-10	3.96996e-09
Cib2	404.097	-1.2065	0.193062	-6.24927	4.12385e-10	4.04708e-09
Shisa9	3428.34	0.686229	0.109825	6.24838	4.14731e-10	4.06803e-09
Ppp1r1a	1640.33	-0.800369	0.128103	-6.24787	4.1609e-10	4.07929e-09
Snta1	849.11	-0.881821	0.141165	-6.24676	4.19059e-10	4.10631e-09
Megf9	6211.47	0.729426	0.116795	6.24533	4.22917e-10	4.14201e-09
Fam241b	535.304	-1.06285	0.170195	-6.2449	4.24065e-10	4.15115e-09
Pdcl	679.538	1.28791	0.206254	6.24431	4.25667e-10	4.16471e-09
Mcf2l	7817.37	-0.639698	0.10245	-6.244	4.26529e-10	4.17103e-09
Brms1l	1975.18	0.80181	0.128418	6.24377	4.27158e-10	4.17507e-09
Nxt2	790.175	0.999533	0.160124	6.24224	4.31337e-10	4.21378e-09
Eutr11:DNA:DNA	327.02	1.2889	0.206485	6.24209	4.31752e-10	4.2157e-09
Cebpa	276.075	-1.73775	0.278448	-6.24084	4.35228e-10	4.24548e-09
Dnm1	53746.7	-0.616992	0.0988638	-6.24083	4.35242e-10	4.24548e-09
Tubb3	10238.7	-0.756377	0.121211	-6.24018	4.37061e-10	4.26107e-09
Lmnb2	621.052	-1.03506	0.165895	-6.23926	4.39649e-10	4.28414e-09
Apbb3	1082.03	-0.889508	0.142596	-6.23797	4.43276e-10	4.3173e-09
ETnERV-int:ERVK:LTR	2998.56	0.732198	0.117392	6.23718	4.45524e-10	4.33701e-09
Tomm7	260.765	-1.51004	0.242128	-6.23655	4.47317e-10	4.35226e-09
Mecp2	10576.4	0.689793	0.110622	6.23561	4.50017e-10	4.37632e-09
Acaa1a	789.498	-1.12865	0.181034	-6.23444	4.53388e-10	4.40688e-09
Zdhhc15	404.033	1.07209	0.171988	6.23351	4.56101e-10	4.43103e-09
Prkcsh	1884.96	-0.798389	0.128107	-6.23221	4.59892e-10	4.4656e-09
Uhmk1	14281.3	0.658516	0.105668	6.23191	4.60781e-10	4.47198e-09
Rcc2	3102.52	-0.72027	0.115599	-6.23075	4.64202e-10	4.50292e-09
H1f10	829.127	-1.06833	0.171472	-6.23032	4.6548e-10	4.51305e-09
Bnip3	3304.51	0.815571	0.130905	6.23023	4.65743e-10	4.51333e-09
Suclg1	1382.85	-0.834769	0.134016	-6.22887	4.69808e-10	4.55044e-09
Tor1aip2	1736.85	0.75065	0.12053	6.2279	4.7272e-10	4.57635e-09
Rogdi	4237.86	-0.82716	0.132817	-6.22782	4.72958e-10	4.57635e-09
Xab2	1310.82	-0.839073	0.134765	-6.22621	4.77862e-10	4.62071e-09
RLTR13C2:ERVK:LTR	2733.14	0.738805	0.118662	6.22616	4.78021e-10	4.62071e-09
Ankrd24	1552.44	-0.863417	0.13868	-6.22599	4.78538e-10	4.62339e-09
RLTR13C1:ERVK:LTR	873.661	0.962806	0.154646	6.22586	4.78915e-10	4.62472e-09
X6B_LINE:CR1:LINE	1504.22	0.83689	0.13444	6.22503	4.8147e-10	4.64707e-09
[truncated: 7,363 more rows]

## Sheet: Adjusted for age
Feature	baseMean	log2FoldChange	lfcSE	stat	pvalue	padj
Kap	0.314478	17.399	3.72106	4.67583	2.92762e-06	0.00760685
Gm536	7.41228	1.91828	0.276301	6.94274	3.8457e-12	9.99229e-08
Mroh3	23.1625	1.06637	0.164283	6.49103	8.52505e-11	5.53766e-07
Cyp3a13	21.1342	0.974842	0.214817	4.53801	5.67867e-06	0.0134135
2700054A10Rik	319.22	0.432579	0.063702	6.79067	1.11613e-11	1.45002e-07
D2hgdh	562.822	0.176481	0.0348649	5.06186	4.1519e-07	0.00119865
Synrg	3827.45	0.136499	0.0226153	6.03568	1.58293e-09	6.85487e-06
Dlg1	4922.59	-0.194862	0.0310633	-6.27307	3.54006e-10	1.83963e-06
Sec16b	71.3126	-0.427608	0.100051	-4.2739	1.9208e-05	0.0415902
Gm15290	1.05572	-19.0519	3.71536	-5.12786	2.9305e-07	0.000951789
D130009I18Rik	0.140748	-21.0016	3.71955	-5.64627	1.6397e-08	6.08633e-05
4921511C20Rik	0.172035	-24.7122	3.7137	-6.65432	2.84604e-11	2.46496e-07
