# Supplementary material for: LINE-1 retrotransposition in a mouse TDP-43 model of neurodegeneration marks motor cortex neurons for cell-intrinsic and cell non-autonomous programmed cell death
Source: PLoS Genet. 2025 Dec 29;21(12):e1012007. doi: 10.1371/journal.pgen.1012007 (PMC12758826; doi:10.1371/journal.pgen.1012007)
Supplement: S7 Table — (XLSX) [file pgen.1012007.s025.xlsx]

## Sheet: 1.5 months
Feature	baseMean	log2FoldChange	lfcSE	stat	pvalue	padj
Drd2	82.0902	3.22163	0.989565	3.2556	0.00113152	0.0368969
Serpina9	12.2892	2.85705	0.82708	3.45438	0.000551559	0.0217605
Myrfl	29.5712	2.43639	0.432849	5.62873	1.81544e-08	5.14722e-06
Col2a1	23.1299	2.19919	0.473051	4.64896	3.33617e-06	0.000374547
Klk6	18.5113	2.10448	0.600998	3.50164	0.000462407	0.0190767
Mettl7a3	46.929	2.04197	0.325252	6.27813	3.42667e-10	1.68592e-07
Cpa6	20.4616	1.85056	0.494551	3.74191	0.000182628	0.00951092
Fbxo5	18.2698	1.7079	0.509374	3.35294	0.000799586	0.0285801
Mki67	58.3382	1.65593	0.346243	4.78256	1.73077e-06	0.00022271
Gm15319	205.364	1.64046	0.161845	10.136	3.82314e-24	9.13622e-21
1700093K21Rik	20.5245	1.59219	0.481944	3.30369	0.000954227	0.0324495
Ly6g6e	25.9466	1.53843	0.435167	3.53525	0.000407384	0.0173402
Trim43a	36.03	1.46401	0.33242	4.4041	1.06224e-05	0.000945168
4930467E23Rik	48.6114	1.35493	0.339244	3.99397	6.49748e-05	0.00418038
Zfp820	25.545	1.3359	0.403638	3.30964	0.000934158	0.0322198
9230112J17Rik	94.1834	1.29228	0.256325	5.04157	4.61736e-07	7.40707e-05
Krt80	264.449	1.28837	0.29008	4.44143	8.93645e-06	0.00084231
Rxrg	58.3586	1.26188	0.345507	3.65225	0.000259954	0.0125317
Sebox	56.4253	1.24394	0.293218	4.24236	2.21186e-05	0.00174529
B230206H07Rik	46.7643	1.22293	0.341041	3.58586	0.000335969	0.0150672
Thsd4	274.063	1.17544	0.12948	9.07818	1.10409e-19	1.42071e-16
Col6a1	1094.65	1.14207	0.186954	6.10883	1.00363e-09	4.09479e-07
Fam205a2	346.092	1.12968	0.115682	9.76544	1.58428e-22	3.31273e-19
Chrna5	172.892	1.12463	0.197754	5.68704	1.29259e-08	3.86116e-06
Nfe2l3	53.681	1.08249	0.288311	3.75461	0.000173613	0.00927857
Myh3	48.7273	1.05268	0.309299	3.40344	0.000665441	0.0250146
Gm21119	150.641	1.04046	0.171257	6.0754	1.23683e-09	4.81154e-07
Gm19500	123.019	0.994126	0.230027	4.32177	1.54781e-05	0.0012927
Col7a1	58.6384	0.993167	0.286196	3.47023	0.000520007	0.0208274
Cd24a	59.2927	0.973039	0.265203	3.66904	0.000243468	0.0118738
Rftn1	106.559	0.958539	0.205787	4.65792	3.19416e-06	0.000363482
A230001M10Rik	57.5974	0.940369	0.283548	3.31643	0.000911746	0.0317083
Lsp1	71.4119	0.901592	0.263178	3.42578	0.000613035	0.0236833
Tnfrsf23	57.3704	0.89369	0.261224	3.42116	0.000623546	0.0238688
Nxph3	407.226	0.891611	0.146527	6.08498	1.16509e-09	4.64039e-07
Card6	91.3234	0.846204	0.218365	3.87519	0.000106543	0.00620995
Mcm2	88.2828	0.842112	0.227071	3.70858	0.000208422	0.0105015
1500026H17Rik	70.0892	0.805344	0.240661	3.34638	0.000818738	0.0290782
Hapln2	193.281	0.801902	0.196717	4.07642	4.57337e-05	0.00314828
Nkx6-2	117.672	0.796751	0.253856	3.1386	0.00169757	0.0492219
Oprk1	144.155	0.786943	0.196897	3.99671	6.42277e-05	0.00416435
Fbln2	171.059	0.781102	0.163171	4.78702	1.69275e-06	0.000219506
RLTR9A2:ERVK:LTR	83.5065	0.77657	0.223123	3.48046	0.000500557	0.0204727
Col6a3	106.445	0.776312	0.20786	3.73478	0.000187882	0.00973028
Gjb1	157.395	0.7737	0.228366	3.38798	0.000704082	0.0259425
Litaf	246.272	0.75285	0.161762	4.65406	3.25458e-06	0.000367856
Itgb4	187.439	0.739115	0.208871	3.53861	0.000402233	0.0172527
Gm31508	82.3285	0.736945	0.219496	3.35745	0.000786653	0.028313
Layn	158.832	0.716357	0.202524	3.53715	0.000404472	0.0173044
Stxbp2	756.898	0.715343	0.0936243	7.64056	2.16271e-14	2.00988e-11
Serpina3n	244.184	0.711772	0.151257	4.70572	2.52967e-06	0.000304434
Ptma-ps2	97.3882	0.710886	0.214925	3.30761	0.000940963	0.032358
Peg10	751.356	0.677122	0.0821667	8.24083	1.7102e-16	1.90722e-13
Lats1	2112.91	0.660016	0.0574099	11.4966	1.37287e-30	7.65512e-27
Sema5a	1877.88	0.6597	0.168713	3.91018	9.22267e-05	0.00554952
Syt10	142.565	0.657413	0.187763	3.50129	0.000463005	0.0190767
Clcn1	219.944	0.641467	0.141179	4.54365	5.52873e-06	0.00056739
Tmem255a	317.391	0.634339	0.122692	5.17017	2.33885e-07	4.18967e-05
Rxfp1	480.803	0.63038	0.14613	4.31384	1.60443e-05	0.00132216
Aspa	223.276	0.627856	0.186713	3.36268	0.000771912	0.0280098
Rai14	311.879	0.627226	0.14091	4.45126	8.53686e-06	0.000816026
Gm12992	191.817	0.623248	0.158697	3.92728	8.59124e-05	0.00522598
MMVL30-int:ERV1:LTR	968.155	0.586107	0.0825724	7.0981	1.26488e-12	9.19949e-10
Trim17	138.515	0.579318	0.184682	3.13684	0.0017078	0.0494257
Erbb3	337.472	0.577117	0.163927	3.52057	0.000430624	0.0181906
Entpd3	196.002	0.571039	0.169178	3.37537	0.000737168	0.0269832
Sema5b	361.954	0.565587	0.137594	4.11056	3.94697e-05	0.00273962
RMER17A-int:ERVK:LTR	338.736	0.555947	0.111078	5.005	5.5862e-07	8.81566e-05
Il17ra	643.269	0.547828	0.102555	5.34178	9.20387e-08	1.90077e-05
Synrg	2916.56	0.546945	0.0536599	10.1928	2.13469e-24	5.95152e-21
Opalin	297.203	0.543543	0.160343	3.38987	0.000699248	0.0259358
Plxnb3	572.037	0.534707	0.121961	4.38426	1.16381e-05	0.00101397
Snupn	157.892	0.531811	0.166131	3.20116	0.00136876	0.0420121
Ebf4	278.984	0.522291	0.136184	3.83517	0.000125476	0.00714231
Dock5	358.806	0.519721	0.139338	3.72994	0.000191525	0.00987339
Myl4	354.891	0.519495	0.135996	3.81994	0.000133486	0.00746805
Lpar1	597.8	0.519383	0.124714	4.16459	3.11909e-05	0.00224897
Prss12	374.362	0.516996	0.113278	4.56394	5.02016e-06	0.00052874
Grik3	3602.73	0.5	0.0881246	5.67379	1.39671e-08	4.09899e-06
Rassf4	278.883	0.496733	0.123157	4.03332	5.49945e-05	0.00370947
Rnf152	819.572	0.494906	0.100731	4.91313	8.96324e-07	0.00013038
Fgf11	477.702	0.494683	0.111395	4.44079	8.96289e-06	0.00084231
Rffl	324.497	0.493102	0.135342	3.64338	0.00026908	0.0127874
Arhgap25	256.338	0.492436	0.153263	3.21302	0.00131348	0.0406888
Jup	1129.73	0.482783	0.0796733	6.05954	1.36511e-09	5.18991e-07
Cryab	1068.75	0.479845	0.103532	4.63477	3.57331e-06	0.000398496
Gm36117	463.495	0.478657	0.0991983	4.82525	1.39825e-06	0.000187119
Cryz	191.305	0.477999	0.144377	3.31077	0.000930381	0.0321558
RLTR6_Mm:ERV1:LTR	895.448	0.475874	0.089136	5.33874	9.35965e-08	1.90937e-05
Mettl8	274.043	0.469221	0.128755	3.64428	0.000268138	0.012779
D2hgdh	432.509	0.469149	0.106834	4.39139	1.12626e-05	0.000996333
Nsun7	237.128	0.461624	0.130149	3.54687	0.00038983	0.016894
Bcl11b	2505.94	0.455036	0.0814802	5.58463	2.34204e-08	5.88602e-06
Adamts2	251.269	0.454758	0.144359	3.15018	0.00163168	0.048009
Tle4	1908.71	0.434309	0.0840229	5.16894	2.35431e-07	4.18967e-05
Medag	651.05	0.424394	0.0916276	4.63173	3.6263e-06	0.000398721
Tpbg	501.274	0.422666	0.133026	3.17732	0.00148644	0.0449641
B3galt5	777.302	0.420339	0.104765	4.01222	6.01498e-05	0.00396136
Itga7	278.697	0.417879	0.131844	3.1695	0.00152703	0.0458604
Fbn2	292.573	0.416966	0.131971	3.15954	0.00158021	0.0467853
Dusp15	492.539	0.413891	0.0999843	4.13956	3.47974e-05	0.00245608
Gltp	541.165	0.409368	0.120685	3.39202	0.000693791	0.0258813
Cers2	895.777	0.408867	0.114178	3.58097	0.000342322	0.0152703
Dock10	1237.03	0.408027	0.10446	3.90607	9.38101e-05	0.00561088
Sgcd	281.448	0.405768	0.124827	3.25065	0.00115142	0.0374
Cdh13	1173.24	0.40563	0.075647	5.36214	8.22428e-08	1.74147e-05
Cdkl3	305.131	0.405142	0.127611	3.17481	0.00149932	0.0452563
Col4a2	1654.43	0.40342	0.0968504	4.16539	3.10821e-05	0.00224897
Sox11	846.65	0.40323	0.103239	3.90579	9.39172e-05	0.00561088
Crybg3	326.187	0.402097	0.125047	3.21557	0.00130188	0.0404042
Cpne1	967.8	0.392288	0.0794473	4.93772	7.90424e-07	0.000118055
Rit1	466.841	0.388725	0.11671	3.33071	0.000866252	0.0304426
Cyp2j6	357.907	0.385695	0.113077	3.4109	0.00064749	0.0245606
Hnrnph3	708.528	0.384482	0.0889195	4.32393	1.53276e-05	0.00128844
Gab1	798.725	0.38214	0.111369	3.43129	0.000600716	0.0232611
Polr3c	499.346	0.375986	0.101693	3.69726	0.000217943	0.0108183
Stac2	3175.39	0.371275	0.0664585	5.58657	2.31594e-08	5.88602e-06
Bach1	456.326	0.362159	0.10341	3.50215	0.000461515	0.0190767
Sptan1	34672.4	0.360726	0.0479362	7.52512	5.26722e-14	4.63737e-11
Slc6a9	827.62	0.359618	0.111258	3.2323	0.00122798	0.0390194
Hnrnpm	1410.62	0.359303	0.0689721	5.20939	1.8946e-07	3.60146e-05
Gba	805.018	0.356474	0.0808938	4.40669	1.04961e-05	0.000945168
Kremen1	488.532	0.354368	0.100894	3.51228	0.000444274	0.018614
Phtf1	1184.02	0.353955	0.0677253	5.22632	1.72914e-07	3.32472e-05
Abcb10	459.039	0.353864	0.104433	3.38842	0.000702973	0.0259425
Cdk18	634.704	0.352067	0.107907	3.26269	0.00110359	0.0361977
Scd1	4701.57	0.347983	0.0799171	4.3543	1.33494e-05	0.00113933
Tmsb10	2824.56	0.347879	0.0697924	4.98448	6.2128e-07	9.55803e-05
Sst	1842.47	0.337393	0.0650023	5.19048	2.09754e-07	3.81388e-05
Dgkq	1092.58	0.334607	0.0740742	4.51719	6.2665e-06	0.000623964
Fkbp1b	507.238	0.334442	0.105459	3.1713	0.00151756	0.0456579
Dlx6os1	687.119	0.333419	0.0858552	3.88351	0.000102961	0.00604329
Pls3	2282.96	0.332246	0.0649947	5.11189	3.18945e-07	5.38921e-05
Kdm5a	2203.27	0.332155	0.0572299	5.80386	6.48035e-09	2.16806e-06
Ptpru	1135.8	0.332121	0.102737	3.23274	0.00122611	0.0390194
Stk38	952.812	0.331073	0.0740987	4.468	7.89554e-06	0.000767887
Dhx37	511.327	0.330802	0.100161	3.30271	0.00095757	0.0324913
Hs6st2	631.771	0.327681	0.0992568	3.30134	0.000962235	0.032508
RLTR44-int:ERVK:LTR	1270.28	0.324807	0.0843333	3.85146	0.000117415	0.00672643
Gnb4	530.191	0.320339	0.097305	3.29211	0.000994388	0.0333783
Olig1	1600.09	0.319701	0.0797241	4.0101	6.06937e-05	0.00398151
Tigar	733.156	0.316813	0.0866199	3.65751	0.000254681	0.012313
Ahi1	5216.72	0.314726	0.0560354	5.61655	1.94804e-08	5.34209e-06
Copg2os2	2418.76	0.311567	0.0817054	3.8133	0.000137126	0.00762074
Sdk2	2010.58	0.31036	0.0777016	3.99426	6.48973e-05	0.00418038
Asxl3	899.434	0.309742	0.0890378	3.47878	0.00050371	0.0204767
Catspere2	706.673	0.30859	0.0836034	3.69111	0.000223275	0.0110501
Me3	1514.04	0.302803	0.0730833	4.14325	3.42414e-05	0.00242708
Tmem68	635.215	0.302738	0.092486	3.27333	0.00106287	0.0350685
Ankrd24	934.103	0.302213	0.095018	3.18059	0.00146976	0.0446168
Inpp5f	1694.64	0.301434	0.0721412	4.17838	2.93588e-05	0.00216151
Eml5	3340.83	0.297332	0.0583424	5.09633	3.46306e-07	5.793e-05
Dennd10	561.721	0.29577	0.0918148	3.22138	0.00127576	0.0399644
Macroh2a1	1183.36	0.295651	0.0718316	4.11588	3.85698e-05	0.0027109
Tra2a	1242.13	0.294835	0.0782606	3.76734	0.000164993	0.00890324
Nefh	2072.02	0.293493	0.0627951	4.67382	2.95651e-06	0.000341079
Fuca2	632.901	0.291696	0.0877336	3.32479	0.000884863	0.0310314
Rit2	1226.77	0.288222	0.0684582	4.21019	2.55161e-05	0.00194015
2610005L07Rik	1877.34	0.287738	0.081273	3.54039	0.000399539	0.0172143
Ptcd3	1262.87	0.287392	0.0662985	4.33482	1.45877e-05	0.00123244
Snrnp70	4892.1	0.285168	0.0578115	4.93273	8.10902e-07	0.000120042
Pacs2	2925.96	0.284222	0.0830086	3.42401	0.000617045	0.0237832
Islr2	1497.66	0.282302	0.0758197	3.72333	0.000196609	0.0100335
Igsf21	1066.23	0.281822	0.0871972	3.232	0.00122927	0.0390194
Fyco1	1462.61	0.279225	0.0673535	4.14567	3.38826e-05	0.00241187
Scg2	2370.77	0.27841	0.0777858	3.57919	0.00034466	0.015293
Iws1	1558.46	0.27773	0.066465	4.17859	2.93324e-05	0.00216151
Kcnh2	1064.99	0.277293	0.0755128	3.67213	0.00024054	0.0117947
Dzip1	2296.59	0.276167	0.0706074	3.9113	9.18008e-05	0.00554384
Slc35f1	1677.96	0.273288	0.0823294	3.31944	0.00090197	0.0314993
Derl1	987.343	0.272826	0.0760779	3.58614	0.000335615	0.0150672
Amotl1	757.148	0.268537	0.0854937	3.14102	0.00168359	0.0490647
Fam32a	1419.72	0.268043	0.0727955	3.68213	0.000231291	0.0113795
Prnp	11451.8	0.263667	0.0490064	5.38026	7.43795e-08	1.63713e-05
Abca7	889.805	0.263104	0.0765415	3.4374	0.000587327	0.0227954
Ptpre	888.609	0.263062	0.077635	3.38845	0.000702898	0.0259425
Hapln4	3642.53	0.261554	0.0578436	4.52175	6.13304e-06	0.000614333
Fnbp1l	4008.97	0.254684	0.0664136	3.83482	0.000125657	0.00714231
Fnbp1	3306.78	0.253807	0.0732084	3.46691	0.000526479	0.0208854
Atp6v1g2	8568.35	0.248813	0.0462755	5.37677	7.58349e-08	1.64749e-05
Slc7a4	1196.09	0.247802	0.0727694	3.4053	0.000660919	0.0249006
Polr2a	4049.48	0.245933	0.0500329	4.91542	8.85913e-07	0.000129996
Psmb7	1740.25	0.244258	0.0671632	3.63678	0.00027607	0.0130087
Gnal	4788.61	0.243757	0.0770541	3.16345	0.00155913	0.0464903
Endod1	1867.4	0.243646	0.0681285	3.57627	0.000348529	0.0153426
Ogfrl1	3538.27	0.242935	0.0723727	3.35672	0.000788729	0.028313
Peg3	12299	0.242677	0.0461147	5.26245	1.42145e-07	2.79741e-05
Epb41	1460.17	0.239109	0.073723	3.24334	0.00118138	0.0380041
Ezh1	1664.57	0.238743	0.0679832	3.51179	0.000445098	0.018614
Bcat1	2079.48	0.237565	0.0663613	3.57988	0.000343754	0.015293
Kcna6	3097	0.235971	0.0546105	4.32099	1.55328e-05	0.0012927
Atat1	1143.7	0.235784	0.0727917	3.23916	0.00119883	0.0383441
Mtmr2	1558.21	0.234594	0.0698816	3.35702	0.000787888	0.028313
Mir1906-1	2349.78	0.234392	0.070026	3.34721	0.000816283	0.0290527
Rnf227	2078.52	0.231767	0.0608872	3.8065	0.000140949	0.00775593
Peg13	9368.05	0.230693	0.0498196	4.63056	3.64684e-06	0.000398721
Bicd2	2235.89	0.230042	0.0641241	3.58745	0.000333928	0.0150621
Cd99l2	1586.92	0.226615	0.0685198	3.30729	0.000942035	0.032358
Stard9	1280.27	0.226512	0.0689579	3.28479	0.00102058	0.0340085
Ddx39b	1724.96	0.226095	0.064069	3.52893	0.000417251	0.0177152
Chka	1353.54	0.225409	0.06617	3.40652	0.000657971	0.0248455
Hnrnpul2	4677.67	0.2247	0.0492362	4.56371	5.02569e-06	0.00052874
Ralgapa2	1815.64	0.221783	0.0683807	3.24335	0.00118133	0.0380041
Lmo3	2611.27	0.21879	0.0574116	3.81091	0.000138456	0.0076692
ETnERV-int:ERVK:LTR	2180.12	0.218226	0.0673241	3.24142	0.00118934	0.0381173
Stxbp5	5435.72	0.217746	0.0547806	3.97488	7.04142e-05	0.00441157
Uchl1	4289.55	0.215394	0.0553819	3.88924	0.000100558	0.00592303
Tecr	6806.03	0.214457	0.0532893	4.02439	5.71238e-05	0.00377695
Kcnj10	5575.34	0.209309	0.0598366	3.49801	0.000468749	0.0192659
4933431E20Rik	2765.78	0.208653	0.0586726	3.55623	0.000376215	0.0163889
Ubr1	2502.52	0.208507	0.0580403	3.59246	0.000327573	0.01485
Mllt11	5309.66	0.208153	0.0592894	3.51079	0.00044677	0.0186373
Capns1	2149.47	0.207781	0.0565931	3.67149	0.000241139	0.0117947
Gmps	1812.73	0.206827	0.0654332	3.16089	0.00157289	0.0467227
Ksr1	1630.17	0.202438	0.06421	3.15275	0.0016174	0.0477175
Phyhipl	3751.51	0.199879	0.0578369	3.45591	0.000548439	0.0216886
Npepps	4330.01	0.199824	0.0495795	4.03037	5.56882e-05	0.00371254
Ahcyl2	4017.42	0.199134	0.0522766	3.80923	0.000139398	0.0076959
Atp11b	2930.98	0.198978	0.0562075	3.54006	0.000400036	0.0172143
Adam15	2044.94	0.194568	0.0587398	3.31237	0.000925099	0.0320906
Wdr1	3029.48	0.19022	0.0604031	3.14917	0.00163737	0.0480525
Ddx24	3961.31	0.185285	0.0512939	3.61222	0.000303585	0.0139516
Ina	4520.16	0.185149	0.0560872	3.3011	0.000963066	0.032508
Tmem130	2792.17	0.184546	0.0569998	3.23767	0.00120511	0.0384716
Fto	3721.89	0.18304	0.0551308	3.3201	0.000899863	0.0314915
Disp2	11016.8	0.17973	0.0475444	3.78026	0.000156664	0.0085087
Etnk1	9180.06	0.174785	0.0478977	3.64913	0.000263128	0.0125822
Nfasc	12910.2	0.169104	0.0495471	3.41299	0.000642544	0.0244399
Dnm3	6454.34	0.164838	0.0504711	3.26599	0.00109084	0.0358499
Msi2	4169.53	0.162252	0.0509867	3.18224	0.00146139	0.0444475
Slc38a1	5931.14	0.161707	0.0469805	3.442	0.000577437	0.022516
Nedd4	12272.7	0.15019	0.0436427	3.44135	0.000578818	0.0225174
Atp1a3	60427.2	0.144653	0.0416754	3.47093	0.000518651	0.0208274
Adgrb2	13971.4	-0.144218	0.0455442	-3.16656	0.00154256	0.0462436
Atp2a2	26929.4	-0.151415	0.043677	-3.46671	0.000526879	0.0208854
Cdk5r2	11144.9	-0.15685	0.0499751	-3.13856	0.00169782	0.0492219
Wasf1	7344.09	-0.15935	0.0508508	-3.13369	0.00172624	0.0498732
Cacna1a	12072.8	-0.160529	0.050029	-3.20872	0.00133328	0.0411497
Fbxw7	6583.49	-0.161634	0.0496202	-3.25742	0.00112431	0.0367334
Apba1	6305.43	-0.162946	0.0518326	-3.1437	0.00166829	0.0487035
Ptprs	20401	-0.163344	0.0500816	-3.26156	0.00110802	0.0362718
Arhgap32	28892.2	-0.166615	0.050616	-3.29174	0.000995682	0.0333783
Grm3	4744.61	-0.167385	0.0529311	-3.16232	0.0015652	0.0465884
Arhgef2	5050.53	-0.168422	0.0512627	-3.28547	0.00101812	0.0339943
Map1a	64573.4	-0.168782	0.0523768	-3.22246	0.00127095	0.0398883
Opcml	11897.1	-0.17004	0.0534702	-3.18009	0.00147229	0.0446168
Atp2b2	54045.9	-0.170721	0.0508212	-3.35925	0.000781555	0.0282373
Pip5k1c	15226.9	-0.171681	0.053197	-3.22727	0.00124978	0.0393717
Stau2	3700.64	-0.172241	0.0542595	-3.17439	0.00150151	0.0452563
Ptk2b	10120.6	-0.174566	0.0481931	-3.62223	0.000292078	0.0135514
Pakap	6308.19	-0.175128	0.0487479	-3.59252	0.000327499	0.01485
Nrxn1	22965.9	-0.176527	0.0470944	-3.74837	0.000177988	0.00941353
Unc13a	13603.3	-0.177579	0.0546536	-3.24917	0.00115744	0.0375227
Fbxl16	19286.6	-0.177799	0.0496947	-3.57782	0.000346467	0.0153325
Kcnq3	10859.7	-0.178293	0.0489835	-3.63986	0.000272791	0.0129118
Rasal2	6401.31	-0.178321	0.0493249	-3.61523	0.000300086	0.0138288
Cnksr2	13830.9	-0.17834	0.0447128	-3.98856	6.64748e-05	0.0042281
Cyfip2	37936.6	-0.179175	0.0483393	-3.7066	0.000210059	0.0105144
Prickle2	8267.4	-0.179456	0.0520765	-3.44601	0.000568921	0.0222878
Atp2b3	4480.08	-0.181615	0.0501535	-3.62118	0.000293258	0.0135514
Sorbs2	10653.2	-0.186611	0.055724	-3.34884	0.000811497	0.028944
Apc	20613.5	-0.186638	0.0498694	-3.74255	0.000182166	0.00951092
Slc12a5	15455.3	-0.187922	0.0449307	-4.18249	2.88338e-05	0.0021437
Sestd1	3415.53	-0.188094	0.0545109	-3.45057	0.000559405	0.0220182
Zer1	3840.82	-0.189756	0.0573925	-3.30628	0.000945426	0.0323623
Dock3	14365	-0.190136	0.0523615	-3.63121	0.000282093	0.0131812
Apba2	5149.93	-0.19123	0.0571594	-3.34555	0.000821193	0.0291036
Phyhip	12412.8	-0.191298	0.0466068	-4.10451	4.05178e-05	0.00280075
Cacna1c	5223.49	-0.191509	0.0608933	-3.14499	0.00166093	0.0485735
Nrxn3	12714.3	-0.192314	0.0502166	-3.82969	0.000128303	0.00725085
Kcnh3	4442.46	-0.195693	0.057652	-3.39439	0.000687806	0.0257974
Pcmt1	2490.65	-0.195884	0.0611195	-3.20494	0.00135089	0.04154
Rgs6	2722.24	-0.195964	0.0561601	-3.48939	0.000484129	0.0198493
Btbd8	4939.75	-0.196795	0.0614941	-3.20022	0.00137321	0.0420715
Igfbp4	2581.08	-0.197748	0.0628151	-3.14809	0.00164341	0.0481454
Nlgn1	4935.33	-0.197868	0.0586523	-3.37358	0.000741963	0.0270995
Tnrc18	5388.43	-0.198576	0.0606136	-3.27609	0.00105254	0.0347962
Glcci1	3056.89	-0.1992	0.0543289	-3.66656	0.000245831	0.0119542
B4galt5	1787.42	-0.199709	0.0615473	-3.2448	0.00117532	0.0380041
Cpeb4	6953.95	-0.200492	0.0538913	-3.72031	0.000198982	0.0101172
Robo2	5709.72	-0.200723	0.0595499	-3.37067	0.000749849	0.0273278
Epha4	8169.56	-0.201357	0.0516196	-3.90078	9.58852e-05	0.00570807
Map9	3827.56	-0.20155	0.0580521	-3.47189	0.000516813	0.0208274
Nudcd3	2870.39	-0.201689	0.0594307	-3.39368	0.00068959	0.0258064
Fam81a	4350.46	-0.204836	0.0546549	-3.74781	0.000178389	0.00941353
Slc8a2	9435.95	-0.206169	0.0521598	-3.95264	7.72953e-05	0.00471896
Rnf130	5404.76	-0.206306	0.0473113	-4.36061	1.29702e-05	0.00111838
Nrxn2	12318.4	-0.206574	0.0645676	-3.19935	0.00137738	0.0421222
Grin2a	24903.5	-0.206828	0.0549787	-3.76197	0.00016858	0.00903848
Stx1a	4697.64	-0.209185	0.063373	-3.30086	0.000963891	0.032508
Camkk1	2448.22	-0.209876	0.0652215	-3.2179	0.00129135	0.0402266
C2cd2l	3683.37	-0.211537	0.0655123	-3.22896	0.00124239	0.0392869
Vti1a	1469.65	-0.21175	0.0659517	-3.21069	0.00132418	0.0409443
Brsk1	8027.26	-0.211928	0.0569213	-3.72317	0.000196736	0.0100335
Kcnh7	5052.94	-0.213931	0.0506476	-4.22391	2.40104e-05	0.00184241
Zscan26	1877.72	-0.214163	0.0601099	-3.56286	0.000366841	0.0160223
Tuba4a	9215.88	-0.215742	0.0554362	-3.89172	9.95365e-05	0.00588356
Tmcc1	2033.89	-0.216676	0.0623509	-3.47511	0.000510651	0.0206333
Nrcam	13449.9	-0.217735	0.054396	-4.00278	6.26029e-05	0.00409071
Ttyh1	8767.71	-0.217771	0.0463102	-4.70245	2.57062e-06	0.000307152
Slc6a6	4396.71	-0.217951	0.0568433	-3.83424	0.000125955	0.00714231
Pld3	12904.8	-0.218139	0.0468232	-4.65879	3.18077e-06	0.000363482
Tyro3	5146.41	-0.218144	0.0628654	-3.47001	0.000520436	0.0208274
Cacna1b	7650.72	-0.21856	0.0491397	-4.44773	8.67837e-06	0.00082484
Arf3	26264.1	-0.218937	0.0440665	-4.96833	6.75327e-07	0.000101774
Kctd16	15417.5	-0.220414	0.0430563	-5.11921	3.06819e-07	5.23721e-05
Epn1	7025.43	-0.220767	0.0500481	-4.4111	1.02847e-05	0.000935014
Kitl	1638.79	-0.221207	0.0699925	-3.16044	0.0015753	0.0467227
Tspoap1	8151.34	-0.221318	0.0554297	-3.99276	6.53088e-05	0.00418577
Chrm1	6839.02	-0.222287	0.0581507	-3.82261	0.000132048	0.00741242
Mgll	5173.7	-0.223177	0.062772	-3.55535	0.000377475	0.016401
Unc13b	1891.74	-0.224147	0.0708193	-3.16505	0.00155055	0.0463191
Meg3	106919	-0.22458	0.0495656	-4.53096	5.87171e-06	0.000591699
Sub1	2304.48	-0.224715	0.0618756	-3.63172	0.00028154	0.0131812
Tle1	1500.99	-0.225732	0.067123	-3.36296	0.000771121	0.0280098
Rtn4r	2581.46	-0.225909	0.070186	-3.21872	0.00128765	0.0402043
Plppr2	4277.32	-0.22683	0.0541444	-4.18935	2.79755e-05	0.00208917
Med25	1748.71	-0.227344	0.0670303	-3.39167	0.000694686	0.0258813
Cacnb3	5258.01	-0.227671	0.0615497	-3.69897	0.000216473	0.0107773
Il1rapl1	1920.86	-0.2279	0.0628942	-3.62354	0.000290593	0.0135405
Parva	1949.17	-0.228073	0.0604456	-3.7732	0.000161168	0.00872499
Dgkz	12114.7	-0.228253	0.0684306	-3.33553	0.000851366	0.0299913
AI593442	10157.7	-0.228294	0.0656311	-3.47845	0.000504329	0.0204767
Rims3	7017.12	-0.229642	0.056558	-4.0603	4.90097e-05	0.00334626
Rapgefl1	3739.18	-0.229798	0.0534602	-4.29848	1.71971e-05	0.00139647
Shank3	9705.74	-0.229854	0.0619972	-3.70749	0.000209326	0.0105144
Cbx6	12013.3	-0.232277	0.0533252	-4.35586	1.32547e-05	0.00113705
Ppfia2	3460.03	-0.233003	0.0608817	-3.82715	0.000129638	0.00730163
Phactr3	3184.2	-0.233176	0.0663501	-3.51433	0.000440868	0.0185764
Dlg3	4045.34	-0.234187	0.0542874	-4.31383	1.60449e-05	0.00132216
Erc2	6511.75	-0.234383	0.0552305	-4.24373	2.19839e-05	0.00174287
Nfix	14210.7	-0.234605	0.0687414	-3.41286	0.000642849	0.0244399
Erf	1325.99	-0.234932	0.0715911	-3.28158	0.00103227	0.0342617
Clstn2	2998.88	-0.235407	0.0750024	-3.13865	0.00169725	0.0492219
Mapk14	2081.39	-0.236874	0.0643113	-3.68324	0.000230285	0.0113635
5031426D15Rik	2304.24	-0.237145	0.0722496	-3.2823	0.00102964	0.0342423
Camk2a	100830	-0.239052	0.053316	-4.48367	7.33688e-06	0.000717727
Frmd6	1451.92	-0.239219	0.0721216	-3.31688	0.000910286	0.0317083
Cdk5r1	7539.02	-0.239236	0.0562104	-4.25607	2.08049e-05	0.00165726
Cntnap5a	2390.63	-0.239949	0.0622044	-3.85743	0.000114585	0.00663243
Kcnb1	15998.6	-0.240544	0.0547891	-4.39036	1.13166e-05	0.000996333
Ybx1	1913.87	-0.240734	0.0731277	-3.29197	0.000994869	0.0333783
Sort1	16194.8	-0.24254	0.0486166	-4.98883	6.07468e-07	9.49694e-05
Arhgef9	11088.8	-0.243963	0.0469184	-5.19973	1.9958e-07	3.66877e-05
Arfgef3	8335.07	-0.244312	0.0538553	-4.53645	5.72102e-06	0.000580007
Purb	17716.4	-0.244651	0.0536568	-4.55956	5.12616e-06	0.000532611
Lrrc4c	4940.9	-0.24536	0.0575783	-4.26132	2.03223e-05	0.00162657
Slc24a3	2617.62	-0.24809	0.0659357	-3.7626	0.000168153	0.00903848
Olfm2	3328.82	-0.248239	0.0576285	-4.30757	1.65059e-05	0.00135309
Nrn1	2874.69	-0.248805	0.0740184	-3.36139	0.00077551	0.0280795
Tmem178b	10232.9	-0.249722	0.05194	-4.8079	1.52522e-06	0.000202491
Kcnj4	2786.94	-0.250121	0.0674331	-3.70917	0.000207939	0.0105015
Insr	2637.77	-0.250986	0.059466	-4.22067	2.43583e-05	0.00186057
Rhobtb2	3834.89	-0.251377	0.0742689	-3.38469	0.00071259	0.0261983
Man1a2	5191.13	-0.252547	0.0573323	-4.40497	1.05798e-05	0.000945168
Wscd2	1249.75	-0.252674	0.0757542	-3.33545	0.000851619	0.0299913
Fbxl17	3570.87	-0.253284	0.0607217	-4.17123	3.02957e-05	0.00221211
Dlg4	20534.1	-0.254372	0.0629206	-4.04275	5.2827e-05	0.00359224
Atp1a1	29836.3	-0.254399	0.0444608	-5.72187	1.05356e-08	3.38924e-06
Sidt1	2399.14	-0.254817	0.0700157	-3.63943	0.000273242	0.0129118
Dgkb	4990.83	-0.255321	0.0704957	-3.6218	0.000292563	0.0135514
Snn	2928.62	-0.255407	0.0611374	-4.17759	2.94611e-05	0.00216151
Kcnh5	3352.08	-0.2594	0.0736348	-3.52279	0.000427036	0.0180847
Acap3	3231	-0.261275	0.054965	-4.75347	1.99952e-06	0.000249611
Pak6	2144.94	-0.261492	0.0772818	-3.38362	0.000715375	0.026243
Prkca	9370.24	-0.26151	0.0590961	-4.42517	9.63673e-06	0.000895573
Slc37a3	1074.75	-0.262403	0.0717323	-3.65808	0.000254107	0.012313
Ntm	7350.59	-0.262492	0.0509041	-5.1566	2.51473e-07	4.42804e-05
Pcdhga11	895.609	-0.262625	0.0798258	-3.28997	0.00100197	0.0335219
Dock4	5230.6	-0.262651	0.0589299	-4.45701	8.31096e-06	0.000803617
IAPLTR2_Mm:ERVK:LTR	1085.6	-0.263092	0.0784059	-3.35551	0.000792174	0.0283758
Erlec1	1179.92	-0.263941	0.072291	-3.65109	0.000261132	0.0125523
Rilpl1	1053.71	-0.265946	0.0844287	-3.14994	0.00163302	0.048009
Sec14l1	5530.71	-0.265997	0.0559519	-4.75403	1.99404e-06	0.000249611
Prag1	1320.42	-0.266096	0.0824265	-3.22828	0.00124536	0.0393062
Tmem132d	2087.56	-0.267826	0.0746584	-3.58735	0.000334053	0.0150621
Kcnt2	2772.84	-0.268372	0.0602417	-4.45491	8.39266e-06	0.000806853
Crip2	1773.99	-0.270023	0.0719639	-3.7522	0.00017529	0.00932973
Exph5	2549.83	-0.270107	0.0721762	-3.74233	0.000182324	0.00951092
Vapb	2748.89	-0.270109	0.0568999	-4.74709	2.0636e-06	0.000255346
Boc	1235.71	-0.270918	0.0751093	-3.60699	0.000309774	0.0141582
Adam22	10359.6	-0.272377	0.0459347	-5.92966	3.03568e-09	1.08044e-06
Mast3	9677.59	-0.274074	0.0572226	-4.78962	1.67101e-06	0.00021838
Pcdh11x	1202.8	-0.274941	0.0806631	-3.40851	0.000653189	0.0247207
Phyh	1093.29	-0.275338	0.0784828	-3.50826	0.000451046	0.0187689
Fam131a	3628.97	-0.275505	0.0587337	-4.69075	2.72211e-06	0.000320673
Rtn4rl1	2097.35	-0.276292	0.0743015	-3.71853	0.000200386	0.0101577
Epop	2125.82	-0.276501	0.0850537	-3.25089	0.00115043	0.0374
Tbpl1	1046.74	-0.278546	0.0732801	-3.80112	0.000144043	0.00790017
Agap2	24720.4	-0.279459	0.0551438	-5.06782	4.02407e-07	6.59947e-05
Stxbp6	2232.16	-0.279669	0.0780085	-3.58511	0.00033693	0.01507
Cdh6	1694.49	-0.280714	0.0709048	-3.95903	7.52533e-05	0.00464516
Fkbp1a	4643.6	-0.280864	0.0572328	-4.9074	9.2291e-07	0.000131952
Arpp19	7271.19	-0.28127	0.0582793	-4.82623	1.39139e-06	0.000187119
Hr	1551.04	-0.28128	0.0786496	-3.57637	0.000348393	0.0153426
Git1	9691.24	-0.281439	0.0587358	-4.7916	1.65453e-06	0.000217928
Tcof1	801.149	-0.281795	0.0859222	-3.27966	0.00103934	0.0344278
Rims1	11811.4	-0.283368	0.0507511	-5.58348	2.3575e-08	5.88602e-06
Cracdl	4603.57	-0.283844	0.0606876	-4.67713	2.90919e-06	0.000337951
Shank1	47936.1	-0.284492	0.0643284	-4.4225	9.75668e-06	0.000896757
Unc5d	2127.83	-0.284684	0.0734345	-3.87671	0.000105879	0.00619282
Arvcf	612.907	-0.285538	0.0880307	-3.24362	0.00118022	0.0380041
Crocc	845.005	-0.287598	0.08903	-3.23035	0.00123638	0.0391706
Rragd	3100.24	-0.288054	0.0611463	-4.71091	2.46615e-06	0.00029894
Gls	9696.21	-0.288399	0.0611549	-4.71588	2.40673e-06	0.000293867
Cux1	5421.62	-0.288797	0.0830119	-3.47898	0.000503322	0.0204767
Vstm2l	1328.21	-0.290192	0.0732719	-3.96049	7.47971e-05	0.0046341
Pdzrn3	1561.48	-0.29027	0.0744644	-3.89811	9.69472e-05	0.00575082
Apoe	7793.55	-0.290452	0.053601	-5.41877	6.0009e-08	1.35653e-05
Pde7b	1646.91	-0.29056	0.0807797	-3.59695	0.000321969	0.0146755
Adam23	7052.48	-0.29113	0.0595277	-4.89067	1.00495e-06	0.000141267
Cdh10	1945.19	-0.292083	0.0695658	-4.19865	2.6851e-05	0.00203241
Coro2a	1132.16	-0.29285	0.0698619	-4.19184	2.76697e-05	0.0020756
Pom121	3275	-0.293045	0.0580826	-5.04531	4.5278e-07	7.3535e-05
Cacna1g	3771.3	-0.294681	0.0691217	-4.26323	2.01497e-05	0.0016205
Cdh12	2018.78	-0.295262	0.0670317	-4.40481	1.05876e-05	0.000945168
Syngap1	18396.9	-0.296729	0.0561147	-5.28789	1.23734e-07	2.46407e-05
Neurl1a	3902.85	-0.296914	0.0747221	-3.97358	7.08018e-05	0.0044193
Plppr3	955.598	-0.297291	0.089764	-3.31192	0.000926577	0.0320906
Nrgn	29181.2	-0.298032	0.0523028	-5.6982	1.21078e-08	3.68254e-06
Nectin1	3758.22	-0.299053	0.0775881	-3.85437	0.000116026	0.00668202
Scg5	2815.38	-0.29944	0.0637637	-4.69608	2.65197e-06	0.000314625
Plxnd1	4048.39	-0.300649	0.0692682	-4.34036	1.4225e-05	0.0012079
Mapk4	3450.7	-0.302587	0.0634825	-4.76646	1.87493e-06	0.000239419
Tmem198	1041.21	-0.303335	0.0752305	-4.03207	5.52876e-05	0.00371254
Stard8	1619.36	-0.303465	0.0858316	-3.53559	0.00040687	0.0173402
Lpcat1	913.792	-0.303486	0.081118	-3.74129	0.000183077	0.00951092
Rbm12	955.798	-0.303703	0.0752145	-4.03783	5.3949e-05	0.00365368
Nectin3	1211.25	-0.305054	0.0922858	-3.30553	0.000947962	0.0323623
Fcho1	2497.3	-0.305563	0.0672895	-4.54101	5.59843e-06	0.00057104
Camkk2	10272.8	-0.30578	0.049129	-6.22403	4.84551e-10	2.13305e-07
Mfge8	2089.55	-0.306043	0.0768204	-3.98388	6.77991e-05	0.00427979
Gramd1b	7506.82	-0.306294	0.0628015	-4.87717	1.0762e-06	0.000150022
Arhgef25	2961.43	-0.307808	0.0587643	-5.23801	1.62314e-07	3.15719e-05
Kcnb2	2661.64	-0.308077	0.0749306	-4.1115	3.93092e-05	0.00273962
Ss18l1	1542.57	-0.308686	0.0718571	-4.29584	1.74037e-05	0.00140642
Tmem108	729.019	-0.310549	0.097322	-3.19095	0.00141807	0.0432836
Nell2	10216.6	-0.310761	0.0562232	-5.52728	3.25241e-08	7.77233e-06
Camk2n1	47713.3	-0.314256	0.0551337	-5.69989	1.19887e-08	3.68254e-06
Slc16a2	1185.63	-0.316808	0.0854854	-3.70599	0.000210564	0.0105144
Camta2	11036.1	-0.31686	0.054415	-5.82303	5.77887e-09	2.01393e-06
Zfp46	1310.77	-0.319607	0.0785368	-4.06952	4.71108e-05	0.00322979
Nova1	1898.24	-0.320169	0.0757282	-4.22787	2.35914e-05	0.00182594
Dact3	4488.77	-0.321449	0.0659535	-4.87387	1.09431e-06	0.000151287
Lrfn5	3797.97	-0.322192	0.0618815	-5.2066	1.92332e-07	3.61498e-05
R3hdm1	17356.9	-0.322932	0.0535707	-6.02815	1.65849e-09	6.16517e-07
Tmem196	857.95	-0.323043	0.0931622	-3.46754	0.00052525	0.0208854
B4galt2	1480.12	-0.325171	0.070475	-4.61399	3.95016e-06	0.00042908
Cd34	1892.53	-0.327455	0.0740195	-4.42391	9.69315e-06	0.000895839
Lrrtm4	1725.84	-0.328233	0.0815031	-4.02725	5.64331e-05	0.00374608
Tbc1d30	3989.58	-0.329457	0.083331	-3.95359	7.6987e-05	0.00471736
Dbp	1862.35	-0.330024	0.0949048	-3.47743	0.000506249	0.0205049
Dcbld2	1274	-0.331531	0.0719462	-4.60803	4.06494e-06	0.000438699
Mpp3	1231.8	-0.331831	0.0795694	-4.17034	3.04152e-05	0.00221211
Syndig1	708.141	-0.333197	0.0835772	-3.9867	6.69983e-05	0.00424526
Kcnh4	1025.81	-0.334095	0.105558	-3.16504	0.00155062	0.0463191
Septin5	13208.4	-0.335734	0.0540417	-6.2125	5.21496e-10	2.23682e-07
Cpne5	2315.25	-0.337679	0.0743159	-4.54383	5.52407e-06	0.00056739
Spats2l	696.331	-0.338062	0.0886156	-3.81493	0.000136224	0.00759583
Alcam	3690.27	-0.338109	0.0670819	-5.04025	4.64934e-07	7.40707e-05
Dph3	489.515	-0.338427	0.102379	-3.30563	0.000947624	0.0323623
Lingo2	1788.2	-0.338637	0.0799702	-4.23454	2.29018e-05	0.00179159
Tcf20	9565.08	-0.341408	0.0521303	-6.54913	5.78721e-11	3.12285e-08
Wfs1	1790.07	-0.342713	0.0863056	-3.97093	7.15935e-05	0.0044521
A830036E02Rik	1681.88	-0.347097	0.0927299	-3.74309	0.000181768	0.00951092
Prmt8	1860.9	-0.348917	0.0700074	-4.98401	6.22804e-07	9.55803e-05
Ddn	14248	-0.351042	0.0526511	-6.66733	2.605e-11	1.61247e-08
Tfrc	2489.94	-0.352192	0.0718408	-4.90239	9.46784e-07	0.000134219
Wwp2	699.145	-0.361801	0.0897702	-4.0303	5.57059e-05	0.00371254
Cdh22	974.754	-0.366126	0.101392	-3.61099	0.000305027	0.0139794
Crim1	1813.13	-0.369217	0.0928418	-3.97685	6.98356e-05	0.00439176
Cxadr	867.971	-0.371319	0.0824622	-4.5029	6.70315e-06	0.000663493
Tafa2	861.328	-0.372464	0.0950986	-3.91661	8.98035e-05	0.00544287
Npcd	13060.6	-0.376672	0.0701985	-5.36581	8.05875e-08	1.72829e-05
Egln1	1490.49	-0.377312	0.0704708	-5.35416	8.59547e-08	1.79731e-05
Slc7a11	1380.5	-0.37937	0.0799366	-4.74588	2.07598e-06	0.000255346
Lingo1	11094	-0.380671	0.0576921	-6.59832	4.15836e-11	2.39866e-08
Crhr1	670.587	-0.380933	0.102225	-3.72641	0.000194229	0.00996645
Mrpl35	494.343	-0.381794	0.109005	-3.50254	0.000460837	0.0190767
Lhx2	1432.27	-0.381959	0.0861989	-4.43113	9.37401e-06	0.000876025
Abhd17c	554.005	-0.382806	0.092073	-4.15763	3.21561e-05	0.00230862
Zbtb9	418.214	-0.387284	0.102057	-3.79479	0.000147769	0.00807802
Csad	390.622	-0.387972	0.106756	-3.63419	0.000278858	0.0131032
Dusp18	838.547	-0.388067	0.0943288	-4.11398	3.88888e-05	0.00272189
Tardbp	2723.84	-0.388459	0.0571521	-6.79693	1.06875e-11	6.8762e-09
Hspa4	3356.83	-0.391005	0.0698666	-5.59645	2.18785e-08	5.73846e-06
Adrb1	1209.72	-0.393572	0.0890853	-4.41792	9.96556e-06	0.00091095
Calb1	2138.14	-0.393797	0.0711548	-5.53437	3.12346e-08	7.68371e-06
Sertm1	530.454	-0.395774	0.0953701	-4.14988	3.3265e-05	0.00237802
Tmem44	2188.8	-0.398352	0.0618009	-6.44573	1.15043e-10	6.0139e-08
Zkscan6	273.656	-0.400948	0.122528	-3.2723	0.00106678	0.0351281
Camk4	12005.8	-0.401416	0.0568502	-7.06093	1.6539e-12	1.15277e-09
Uggt2	1660.76	-0.405581	0.0651133	-6.22886	4.69853e-10	2.13305e-07
Itpka	1782.71	-0.405788	0.0679533	-5.97157	2.34982e-09	8.54516e-07
Homer2	3053.26	-0.406537	0.0854597	-4.75706	1.96429e-06	0.00024893
Nptxr	13207.9	-0.409572	0.0740772	-5.52899	3.22089e-08	7.77233e-06
5930403L14Rik	589.118	-0.409871	0.102516	-3.99812	6.38481e-05	0.00415584
Cbarp	5350.25	-0.415252	0.0584686	-7.10213	1.22846e-12	9.19949e-10
Gm20063	305.517	-0.416601	0.131978	-3.15659	0.00159625	0.0471769
Greb1l	712.889	-0.417562	0.0901255	-4.63311	3.60206e-06	0.000398721
Sergef	460.537	-0.418246	0.0989469	-4.22698	2.36851e-05	0.00182594
Frzb	556.607	-0.419667	0.0992832	-4.22696	2.36866e-05	0.00182594
Lamp5	4625.74	-0.420633	0.0675693	-6.22521	4.80914e-10	2.13305e-07
Xrn1	1654.98	-0.424968	0.0637887	-6.66212	2.69901e-11	1.61247e-08
Trpc6	521.519	-0.428077	0.119966	-3.56832	0.00035928	0.0157331
Mir1188	279.578	-0.428935	0.133268	-3.21859	0.00128823	0.0402043
Clk1	1411.7	-0.43092	0.0865356	-4.97968	6.36881e-07	9.68523e-05
A830082N09Rik	563.187	-0.435165	0.0949172	-4.58468	4.54675e-06	0.000484446
Zmat2	1974.31	-0.436329	0.0759818	-5.74255	9.32605e-09	3.05894e-06
Tsga10	350.156	-0.439009	0.117711	-3.72955	0.000191825	0.00987339
MER77B:ERVL:LTR	252.967	-0.442308	0.129379	-3.4187	0.00062922	0.024031
Kcnv1	3181.29	-0.442813	0.0916887	-4.82953	1.36855e-06	0.000186123
Rasgrf2	8559.32	-0.450759	0.0648021	-6.95593	3.50235e-12	2.34349e-09
Mlip	4248.57	-0.450809	0.0866793	-5.20088	1.98346e-07	3.66877e-05
Cdkl4	326.727	-0.452919	0.114473	-3.95657	7.60344e-05	0.00467611
Hkdc1	449.886	-0.456143	0.117981	-3.86625	0.000110522	0.00641949
Cux2	5034.54	-0.463534	0.0828353	-5.59585	2.19549e-08	5.73846e-06
Zfp423	616.877	-0.463904	0.0945085	-4.90859	9.17316e-07	0.000131952
Rnd1	359.744	-0.47465	0.108196	-4.38696	1.14945e-05	0.0010067
Npnt	1049.98	-0.477816	0.0878615	-5.43828	5.37964e-08	1.23275e-05
Nrarp	268.782	-0.480294	0.139292	-3.44811	0.00056452	0.0221674
Crb2	162.043	-0.484214	0.150521	-3.21691	0.00129578	0.0402895
Hgsnat	977.854	-0.484239	0.0775328	-6.24561	4.22157e-10	2.01767e-07
Acad8	250.422	-0.485129	0.138122	-3.51233	0.000444197	0.018614
Rgs14	433.685	-0.488988	0.111811	-4.37335	1.22355e-05	0.00106049
Zfp607b	262.595	-0.494166	0.128224	-3.85392	0.00011624	0.00668202
Dbpht2	1467.69	-0.497789	0.0968725	-5.1386	2.76791e-07	4.82308e-05
Arfgef2	2977.31	-0.502233	0.0524739	-9.57108	1.05791e-21	1.96629e-18
B230303A05Rik	213.634	-0.505063	0.134625	-3.75163	0.000175685	0.00932973
Mir770	740.658	-0.506259	0.0927829	-5.45638	4.85939e-08	1.129e-05
Herc2	11807.1	-0.510787	0.0541193	-9.43817	3.79355e-21	5.76896e-18
Cdyl	726.123	-0.51894	0.0807306	-6.42805	1.29251e-10	6.55186e-08
Ltk	613.253	-0.526126	0.0959563	-5.48297	4.18235e-08	9.85386e-06
Calhm2	146.825	-0.529528	0.163364	-3.2414	0.00118946	0.0381173
Ecpas	4638.01	-0.546072	0.0507587	-10.7582	5.42192e-27	1.81396e-23
1700001L05Rik	248.758	-0.565823	0.166889	-3.39041	0.000697877	0.0259358
Otof	736.715	-0.569051	0.105138	-5.41242	6.21792e-08	1.38684e-05
3110082I17Rik	134.7	-0.571682	0.178217	-3.20779	0.00133758	0.0412064
Dalir	152.557	-0.572469	0.166249	-3.44345	0.000574344	0.0224477
Trank1	12363.8	-0.576084	0.0516661	-11.1501	7.14929e-29	2.98983e-25
Gm19410	1124.7	-0.579346	0.0997298	-5.80916	6.27879e-09	2.1435e-06
Ccdc148	434.917	-0.585948	0.110507	-5.30235	1.14323e-07	2.30409e-05
Scaper	1034.11	-0.609542	0.0813517	-7.49267	6.74853e-14	5.64447e-11
Clns1a	677.153	-0.619096	0.09398	-6.58753	4.47196e-11	2.49356e-08
Mir5125	412.241	-0.635434	0.112089	-5.66903	1.4361e-08	4.14191e-06
Rps15a	1034.76	-0.636868	0.0821641	-7.75116	9.10546e-15	8.95978e-12
Gm48957	217.626	-0.639766	0.139222	-4.59529	4.32148e-06	0.000463395
Dusp12	162.3	-0.65763	0.164863	-3.98895	6.63664e-05	0.0042281
Vasn	324.821	-0.668538	0.117	-5.71402	1.10336e-08	3.48247e-06
Gask1b	198.797	-0.685664	0.163469	-4.19445	2.7353e-05	0.00206109
Tspan11	150.33	-0.690413	0.195039	-3.53988	0.000400309	0.0172143
Pcdhb6	105.622	-0.692016	0.189645	-3.649	0.000263258	0.0125822
Pnck	448.654	-0.696784	0.124039	-5.61746	1.93789e-08	5.34209e-06
Cacna1e	12374.7	-0.742186	0.0557624	-13.3098	2.03022e-40	1.69808e-36
Igfn1	772.126	-0.751211	0.235456	-3.19045	0.00142053	0.0432836
Pex6	715.453	-0.76754	0.0947095	-8.10415	5.31158e-16	5.55326e-13
Gm36109	71.0294	-0.802525	0.234505	-3.42221	0.000621143	0.0238314
Ap2m1	7583.94	-0.81939	0.0551849	-14.8481	7.15938e-50	1.19762e-45
Hes5	227.136	-0.847012	0.150984	-5.60994	2.024e-08	5.46088e-06
Chid1	561.658	-0.861094	0.0910879	-9.45344	3.27859e-21	5.48442e-18
Blmh	631.91	-0.862448	0.0969592	-8.89496	5.84413e-19	6.9829e-16
Slc9a9	763.947	-0.864015	0.0928979	-9.30069	1.39535e-20	1.94512e-17
Gm4876	55.1264	-0.934693	0.282929	-3.30364	0.000954398	0.0324495
Cep41	99.1765	-0.938413	0.200518	-4.67994	2.86957e-06	0.000335679
Upp2	196.181	-0.942479	0.153249	-6.15	7.74807e-10	3.24024e-07
Mir377	53.047	-0.949985	0.277566	-3.42256	0.000620352	0.0238314
1700123M08Rik	65.8308	-0.954491	0.252454	-3.78085	0.000156297	0.0085087
Olfr78	102.703	-0.974758	0.216696	-4.49828	6.85043e-06	0.000674083
D330050G23Rik	43.3004	-1.02482	0.295413	-3.46912	0.00052216	0.0208465
Myh7	161.429	-1.12085	0.218742	-5.12411	2.98952e-07	5.15554e-05
BC065397	73.4977	-1.12655	0.232804	-4.83906	1.30456e-06	0.000178874
Gm30529	62.9648	-1.20183	0.263525	-4.56058	5.10137e-06	0.000532611
Gm34304	30.8993	-1.21334	0.363423	-3.33864	0.000841888	0.029774
Gm2102	33.3597	-1.21588	0.340476	-3.57111	0.00035547	0.0156071
Lrg1	52.9257	-1.21809	0.282846	-4.30655	1.6582e-05	0.00135309
Gm14827	160.222	-1.36671	0.184873	-7.39269	1.43886e-13	1.14616e-10
Nanos2	24.7143	-1.36805	0.424108	-3.22571	0.00125659	0.0395117
Hjv	34.9604	-1.41146	0.333334	-4.23437	2.29196e-05	0.00179159
Col6a4	94.5676	-1.4337	0.282336	-5.07799	3.81449e-07	6.3177e-05

## Sheet: 3 months
Feature	baseMean	log2FoldChange	lfcSE	stat	pvalue	padj
Lat	114.947	3.63566	0.323807	11.2278	2.97646e-29	2.12206e-25
Gm15319	442.869	1.99265	0.276676	7.20211	5.92893e-13	2.11351e-09
9230112J17Rik	132.298	1.60319	0.314654	5.0951	3.48551e-07	0.000225908
Fam205a2	590.422	1.31938	0.1746	7.55658	4.13809e-14	1.96684e-10
Tnfrsf23	126.277	1.31588	0.325313	4.04497	5.23298e-05	0.012865
Gm21119	337.998	1.31059	0.223567	5.86217	4.56852e-09	6.51425e-06
Col5a1	605.712	1.26139	0.255304	4.94072	7.78359e-07	0.000382711
Eps8l1	229.71	1.16987	0.227395	5.14467	2.67991e-07	0.00020112
Col6a3	151.661	1.1481	0.292179	3.92943	8.51483e-05	0.0183959
Fbn2	382.647	0.960797	0.225167	4.26704	1.98085e-05	0.00656858
Zfp189	449.675	0.935402	0.251883	3.71364	0.000204298	0.0350974
RMER17A-int:ERVK:LTR	685.155	0.8835	0.234681	3.76468	0.000166763	0.0304856
Gm36117	813.476	0.877261	0.146753	5.97781	2.26158e-09	4.04164e-06
Col11a1	508.451	0.867618	0.174332	4.97681	6.46393e-07	0.000354497
Nsun7	398.005	0.834202	0.196014	4.25582	2.08284e-05	0.00674981
MMVL30-int:ERV1:LTR	1381.68	0.818085	0.141993	5.76144	8.34009e-09	1.0811e-05
Sgk1	2852.46	0.800477	0.218333	3.66631	0.000246073	0.0398722
Lats1	3554.24	0.78396	0.178141	4.40078	1.07864e-05	0.0037513
Slc39a2	252.058	0.758416	0.202391	3.74729	0.000178759	0.0322648
Col4a1	1780.87	0.743236	0.145428	5.11069	3.20983e-07	0.000217948
Col4a2	2333.73	0.734378	0.124844	5.88237	4.04443e-09	6.40772e-06
Mir1906-1	4540.66	0.719997	0.128951	5.58349	2.35743e-08	2.40104e-05
Stxbp2	1144.02	0.715284	0.141144	5.06777	4.02504e-07	0.000241605
MER113A:hAT-Charlie:DNA	650.329	0.704622	0.172134	4.09345	4.25003e-05	0.0112224
Clcn1	413.49	0.675848	0.174339	3.87662	0.000105917	0.0215753
RLTR6_Mm:ERV1:LTR	1546.39	0.647749	0.164102	3.94724	7.90579e-05	0.0178934
Catspere2	1217.22	0.645239	0.165334	3.90265	9.51456e-05	0.019662
Dnhd1	794.231	0.606252	0.156972	3.86216	0.00011239	0.0222579
Stk38	1543.77	0.605325	0.150214	4.02975	5.58371e-05	0.0132697
Zcchc7	1355.44	0.592726	0.147073	4.03014	5.57436e-05	0.0132697
Synrg	4815.03	0.545105	0.110031	4.95412	7.26596e-07	0.000374878
D2hgdh	722.714	0.540844	0.144583	3.74072	0.000183491	0.0327049
Peg10	1240.79	0.522312	0.132662	3.93716	8.24515e-05	0.0180873
Phtf1	1841.59	0.50114	0.120862	4.14639	3.37751e-05	0.00977152
Snrnp70	7619.23	0.500131	0.137263	3.64361	0.000268845	0.042408
Iws1	2346.7	0.496793	0.124777	3.98145	6.84951e-05	0.0157528
Eml5	4200.42	0.488272	0.106256	4.59522	4.3229e-06	0.00166595
Naa40	1496.47	0.486823	0.118622	4.10398	4.06101e-05	0.0109257
Arnt	1960.84	0.457236	0.109003	4.19472	2.73205e-05	0.00828857
Kdm5a	2832.5	0.456318	0.110046	4.1466	3.37449e-05	0.00977152
2610005L07Rik	2553.01	0.439483	0.109718	4.00557	6.1867e-05	0.0144617
Ckmt1	7368.72	-0.363944	0.098297	-3.70249	0.000213494	0.0362407
Trank1	17558.4	-0.386774	0.107687	-3.59164	0.000328604	0.0493217
Magee1	7278.06	-0.426898	0.11468	-3.72252	0.000197248	0.0342995
Fxyd7	2898.35	-0.436459	0.118886	-3.67123	0.000241386	0.0398722
Fdft1	2317.05	-0.452368	0.117599	-3.84669	0.000119726	0.023386
Elavl4	4047.22	-0.452522	0.123028	-3.67821	0.00023488	0.0394018
Stmn2	9551.67	-0.462488	0.114192	-4.05009	5.11977e-05	0.012865
Pdp1	8815.55	-0.503577	0.137326	-3.66701	0.000245404	0.0398722
Arfgef2	4483.72	-0.506711	0.120574	-4.20248	2.64002e-05	0.00818349
Doc2a	1216.89	-0.512503	0.14176	-3.61529	0.000300008	0.0459979
Lamp5	9120.43	-0.531553	0.13611	-3.90532	9.41026e-05	0.019662
Scg5	5058.86	-0.534311	0.146826	-3.63907	0.000273619	0.042408
Scaper	1507.55	-0.552509	0.122884	-4.49617	6.91877e-06	0.00252961
Efna5	1963.15	-0.556197	0.141183	-3.93955	8.16349e-05	0.0180873
Sema3a	1522.66	-0.55797	0.132363	-4.21547	2.49263e-05	0.00789831
Pcp4	7994.86	-0.568316	0.14949	-3.8017	0.000143706	0.0268034
Igfbp4	5266.2	-0.579663	0.130168	-4.45318	8.46075e-06	0.00301605
Rabac1	1997.12	-0.593508	0.15351	-3.86625	0.000110523	0.0221965
Tenm2	4348.25	-0.607475	0.146623	-4.1431	3.42644e-05	0.00977152
Zmat2	3450.67	-0.614036	0.128758	-4.7689	1.85238e-06	0.000800397
Rplp1	5403.39	-0.622048	0.166868	-3.72778	0.000193174	0.0340058
Tuba4a	19098.6	-0.624948	0.122068	-5.11968	3.06061e-07	0.000217948
Hspa4	4248.06	-0.639053	0.157869	-4.048	5.16578e-05	0.012865
B3galt2	1495.67	-0.640208	0.14943	-4.28434	1.83286e-05	0.00622257
Neurod6	3317.52	-0.643593	0.176477	-3.64689	0.000265437	0.042408
Etv1	4567.19	-0.64751	0.140145	-4.62029	3.83211e-06	0.00151783
Hgsnat	1803.66	-0.64914	0.128141	-5.06581	4.06658e-07	0.000241605
Slc9a9	1604.7	-0.685278	0.142633	-4.80448	1.55158e-06	0.000691374
Fezf2	1291.97	-0.694246	0.168268	-4.12584	3.6939e-05	0.0101291
Gng3	7279.6	-0.704836	0.19555	-3.60438	0.000312897	0.0474639
Cacna1e	20611.1	-0.731357	0.110902	-6.5946	4.264e-11	1.21601e-07
Zdhhc22	2135.8	-0.75994	0.18372	-4.13639	3.52806e-05	0.00986405
Pex6	1189.24	-0.765117	0.195656	-3.91051	9.21008e-05	0.019601
Chid1	966.79	-0.777845	0.158247	-4.91537	8.86144e-07	0.000407598
Sez6	5464.09	-0.780068	0.137792	-5.66119	1.50327e-08	1.64885e-05
Clns1a	1336.91	-0.813806	0.142236	-5.72154	1.05564e-08	1.25436e-05
H4c14	1134.08	-0.824292	0.181848	-4.53285	5.81919e-06	0.00218357
Slc5a5	430.344	-0.850054	0.223703	-3.79992	0.000144741	0.0268034
H4c4	2810.58	-0.851869	0.158648	-5.36955	7.89341e-08	7.0345e-05
Lamc2	497.421	-0.86632	0.212472	-4.07734	4.55543e-05	0.0118102
Gm19410	1698.31	-0.877713	0.173766	-5.05112	4.39229e-07	0.000250518
Upp2	411.125	-0.877765	0.189899	-4.62227	3.79567e-06	0.00151783
Gm14827	256.103	-0.88276	0.242501	-3.64023	0.000272397	0.042408
Blmh	1010.45	-0.984609	0.158489	-6.21249	5.21531e-10	1.23942e-06
Rps15a	1489.96	-0.996156	0.182473	-5.4592	4.78272e-08	4.54645e-05
Pnck	688.197	-1.05399	0.17633	-5.97738	2.26756e-09	4.04164e-06
Gm48957	388.648	-1.06497	0.216589	-4.91704	8.78648e-07	0.000407598
H2bc18	365.182	-1.08984	0.2201	-4.95158	7.36138e-07	0.000374878
Hes5	366.578	-1.10094	0.231831	-4.74887	2.04558e-06	0.00085788
Ap2m1	16222.5	-1.158	0.0933097	-12.4103	2.29869e-35	3.27771e-31
Adcyap1	450.78	-1.17194	0.222461	-5.26807	1.37869e-07	0.000115639
Myoc	332.011	-1.20877	0.231677	-5.21749	1.81368e-07	0.000143674
Gm30529	135.356	-1.2274	0.320154	-3.83379	0.000126185	0.0243146
Srp54b	96.3501	-1.53171	0.402009	-3.81014	0.000138886	0.0264049

## Sheet: 6 months
Feature	baseMean	log2FoldChange	lfcSE	stat	pvalue	padj
Myrfl	22.3086	3.0588	0.509809	5.99991	1.9743e-09	4.87528e-07
4930467E23Rik	37.5911	2.58522	0.395726	6.53286	6.45248e-11	1.99951e-08
Trim43a	29.5245	2.40422	0.402494	5.97331	2.32489e-09	5.65269e-07
Mettl7a3	41.2633	2.06068	0.348788	5.90811	3.4605e-09	8.0426e-07
Col2a1	35.4246	1.91222	0.380557	5.02478	5.0401e-07	5.94431e-05
Cpa6	24.6309	1.68886	0.4642	3.63821	0.000274534	0.00997411
Gm15319	182.213	1.58766	0.181414	8.75157	2.10398e-18	1.66257e-15
Gabrq	19.8343	1.52004	0.462922	3.28358	0.00102496	0.0257528
Tnn	20.8419	1.51066	0.468396	3.22518	0.00125893	0.029964
Dmkn	21.9498	1.47039	0.447476	3.28596	0.00101637	0.0255775
Palm3	55.2311	1.40107	0.286243	4.89469	9.8463e-07	0.000105858
Scn9a	28.4331	1.39849	0.420437	3.32627	0.000880173	0.0232224
9230112J17Rik	96.4962	1.30708	0.241322	5.41633	6.08341e-08	1.00148e-05
Wnt10b	47.5818	1.25922	0.324094	3.88534	0.000102188	0.00474992
Map3k15	52.2213	1.15288	0.296078	3.89385	9.86645e-05	0.00462699
RLTR6-int:ERV1:LTR	47.7471	1.12429	0.303409	3.70552	0.000210958	0.00813278
Thsd4	308.966	1.09546	0.160432	6.82819	8.59914e-12	2.95437e-09
Prr22	43.1576	1.07662	0.320884	3.35516	0.000793188	0.0216385
Gm21119	160.088	1.05433	0.200783	5.25111	1.51184e-07	2.05975e-05
Layn	139.517	1.04899	0.193661	5.41664	6.07281e-08	1.00148e-05
Mocos	140.459	1.03831	0.191834	5.41257	6.21251e-08	1.01219e-05
Tmem255a	368.069	1.02248	0.119191	8.57846	9.61479e-18	7.23582e-15
Cdkn1c	106.669	1.00442	0.197577	5.08367	3.70209e-07	4.53549e-05
P2rx6	47.1573	0.964453	0.318938	3.02395	0.00249495	0.0478521
Dcst2	48.0281	0.929363	0.288664	3.21953	0.00128402	0.030296
Afmid	92.3564	0.902278	0.218744	4.12481	3.71044e-05	0.00222965
F2rl2	94.0486	0.879045	0.247049	3.55818	0.000373432	0.0126918
Blvrb	138.822	0.854368	0.18498	4.6187	3.86159e-06	0.000339048
Fchsd1	154.749	0.827472	0.172216	4.80486	1.54863e-06	0.000157064
St8sia2	82.4566	0.82252	0.247553	3.3226	0.000891821	0.0234518
Tmc4	162.13	0.771155	0.181057	4.25918	2.05178e-05	0.00138504
Mcm2	112.373	0.763143	0.196574	3.88223	0.000103505	0.00479704
Ier3	173.292	0.755135	0.158892	4.75251	2.00903e-06	0.00019721
Amz1	231.723	0.741022	0.154845	4.78556	1.70515e-06	0.000169486
Baiap2l2	73.7091	0.728803	0.237605	3.06729	0.00216011	0.0439779
Col4a2	1938.85	0.723064	0.0886437	8.15696	3.43549e-16	1.75143e-13
Gfap	1624.62	0.718657	0.202672	3.54591	0.000391264	0.0130454
Card6	112.697	0.709983	0.200434	3.54223	0.000396761	0.0131455
Sst	2815.07	0.704926	0.0658511	10.7049	9.65824e-27	1.69599e-23
Dok3	125.682	0.703311	0.204795	3.43422	0.000594253	0.0175543
Serpina3n	397.745	0.699513	0.12461	5.61363	1.98122e-08	3.96345e-06
Rxfp1	457.011	0.684486	0.15057	4.54597	5.46828e-06	0.000457252
Chrna5	221.072	0.680956	0.199373	3.41548	0.000636693	0.0183616
Lats1	2096.17	0.679981	0.0635817	10.6946	1.07879e-26	1.70492e-23
Rbp4	151.374	0.679276	0.16801	4.04308	5.27538e-05	0.00291511
Ebf4	302.586	0.678839	0.128385	5.28755	1.23968e-07	1.78109e-05
Rasa4	232.377	0.654593	0.138324	4.73232	2.21971e-06	0.000213904
Zfp688	93.7039	0.652276	0.216264	3.01611	0.00256039	0.04887
Hmox1	146.02	0.64241	0.191101	3.36163	0.00077485	0.0212969
Dhx37	551.717	0.625414	0.105461	5.93029	3.02409e-09	7.13323e-07
Copg2os2	1204.66	0.619653	0.0764922	8.10087	5.4567e-16	2.61326e-13
8430429K09Rik	169.217	0.619042	0.156872	3.94615	7.94178e-05	0.0039719
Asl	211.03	0.614537	0.145028	4.23738	2.26143e-05	0.00149538
Samd14	484.971	0.597925	0.12869	4.64625	3.38029e-06	0.00030182
Fbn2	213.203	0.594634	0.156761	3.79325	0.000148686	0.00616754
Cryz	190.153	0.593348	0.154769	3.83376	0.000126199	0.00555556
Hcn4	180.923	0.589359	0.169163	3.48397	0.000494035	0.0152495
Zxda	376.747	0.586387	0.12786	4.58618	4.51435e-06	0.000387744
Tunar	130.023	0.583994	0.190037	3.07306	0.00211876	0.0433741
Gm36117	580.485	0.555768	0.10008	5.55324	2.80421e-08	5.27592e-06
Rassf4	326.015	0.554711	0.119165	4.65499	3.24003e-06	0.000292603
Synrg	3467.85	0.553758	0.0561992	9.85348	6.62094e-23	6.53983e-20
Mettl27	243.094	0.551628	0.136883	4.02992	5.57964e-05	0.00305124
Bdnf	418.558	0.550474	0.146928	3.74657	0.000179271	0.00717267
Crhbp	267.436	0.550021	0.134259	4.09672	4.19045e-05	0.00244376
Prss12	504.863	0.548585	0.125602	4.36763	1.25603e-05	0.000936333
Tfr2	224.304	0.548169	0.146722	3.73609	0.000186901	0.00741174
D2hgdh	504.65	0.544743	0.0986155	5.52391	3.31536e-08	6.02226e-06
Vat1	667.584	0.539169	0.100107	5.38592	7.20734e-08	1.15055e-05
P3h3	399.832	0.538371	0.112053	4.80463	1.55037e-06	0.000157064
Piezo1	343.594	0.531949	0.121377	4.38263	1.17253e-05	0.000886633
Echdc2	150.354	0.524974	0.16514	3.17896	0.00147803	0.0334652
Col4a1	1305.83	0.518513	0.0949738	5.45953	4.77394e-08	8.20079e-06
RLTR44-int:ERVK:LTR	800.063	0.51537	0.097395	5.29155	1.21286e-07	1.75854e-05
Peg10	742.918	0.514147	0.0877051	5.86223	4.56699e-09	1.01657e-06
Fbxo2	805.371	0.51365	0.0880169	5.83582	5.35282e-09	1.17494e-06
Car12	183.272	0.510237	0.160874	3.17165	0.00151574	0.0338166
MMVL30-int:ERV1:LTR	806.835	0.509102	0.0889895	5.72093	1.05943e-08	2.20305e-06
Sumf2	209.811	0.506999	0.145292	3.48951	0.000483915	0.0151142
Gaa	8108.16	0.499265	0.0541877	9.21362	3.15315e-20	2.93132e-17
Lypd1	701.313	0.497929	0.116306	4.2812	1.85889e-05	0.0012773
Ppp1r13l	184.531	0.496873	0.160186	3.10185	0.00192315	0.0405787
Abca7	1186.92	0.495722	0.0897883	5.52101	3.37059e-08	6.02226e-06
Arxes1	217.822	0.486461	0.144995	3.35502	0.00079358	0.0216385
Chka	1234.78	0.484666	0.0776435	6.24219	4.31479e-10	1.17571e-07
Wdr78	265.093	0.481721	0.137365	3.50687	0.000453415	0.0144763
Thbs3	195.089	0.479306	0.149091	3.21485	0.00130513	0.0306029
Stxbp2	947.021	0.47829	0.0965871	4.9519	7.34926e-07	8.06582e-05
Gm10516	224.016	0.474329	0.143607	3.30296	0.000956694	0.0245448
Nbdy	342.92	0.471171	0.117124	4.02283	5.7503e-05	0.00311225
Npy	2369.52	0.467912	0.0662073	7.06738	1.57888e-12	5.94109e-10
Hcn3	460.23	0.467195	0.109026	4.28518	1.82589e-05	0.0012601
Celf6	425.769	0.466255	0.120465	3.87046	0.000108631	0.00492787
Sptan1	36275.6	0.465577	0.0429672	10.8356	2.33385e-27	4.61052e-24
Optn	284.255	0.464921	0.131412	3.53789	0.000403332	0.0132975
Fbln2	234.236	0.463286	0.141518	3.27369	0.00106153	0.0265449
Masp1	298.659	0.462125	0.130056	3.55327	0.000380479	0.0128211
Kcnh2	1539.61	0.45385	0.0741026	6.12462	9.09009e-10	2.41955e-07
Hspa1b	252.263	0.448152	0.137803	3.25213	0.00114544	0.0282363
Kcng3	493.308	0.447277	0.133947	3.33921	0.000840164	0.0224669
Ankrd24	1040.44	0.44548	0.0738101	6.03549	1.58484e-09	3.97567e-07
Hspa1a	268.716	0.441419	0.133005	3.31882	0.000903986	0.0235364
Gpc4	259.687	0.440335	0.138926	3.16957	0.00152664	0.0339816
Ly6h	2645.44	0.43427	0.0825798	5.25879	1.45008e-07	1.99279e-05
Hs6st2	612.861	0.433869	0.0986755	4.39692	1.09796e-05	0.000834237
Arrdc1	273.205	0.432801	0.131018	3.30338	0.000955265	0.0245448
2610035D17Rik	208.264	0.432128	0.140922	3.06643	0.00216628	0.0440051
Gdap1l1	1328.16	0.428588	0.0774917	5.53076	3.18841e-08	5.85927e-06
Dgkq	1247.22	0.427045	0.0723534	5.90221	3.58666e-09	8.21502e-07
Nsun7	248.517	0.426705	0.137549	3.10221	0.00192085	0.0405787
Gnb4	357.391	0.425563	0.136256	3.12327	0.00178856	0.0387742
Gsta4	500.895	0.42395	0.101311	4.18463	2.85625e-05	0.00182017
Klf5	446.418	0.423619	0.104128	4.06825	4.73678e-05	0.00267357
Mas1	353.279	0.420883	0.120316	3.49814	0.000468519	0.0147794
RLTR9D2:ERVK:LTR	292.824	0.416843	0.126442	3.29671	0.000978251	0.0248168
Hmgn3	361.474	0.415691	0.117038	3.55177	0.000382649	0.0128276
Kcnd1	315.378	0.414128	0.125532	3.29899	0.000970341	0.0247743
Gba	1068.89	0.413734	0.0780346	5.30193	1.14585e-07	1.69523e-05
Cpne7	401.586	0.412784	0.107702	3.83266	0.000126768	0.0055651
Ahi1	5015.69	0.412486	0.0564628	7.30546	2.76318e-13	1.11972e-10
Hap1	1555.62	0.411782	0.0825187	4.99016	6.03285e-07	6.90892e-05
Megf11	683.234	0.411544	0.100974	4.07573	4.587e-05	0.00261707
Drc1	328.443	0.409981	0.124537	3.29205	0.000994592	0.0251497
Pdrg1	352.972	0.408932	0.12859	3.18012	0.00147214	0.0334277
Dlx6os1	590.754	0.408353	0.109612	3.72545	0.000194964	0.00762677
Abcb6	424.802	0.406279	0.10366	3.91933	8.87964e-05	0.00430472
Tgfb1i1	548.347	0.405893	0.100286	4.04735	5.18004e-05	0.00288571
Bok	427.678	0.404629	0.119205	3.39441	0.000687773	0.0195145
Hnrnpm	1034.52	0.397883	0.0786689	5.05769	4.24357e-07	5.08796e-05
Abcb10	439.773	0.396338	0.104965	3.7759	0.000159434	0.00649406
RMER17A-int:ERVK:LTR	343.299	0.396196	0.114081	3.47294	0.000514782	0.015828
Podxl2	2679.13	0.395576	0.0798733	4.95255	7.32488e-07	8.06582e-05
Pcdh8	644.366	0.395204	0.100225	3.94318	8.04095e-05	0.0040088
Fgf11	515.768	0.394842	0.110216	3.58243	0.000340412	0.0118125
Hnrnph3	482.893	0.392287	0.10741	3.65222	0.000259981	0.00953303
Rit1	539.181	0.392286	0.107097	3.66292	0.000249355	0.00928935
Sox11	481.037	0.391059	0.121689	3.2136	0.00131083	0.030691
Asxl3	861.224	0.390238	0.0946054	4.12491	3.70884e-05	0.00222965
Phtf1	1156.21	0.389753	0.0758393	5.13919	2.75919e-07	3.51664e-05
Sec24d	533.607	0.386861	0.115917	3.3374	0.000845657	0.0225756
Mdga1	513.45	0.384563	0.126769	3.03357	0.00241678	0.0468649
C030006K11Rik	321.497	0.38308	0.120924	3.16794	0.00153522	0.0340942
Macroh2a1	1214.19	0.38083	0.0712618	5.34409	9.08726e-08	1.40799e-05
2610005L07Rik	1489.25	0.376108	0.0703615	5.34536	9.02353e-08	1.40799e-05
Pex13	395.614	0.370881	0.111391	3.32955	0.00086988	0.0230278
Elfn1	1145.41	0.370844	0.0848347	4.37138	1.23466e-05	0.000924767
Tufm	1238.65	0.370321	0.0832216	4.44981	8.59447e-06	0.000669098
Rspo2	362.01	0.368767	0.115464	3.19377	0.00140429	0.0323048
RLTR6_Mm:ERV1:LTR	828.014	0.368662	0.0942518	3.91146	9.17406e-05	0.00442033
Phf1	935.471	0.366138	0.0798886	4.5831	4.58124e-06	0.000391362
Cyb5r1	331.11	0.365728	0.117613	3.10959	0.00187345	0.0400539
Sox12	852.194	0.365027	0.0996674	3.66246	0.000249809	0.00928935
Lrrc75b	413.498	0.362268	0.113581	3.1895	0.00142517	0.0325954
Ermard	409.972	0.357676	0.112135	3.18969	0.00142423	0.0325954
Cdh13	1463.23	0.35737	0.0865907	4.12712	3.67333e-05	0.00222426
Fam210b	443.728	0.357043	0.115014	3.10435	0.00190695	0.0403446
Uchl1	4200.68	0.3556	0.0678279	5.24269	1.58256e-07	2.11956e-05
Mettl17	514.465	0.355186	0.0995282	3.56869	0.000358766	0.0123798
Caly	2578.34	0.354994	0.075689	4.69017	2.72974e-06	0.000252285
Cpne1	985.979	0.346904	0.0762698	4.54838	5.40615e-06	0.000454462
Rit2	1262.24	0.346639	0.0768964	4.50787	6.54813e-06	0.000533437
Ass1	776.654	0.345311	0.088606	3.89715	9.73326e-05	0.00460552
Kcna6	3790.99	0.343764	0.0534929	6.42634	1.30714e-10	3.89774e-08
Carmil3	1010.98	0.343511	0.0861406	3.98779	6.66923e-05	0.00354884
Adgra3	780.127	0.335745	0.0931474	3.60445	0.000312816	0.0110106
Snrnp70	5887.42	0.334382	0.0494581	6.76093	1.37111e-11	4.61044e-09
Fyco1	1525.12	0.333528	0.074905	4.45268	8.48045e-06	0.00066349
Ndufa1	570.686	0.333238	0.0965058	3.45304	0.000554306	0.0166632
Cpne6	2990.95	0.330361	0.0692951	4.76746	1.86562e-06	0.000184277
Gm1043	996.444	0.327185	0.0888885	3.68084	0.000232462	0.00879444
Derl1	1164.24	0.323688	0.0749694	4.31761	1.57728e-05	0.00110788
Vat1l	798.559	0.321942	0.105529	3.05075	0.00228272	0.0453217
A730017L22Rik	507.431	0.321862	0.10023	3.21122	0.00132172	0.0309
Chga	1741.79	0.319772	0.0784909	4.074	4.62116e-05	0.00261766
Dnhd1	554.549	0.318717	0.100498	3.1714	0.00151708	0.0338166
Vgf	6079.88	0.318599	0.0781464	4.07695	4.56293e-05	0.00261278
Pcyox1l	598.26	0.317883	0.090686	3.50532	0.000456058	0.0144936
Ptpre	905.222	0.316418	0.092695	3.41354	0.000641249	0.018426
Medag	662.222	0.316317	0.103291	3.06237	0.00219588	0.0442593
B630019K06Rik	769.198	0.315133	0.0822552	3.83116	0.00012754	0.00557911
Ccdc85c	2244.44	0.313691	0.0632991	4.95569	7.20748e-07	8.02162e-05
Sccpdh	685.448	0.312615	0.0885001	3.53237	0.000411846	0.013448
Naa40	985.701	0.310053	0.0758027	4.09026	4.30897e-05	0.00248537
Ptprf	3641.49	0.309282	0.0659375	4.69052	2.72507e-06	0.000252285
Polr2a	5139.27	0.309238	0.0534511	5.78545	7.23186e-09	1.5239e-06
4732471J01Rik	473.066	0.308193	0.0998833	3.08554	0.00203186	0.0421861
Limk1	2314.35	0.308016	0.0792652	3.88589	0.000101954	0.00474992
Me1	1296.24	0.307477	0.0836144	3.67731	0.000235702	0.00886914
Amotl1	841.256	0.305667	0.0916101	3.3366	0.000848087	0.0226023
Entpd6	825.018	0.303983	0.0834353	3.64334	0.000269122	0.00982263
Tapbp	752.804	0.303738	0.0956758	3.17465	0.00150015	0.0336805
Gng4	759.268	0.303732	0.0955985	3.17716	0.00148723	0.0336255
Cox5a	1175.72	0.30317	0.0975609	3.1075	0.00188678	0.040148
Stk38	918.149	0.302889	0.0805792	3.75889	0.000170667	0.00688065
Rab3b	1115.51	0.302765	0.0773947	3.91196	9.15518e-05	0.00442033
Ctnnbl1	518.351	0.301714	0.0982481	3.07094	0.00213385	0.0436267
Ptprn	18757.6	0.300623	0.058708	5.12066	3.04474e-07	3.81897e-05
Prnp	13435	0.299909	0.0451254	6.64612	3.00916e-11	9.70548e-09
Itga3	680.009	0.296936	0.0981578	3.02509	0.00248557	0.0477302
Adam15	2601.09	0.296561	0.0681125	4.35399	1.3368e-05	0.000973582
Cfap410	591.263	0.2961	0.094864	3.12131	0.00180049	0.0389261
Hs3st2	1111.51	0.295873	0.0911877	3.24466	0.00117593	0.0285268
Gfra4	1182.23	0.295328	0.0770955	3.83067	0.000127793	0.00557911
Pak1ip1	618.499	0.295101	0.090837	3.24868	0.0011594	0.0283951
Plxna3	1062.41	0.294748	0.0768538	3.83518	0.000125473	0.00553903
Ddx39b	2039.09	0.294489	0.0696137	4.23033	2.33348e-05	0.0015366
Nos1	1782.22	0.29373	0.0831879	3.53092	0.000414121	0.0134944
Vars	1459.32	0.293422	0.0760464	3.85846	0.000114103	0.00507966
Slc7a4	1459.81	0.293316	0.0774822	3.78559	0.000153344	0.00634409
St6galnac4	832.293	0.290965	0.0873359	3.33157	0.000863589	0.0229381
L1cam	5328.06	0.290895	0.0538728	5.39966	6.67673e-08	1.07673e-05
Elac2	1132.24	0.29042	0.0723975	4.01146	6.03453e-05	0.00324387
Smyd2	862.718	0.290079	0.089319	3.24767	0.00116355	0.0283951
Gpr26	2566.18	0.289745	0.0742986	3.89974	9.62979e-05	0.00458401
Tra2a	1033.82	0.288556	0.0836018	3.45155	0.000557367	0.0167147
C1ql3	3076.14	0.28768	0.0868889	3.3109	0.000929976	0.0240236
Slc25a25	1245.59	0.286783	0.0779617	3.67851	0.000234602	0.0088488
Rab27b	782.413	0.28654	0.0942972	3.03869	0.00237609	0.0466549
Coq8b	536.321	0.286344	0.0933069	3.06884	0.00214895	0.043822
Wdr1	3885.22	0.285276	0.0521538	5.4699	4.50288e-08	7.82017e-06
Syn2	13516	0.283593	0.0590498	4.8026	1.56616e-06	0.000157653
Ankrd10	703.045	0.283083	0.0915614	3.09173	0.00198993	0.0415442
Slc5a3	1503.55	0.282954	0.0742797	3.80931	0.000139357	0.00596092
Slc32a1	1739.1	0.282122	0.0819043	3.44453	0.000572048	0.0170578
Slc35f6	944.446	0.282106	0.0816071	3.45687	0.000546479	0.0165769
Prmt2	686.976	0.281582	0.0885636	3.17943	0.00147566	0.0334595
Psma1	874.124	0.281055	0.0808959	3.47428	0.000512227	0.0157802
Psmb2	1460.54	0.280911	0.0767984	3.65778	0.000254412	0.00939422
Fam214b	1206.4	0.280799	0.0719821	3.90095	9.58164e-05	0.00457487
Slc7a10	749.421	0.28049	0.0906015	3.09587	0.00196236	0.041077
Snx10	1543.87	0.280005	0.0775787	3.6093	0.000307029	0.0108552
Smyd3	971.639	0.27694	0.0783682	3.53383	0.000409584	0.0134296
Psmc3	1375.57	0.276614	0.072496	3.81558	0.000135865	0.0058507
Mdn1	3980.46	0.276377	0.055296	4.99813	5.78879e-07	6.67781e-05
Tmem94	2862.07	0.275406	0.0607777	4.53137	5.86014e-06	0.000484889
Tmem130	4117.58	0.273495	0.0514098	5.31989	1.03831e-07	1.57783e-05
Hexa	711.61	0.272879	0.090399	3.0186	0.00253943	0.0485286
Atat1	1340.74	0.271907	0.0769618	3.53301	0.000410854	0.0134433
Stac2	5283.24	0.271122	0.0654618	4.14169	3.44756e-05	0.00210368
Hspbp1	1020.04	0.271084	0.0827225	3.27703	0.00104904	0.0262742
Ackr1	1268.31	0.270261	0.0741252	3.64601	0.000266341	0.00974363
9330102E08Rik	1253.02	0.269099	0.0790153	3.40565	0.000660069	0.0188639
Lrpap1	2038.01	0.268606	0.0640975	4.19059	2.78231e-05	0.00178023
Pnma2	1915.12	0.268211	0.0739515	3.62686	0.000286894	0.0103047
Atp13a2	4337.46	0.268071	0.0719227	3.72721	0.000193614	0.00761163
Pfkl	3076.97	0.266717	0.063813	4.17966	2.91943e-05	0.00185296
Ctsd	4694.78	0.266554	0.0602263	4.42587	9.60556e-06	0.000740519
Stxbp5	4952.41	0.266215	0.0535543	4.97094	6.66287e-07	7.57554e-05
Os9	2545.31	0.266152	0.0590101	4.51028	6.47413e-06	0.00053014
Efna3	1718.31	0.265799	0.0675189	3.93666	8.26218e-05	0.00406777
Fam32a	1374.89	0.262561	0.0756229	3.47197	0.000516645	0.0158545
Smpd4	2115.46	0.262444	0.0699699	3.75081	0.000176261	0.00707011
Psmb3	1150.99	0.261546	0.0739411	3.53722	0.00040436	0.0132975
Slc6a7	1771.05	0.261383	0.0705514	3.70487	0.000211502	0.00813278
Scg2	2467.58	0.261339	0.0734589	3.55762	0.000374233	0.0126918
Ppm1f	1988.12	0.261303	0.0648812	4.02741	5.63952e-05	0.00307335
Panx2	3286.75	0.259582	0.0708882	3.66185	0.000250405	0.00928968
Clk3	1495.24	0.258543	0.067285	3.84251	0.000121784	0.00540637
Ttll3	947.019	0.258184	0.0829855	3.11119	0.00186335	0.0399571
Nrsn2	1553.99	0.258088	0.0655246	3.9388	8.18901e-05	0.00404435
Slc25a19	730.391	0.257778	0.0831473	3.10026	0.0019335	0.0406403
Mboat7	3135.3	0.255534	0.0541254	4.72115	2.3452e-06	0.000221389
Grb10	1071.92	0.255154	0.0785406	3.24868	0.0011594	0.0283951
Rae1	892.893	0.25468	0.0800622	3.18102	0.00146756	0.0333717
Ptcd3	1253.84	0.25297	0.0747719	3.38323	0.000716391	0.0201099
Lztr1	3336.76	0.252813	0.0666108	3.79538	0.000147419	0.00613107
Wdr18	1118.45	0.252266	0.0825708	3.05515	0.00224948	0.044929
Neurl1b	3944.79	0.25139	0.0650488	3.86464	0.000111252	0.00498082
Ache	1149.87	0.250887	0.0719931	3.48488	0.000492359	0.0152275
Impdh1	1073.9	0.250485	0.0778366	3.21808	0.00129052	0.0303502
Armcx2	2265.23	0.250036	0.0609201	4.10433	4.05484e-05	0.00238225
Anxa6	2958.5	0.246593	0.0563553	4.37568	1.21052e-05	0.000911004
Cul7	1024.44	0.246564	0.0810156	3.04341	0.00233911	0.0461515
Disp2	15566.7	0.246234	0.0436345	5.6431	1.67011e-08	3.42784e-06
Gabrd	1531.84	0.245699	0.0810421	3.03175	0.00243142	0.0470908
Npas2	2560.73	0.245044	0.0644289	3.80332	0.000142771	0.00604748
Dner	2598.78	0.244151	0.0723325	3.37539	0.000737099	0.0205815
Mon1b	1065.64	0.243812	0.0786434	3.10022	0.00193378	0.0406403
Fkbp4	1574.18	0.243716	0.0663716	3.67199	0.000240673	0.00901326
Nucb1	1176.09	0.241545	0.0774008	3.1207	0.00180421	0.0389467
Mthfsd	1104.77	0.241535	0.0765033	3.15718	0.00159304	0.0350646
Micu1	1823.55	0.240709	0.0637751	3.77434	0.000160431	0.00651786
Rubcn	3396.62	0.239004	0.0562922	4.24577	2.17843e-05	0.00145265
Atp6v1g2	11018.2	0.238962	0.0573586	4.1661	3.09854e-05	0.00195097
Cbr1	1031.13	0.238864	0.0775957	3.07831	0.00208175	0.0429504
Bscl2	1958.6	0.238419	0.0601276	3.96522	7.33282e-05	0.00378719
Acss2	1414.9	0.237595	0.0731726	3.24705	0.00116606	0.0283951
Tecr	9385.86	0.236906	0.0489655	4.83822	1.3101e-06	0.000137118
Mta3	3992.45	0.236492	0.0544466	4.34356	1.40191e-05	0.00100708
Fnbp1l	3089.96	0.235761	0.0667893	3.52993	0.000415667	0.0135169
Ulk1	4839.95	0.235131	0.0593553	3.96142	7.45047e-05	0.00380619
Afg3l2	1564.85	0.235077	0.0686988	3.42185	0.000621975	0.018136
Ccn3	1991.34	0.234878	0.0763405	3.07672	0.00209294	0.0430128
Ehd3	2728.29	0.233871	0.0586986	3.98427	6.76881e-05	0.00357774
Lrp8	3605.69	0.233159	0.0613179	3.80247	0.000143263	0.00604748
Pbx2	1032.79	0.23275	0.0766072	3.03823	0.00237974	0.0466549
Atp6v0b	2892.22	0.232526	0.0569073	4.08604	4.38792e-05	0.0025217
Rogdi	2769.65	0.230909	0.0638616	3.61578	0.000299449	0.0106588
Rtl8c	2973.81	0.230139	0.0562146	4.09395	4.24092e-05	0.00245508
Psmb1	1241.19	0.229325	0.0755869	3.03392	0.00241397	0.0468649
Kdm5a	1649.52	0.228983	0.0650508	3.52007	0.000431435	0.0139451
Man1b1	1310.1	0.228035	0.0686709	3.32069	0.000897949	0.0234999
Ergic3	1686.61	0.227546	0.0704553	3.22965	0.00123942	0.0295443
Tmem259	2909.98	0.227398	0.0748722	3.03714	0.00238832	0.0467108
Castor2	3645.29	0.227308	0.0571	3.98088	6.86608e-05	0.00360503
Tubb4b	5532.75	0.227182	0.0650506	3.49239	0.000478724	0.0150114
Fbrs	2470.91	0.227171	0.0606967	3.74273	0.000182034	0.00726482
Gpr137	2217.8	0.226389	0.0710576	3.186	0.00144255	0.0329453
Hdac6	1525.59	0.226063	0.065868	3.43207	0.000598998	0.0175959
Flna	2303.88	0.225896	0.0741979	3.0445	0.00233066	0.0461072
Pcdh17	2505.76	0.225569	0.0705131	3.19897	0.0013792	0.0317738
Ran	1813.9	0.225089	0.0739859	3.04232	0.00234761	0.0462428
Strip1	1759.52	0.223797	0.0738916	3.02871	0.00245598	0.0475083
Mllt11	5421.47	0.223087	0.0626685	3.55979	0.000371145	0.0126413
Slc1a4	1979.51	0.222896	0.0678101	3.28707	0.00101236	0.0255173
Trmt1	1333.46	0.222032	0.0683766	3.2472	0.00116546	0.0283951
Mtss2	7204.53	0.220984	0.0713472	3.09731	0.00195288	0.0409328
Srxn1	2348.03	0.22055	0.0591193	3.73059	0.00019103	0.00752876
Pgam1	9835.18	0.22005	0.0505273	4.35507	1.33027e-05	0.000973582
Syngr3	2373.04	0.219324	0.0622036	3.52591	0.000422032	0.0136957
Kmt2a	12689.2	0.219181	0.054457	4.02484	5.70133e-05	0.00309635
H13	1829.19	0.219053	0.06434	3.40462	0.000662571	0.0188672
Timm29	1498.55	0.218961	0.0672965	3.25367	0.00113923	0.0281319
Emc1	4487.6	0.21857	0.0517261	4.22552	2.3839e-05	0.00156329
Cpt1c	2837.84	0.217992	0.0696623	3.12926	0.00175246	0.038096
Hapln4	5204.47	0.217165	0.0585162	3.71119	0.000206288	0.00799062
Ehmt2	4600.02	0.216352	0.0597802	3.61913	0.000295597	0.0105932
Frmd4a	1878.79	0.215308	0.0689666	3.12192	0.00179675	0.0388984
Rtl8b	2912.87	0.215254	0.0663505	3.24419	0.00117784	0.0285268
Pnpla6	1926.91	0.214881	0.06263	3.43096	0.000601439	0.0176348
Mt3	2858.36	0.21446	0.0625481	3.42872	0.000606441	0.0177485
Etnk1	7761.72	0.213652	0.0462839	4.61612	3.90985e-06	0.000341388
Clptm1	4909.88	0.211926	0.0531558	3.98689	6.69461e-05	0.00355039
Atp6v0c	11990.7	0.211333	0.0641091	3.29646	0.0009791	0.0248168
Ctsb	10982.4	0.211057	0.0525532	4.01607	5.91756e-05	0.00319185
Slc17a7	43652.5	0.210529	0.046158	4.56105	5.08976e-06	0.000430153
Cnnm1	3484.72	0.210269	0.065692	3.20083	0.00137033	0.0316767
Ralgps1	3826.17	0.209976	0.0508728	4.12747	3.66782e-05	0.00222426
Hcfc1r1	1501.36	0.209787	0.0642384	3.26576	0.00109173	0.0271711
Rtl8a	2093.31	0.209591	0.0621843	3.37048	0.000750368	0.0208689
Ipo4	2700.52	0.209446	0.0589609	3.55229	0.000381901	0.0128276
Bicdl1	1522.11	0.209119	0.0694465	3.01122	0.00260201	0.0495448
Arhgap44	6039.61	0.208867	0.068275	3.0592	0.0022193	0.0445098
Prkcg	9199.72	0.208815	0.0657351	3.17662	0.00149002	0.0336405
Rgp1	1813.25	0.207546	0.0637289	3.25671	0.00112713	0.0278767
Wars	2323.66	0.207264	0.062009	3.34248	0.000830345	0.0223176
Osbpl10	1551.04	0.207184	0.0670615	3.08946	0.00200519	0.0417523
Ctbp1	3931.68	0.206938	0.0638365	3.24168	0.00118825	0.0286268
Kansl3	1764.69	0.206671	0.0624234	3.3108	0.000930298	0.0240236
Ezh1	2151.53	0.206668	0.0603098	3.42677	0.000610814	0.0178434
Blcap	1431.89	0.206644	0.0682988	3.02559	0.00248145	0.047709
Pgrmc1	2587.34	0.205652	0.057857	3.55449	0.000378708	0.0127887
Tubb2a	4889.38	0.205498	0.0529854	3.87839	0.00010515	0.0048308
Atp1a3	78849.7	0.203704	0.0550965	3.69723	0.000217963	0.00832049
Maea	1788.94	0.203517	0.0638937	3.18525	0.0014463	0.0329741
Cadm3	17107	0.200387	0.0526095	3.80895	0.000139556	0.00596092
Saraf	2351.68	0.19969	0.061467	3.24874	0.00115919	0.0283951
Gnal	5969.53	0.19907	0.0574728	3.46373	0.00053274	0.0162224
Dzip1	2853.84	0.197664	0.0583074	3.39003	0.000698849	0.0197932
Bicd2	2297.06	0.197422	0.0589228	3.35052	0.00080661	0.0218282
Ddx24	4385.54	0.197332	0.052968	3.72549	0.000194935	0.00762677
Atp6v1b2	14882.4	0.197292	0.0470493	4.19331	2.74916e-05	0.00176617
St8sia5	2404.16	0.195949	0.0647526	3.02612	0.00247712	0.047709
Nipal3	3166.18	0.195138	0.0608067	3.20916	0.00133125	0.031077
Psmb7	2428.07	0.194527	0.0638319	3.04749	0.00230758	0.0457578
Peg13	10105.7	0.194065	0.0498155	3.89568	9.79256e-05	0.0046069
Tmx2	3423.82	0.193777	0.0550496	3.52004	0.000431484	0.0139451
Mmd	4923.76	0.193651	0.0627907	3.08407	0.00204191	0.0422939
Ubr1	2396.71	0.19353	0.0571421	3.38681	0.000707104	0.0199259
Phyhipl	4359.19	0.193449	0.0559967	3.45466	0.000550995	0.0166566
Hpcal4	24948.7	0.190775	0.0589392	3.23682	0.00120871	0.0289871
Atp6v0a1	15149.6	0.189057	0.0497558	3.79969	0.000144877	0.00608815
Vcp	5834.15	0.187904	0.0520224	3.61198	0.000303866	0.0107675
Lcor	2731.42	0.187557	0.0568204	3.30088	0.000963824	0.0246477
Ak5	3249.96	0.18621	0.0590243	3.15481	0.00160603	0.0353015
Eif3c	3277.44	0.185624	0.0572878	3.2402	0.00119447	0.0287326
Emc10	4486.99	0.180727	0.0564723	3.20027	0.00137298	0.0316767
Idh3b	3601.87	0.18001	0.0542269	3.31957	0.000901566	0.0235121
Rptor	3882.89	0.178776	0.0538075	3.32251	0.000892101	0.0234518
Ncs1	10082.3	0.176997	0.0497828	3.55538	0.000377427	0.0127727
Tmem30a	5705.76	0.175838	0.0514007	3.42092	0.000624101	0.0181579
Peg3	13826.4	0.172582	0.0454507	3.79713	0.000146383	0.00612018
Tmtc1	4203.35	0.17196	0.0543332	3.16491	0.00155132	0.0343858
Sdha	4624.11	0.165131	0.0520627	3.17177	0.00151513	0.0338166
Cand1	5553.33	0.162147	0.0493133	3.28809	0.00100868	0.0254652
Atxn10	4959.64	0.161467	0.048985	3.29625	0.000979857	0.0248168
Psap	32873.6	0.158427	0.0474897	3.33603	0.000849834	0.0226107
Trappc10	4589.06	0.156944	0.0497077	3.15734	0.00159218	0.0350646
Ctxn1	8748.35	0.155636	0.045929	3.38863	0.000702415	0.0198586
Tagln3	5025.44	0.155424	0.0513639	3.02594	0.00247865	0.047709
Kcnq2	14995.1	0.152954	0.0482065	3.1729	0.00150925	0.033785
Nsg2	8332.98	0.151641	0.0498111	3.04431	0.00233212	0.0461072
Map1a	88412.2	-0.146671	0.0431158	-3.40178	0.000669477	0.0190295
Srrm2	37786.3	-0.148412	0.0430937	-3.44393	0.000573322	0.0170636
Shank1	53924.6	-0.153507	0.0505616	-3.03605	0.002397	0.0467108
Herc1	13601.1	-0.153943	0.044853	-3.43216	0.000598788	0.0175959
Ppp1r12b	4951.42	-0.154198	0.0503349	-3.06344	0.00218808	0.0442593
L1_Mur3:L1:LINE	21457.5	-0.154875	0.0504973	-3.067	0.00216217	0.0439779
Dock3	16597.9	-0.154884	0.0479211	-3.23205	0.00122904	0.0293853
Agap2	27082.4	-0.158865	0.0518681	-3.06287	0.00219224	0.0442593
Spag9	10151.4	-0.162013	0.0486414	-3.33077	0.000866069	0.0229654
Lx8b:L1:LINE	30126.3	-0.166502	0.0525608	-3.16779	0.00153601	0.0340942
Slc1a2	121637	-0.166811	0.0515716	-3.23455	0.00121835	0.0291739
Apc	17081.7	-0.167082	0.0488496	-3.42034	0.000625428	0.0181579
Lx5:L1:LINE	19267.8	-0.1675	0.0508057	-3.29688	0.000977649	0.0248168
Meg3	107729	-0.169391	0.0437162	-3.87479	0.000106717	0.00487443
Lx4B:L1:LINE	4877.82	-0.169639	0.054566	-3.10888	0.001878	0.0400539
Lx2B2:L1:LINE	13396.2	-0.170752	0.0500555	-3.41125	0.000646667	0.018548
Map3k12	3571.38	-0.170837	0.054779	-3.11865	0.00181682	0.0391185
Zfp638	2753.72	-0.171588	0.0566701	-3.02783	0.00246314	0.0475547
Rasal2	6540.88	-0.171661	0.0533737	-3.21621	0.00129895	0.0305032
MurSatRep1:MurSatRep1:Unknown	12673.4	-0.171834	0.0555705	-3.09217	0.00198697	0.0415372
Phyhip	14404.9	-0.172546	0.0482741	-3.57431	0.000351158	0.0121438
Vsnl1	11452.1	-0.174067	0.0520098	-3.34682	0.000817453	0.0220461
Prickle2	8574.28	-0.174778	0.0572351	-3.05368	0.0022605	0.0449935
Gng3	4637.15	-0.175142	0.0546788	-3.20311	0.00135951	0.0315474
Cyfip2	47637.8	-0.175421	0.043455	-4.03684	5.41768e-05	0.00297778
Lx9:L1:LINE	47728.1	-0.175939	0.0524435	-3.35483	0.000794125	0.0216385
Kif5c	21577.3	-0.176846	0.0582745	-3.03471	0.00240769	0.0468609
Lrrc58	6486.31	-0.17689	0.0557201	-3.17462	0.00150032	0.0336805
Dlg4	21634.7	-0.177752	0.0478944	-3.71134	0.000206167	0.00799062
L1M3:L1:LINE	7774.22	-0.178632	0.0588763	-3.03401	0.00241323	0.0468649
Brsk1	9057.28	-0.18008	0.0450085	-4.00103	6.30661e-05	0.00336722
L1MA9:L1:LINE	5662.79	-0.180244	0.0589898	-3.05551	0.00224679	0.044929
Secisbp2l	6236.78	-0.180794	0.0510902	-3.53873	0.000402064	0.0132934
Arf3	31251.7	-0.181121	0.0456966	-3.96355	7.38449e-05	0.00380145
Lx6:L1:LINE	14748.2	-0.181976	0.0557577	-3.26369	0.00109971	0.0273268
Septin7	4751.14	-0.182734	0.057098	-3.20036	0.00137257	0.0316767
Lx10:L1:LINE	8732.15	-0.182948	0.060258	-3.03608	0.00239673	0.0467108
4930402H24Rik	3903.15	-0.183611	0.0544922	-3.36949	0.000753076	0.0208689
Arhgef25	3696.12	-0.184522	0.0598083	-3.08522	0.00203403	0.0421861
Phactr1	14482.3	-0.18557	0.0510962	-3.63177	0.00028148	0.0101564
Add2	12181	-0.187081	0.0483321	-3.87074	0.000108507	0.00492787
Rims2	5000.68	-0.187169	0.0555255	-3.37086	0.00074934	0.0208689
Epha4	7502.39	-0.187279	0.0616349	-3.03852	0.00237745	0.0466549
Fam81a	4075.4	-0.187405	0.0564907	-3.31745	0.000908422	0.0235742
MTE-int:ERVL-MaLR:LTR	4310.25	-0.187702	0.0604448	-3.10534	0.00190062	0.0403446
5730409E04Rik	2263.92	-0.187913	0.0604731	-3.10739	0.0018875	0.040148
Dlg1	3921.78	-0.188577	0.0596412	-3.16185	0.00156768	0.0346028
Jph4	10361.4	-0.1887	0.0519501	-3.63234	0.000280861	0.0101564
Slc8a2	11822.7	-0.188708	0.052178	-3.61661	0.000298482	0.0106483
Nrgn	25371.6	-0.189138	0.0618233	-3.05934	0.00221829	0.0445098
Hlf	7916.75	-0.189358	0.0590466	-3.20694	0.00134157	0.0312717
Ptk2b	12668.1	-0.189568	0.0435879	-4.34911	1.36694e-05	0.000986442
L1_Mur1:L1:LINE	7348.22	-0.189961	0.0617351	-3.07703	0.00209073	0.0430128
Hivep2	21639	-0.190077	0.0571333	-3.3269	0.000878184	0.0232087
Flnb	4401.83	-0.19107	0.0615439	-3.10462	0.00190526	0.0403446
Nrxn3	14145.9	-0.191737	0.0535263	-3.58211	0.000340831	0.0118125
Klf9	5828.92	-0.191813	0.0594847	-3.22457	0.0012616	0.0299802
Chd9	4056.11	-0.192435	0.0568204	-3.38673	0.000707315	0.0199259
Nos1ap	11459.2	-0.192839	0.0561493	-3.4344	0.000593877	0.0175543
Dmd	4698.11	-0.192875	0.0553406	-3.48523	0.000491719	0.0152275
Apoe	9809.55	-0.193066	0.0528279	-3.65461	0.000257568	0.00946757
Ptpn3	2554.74	-0.193088	0.0626254	-3.08323	0.00204767	0.0423025
Tmem50b	1881.51	-0.193448	0.0629325	-3.07389	0.00211285	0.0433094
Rbfox3	11002	-0.194577	0.0619095	-3.14293	0.00167265	0.036613
Wipf2	5323.88	-0.194947	0.0558124	-3.49289	0.000477815	0.0150114
L1MdF_IV:L1:LINE	45377	-0.195221	0.0629874	-3.09937	0.00193934	0.0407029
Acap3	3479.77	-0.195876	0.0627737	-3.12035	0.00180638	0.0389467
Ankib1	2093.15	-0.196593	0.0637552	-3.08357	0.00204535	0.0423025
Sort1	18488	-0.197586	0.0473742	-4.17075	3.03595e-05	0.00191921
Ppp6r3	2178.01	-0.199409	0.0594319	-3.35525	0.000792941	0.0216385
Plcb1	9167.13	-0.200974	0.0518027	-3.87961	0.000104624	0.00482064
Kdm5c	2803.05	-0.201086	0.0587967	-3.42002	0.000626172	0.0181579
Lx3A:L1:LINE	7725.57	-0.20167	0.0587589	-3.43217	0.00059878	0.0175959
Pcmt1	2414.76	-0.202966	0.0645874	-3.14251	0.00167506	0.036615
Tm9sf3	2409.83	-0.203164	0.0663475	-3.06212	0.00219775	0.0442593
Nrcam	14626.2	-0.20331	0.05739	-3.5426	0.000396203	0.0131455
Atp2b3	5321.53	-0.203397	0.0517503	-3.93035	8.48234e-05	0.00415031
Arhgap26	5913.8	-0.20527	0.0556121	-3.6911	0.000223286	0.0084827
Yy1	1614.33	-0.205679	0.0638865	-3.21945	0.00128438	0.030296
Lx2B:L1:LINE	10978.3	-0.206621	0.0589517	-3.50493	0.000456732	0.0144936
Cracdl	5052.66	-0.20717	0.0522825	-3.96251	7.41662e-05	0.00380559
Stxbp5l	8522.11	-0.207794	0.0583183	-3.5631	0.000366507	0.0125374
Ptprj	7879.96	-0.207841	0.0565522	-3.67521	0.000237656	0.00892143
Basp1	8080.87	-0.208194	0.0542843	-3.83524	0.000125439	0.00553903
Pom121	4394.67	-0.208679	0.0611068	-3.41499	0.000637848	0.0183616
Kcnb1	18149.8	-0.210116	0.0542931	-3.87003	0.000108822	0.00492787
Pde1b	3685.68	-0.210363	0.0579621	-3.62933	0.000284163	0.0102299
Prmt8	1764.71	-0.210479	0.0697016	-3.01972	0.00253008	0.0484671
Akap9	2465.06	-0.211504	0.056692	-3.73076	0.000190905	0.00752876
Robo2	5082.35	-0.211863	0.063802	-3.32064	0.000898124	0.0234999
Cpeb4	5950.6	-0.21259	0.0612878	-3.46871	0.000522961	0.0160172
Tspyl5	1327.55	-0.212677	0.0688959	-3.08694	0.00202227	0.0420527
Nell2	11439.5	-0.214313	0.04969	-4.31301	1.6105e-05	0.00112621
Kcnq5	5392.55	-0.215152	0.0678075	-3.17298	0.00150883	0.033785
Cacnb4	7208.49	-0.217183	0.0562763	-3.85923	0.000113744	0.00507801
Tuba4a	12858.4	-0.217994	0.0576687	-3.78011	0.000156762	0.00644339
Ttc14	2549.35	-0.218196	0.059006	-3.69786	0.000217429	0.00832019
Ppp3cb	6090.17	-0.218506	0.0578191	-3.77913	0.000157375	0.00644339
Atp2b2	57273.2	-0.219613	0.0616676	-3.56125	0.000369099	0.0125988
Scn4b	3899.13	-0.219668	0.0708469	-3.1006	0.00193128	0.0406403
Mgll	5576.25	-0.219993	0.0595909	-3.69172	0.000222741	0.00848241
Ccdc127	1680.29	-0.22058	0.0730622	-3.01908	0.00253544	0.0485111
Fzd3	6697.21	-0.220661	0.0599511	-3.68069	0.000232604	0.00879444
Grin2a	24339	-0.222729	0.0585248	-3.80572	0.000141391	0.00600683
L1MdA_II:L1:LINE	16980.9	-0.223179	0.0652675	-3.41945	0.000627481	0.0181625
Sestd1	3310.18	-0.223457	0.0718731	-3.10904	0.00187694	0.0400539
Fkrp	1388.01	-0.223764	0.0719019	-3.11207	0.00185783	0.0398928
RMER2:ERV1:LTR	3427.18	-0.225044	0.0576754	-3.9019	9.54408e-05	0.00457074
Lrrc49	1768.43	-0.22519	0.0699728	-3.21825	0.00128978	0.0303502
N4bp2l2	2498.38	-0.225711	0.072089	-3.131	0.00174211	0.0379232
L1MdA_V:L1:LINE	6921.33	-0.226099	0.0618053	-3.65825	0.000253945	0.00939422
Fut9	5539.54	-0.227279	0.0709559	-3.20311	0.00135954	0.0315474
Pwwp2a	1207.57	-0.227401	0.0739753	-3.07402	0.00211197	0.0433094
Runx1t1	1246.71	-0.227651	0.0739659	-3.07778	0.00208546	0.0429709
Ptp4a2	1688.29	-0.228389	0.0704133	-3.24355	0.0011805	0.0285268
Tfrc	1681.79	-0.228668	0.0676938	-3.37797	0.000730226	0.0204619
Ddn	15786.6	-0.228739	0.0590159	-3.87589	0.000106234	0.00486644
Dact3	4668.58	-0.229424	0.0703491	-3.26122	0.00110932	0.0275223
Prkcb	41960.4	-0.229765	0.0474132	-4.84601	1.2597e-06	0.000132722
Parva	2122.81	-0.230333	0.0658686	-3.49685	0.000470779	0.0148211
Sub1	1919.82	-0.230565	0.073489	-3.1374	0.00170451	0.0372073
Rhobtb2	4389.36	-0.231418	0.054252	-4.26562	1.99348e-05	0.00135797
Ppp3r1	15571.8	-0.231527	0.0568282	-4.07415	4.61819e-05	0.00261766
Gabrg2	4352.61	-0.232358	0.0720891	-3.22321	0.00126764	0.0300357
Specc1	3477.67	-0.233057	0.0553868	-4.20782	2.57848e-05	0.0016701
MER53:hAT-Blackjack:DNA	1621.14	-0.233589	0.0696467	-3.35392	0.000796767	0.0216732
Nucks1	5290.44	-0.235544	0.0615681	-3.82575	0.000130373	0.00567607
Zfp236	2431.44	-0.235653	0.0568361	-4.14619	3.38052e-05	0.00208694
Atp2a2	25051.5	-0.236305	0.0491682	-4.80605	1.53941e-06	0.000157064
Phip	1889.51	-0.237873	0.0691574	-3.43959	0.000582587	0.0172743
Trpm3	2114.8	-0.238131	0.0728085	-3.27065	0.00107299	0.0267656
Scai	2614.76	-0.238511	0.0575815	-4.14214	3.44076e-05	0.00210368
Rragd	2989.79	-0.238727	0.0689141	-3.46413	0.000531946	0.0162224
Dock4	4914.95	-0.239707	0.0681286	-3.51844	0.000434091	0.0139769
Ephb1	1423.49	-0.240265	0.0739854	-3.24747	0.00116437	0.0283951
Ankrd12	5488.3	-0.240328	0.0594305	-4.04384	5.25826e-05	0.00291511
Slc24a3	2819.31	-0.240651	0.0694089	-3.46715	0.000525999	0.0160791
Erlec1	1080.76	-0.241399	0.0756706	-3.19013	0.00142211	0.0325954
Abca8b	966.709	-0.241437	0.0789888	-3.0566	0.00223863	0.0448408
Ntm	6507.69	-0.241716	0.0595485	-4.05915	4.92513e-05	0.00276017
Btaf1	1374.12	-0.242059	0.0689853	-3.50885	0.000450053	0.0144273
Kcnq3	9455.83	-0.24272	0.0535222	-4.53494	5.76188e-06	0.000479267
Rnf130	6012.14	-0.244283	0.0484133	-5.04578	4.51667e-07	5.36703e-05
MusHAL1:L1:LINE	1853.47	-0.244288	0.07289	-3.35146	0.000803877	0.0217916
Arap2	3305.33	-0.244546	0.0587386	-4.1633	3.13685e-05	0.00196725
Lrrc4c	4161	-0.245113	0.0732621	-3.3457	0.000820754	0.0220974
RMER6C:ERVK:LTR	4451.67	-0.245199	0.0641876	-3.82004	0.000133432	0.00577742
Foxp1	5094.24	-0.245664	0.0711471	-3.4529	0.000554597	0.0166632
Rnf145	2236.62	-0.246129	0.0586743	-4.19484	2.73062e-05	0.00176142
Diaph2	1319.32	-0.246611	0.0732018	-3.36892	0.000754637	0.0208689
Tnik	6561.39	-0.24718	0.0528155	-4.68007	2.86771e-06	0.000263496
Plcl2	2721.37	-0.248833	0.071399	-3.4851	0.00049195	0.0152275
Fxyd7	2055.86	-0.249342	0.0720905	-3.45874	0.000542711	0.0164942
Rbfox1	12443.7	-0.250031	0.0532436	-4.69599	2.65319e-06	0.000248112
Ireb2	1462.34	-0.250599	0.0754331	-3.32213	0.000893316	0.0234518
Mat2b	1532.84	-0.251808	0.0824283	-3.05487	0.00225157	0.044929
Plcb4	2515	-0.251924	0.0646178	-3.89868	9.67178e-05	0.00459017
Spop	2098.36	-0.252241	0.0675199	-3.7358	0.000187123	0.00741174
Srebf2	6243.37	-0.252877	0.0721552	-3.50463	0.000457239	0.0144936
Man1a2	4570.97	-0.253956	0.062528	-4.06148	4.87628e-05	0.00274251
Map9	3411.06	-0.257617	0.0650547	-3.96001	7.49468e-05	0.00380855
Crim1	1754.05	-0.257825	0.0738784	-3.48986	0.000483275	0.0151142
Pcdhga8	1028.01	-0.258353	0.0830965	-3.10907	0.00187676	0.0400539
Gzf1	795.487	-0.258491	0.0843729	-3.06367	0.00218636	0.0442593
A330023F24Rik	3091.12	-0.258516	0.0728946	-3.54643	0.000390485	0.0130454
Vti1a	1457.41	-0.258673	0.0684387	-3.77963	0.000157062	0.00644339
Septin5	17566.5	-0.258962	0.0531527	-4.87205	1.10448e-06	0.00011794
Morc2a	1438.2	-0.259394	0.068278	-3.79909	0.000145231	0.00608815
Lingo2	1602.43	-0.260306	0.0852255	-3.05432	0.00225574	0.0449554
Nfic	6449.42	-0.260396	0.0702772	-3.70527	0.000211166	0.00813278
Pakap	6178.44	-0.261032	0.0551937	-4.72937	2.25213e-06	0.000215713
Atp2b1	20817.4	-0.26297	0.0525533	-5.00386	5.61934e-07	6.53e-05
Slitrk4	1266.96	-0.263154	0.0866764	-3.03605	0.00239702	0.0467108
9530091C08Rik	1904.79	-0.263295	0.0748348	-3.51835	0.000434234	0.0139769
Prdm11	1142.95	-0.264422	0.0734233	-3.60133	0.000316593	0.0110941
Edil3	4671.45	-0.264759	0.0607292	-4.35966	1.30267e-05	0.000962026
Homer2	2848.32	-0.266924	0.0705366	-3.7842	0.000154204	0.00636304
Rasgrf2	9558.58	-0.267104	0.073523	-3.63293	0.000280226	0.0101564
Dcc	1064.01	-0.267151	0.0754128	-3.54252	0.000396328	0.0131455
Zscan26	2023.52	-0.267687	0.0645099	-4.14955	3.33135e-05	0.00206575
Slc24a2	29602.9	-0.267828	0.0676175	-3.96093	7.46595e-05	0.00380619
Kif5a	58118.9	-0.267842	0.0768561	-3.48498	0.000492179	0.0152275
Tmem132d	2277.98	-0.269567	0.0817561	-3.29722	0.000976486	0.0248168
Ctdspl2	911.72	-0.26971	0.086338	-3.12388	0.00178481	0.0387461
Man2a1	1550.25	-0.270824	0.0700662	-3.86526	0.000110969	0.00498082
Garnl3	3176.26	-0.271779	0.0683736	-3.97491	7.04046e-05	0.00368435
Mapk14	2158.32	-0.271927	0.0687585	-3.95482	7.65927e-05	0.00386732
Emc8	890.835	-0.272773	0.0799938	-3.40993	0.0006498	0.0186041
St6gal2	2885.03	-0.273441	0.0736393	-3.71324	0.000204621	0.00796511
Pcdh9	7873.95	-0.273844	0.0728303	-3.76003	0.000169895	0.00686706
Ahnak	3544.74	-0.274158	0.084172	-3.25712	0.00112549	0.0278767
Tmcc1	2415.86	-0.274193	0.0696942	-3.93424	8.3462e-05	0.00409638
Atxn7l3b	3564.23	-0.27451	0.0695367	-3.9477	7.89061e-05	0.00395883
Sun2	1241.11	-0.274873	0.0847788	-3.24224	0.00118593	0.0286144
Lgi1	3440.85	-0.275505	0.0696623	-3.95486	7.65788e-05	0.00386732
Cdh10	1743.32	-0.277189	0.086548	-3.20272	0.00136138	0.0315474
Crebrf	2626.4	-0.277402	0.0614538	-4.51399	6.3618e-06	0.000523656
Gng7	1372.07	-0.278296	0.085094	-3.27046	0.00107374	0.0267656
1700086L19Rik	673.144	-0.280523	0.0926526	-3.02768	0.00246439	0.0475547
Syt14	1083.28	-0.280607	0.0862946	-3.25173	0.00114703	0.0282363
Pcdh11x	901.217	-0.282177	0.0888472	-3.17598	0.00149333	0.033667
Tmem44	2222.45	-0.282901	0.0806515	-3.5077	0.000452004	0.0144605
Camta2	14486.2	-0.284114	0.0538155	-5.2794	1.29607e-07	1.82885e-05
Fkbp1a	3924.41	-0.28446	0.0538158	-5.28581	1.25153e-07	1.7819e-05
Armc8	1570.09	-0.284768	0.0718131	-3.96541	7.32706e-05	0.00378719
Tbc1d30	3876.69	-0.285056	0.0745513	-3.82362	0.000131504	0.00570959
Nrip1	2461.48	-0.287863	0.0606792	-4.74401	2.09528e-06	0.000203153
Mpv17l	1140.69	-0.288165	0.0754821	-3.81767	0.00013472	0.00581726
Zfp46	1395.42	-0.28884	0.0695197	-4.1548	3.25572e-05	0.00203373
Ptpn2	796.856	-0.289885	0.0863286	-3.35793	0.000785297	0.0215466
Jak2	1020.86	-0.291152	0.081981	-3.55146	0.000383107	0.0128276
MMERVK9E_I:ERVK:LTR	1392.22	-0.291781	0.0754531	-3.86705	0.000110159	0.00495998
Insr	2867.4	-0.292497	0.0550853	-5.30989	1.09694e-07	1.65105e-05
Fbxl17	3509.27	-0.295159	0.0621609	-4.74831	2.05122e-06	0.000200108
Ube3c	2214.1	-0.295945	0.0626102	-4.72678	2.28104e-06	0.000217166
Ext1	1525.38	-0.29751	0.0662664	-4.48962	7.13516e-06	0.000569516
Erc2	6633.26	-0.299423	0.0534026	-5.6069	2.05981e-08	4.01892e-06
Negr1	5229.58	-0.301194	0.0683151	-4.40889	1.039e-05	0.000793254
Egln1	1512.13	-0.30311	0.0655813	-4.62189	3.80252e-06	0.000335727
Ptprd	9918.42	-0.303518	0.0547527	-5.54343	2.96596e-08	5.51459e-06
Pcdhgb6	891.054	-0.30456	0.0799838	-3.80778	0.000140221	0.00597319
Pdzd2	3238.48	-0.305236	0.0634287	-4.81227	1.49228e-06	0.000154144
Ppp3ca	24905.1	-0.308429	0.0558955	-5.51796	3.42953e-08	6.02226e-06
Tmpo	516.567	-0.309062	0.0968397	-3.19148	0.00141546	0.0325144
Dlg3	4488.41	-0.309529	0.0526939	-5.8741	4.25157e-09	9.59882e-07
Exph5	2482.9	-0.311095	0.0855019	-3.63846	0.000274273	0.00997411
Pcdhgb7	820.649	-0.311461	0.081919	-3.80206	0.000143496	0.00604748
Gramd1b	9332.88	-0.314021	0.0495371	-6.33911	2.31097e-10	6.64047e-08
Snn	3134.44	-0.314988	0.0542441	-5.80686	6.3655e-09	1.37809e-06
Vapb	2799.18	-0.31555	0.0605092	-5.21491	1.83911e-07	2.42211e-05
Thsd7a	1621.01	-0.318376	0.0742282	-4.28915	1.79358e-05	0.00124323
Purb	11350	-0.318832	0.0623575	-5.11297	3.17134e-07	3.94644e-05
Sntb2	787.216	-0.318876	0.100438	-3.17485	0.00149912	0.0336805
Fmn1	4162.1	-0.318924	0.0749699	-4.25402	2.09962e-05	0.00140604
Ybx1	1302.92	-0.319215	0.07338	-4.35016	1.36038e-05	0.000986212
RLTR12D:ERVK:LTR	748.697	-0.319636	0.0896414	-3.56572	0.000362861	0.0124938
Fbxl4	501.873	-0.322039	0.102781	-3.13327	0.00172872	0.0376838
Coro2a	1430.53	-0.322401	0.0655919	-4.91526	8.86663e-07	9.66402e-05
Efna5	1270.63	-0.323919	0.092432	-3.50441	0.000457626	0.0144936
MMERVK10D3_I:ERVK:LTR	922.602	-0.324286	0.0922968	-3.51351	0.000442221	0.014205
Zfx	653.765	-0.324895	0.0951199	-3.41563	0.000636337	0.0183616
Kcnh7	5103.17	-0.325328	0.0679543	-4.78746	1.68907e-06	0.000168949
Rad52	604.173	-0.325917	0.0935115	-3.48532	0.000491551	0.0152275
Eny2	855.43	-0.329727	0.0834991	-3.94886	7.85227e-05	0.00395214
Camkk2	10194.1	-0.329866	0.0540664	-6.10112	1.05326e-09	2.7288e-07
Rcan2	4024.31	-0.330401	0.0783109	-4.21909	2.45289e-05	0.00160188
Dgkb	4380.53	-0.331482	0.0857137	-3.86731	0.000110041	0.00495998
Fbxw4	560.421	-0.333044	0.0926733	-3.59374	0.000325961	0.011372
Lamp5	5561.66	-0.334107	0.0841647	-3.96969	7.19673e-05	0.00374135
Arhgef9	11356.1	-0.337093	0.0533253	-6.32144	2.59138e-10	7.31325e-08
P4ha1	639.878	-0.337776	0.107369	-3.14595	0.00165548	0.0363377
Zfp788	834.242	-0.342131	0.0868383	-3.93986	8.15279e-05	0.00403908
Zbtb9	486.449	-0.342184	0.103278	-3.31325	0.000922198	0.0238925
Rbm3	859.272	-0.342227	0.0791457	-4.32402	1.53214e-05	0.00108098
Tbc1d32	487.08	-0.342448	0.103149	-3.31993	0.000900392	0.0235121
Ryr1	1141.45	-0.343235	0.0913909	-3.75568	0.000172873	0.00695187
Wwp2	927.18	-0.343479	0.0787551	-4.36135	1.2926e-05	0.000959075
Rbm12	1002.04	-0.345238	0.0767969	-4.49547	6.94166e-06	0.000560596
Stmn4	1906.37	-0.346453	0.0698491	-4.96002	7.04859e-07	7.90042e-05
A830036E02Rik	1407.5	-0.34762	0.0963826	-3.60667	0.00031015	0.0109411
Phyh	1713.19	-0.348013	0.0672262	-5.17675	2.2578e-07	2.901e-05
Pcdhga10	943.644	-0.348718	0.0888859	-3.92321	8.73771e-05	0.00424895
Scg5	3511.22	-0.35012	0.0625062	-5.60136	2.12671e-08	4.09885e-06
Dusp18	675.238	-0.35174	0.106025	-3.31752	0.000908202	0.0235742
Alcam	3358.67	-0.353344	0.0633133	-5.58089	2.39291e-08	4.55632e-06
Zmat2	2462.74	-0.353595	0.0705426	-5.01251	5.37248e-07	6.28938e-05
R3hdm1	17243.6	-0.355567	0.0774901	-4.58855	4.46343e-06	0.000385465
Rskr	741.564	-0.356186	0.108565	-3.28086	0.00103492	0.0259618
Adam22	9143.02	-0.359089	0.0507231	-7.07941	1.44771e-12	5.5804e-10
Dennd1b	970.81	-0.360078	0.0770917	-4.67077	3.00075e-06	0.000274126
Mmp16	1316.77	-0.360352	0.0684771	-5.26237	1.42212e-07	1.97151e-05
Cadps2	2565.8	-0.36447	0.0886494	-4.11137	3.93326e-05	0.00233535
Deptor	1458.41	-0.366695	0.102885	-3.56412	0.000365075	0.0125374
Gls	8290.24	-0.367051	0.060781	-6.03892	1.55152e-09	3.95487e-07
Sema3a	784.676	-0.367086	0.106262	-3.45455	0.000551215	0.0166566
Zdhhc24	351.934	-0.369571	0.114625	-3.22417	0.0012634	0.0299802
Arpp19	6613.08	-0.371024	0.0672228	-5.51931	3.40326e-08	6.02226e-06
Hs6st3	563.291	-0.371398	0.122007	-3.04408	0.00233395	0.0461072
Kitl	1044.36	-0.371883	0.0934114	-3.98113	6.85876e-05	0.00360503
Pcdhga7	1161.47	-0.372866	0.0731195	-5.0994	3.40723e-07	4.20686e-05
Irf2	639.862	-0.374504	0.0927805	-4.03646	5.42649e-05	0.00297778
Gm1976	1138.41	-0.375612	0.0807512	-4.65148	3.29569e-06	0.000295938
Id4	778.13	-0.375927	0.118828	-3.16362	0.0015582	0.0344416
Clstn2	3297.69	-0.37702	0.0744522	-5.06392	4.10729e-07	4.9932e-05
Zfp955a	324.109	-0.377796	0.118621	-3.18491	0.00144799	0.0329741
Lrrtm4	1473.51	-0.378381	0.0884397	-4.27841	1.88234e-05	0.00128781
Cabp7	495.357	-0.379033	0.123795	-3.06179	0.00220015	0.0442593
Nova1	1851.43	-0.380261	0.0787862	-4.82649	1.38959e-06	0.000144481
Maml3	643.936	-0.382448	0.118702	-3.22192	0.00127333	0.0301254
Camk2n1	32762	-0.384962	0.0540705	-7.11963	1.08215e-12	4.27558e-10
Sez6	4496.97	-0.38889	0.0741323	-5.24589	1.55527e-07	2.10081e-05
Cep83	431.859	-0.389016	0.104704	-3.71541	0.000202877	0.00791671
Btbd8	4273.16	-0.389674	0.0691952	-5.63151	1.78641e-08	3.61953e-06
Agbl4	476.709	-0.394261	0.103468	-3.81044	0.000138717	0.00595729
Rapgef4	15593.3	-0.398087	0.060209	-6.61176	3.79782e-11	1.20042e-08
Cpne5	3438.72	-0.398629	0.0577471	-6.90301	5.09125e-12	1.82869e-09
Dnajc21	537.98	-0.401372	0.106459	-3.77019	0.000163126	0.00661036
Vamp1	4855.85	-0.403841	0.0636844	-6.34128	2.27866e-10	6.64047e-08
Cdh12	1436.45	-0.404217	0.0949235	-4.25834	2.05951e-05	0.00138504
St8sia3	4103.48	-0.404563	0.0548517	-7.37558	1.63625e-13	6.80509e-11
Lsm11	729.236	-0.404908	0.0936372	-4.32422	1.53074e-05	0.00108098
Frzb	543.809	-0.406051	0.112912	-3.59618	0.000322929	0.0112911
Uggt2	1241.78	-0.406096	0.0775016	-5.23984	1.60716e-07	2.13442e-05
Rapgef6	1392.11	-0.407059	0.0746061	-5.45611	4.86689e-08	8.27058e-06
Cd34	1826.73	-0.409474	0.0994649	-4.11677	3.84212e-05	0.00230003
ETnERV3-int:ERVK:LTR	523.337	-0.409913	0.122453	-3.34751	0.000815398	0.0220283
Ano3	4171.22	-0.410105	0.0688718	-5.95461	2.60692e-09	6.24239e-07
BGLII_Mus:ERVK:LTR	265.394	-0.410398	0.134045	-3.06165	0.0022012	0.0442593
Abcd2	1230.22	-0.410671	0.0812016	-5.05742	4.24963e-07	5.08796e-05
Pcp4	3951.56	-0.411359	0.0766624	-5.36586	8.05666e-08	1.27327e-05
Rgs20	628.01	-0.413013	0.0922743	-4.47593	7.60791e-06	0.000601177
Plaat3	402.457	-0.413674	0.116957	-3.53699	0.000404715	0.0132975
Ccnd2	2008.47	-0.413905	0.0891558	-4.64249	3.44232e-06	0.000305632
Plch1	409.617	-0.415438	0.120504	-3.4475	0.0005658	0.0169034
Tshz2	1017.77	-0.417761	0.0783544	-5.33168	9.73073e-08	1.49305e-05
Pde7b	1712.07	-0.41944	0.0747754	-5.60934	2.03102e-08	4.01228e-06
Kcnt2	2417.42	-0.420595	0.0810637	-5.18845	2.12047e-07	2.76957e-05
Trhde	1152.91	-0.421461	0.0973	-4.33156	1.48054e-05	0.00105875
Ccdc148	385.164	-0.42224	0.126426	-3.33981	0.000838345	0.0224669
Tafa1	638.228	-0.422385	0.124753	-3.38577	0.000709797	0.0199602
Sgpp2	843.735	-0.424706	0.112425	-3.77768	0.000158294	0.00646428
Adam23	7188.74	-0.433824	0.0514775	-8.42745	3.53284e-17	2.42752e-14
Dph3	515.176	-0.43414	0.0980597	-4.4273	9.5418e-06	0.000739209
ERVB5_1-I_MM:ERVK:LTR	393.17	-0.435787	0.107679	-4.0471	5.18566e-05	0.00288571
Npnt	827.158	-0.438093	0.111134	-3.94201	8.08028e-05	0.00401575
Tmem196	612.59	-0.442988	0.106884	-4.14458	3.40432e-05	0.00209346
Hspa4	2731.4	-0.446635	0.0602881	-7.40834	1.27895e-13	5.46283e-11
Zbtb26	236.89	-0.448888	0.134424	-3.33934	0.000839771	0.0224669
Ltk	799.759	-0.451218	0.0828446	-5.44656	5.13529e-08	8.63384e-06
Dbpht2	1054.2	-0.453177	0.106946	-4.23743	2.26088e-05	0.00149538
IAP-d-int:ERVK:LTR	245.197	-0.457136	0.13831	-3.30516	0.000949211	0.0244321
Vasn	388.006	-0.46344	0.144615	-3.20465	0.00135227	0.0314746
Esam	241.1	-0.470974	0.140065	-3.36254	0.000772292	0.0212636
Zfp423	783.56	-0.47209	0.0890462	-5.30163	1.14775e-07	1.69523e-05
Lratd2	203.142	-0.474086	0.155843	-3.04207	0.00234959	0.0462428
Hr	1666.79	-0.479977	0.09797	-4.89923	9.6215e-07	0.000104149
Smim43	1045.04	-0.489052	0.0927702	-5.27165	1.35206e-07	1.89098e-05
Zfp607b	255.575	-0.489888	0.139846	-3.50306	0.000459954	0.0145382
Stat6	335.013	-0.493054	0.134507	-3.66565	0.000246716	0.00921773
Trib1	550.173	-0.494639	0.12451	-3.9727	7.10639e-05	0.00370658
Rims1	10942.3	-0.504652	0.0633796	-7.96238	1.68764e-15	7.84453e-13
Tcf20	10743.5	-0.513751	0.0577765	-8.89204	5.99952e-19	5.26758e-16
Tardbp	2418.41	-0.530128	0.0620467	-8.544	1.29649e-17	9.31349e-15
Dalir	137.326	-0.532626	0.176671	-3.0148	0.00257152	0.0490232
Glcci1	4012	-0.533829	0.0641705	-8.31892	8.87657e-17	5.01019e-14
Pdp1	5179.12	-0.537286	0.0659765	-8.1436	3.83687e-16	1.89494e-13
Gm31282	144.438	-0.544327	0.175315	-3.10485	0.00190374	0.0403446
H2bc18	383.037	-0.54529	0.121307	-4.49514	6.95247e-06	0.000560596
Psg16	185.366	-0.546076	0.160391	-3.40465	0.000662482	0.0188672
Plk5	479.686	-0.547441	0.122073	-4.48453	7.30751e-06	0.000580341
Herc2	11937.2	-0.547879	0.0448584	-12.2135	2.63234e-34	8.32029e-31
Mlip	6499.48	-0.552136	0.134723	-4.09831	4.1618e-05	0.00243604
Xrn1	1313.47	-0.553677	0.074106	-7.47141	7.93381e-14	3.48294e-11
Mir5125	246.17	-0.560581	0.139803	-4.0098	6.07695e-05	0.0032556
3110082I17Rik	181.318	-0.564184	0.170635	-3.30638	0.000945097	0.0243659
Mttp	236.977	-0.569087	0.138611	-4.10564	4.03189e-05	0.00237761
Gask1b	163.368	-0.57402	0.166853	-3.44027	0.000581125	0.0172634
IAPEY3-int:ERVK:LTR	1218.16	-0.575316	0.0911753	-6.31	2.79028e-10	7.73641e-08
Ntpcr	261.063	-0.576212	0.134334	-4.2894	1.79157e-05	0.00124323
Hes5	197.643	-0.578644	0.159993	-3.61669	0.000298393	0.0106483
Dcbld2	1364.36	-0.580338	0.0695957	-8.33871	7.51044e-17	4.56519e-14
Pcdhb5	206.563	-0.584488	0.153956	-3.79646	0.000146775	0.00612041
Grid2ip	347.304	-0.584771	0.123881	-4.72043	2.35342e-06	0.000221389
Rasgrp2	208.202	-0.597335	0.145314	-4.11065	3.94544e-05	0.00233535
Alox12b	178.687	-0.604921	0.155282	-3.89563	9.79447e-05	0.0046069
Arfgef2	3567.64	-0.609331	0.060418	-10.0853	6.41978e-24	8.45485e-21
Vmn2r85	195.255	-0.614509	0.157396	-3.90423	9.45246e-05	0.00454063
Hgsnat	1185.98	-0.625205	0.0750955	-8.32546	8.40018e-17	4.9169e-14
Zfp853	167.601	-0.626034	0.186778	-3.35175	0.000803012	0.0217916
Sinhcaf	107.949	-0.632054	0.208056	-3.0379	0.00238234	0.0466549
Trank1	13190.6	-0.641402	0.0544072	-11.7889	4.45213e-32	1.17269e-28
AW495222	102.657	-0.657099	0.210878	-3.11602	0.00183309	0.0394152
Clk1	956.002	-0.66357	0.0845681	-7.84658	4.27551e-15	1.93057e-12
Pla2g3	101.176	-0.667699	0.20627	-3.23702	0.00120785	0.0289871
Galnt10	247.529	-0.671574	0.144092	-4.66075	3.15066e-06	0.000286167
Pnck	553.968	-0.674276	0.101327	-6.65444	2.84379e-11	9.36319e-09
Cdyl	797.263	-0.677705	0.0985605	-6.87603	6.15425e-12	2.16137e-09
A830082N09Rik	495.51	-0.685331	0.0991941	-6.90899	4.88105e-12	1.79396e-09
Camk4	9918.43	-0.688637	0.0611511	-11.2612	2.0386e-29	4.60259e-26
Acr	100.818	-0.699763	0.202639	-3.45324	0.000553889	0.0166632
Lipo3	107.165	-0.707272	0.209956	-3.36867	0.000755317	0.0208689
Pex6	860.411	-0.722656	0.0876319	-8.2465	1.63103e-16	8.59224e-14
Ecpas	3992.45	-0.737688	0.0588921	-12.5261	5.37476e-36	2.12357e-32
Olfr78	123.256	-0.744264	0.242839	-3.06485	0.00217779	0.0441821
Cdkl4	337.897	-0.749414	0.11624	-6.4471	1.1401e-10	3.46504e-08
Adam33	283.003	-0.755243	0.177154	-4.2632	2.01524e-05	0.0013669
4933406I18Rik	154.728	-0.759164	0.169892	-4.46851	7.87652e-06	0.000619306
Scaper	901.146	-0.760194	0.0903636	-8.41261	4.00971e-17	2.64039e-14
Acad8	236.755	-0.768158	0.144959	-5.29915	1.16344e-07	1.7025e-05
Atp5l	1063.16	-0.77504	0.189272	-4.09484	4.22461e-05	0.00245462
Col8a1	69.0536	-0.783914	0.247732	-3.16436	0.00155423	0.0344021
Bnc2	131.566	-0.78401	0.201999	-3.88125	0.000103919	0.00480215
9530036O11Rik	76.5039	-0.788418	0.243049	-3.24386	0.0011792	0.0285268
Zfp976	111.729	-0.790478	0.213607	-3.70061	0.000215078	0.00825024
Tmem232	80.0051	-0.79442	0.236149	-3.36406	0.000768054	0.0211838
Dusp12	137.211	-0.796339	0.173521	-4.58929	4.44755e-06	0.000385465
Cplx3	203.353	-0.806199	0.207335	-3.88839	0.000100912	0.00471837
Clns1a	783.576	-0.815906	0.0983782	-8.29356	1.0991e-16	5.98974e-14
C4a	55.4713	-0.830125	0.2719	-3.05306	0.00226521	0.0450308
Gm38413	75.4188	-0.832568	0.271203	-3.06991	0.00214127	0.0437217
Gm48957	231.784	-0.86	0.14852	-5.79046	7.01937e-09	1.49911e-06
Rps15a	1136.47	-0.869561	0.0863124	-10.0746	7.15717e-24	8.70092e-21
Chid1	712.223	-0.882049	0.0881145	-10.0103	1.37393e-23	1.55097e-20
Gm19410	1238.24	-0.900207	0.0905445	-9.94215	2.7287e-23	2.87496e-20
H2-M5	66.5832	-0.901938	0.267727	-3.36887	0.000754778	0.0208689
Lamc2	438.413	-0.917272	0.149809	-6.12295	9.18582e-10	2.41955e-07
Rgs22	55.7457	-0.924772	0.294211	-3.14323	0.00167094	0.036613
Gm32200	72.2993	-0.938283	0.259623	-3.61402	0.000301487	0.0107072
Cacna1e	13769.5	-0.949007	0.046593	-20.368	3.2146e-92	5.08035e-88
Vmn2r86	90.8851	-0.953917	0.220387	-4.32838	1.5021e-05	0.00106933
Gm10754	54.4025	-0.957746	0.29639	-3.23137	0.00123199	0.0294114
Slc9a9	994.416	-0.977805	0.0927422	-10.5433	5.45751e-26	7.84096e-23
Sypl2	86.406	-0.996516	0.228849	-4.35447	1.33391e-05	0.000973582
Lrg1	68.9102	-0.997464	0.240386	-4.14942	3.33312e-05	0.00206575
Ap2m1	9242.74	-1.01175	0.0524755	-19.2805	7.83809e-83	6.19366e-79
Gm16702	65.2048	-1.01948	0.301935	-3.37649	0.000734171	0.020536
Gm32926	50.8057	-1.04302	0.29269	-3.56356	0.00036586	0.0125374
Pappa2	212.016	-1.08144	0.217737	-4.96674	6.80867e-07	7.68602e-05
Cep41	97.4624	-1.10665	0.228225	-4.84894	1.24123e-06	0.000131654
BC065397	70.8152	-1.14828	0.255709	-4.49058	7.10304e-06	0.000569516
Gm30529	62.6027	-1.18678	0.26902	-4.41149	1.02661e-05	0.000787602
Blmh	620.885	-1.2095	0.0964857	-12.5355	4.77325e-36	2.12357e-32
Klhdc7b	63.3215	-1.21186	0.287927	-4.20891	2.5661e-05	0.00166891
Zfp648	34.1346	-1.2277	0.371772	-3.3023	0.000958958	0.024563
Ntn5	204.913	-1.24303	0.340129	-3.65459	0.000257596	0.00946757
Gm20187	31.8688	-1.26233	0.388903	-3.24587	0.00117091	0.0284692
Upp2	260.305	-1.26526	0.14243	-8.88334	6.48841e-19	5.39699e-16
9530051G07Rik	41.53	-1.303	0.331648	-3.92886	8.53488e-05	0.00416312
Zfp977	33.103	-1.37056	0.397225	-3.45034	0.000559875	0.0167581
Myo15b	33.8069	-1.38987	0.371605	-3.7402	0.000183877	0.00731988
Lrrc10b	35.8632	-1.44047	0.401331	-3.58924	0.000331646	0.0115448
Rdh1	21.0185	-1.44613	0.467838	-3.0911	0.00199419	0.0415781
Rxfp2	77.348	-1.48406	0.28636	-5.18252	2.18905e-07	2.83571e-05
Cdr1	27.3786	-1.52837	0.424345	-3.60173	0.00031611	0.0110941
Gm14827	131.86	-1.63595	0.195141	-8.38341	5.1418e-17	3.25044e-14
0610043K17Rik	29.5818	-1.92924	0.422332	-4.56807	4.92244e-06	0.000418248
Nanos2	31.319	-2.01867	0.393926	-5.12448	2.98354e-07	3.77215e-05
Gm765	69.2255	-2.61255	0.635036	-4.11402	3.88833e-05	0.00231891

## Sheet: 10 months
Feature	baseMean	log2FoldChange	lfcSE	stat	pvalue	padj
Myrfl	21.1764	2.67354	0.589254	4.53716	5.7016e-06	0.000564493
Gm15319	193.344	2.22995	0.181954	12.2556	1.56879e-34	1.27362e-30
Mettl7a3	44.4339	1.78543	0.368206	4.84899	1.24089e-06	0.000157409
9230112J17Rik	101.61	1.77377	0.225945	7.85047	4.14465e-15	4.48645e-12
RLTR6-int:ERV1:LTR	50.1647	1.67023	0.314325	5.31372	1.07408e-07	1.92086e-05
Trim43a	27.9775	1.63925	0.449578	3.64619	0.000266153	0.00986648
Zfp820	22.9445	1.62338	0.461976	3.51398	0.000441447	0.0146281
Nod2	20.1186	1.60574	0.51419	3.12285	0.00179111	0.0397303
Gm21119	168.192	1.50235	0.200952	7.47617	7.65192e-14	6.21221e-11
4930467E23Rik	35.8721	1.43933	0.380587	3.78188	0.000155647	0.00665019
Dmkn	30.6783	1.43558	0.430251	3.33661	0.000848055	0.0232599
Upk1a	40.9924	1.36688	0.358974	3.80774	0.000140244	0.00618791
Itga5	77.5459	1.30812	0.397918	3.28742	0.0010111	0.0263942
Thsd4	314.488	1.2405	0.178344	6.95566	3.5092e-12	2.11033e-09
Tekt2	43.5155	1.2191	0.327995	3.71684	0.000201729	0.00803772
Cdhr3	53.5591	1.08802	0.344193	3.16108	0.00157184	0.0366695
Slc12a8	41.79	1.05342	0.329607	3.19599	0.00139351	0.0336202
Col5a1	544.633	1.01085	0.169796	5.95332	2.62761e-09	7.41023e-07
Rerg	106.295	1.01034	0.271515	3.72112	0.00019834	0.00795172
Amhr2	54.682	1.00493	0.299676	3.35337	0.000798326	0.0222722
Tmem255a	395.377	1.00098	0.150781	6.63866	3.16548e-11	1.60618e-08
Noxred1	72.0564	0.994621	0.283834	3.50424	0.000457915	0.0150205
Cdkn1c	113.974	0.948644	0.266684	3.55718	0.000374856	0.0128261
Col24a1	150.044	0.941571	0.249025	3.78102	0.000156185	0.00665019
Ptch2	83.0598	0.938351	0.272598	3.44225	0.000576897	0.0176737
9330159M07Rik	111.968	0.936833	0.226799	4.13068	3.61697e-05	0.00232129
Hhip	161.038	0.922962	0.239343	3.85623	0.00011515	0.005451
Rasa4	214.067	0.913608	0.161847	5.64488	1.65298e-08	3.8342e-06
Card6	114.641	0.912715	0.21925	4.1629	3.14237e-05	0.00208369
Baiap2l2	56.0997	0.896302	0.282757	3.16987	0.00152507	0.0357324
Ptma-ps2	93.164	0.853048	0.215008	3.96751	7.26261e-05	0.00392932
Xkr7	120.029	0.844417	0.219726	3.84304	0.000121522	0.00561339
8430429K09Rik	165.902	0.830813	0.184503	4.50297	6.701e-06	0.000632582
Tnfrsf4	68.2122	0.810033	0.258115	3.13827	0.00169949	0.0384928
Copg2os2	1187.22	0.799342	0.147869	5.40574	6.454e-08	1.21853e-05
RLTR44-int:ERVK:LTR	766.285	0.795717	0.136267	5.8394	5.23895e-09	1.39451e-06
Mettl27	201.233	0.789892	0.181332	4.35606	1.32421e-05	0.00108047
Fam205a2	340.116	0.786087	0.176547	4.45258	8.48459e-06	0.000760876
Ebf4	256.668	0.77941	0.147796	5.27354	1.33814e-07	2.31143e-05
1500009L16Rik	108.132	0.764566	0.233616	3.27276	0.00106505	0.0274931
Mocos	146.638	0.764557	0.181795	4.2056	2.60392e-05	0.00182241
Pou3f4	185.179	0.7553	0.184386	4.09629	4.19823e-05	0.00261175
Mpp7	93.796	0.754123	0.245099	3.07681	0.00209229	0.0445618
Gm39526	113.421	0.751901	0.20837	3.6085	0.000307974	0.0110388
Lats1	2025.48	0.750679	0.086791	8.64927	5.18287e-18	9.35048e-15
Klhl13	346.262	0.745854	0.194182	3.841	0.000122534	0.0056203
Gm52877	166.123	0.739646	0.192425	3.84381	0.00012114	0.00561339
Col6a1	1582.48	0.722559	0.12629	5.72143	1.05628e-08	2.59861e-06
Rassf4	322.818	0.71142	0.143282	4.96517	6.86403e-07	9.44502e-05
Stxbp2	988.817	0.703303	0.110487	6.36547	1.9469e-10	8.10561e-08
Xrcc3	139.082	0.681278	0.201996	3.37273	0.000744262	0.0213143
Gnb4	317.702	0.676099	0.216747	3.11929	0.00181286	0.0400481
Ntsr1	171.161	0.671054	0.211392	3.17445	0.00150119	0.0352746
Elovl7	254.315	0.62774	0.201606	3.1137	0.00184756	0.040704
Col11a1	240.174	0.625358	0.19998	3.12711	0.00176535	0.0394821
RLTR6B_Mm:ERV1:LTR	359.049	0.612351	0.123521	4.95748	7.14141e-07	9.66292e-05
Ier3	186.045	0.606558	0.181081	3.34964	0.00080916	0.0224587
Gm36117	572.033	0.606371	0.118141	5.13259	2.85784e-07	4.4618e-05
Fchsd1	143.459	0.588386	0.184736	3.18501	0.00144749	0.0343609
4930447C04Rik	215.591	0.578758	0.175748	3.29311	0.000990854	0.0259204
RMER17A-int:ERVK:LTR	324.991	0.573964	0.14969	3.83434	0.0001259	0.00569425
Rffl	390.253	0.567864	0.128331	4.425	9.64437e-06	0.000837409
Hmox1	172.412	0.561174	0.166399	3.37247	0.000744983	0.0213143
Sytl5	179.927	0.555773	0.181804	3.05699	0.00223573	0.0468407
Cryz	180.457	0.551716	0.167321	3.29735	0.000976003	0.0256845
Prcp	213.83	0.542904	0.178168	3.04714	0.00231027	0.0476644
Synrg	3271.22	0.537794	0.070526	7.62547	2.43146e-14	2.32233e-11
Catspere2	556.815	0.535282	0.110277	4.85398	1.2101e-06	0.000154711
Ercc8	219.322	0.526949	0.151545	3.47718	0.000506718	0.0161325
Myh14	778.256	0.5259	0.122411	4.29618	1.73765e-05	0.00132408
Pigp	206.951	0.514246	0.163147	3.15203	0.00162137	0.0374239
Mettl8	210.017	0.511414	0.150394	3.40048	0.000672665	0.0197664
2610005L07Rik	1456.9	0.503309	0.106678	4.718	2.38171e-06	0.000272337
Fgf11	504.263	0.498452	0.113902	4.37616	1.20789e-05	0.000995555
Mapk12	192.893	0.496531	0.157755	3.14749	0.00164681	0.037661
D2hgdh	471.051	0.491395	0.115809	4.24316	2.2039e-05	0.00159316
Rimkla	318.806	0.490466	0.131653	3.72544	0.000194972	0.00787504
Cdkl3	244.285	0.490459	0.158427	3.09581	0.00196279	0.0423963
Medag	613.324	0.487724	0.132716	3.67495	0.000237898	0.00911027
Slc35g2	267.758	0.487507	0.141726	3.43978	0.000582188	0.0178022
ERVB4_2-LTR_MM:ERVK:LTR	258.103	0.485332	0.143981	3.37081	0.000749468	0.0213425
Clcn1	224.355	0.476809	0.145355	3.28031	0.00103693	0.0269818
Ankrd63	631.013	0.476073	0.143219	3.32409	0.000887076	0.0241264
Asl	203.661	0.475867	0.153599	3.09811	0.00194758	0.0422201
Arxes1	199.689	0.469897	0.15547	3.02243	0.00250753	0.0499934
MMVL30-int:ERV1:LTR	815.512	0.46275	0.13364	3.46267	0.00053485	0.0167652
Fbln2	266.614	0.455598	0.139288	3.27091	0.00107201	0.0275969
Nbdy	310.706	0.449144	0.14286	3.14395	0.00166682	0.0379362
2900092D14Rik	627.287	0.445257	0.104041	4.27962	1.87216e-05	0.00140084
Ankrd24	1003.78	0.442803	0.113452	3.90298	9.50142e-05	0.0047763
Cyb5r1	304.896	0.442156	0.12694	3.48318	0.000495496	0.0158686
Dlx6os1	567.445	0.441657	0.138408	3.19099	0.00141786	0.0339671
Gng10	279.393	0.432677	0.137873	3.13822	0.00169978	0.0384928
Gnal	5889.05	0.431897	0.094272	4.5814	4.61882e-06	0.000471671
Pnpt1	446.164	0.42942	0.118387	3.62725	0.000286454	0.010452
Fbxo2	754.311	0.419957	0.100404	4.18269	2.8808e-05	0.00197792
Rbms3	517.637	0.419114	0.108099	3.87711	0.000105703	0.0051852
RLTR6_Mm:ERV1:LTR	809.629	0.418763	0.106273	3.94043	8.1336e-05	0.00426017
Sox10	811.619	0.415638	0.131963	3.14966	0.00163463	0.0375135
Spryd7	688.177	0.407584	0.112344	3.628	0.000285629	0.0104454
Ackr1	1224.99	0.396123	0.090022	4.4003	1.08104e-05	0.000909986
Lgals8	517.316	0.395136	0.119134	3.31674	0.000910733	0.0245552
Fam32a	1322.55	0.394069	0.0906583	4.34675	1.38168e-05	0.00111614
Cep83os	622.589	0.393375	0.0999145	3.93711	8.24685e-05	0.0042918
Ahi1	4822.94	0.393349	0.0819901	4.79751	1.6065e-06	0.000196126
ND6	658.395	0.39134	0.113286	3.45444	0.000551428	0.0171853
Cdc42ep1	479.315	0.391014	0.119254	3.27882	0.00104243	0.0270814
Bcap29	497.113	0.390479	0.1203	3.24587	0.00117091	0.0295676
Hnrnpm	1007.65	0.389098	0.0842874	4.61632	3.90597e-06	0.000406546
Rit2	1148.51	0.383053	0.0870918	4.39826	1.09121e-05	0.000913301
RLTR49:ERVK:LTR	1396.01	0.381655	0.0899539	4.24278	2.20768e-05	0.00159316
B630019K06Rik	720.695	0.376684	0.0975038	3.86327	0.000111877	0.00534281
Xxylt1	577.512	0.373251	0.110995	3.36279	0.000771591	0.0217884
Iws1	1281.79	0.372414	0.0846363	4.40017	1.08165e-05	0.000909986
Phtf1	1117.77	0.368654	0.083121	4.43515	9.20083e-06	0.000807534
Psmc6	742.196	0.368446	0.102644	3.58955	0.000331252	0.0116419
Tmem35a	705.876	0.366144	0.0986886	3.7101	0.000207179	0.00818482
Fam13a	631.151	0.365842	0.107286	3.40996	0.000649721	0.0193467
Tprkb	657.006	0.365549	0.105019	3.48078	0.000499961	0.0159487
Pgap1	1164.04	0.364848	0.102574	3.55693	0.000375218	0.0128261
Gstp1	1218.7	0.363326	0.104701	3.47012	0.000520232	0.0163702
Dennd4c	913.217	0.361854	0.0978751	3.6971	0.00021808	0.00845099
Snx10	1363.65	0.359747	0.106449	3.37953	0.000726086	0.0209404
Stk38	851.481	0.356414	0.0939805	3.79243	0.000149181	0.00645932
Dhx37	564	0.352373	0.107272	3.28486	0.00102034	0.0265928
Arhgap29	652.445	0.352137	0.110845	3.17685	0.00148882	0.0351877
Cpne1	905.959	0.351674	0.090561	3.88329	0.000103054	0.00511711
Gpcpd1	1730.78	0.350377	0.0959607	3.65125	0.000260964	0.00971853
Abca7	1190.88	0.347842	0.114805	3.02985	0.00244679	0.0494144
Fundc2	463.635	0.345688	0.114261	3.02543	0.00248277	0.0497929
Tra2a	1077.17	0.345304	0.107549	3.21066	0.00132431	0.0322906
Mpp1	554.187	0.343695	0.112307	3.06031	0.00221109	0.0464444
Polr2a	4902.35	0.342485	0.0905536	3.78213	0.000155493	0.00665019
Vat1	596.698	0.341228	0.108804	3.13617	0.00171168	0.0386544
Kdm5a	1538.73	0.34074	0.0863944	3.944	8.01329e-05	0.00421074
Sptan1	33975.4	0.339239	0.0542573	6.25241	4.0417e-10	1.49148e-07
Me2	742.05	0.33891	0.0991423	3.41842	0.000629861	0.0188691
Ctnna1	912.277	0.338268	0.0929805	3.63805	0.000274711	0.0101375
Mdc1	876.797	0.338091	0.0994174	3.40073	0.000672071	0.0197664
Sst	2645.9	0.337915	0.0669099	5.05029	4.41141e-07	6.39536e-05
Bhlhe41	1494.98	0.337752	0.101524	3.32683	0.000878395	0.0239706
Ptcd3	1153.25	0.336363	0.0843739	3.98658	6.70336e-05	0.00371476
Rexo2	589.336	0.33359	0.100603	3.31592	0.000913428	0.0245552
Inpp5f	1681.02	0.333107	0.0837921	3.97539	7.02626e-05	0.00384126
Gsr	669.768	0.331308	0.106834	3.10115	0.00192768	0.0419568
Zcchc7	783.542	0.328487	0.105662	3.10883	0.00187827	0.0411571
Arxes2	610.847	0.328013	0.10477	3.13079	0.00174336	0.039098
Phf1	953.465	0.327995	0.0971001	3.37791	0.000730393	0.0210168
Ptchd1	802.159	0.326259	0.102069	3.19645	0.0013913	0.033617
Ppp2r2a	1690.97	0.322909	0.0995811	3.24268	0.00118413	0.0297141
Ctsb	10234.2	0.322043	0.0613357	5.2505	1.51689e-07	2.47725e-05
ETnERV-int:ERVK:LTR	1683.12	0.318382	0.0876403	3.63283	0.000280328	0.0102747
Rgs11	818.777	0.317137	0.0980573	3.2342	0.00121983	0.030378
Kcnj10	5734.81	0.317122	0.0694243	4.56788	4.92673e-06	0.000499971
Atp11b	1756.62	0.313107	0.0908026	3.44822	0.000564291	0.0174522
Dcun1d4	2725.89	0.31239	0.0793872	3.93502	8.3189e-05	0.00431546
Rnd2	1183.15	0.312344	0.0958694	3.25801	0.00112195	0.0286433
Dgkq	1151.63	0.311834	0.0843301	3.69778	0.000217492	0.00845099
Ufm1	774.348	0.311007	0.0985509	3.1558	0.0016006	0.037074
Lamp2	1609.78	0.307931	0.0739725	4.16277	3.14407e-05	0.00208369
Psmd11	1352.27	0.305259	0.0882501	3.45902	0.000542144	0.0169611
Slc38a9	893.009	0.304689	0.0885098	3.44243	0.000576516	0.0176737
Gclc	1336.46	0.299894	0.0782102	3.83446	0.00012584	0.00569425
Hapln4	4862.79	0.298228	0.0703925	4.23665	2.26884e-05	0.0016243
Txnrd1	1066.97	0.296901	0.0854948	3.47273	0.000515189	0.0163381
Ypel5	1325.99	0.296161	0.0807619	3.66709	0.000245322	0.00930492
Snrnp70	5713.98	0.29393	0.0736933	3.98855	6.64783e-05	0.0036966
Psmc2	1315.8	0.293467	0.0924175	3.17545	0.00149603	0.0352746
9330102E08Rik	1212.62	0.293307	0.0872531	3.36157	0.000775013	0.021847
Kcnh2	1467.49	0.293174	0.0771566	3.79972	0.000144858	0.00629703
Gfra4	1141.02	0.291994	0.0812949	3.59179	0.000328418	0.0115673
Psme4	2102.06	0.291472	0.076649	3.80269	0.000143134	0.00628128
Psmd1	2679.13	0.290985	0.0808	3.6013	0.000316634	0.011213
Macroh2a1	1162.37	0.288163	0.0921918	3.12569	0.00177389	0.0395641
Gstm5	1453.12	0.286143	0.0845614	3.38384	0.000714784	0.020762
Eif5a2	1530.75	0.284797	0.0788347	3.61258	0.00030316	0.0109005
Chka	1169.35	0.284342	0.0852696	3.33462	0.000854169	0.0233487
Tomm20	6277.68	0.283979	0.066115	4.29523	1.74511e-05	0.00132408
Rmnd5a	2900.99	0.281846	0.0790048	3.56746	0.00036046	0.0124607
Etnk1	7256.18	0.281732	0.0641602	4.39108	1.12791e-05	0.000939174
Pcyt1b	1337.65	0.281533	0.0814897	3.45483	0.000550642	0.0171853
Slc9a7	2253.25	0.275626	0.0739973	3.72481	0.000195463	0.00787526
Psmb3	1073.15	0.273616	0.0820281	3.33564	0.000851033	0.0233022
Tomm70a	2534.27	0.273182	0.0825675	3.30858	0.000937688	0.0249186
Cct3	864.62	0.27229	0.0883275	3.08273	0.00205112	0.0438787
Bnip3	1742.57	0.271481	0.0771424	3.51923	0.000432807	0.0144006
Ubr1	2222.03	0.271134	0.0731499	3.70656	0.000210095	0.0082799
Pptc7	1380.58	0.267958	0.0850807	3.14946	0.00163574	0.0375135
Bag4	1599.66	0.264442	0.0770389	3.43257	0.000597881	0.018078
Nrsn2	1523.4	0.264314	0.0871404	3.0332	0.00241979	0.0491741
Peg3	13183.9	0.262924	0.0662366	3.96947	7.20325e-05	0.00391168
Copg2	1691.52	0.254717	0.0769849	3.30866	0.000937446	0.0249186
Psma3	1456.66	0.254402	0.0820239	3.10156	0.00192507	0.0419562
Ptch1	1887.76	0.253778	0.0760404	3.33741	0.000845626	0.0232325
Impdh1	1037.3	0.25148	0.082299	3.05568	0.0022455	0.0469847
Ezh1	2147.51	0.243696	0.0784284	3.10724	0.00188842	0.0413237
Peg13	9624.66	0.241866	0.0691739	3.4965	0.000471407	0.0152475
Serinc1	14166.7	0.240809	0.076852	3.13341	0.00172786	0.0389116
Dnajc10	1559.44	0.239193	0.0765746	3.12366	0.00178618	0.0397291
Tmtc1	3922.19	0.239022	0.0783642	3.05014	0.00228734	0.0474931
Gaa	8034.92	0.237804	0.0604968	3.93086	8.46442e-05	0.00436
Hnrnpul2	3637.81	0.237326	0.0678343	3.49862	0.000467672	0.0151872
Dmxl1	3607.52	0.234399	0.0670349	3.49667	0.00047111	0.0152475
Prnp	12718.1	0.232378	0.0760916	3.05392	0.00225872	0.0471399
Cyld	2641.99	0.22973	0.0693984	3.31031	0.000931922	0.0248794
Luc7l2	3873.4	0.225578	0.0673939	3.34716	0.000816429	0.0225832
Npepps	3548.48	0.22171	0.0701083	3.16239	0.0015648	0.0365577
Dync1i2	2155.97	0.22168	0.072163	3.07194	0.00212674	0.0450809
Phyhipl	4036.92	0.219833	0.0688251	3.19409	0.00140274	0.0337426
Tmem30a	5242.2	0.217753	0.0670049	3.2498	0.00115487	0.0292588
4933431E20Rik	2661.21	0.213654	0.0706692	3.0233	0.00250036	0.0499364
Akap11	8108.78	0.209374	0.0624262	3.35394	0.000796698	0.0222722
Zfp871	4347.79	0.206316	0.061712	3.34321	0.000828165	0.0228301
Cyrib	3100.06	0.200467	0.0660069	3.03707	0.00238892	0.0487805
Prrc2a	16325.7	-0.180434	0.0596492	-3.02491	0.00248704	0.0497929
Sult4a1	9117.29	-0.188545	0.0612018	-3.08071	0.00206508	0.0441193
Pcdh7	9224.94	-0.194677	0.0638613	-3.04844	0.00230036	0.0475912
Cyfip2	45116.6	-0.197181	0.0604738	-3.2606	0.00111175	0.0284724
Atp9a	7993.09	-0.198066	0.0577514	-3.42963	0.000604409	0.0182413
Trrap	10808.6	-0.198549	0.0641084	-3.09709	0.00195432	0.0423097
Clip1	3787.21	-0.198625	0.0651477	-3.04884	0.00229724	0.0475912
Magi2	7417.13	-0.198859	0.056795	-3.50134	0.000462926	0.0151543
Cic	9038.9	-0.199137	0.0630556	-3.15811	0.00158794	0.036939
Kcnma1	8438.9	-0.199176	0.0589095	-3.38105	0.000722096	0.0208624
Fmn2	4425.25	-0.199664	0.0623018	-3.20479	0.00135159	0.0327549
Kif3c	7115.88	-0.201418	0.0610182	-3.30094	0.000963612	0.0254823
Clstn1	41492.6	-0.204801	0.0654013	-3.13146	0.00173942	0.039098
Sort1	17269.6	-0.2049	0.0581564	-3.52326	0.000426271	0.0142708
Sema6b	3808.98	-0.209348	0.0676735	-3.0935	0.00197811	0.0424289
Taok2	4046.89	-0.209387	0.0652171	-3.21062	0.00132448	0.0322906
Adgrl3	7674.21	-0.209504	0.0666539	-3.14317	0.00167131	0.0379539
Rps2	4530.58	-0.209806	0.0692473	-3.02981	0.00244711	0.0494144
Nacc1	4890.58	-0.2113	0.0672135	-3.14371	0.00166819	0.0379362
Myo18a	5799.09	-0.212677	0.0693348	-3.06739	0.00215939	0.0456015
Ubqln4	4760.47	-0.212685	0.06977	-3.04837	0.00230086	0.0475912
Speg	6975.5	-0.212773	0.0678838	-3.13437	0.00172223	0.0388387
Pacs1	3605.58	-0.214413	0.0692971	-3.09412	0.00197399	0.0423963
Map7d1	6318.06	-0.214519	0.0655862	-3.27079	0.00107247	0.0275969
Atxn1	7828.31	-0.216435	0.0664948	-3.25492	0.00113426	0.0288667
Dmtn	12168.3	-0.216493	0.0641986	-3.37223	0.000745613	0.0213143
Arhgef9	10551.2	-0.218033	0.0717843	-3.03733	0.0023868	0.0487805
Apba1	7555.84	-0.218276	0.0685165	-3.18574	0.00144384	0.0343245
Adap1	3431.37	-0.218497	0.0675546	-3.23437	0.00121911	0.030378
Map6	4382.27	-0.219343	0.0636641	-3.44532	0.000570378	0.0176069
Atp5d	3834.47	-0.219711	0.0674591	-3.25695	0.00112615	0.0287053
Mark2	4516.66	-0.219759	0.0701896	-3.13093	0.00174251	0.039098
Pclo	33842.1	-0.220895	0.0621698	-3.55309	0.000380729	0.0129328
Rbfox1	11666.3	-0.221283	0.0710992	-3.11232	0.00185625	0.04084
Tnrc18	5511.89	-0.22143	0.0715578	-3.09442	0.00197201	0.0423963
2900026A02Rik	3056.44	-0.222366	0.073404	-3.02934	0.00245085	0.0494144
Ppp1r9b	18608	-0.222588	0.0733053	-3.03645	0.00239378	0.0487805
Srcin1	12866.1	-0.225005	0.0603694	-3.72714	0.000193663	0.00784165
Jph3	7087.49	-0.225738	0.0746932	-3.02221	0.00250937	0.0499934
Crmp1	4008.87	-0.226031	0.0729389	-3.09891	0.00194236	0.0422196
Rbfox3	10419.8	-0.22626	0.0701821	-3.2239	0.00126458	0.0312051
Dmwd	2423.91	-0.22641	0.0701342	-3.22824	0.00124552	0.0307824
Dvl1	2013.01	-0.226423	0.0732816	-3.08977	0.00200311	0.0429083
Tecpr2	3092.91	-0.22643	0.0628453	-3.60297	0.000314603	0.0111777
Ppp1r12b	4771.06	-0.226584	0.0647523	-3.49925	0.000466571	0.0151872
Gpr162	4141.45	-0.22675	0.0628597	-3.60724	0.00030947	0.0110437
Zfp365	13468.5	-0.228244	0.068957	-3.30994	0.000933151	0.0248794
Ankrd34a	2484.6	-0.228391	0.0711933	-3.20804	0.00133641	0.0324353
Ints1	4943.63	-0.229562	0.0617025	-3.72047	0.000198855	0.00795272
Map1a	84383.5	-0.230541	0.0637997	-3.61352	0.00030207	0.0109005
Hcn1	3865.79	-0.231534	0.0632056	-3.66319	0.000249092	0.00936227
Nrip1	2310.8	-0.231824	0.0682513	-3.39663	0.000682221	0.019995
Arnt2	11745	-0.233927	0.062942	-3.71654	0.00020197	0.00803772
Rps8	1696.84	-0.235867	0.074293	-3.17482	0.00149931	0.0352746
Tollip	3280.99	-0.236034	0.0755831	-3.12284	0.00179113	0.0397303
Epha4	6806.61	-0.236485	0.0644997	-3.66645	0.000245937	0.00930492
Dmd	4405.49	-0.23697	0.0743449	-3.18745	0.00143536	0.0341806
Mapk14	2022.15	-0.237413	0.0758779	-3.12888	0.00175474	0.0392989
Nrxn3	13007	-0.237425	0.0675383	-3.51541	0.000439073	0.0145792
Ankrd33b	5292.56	-0.237517	0.0697218	-3.40665	0.000657664	0.0195219
Dag1	3392.38	-0.237683	0.0735127	-3.23322	0.00122404	0.0303895
Dusp8	4896.55	-0.237969	0.0667439	-3.56541	0.00036329	0.0125068
Tspoap1	8044.94	-0.238505	0.0756557	-3.15251	0.00161872	0.0374239
Rps15	2863.73	-0.23976	0.0676212	-3.54564	0.000391664	0.0132765
Afdn	3023.44	-0.240007	0.0696986	-3.44349	0.000574249	0.0176593
Map2	39209.3	-0.2405	0.0715911	-3.35935	0.000781252	0.0219847
Prkcb	37655.3	-0.24066	0.0667082	-3.60765	0.000308983	0.0110437
Ptpn3	2396.87	-0.240777	0.0718381	-3.35166	0.000803285	0.0223721
Cadm4	3908.3	-0.241644	0.0757453	-3.19022	0.00142163	0.0339956
Stx1b	8610.18	-0.242556	0.0648095	-3.7426	0.000182126	0.00747998
Mapk8ip1	11379.6	-0.242569	0.0767909	-3.15882	0.00158408	0.0369019
Sec14l1	6700.29	-0.2429	0.0691347	-3.51344	0.000442353	0.0146283
Tardbp	2269.76	-0.243061	0.0733633	-3.31312	0.00092261	0.0247202
Rasgrf1	14836	-0.243514	0.0706022	-3.44909	0.000562471	0.0174291
D430041D05Rik	11442.8	-0.243773	0.0780363	-3.12384	0.00178505	0.0397291
Dscam	4328.75	-0.24463	0.069348	-3.52757	0.000419393	0.0140987
Ppme1	5011.96	-0.244953	0.0671646	-3.64706	0.000265261	0.00985592
Adcy1	33564.1	-0.245031	0.0546729	-4.48177	7.40269e-06	0.00068294
Ajm1	5259.39	-0.245079	0.0808539	-3.03114	0.00243636	0.0494144
Rnf157	11400.4	-0.245092	0.0699073	-3.50596	0.000454964	0.0149539
Fads2	2435.81	-0.246338	0.0802523	-3.06955	0.00214382	0.0453836
Jund	2514.32	-0.247458	0.0726963	-3.404	0.000664072	0.0196403
Apc	15568.1	-0.248218	0.0652539	-3.80388	0.000142447	0.00626807
Anks1b	9374.92	-0.24865	0.0810644	-3.06731	0.00215995	0.0456015
Gabbr2	17865.6	-0.249305	0.0774021	-3.22091	0.00127784	0.0314368
Cit	4724.22	-0.24981	0.0636933	-3.92207	8.77906e-05	0.00447131
Rfng	1683.19	-0.249886	0.074485	-3.35486	0.000794064	0.0222681
Smad3	2657.2	-0.249916	0.0754719	-3.31137	0.000928392	0.0248341
Map1lc3a	2729.3	-0.250086	0.0703409	-3.55535	0.000377477	0.0128762
Palm	4700.24	-0.25043	0.0708909	-3.53261	0.000411473	0.0138612
Dlgap2	4406.98	-0.25149	0.0801616	-3.13729	0.00170518	0.0385613
Kifc2	10964.6	-0.252022	0.0636885	-3.95711	7.58621e-05	0.00406526
Dlc1	2794.8	-0.252252	0.0764784	-3.29834	0.000972584	0.0256361
Gnaz	2113.41	-0.252275	0.080247	-3.14373	0.00166809	0.0379362
Extl3	5774.8	-0.252329	0.0703248	-3.58805	0.000333165	0.0116838
Faah	2326.72	-0.253081	0.068723	-3.68263	0.000230841	0.0088609
Tet3	4023.72	-0.254516	0.0673889	-3.77683	0.000158837	0.0067338
Tsnax	2208.87	-0.254589	0.0785042	-3.243	0.0011828	0.0297141
Spen	6428.37	-0.254771	0.0649292	-3.92382	8.71542e-05	0.00446411
Grin2a	21989.4	-0.254982	0.065704	-3.88077	0.000104127	0.00512335
Pnmal2	3998.12	-0.25513	0.0824504	-3.09435	0.00197248	0.0423963
Tmem201	2887.73	-0.255493	0.0641069	-3.98543	6.73591e-05	0.0037201
Tmcc1	2362.96	-0.255531	0.0660728	-3.86741	0.000109995	0.00532686
Zfp523	2181.68	-0.256611	0.0771883	-3.32448	0.000885841	0.0241264
Adgrb2	15528.1	-0.257634	0.0768199	-3.35374	0.000797271	0.0222722
Grik5	6750.78	-0.258618	0.0718181	-3.60101	0.000316978	0.011213
Fbxl17	3248.55	-0.260587	0.081666	-3.19089	0.00141835	0.0339671
B4galt5	2042.38	-0.261008	0.0823228	-3.17054	0.00152154	0.0357011
Prickle1	4071.61	-0.261539	0.072169	-3.62399	0.000290097	0.0105612
Dusp7	3973.67	-0.26247	0.0726593	-3.61234	0.000303444	0.0109005
Olfm2	3370.44	-0.262493	0.0745408	-3.52147	0.000429159	0.014338
Med25	2277.59	-0.262816	0.0738113	-3.56065	0.000369933	0.012699
Prickle2	8117.29	-0.262873	0.0688782	-3.81649	0.000135363	0.00600517
Cacng2	1596.35	-0.26297	0.081758	-3.21644	0.00129791	0.0318487
Rasal2	6097.53	-0.26344	0.0621842	-4.23645	2.27083e-05	0.0016243
Robo2	4697.77	-0.264587	0.0631086	-4.19256	2.75818e-05	0.00191387
Dlgap1	20274.7	-0.26482	0.0711541	-3.72179	0.000197817	0.00795039
Insr	2748.86	-0.265022	0.069026	-3.83945	0.000123311	0.00562418
Phactr3	2953.47	-0.267175	0.0846506	-3.15621	0.00159832	0.037074
Pkig	1296.76	-0.267313	0.0878074	-3.04432	0.00233211	0.0479322
Atp2b2	52820.3	-0.267321	0.0820116	-3.25954	0.00111591	0.028534
Ttyh1	9575.9	-0.267651	0.0670681	-3.99073	6.58693e-05	0.00367532
Chrm3	2196.35	-0.267784	0.0721008	-3.71402	0.000203993	0.00808478
Ss18l1	1602.11	-0.268052	0.0813222	-3.29617	0.000980131	0.0257514
Rpl29	3124.75	-0.268302	0.0691227	-3.88152	0.000103804	0.00512335
Rai1	4412.49	-0.269045	0.0766073	-3.51201	0.000444736	0.0146772
Iqsec2	8848.64	-0.269201	0.0785762	-3.42598	0.000612587	0.0184196
Cdk5r1	7075.3	-0.27061	0.0623862	-4.33765	1.44015e-05	0.00115191
Kcnq5	4826.41	-0.270969	0.0713189	-3.7994	0.000145045	0.00629703
Zmynd8	6153.81	-0.272131	0.068602	-3.96681	7.28413e-05	0.00392932
Gfod1	4559.97	-0.272656	0.0900627	-3.0274	0.00246666	0.0496297
Insyn1	2799.94	-0.272787	0.0777031	-3.51063	0.000447042	0.0147234
Ppp1r37	3191.17	-0.273143	0.0787018	-3.4706	0.000519288	0.0163702
Ptprj	7362.27	-0.273535	0.0827854	-3.30414	0.000952687	0.0252758
Iqsec3	10190.6	-0.274249	0.0664882	-4.12478	3.71094e-05	0.00237223
Rpsa	4931.42	-0.274928	0.0624038	-4.40563	1.05477e-05	0.000896668
Rapgef4	14810.6	-0.275056	0.0761381	-3.6126	0.000303141	0.0109005
Srrm3	2080.08	-0.275125	0.0797479	-3.44994	0.000560709	0.0174077
Irgq	3091.29	-0.276059	0.071853	-3.842	0.000122038	0.00561339
Stxbp6	2089.14	-0.277237	0.0907503	-3.05494	0.00225104	0.0470401
Ncan	10691.7	-0.277676	0.0795318	-3.49138	0.000480535	0.0154504
Rnf130	5402.92	-0.278047	0.0597987	-4.64971	3.32395e-06	0.000355072
Atp2b3	4952.25	-0.278401	0.0625414	-4.45147	8.52864e-06	0.000760876
Wipf2	5229.71	-0.278551	0.0696603	-3.9987	6.36905e-05	0.00359805
Rundc3a	6434.02	-0.278711	0.0692266	-4.02607	5.67156e-05	0.0032889
Nav2	8265.83	-0.278977	0.0812735	-3.43257	0.000597886	0.018078
Syt16	1939.36	-0.278977	0.0815595	-3.42054	0.000624981	0.0187575
Rpl41	4316.12	-0.279876	0.0886624	-3.15664	0.00159597	0.0370725
Parp1	1435.21	-0.281186	0.0853708	-3.2937	0.000988779	0.0259204
Arf3	29060.5	-0.28293	0.0778019	-3.63654	0.000276321	0.0101507
Rxrb	1105.47	-0.283099	0.0898212	-3.15181	0.00162262	0.0374239
Cx3cl1	23374	-0.283327	0.0874639	-3.23936	0.00119796	0.0299251
Mpnd	1022.97	-0.283375	0.0854255	-3.31722	0.000909191	0.0245552
Camk2a	111650	-0.283718	0.0909258	-3.12033	0.00180649	0.0400163
Chsy3	901.981	-0.283763	0.092955	-3.0527	0.00226795	0.0472717
Stx1a	4400.62	-0.284543	0.071046	-4.00505	6.20039e-05	0.00353248
Csnk1g2	3401.87	-0.284898	0.0905142	-3.14755	0.00164645	0.037661
Adam22	8297.19	-0.285136	0.0668205	-4.2672	1.97944e-05	0.00145905
Arhgap39	3007.23	-0.285237	0.076804	-3.71383	0.000204149	0.00808478
Xylt1	1508.02	-0.285463	0.0859221	-3.32235	0.000892633	0.0242369
Kcnh7	4463.64	-0.286317	0.0890202	-3.21631	0.00129851	0.0318487
Wnk2	10211.1	-0.286531	0.0744499	-3.84864	0.000118773	0.0055577
Zmat2	2126.18	-0.28661	0.0842904	-3.40027	0.000673203	0.0197664
Trim46	2594.52	-0.287037	0.0749001	-3.83226	0.000126971	0.00572673
Chrm1	8364.5	-0.287181	0.0631625	-4.5467	5.44923e-06	0.000542817
Dnm1	34663.8	-0.287443	0.0594808	-4.83254	1.34801e-06	0.000168367
Cracdl	5063.03	-0.288438	0.0758886	-3.80081	0.000144222	0.00629703
Dhcr24	3564.42	-0.288553	0.0744905	-3.87369	0.000107202	0.00522713
Gls	7412.03	-0.290202	0.0729028	-3.98067	6.87217e-05	0.00376971
Trio	10214	-0.290759	0.0701767	-4.14324	3.4243e-05	0.00221815
Ptprs	21904.9	-0.290828	0.0616861	-4.71465	2.42121e-06	0.000273009
Gp1bb	2010.72	-0.291252	0.076892	-3.7878	0.000151986	0.00652857
Gng3	4166.02	-0.291505	0.0863064	-3.37756	0.000731322	0.0210168
Camk2n1	29638.7	-0.292968	0.0778165	-3.76486	0.000166645	0.00693801
Ahdc1	4871.58	-0.293325	0.0842436	-3.48187	0.00049792	0.0159148
Fasn	12980.3	-0.293514	0.0681723	-4.30548	1.66627e-05	0.00130073
Ctnna2	2706.43	-0.293589	0.0683327	-4.29645	1.73552e-05	0.00132408
Lman2	1608.64	-0.29393	0.0826925	-3.55449	0.000378708	0.0128911
Lrfn5	3271.5	-0.294461	0.0782824	-3.76152	0.000168883	0.0069953
Lrrtm4	1348.43	-0.294464	0.0913812	-3.22238	0.00127133	0.031324
Cacnb3	7311.75	-0.295724	0.087741	-3.37042	0.000750542	0.0213425
Nfix	13585.9	-0.295903	0.0939137	-3.15079	0.00162828	0.0374481
Pip5k1c	18441	-0.296079	0.0559253	-5.29418	1.19551e-07	2.10994e-05
Mir8114	2149.97	-0.296721	0.0765871	-3.8743	0.000106931	0.00522713
Cox8a	7403	-0.296919	0.0785376	-3.78059	0.000156456	0.00665019
Tmem151a	6208.85	-0.297018	0.0658052	-4.5136	6.37352e-06	0.000612349
Ralyl	1491.65	-0.29752	0.0933431	-3.18738	0.00143568	0.0341806
Cap2	6419.43	-0.298081	0.0884149	-3.37139	0.000747894	0.0213419
B4galt2	1410.04	-0.298099	0.0858007	-3.47432	0.000512153	0.0162736
Ctnnd2	12268.7	-0.298895	0.0748281	-3.99442	6.48516e-05	0.00363102
Slitrk5	3662.6	-0.299399	0.0984733	-3.0404	0.00236261	0.0484365
Dlgap3	12497.1	-0.299489	0.0885202	-3.38328	0.000716245	0.0207673
Car10	4558.86	-0.29968	0.0813711	-3.68288	0.000230614	0.0088609
Nrcam	13119.2	-0.300538	0.0666287	-4.51064	6.46311e-06	0.000617303
Bcor	1523.39	-0.300569	0.0987802	-3.04281	0.00234381	0.0481118
Fam81a	3651.3	-0.300958	0.0746973	-4.02903	5.60076e-05	0.00327121
Adgrb1	17220.1	-0.301627	0.0667232	-4.52058	6.16701e-06	0.000599603
Sorcs3	1767.86	-0.302069	0.0934501	-3.23241	0.00122753	0.0304296
Ttc9b	1432.79	-0.302406	0.0866084	-3.49165	0.000480049	0.0154504
Kcnc4	1546.84	-0.303075	0.0931545	-3.25347	0.00114007	0.0289691
Neurod2	1806.37	-0.303178	0.0914876	-3.31387	0.000920135	0.0246946
Dagla	7091.36	-0.30344	0.0725812	-4.1807	2.90617e-05	0.00198266
Phyh	1580.03	-0.306468	0.0937346	-3.26953	0.00107727	0.0276767
Ubtf	1900.17	-0.306913	0.0732458	-4.19018	2.78732e-05	0.00192586
Rbm12	990.43	-0.308148	0.0882498	-3.49177	0.00047983	0.0154504
Cacng3	4046.17	-0.309354	0.0994235	-3.11148	0.00186151	0.0409004
Ccdc85a	1375.82	-0.309442	0.0794879	-3.89294	9.90357e-05	0.0049631
Grk2	7026.35	-0.310517	0.0744248	-4.17222	3.01643e-05	0.00203227
C77080	1471.73	-0.31054	0.101254	-3.06695	0.00216254	0.0456015
Fkbp1a	3624.8	-0.310635	0.0753973	-4.11998	3.789e-05	0.0024032
Rps28	1114.64	-0.311037	0.0870986	-3.57109	0.000355505	0.0123605
Arhgdia	5541.13	-0.311289	0.0800342	-3.88945	0.000100471	0.00501955
Unc13b	1710.64	-0.311424	0.084412	-3.68933	0.000224842	0.00867162
Unc13a	14182	-0.312219	0.0678536	-4.60136	4.19734e-06	0.000431343
Cep170b	14065	-0.313591	0.0749824	-4.1822	2.88702e-05	0.00197792
Cobl	5746.47	-0.314201	0.0952007	-3.3004	0.000965458	0.0254897
Rpph1	41229.3	-0.314979	0.0673315	-4.67803	2.89639e-06	0.000315629
Midn	2260.14	-0.315142	0.0772194	-4.08112	4.48193e-05	0.00275008
Ppp1r16a	1558.36	-0.31662	0.0770811	-4.10762	3.9975e-05	0.00251579
Actn4	4558.21	-0.316692	0.0679463	-4.66091	3.14807e-06	0.000340768
Pik3r2	3140.82	-0.316916	0.0674352	-4.69957	2.60716e-06	0.000289948
Zer1	4570.57	-0.317358	0.0762749	-4.16071	3.17257e-05	0.00209403
Furin	1354.19	-0.317669	0.0964689	-3.29297	0.00099135	0.0259204
Spata2l	1598.48	-0.32013	0.103329	-3.09816	0.00194723	0.0422201
Synm	872.17	-0.320163	0.102619	-3.11991	0.00180903	0.0400181
Inka2	3400.77	-0.320263	0.0880519	-3.63721	0.000275611	0.0101476
Dmtf1	1296.67	-0.320487	0.0865019	-3.70497	0.000211412	0.00831162
Prmt8	1550.06	-0.320506	0.100954	-3.17478	0.00149951	0.0352746
Ybx1	1244.56	-0.322731	0.0816546	-3.9524	7.73728e-05	0.00411902
Spred2	3132.8	-0.322819	0.0905471	-3.56521	0.000363565	0.0125068
Mpp2	3909.06	-0.32391	0.083793	-3.86559	0.00011082	0.00532686
Kif5a	57683.2	-0.324499	0.0886463	-3.6606	0.000251622	0.00943554
Hivep1	5358.65	-0.325408	0.106835	-3.04588	0.00231998	0.0477758
Arhgap26	5496.71	-0.32543	0.0690081	-4.71583	2.40724e-06	0.000273009
Hivep2	20200.2	-0.32688	0.0695173	-4.70213	2.57457e-06	0.000288298
Erc2	6125.97	-0.327848	0.0590177	-5.55509	2.77475e-08	5.92811e-06
Ncor2	10840.4	-0.328013	0.0777196	-4.22046	2.43805e-05	0.00171371
Vti1a	1332.14	-0.328827	0.0774981	-4.24304	2.20516e-05	0.00159316
Brinp2	2883.98	-0.329789	0.0758086	-4.35029	1.35955e-05	0.00110375
Gfra2	3016.06	-0.329808	0.108827	-3.03057	0.00244092	0.0494144
Cck	7804.78	-0.331123	0.10593	-3.12586	0.00177287	0.0395641
Wsb2	6296.95	-0.331431	0.0847085	-3.91261	9.13037e-05	0.00461837
Slc24a3	2445.4	-0.331534	0.069197	-4.79116	1.65822e-06	0.000199441
Tyro3	5428.61	-0.331654	0.0869848	-3.81278	0.000137412	0.00607946
Khdrbs3	1972.27	-0.331895	0.0985619	-3.36738	0.000758872	0.0215416
Emc8	872.036	-0.332292	0.0859809	-3.86472	0.000111215	0.00532686
Sh3rf1	1460.32	-0.332326	0.100645	-3.30198	0.000960055	0.0254297
Rapgefl1	5039.53	-0.333804	0.0754144	-4.42626	9.58797e-06	0.000836989
Brsk1	8772.61	-0.334491	0.0635341	-5.26476	1.40376e-07	2.37425e-05
Clcn2	1413.39	-0.334526	0.0832783	-4.01697	5.89511e-05	0.00338229
Fscn1	6072.52	-0.335331	0.0828444	-4.04772	5.17197e-05	0.00311027
Mtmr12	2365.68	-0.335584	0.104834	-3.2011	0.00136904	0.0331284
Grm2	2208.17	-0.335755	0.0847273	-3.96277	7.40837e-05	0.0039831
Shank3	10334	-0.336217	0.0875532	-3.84015	0.000122961	0.005624
R3hdm2	12110.8	-0.336295	0.0640631	-5.24943	1.52568e-07	2.47725e-05
1110008P14Rik	3186.99	-0.338004	0.0897718	-3.76514	0.000166454	0.00693801
Nol4	3027.68	-0.338015	0.111322	-3.03637	0.00239441	0.0487805
Sorl1	20610.9	-0.33806	0.0823538	-4.10497	4.04364e-05	0.00252526
Lrfn1	1498.24	-0.340315	0.0821616	-4.14202	3.44259e-05	0.00221815
Gramd1b	8839.94	-0.340858	0.0671879	-5.0732	3.91174e-07	5.82706e-05
Rtn4rl1	2547.02	-0.341662	0.0966463	-3.53518	0.000407499	0.0137845
Fcho1	2995.98	-0.341957	0.0793852	-4.30756	1.65065e-05	0.00129476
Apba2	5006.12	-0.343081	0.060922	-5.63148	1.78668e-08	4.08596e-06
Nos1ap	10748.3	-0.344508	0.0891393	-3.86483	0.000111165	0.00532686
Acap3	3297.13	-0.34453	0.0673346	-5.1167	3.10935e-07	4.76287e-05
Pnmal1	2134.53	-0.345226	0.102552	-3.36634	0.000761733	0.0215475
Kcnt2	2088.84	-0.345594	0.0745728	-4.63432	3.58116e-06	0.00037758
Slc37a3	942.145	-0.345923	0.0874916	-3.95378	7.69252e-05	0.00410867
Cdk5r2	12069.6	-0.34693	0.0820309	-4.22926	2.34459e-05	0.0016624
Dab2ip	6548.24	-0.347295	0.0719728	-4.82537	1.39747e-06	0.000171899
Shank2	12980.2	-0.350338	0.104949	-3.33819	0.000843273	0.0232072
Xrn1	1210.7	-0.350998	0.0969407	-3.62075	0.000293756	0.0106705
Rps12	1486.27	-0.351209	0.0814733	-4.31072	1.62724e-05	0.00128885
Syt13	4425	-0.352181	0.0833365	-4.22601	2.37867e-05	0.00167924
Rps27	1291.04	-0.352412	0.0844909	-4.171	3.03263e-05	0.00203475
Sec61a2	1111.33	-0.352608	0.0885558	-3.98176	6.84061e-05	0.00376512
Tnks1bp1	2887.53	-0.352667	0.0840211	-4.19736	2.70043e-05	0.00188184
Nrgn	22974.7	-0.352716	0.0844592	-4.17617	2.96458e-05	0.00201406
Jph4	9902.51	-0.35491	0.0936779	-3.78862	0.000151488	0.00652445
Dyrk2	687.556	-0.355615	0.117174	-3.03492	0.00240598	0.0489547
Adra1d	1659.85	-0.356137	0.0916291	-3.88672	0.000101608	0.00506077
Elfn2	6023.96	-0.356396	0.0951676	-3.74493	0.000180445	0.00743625
1810055G02Rik	626.072	-0.356885	0.0999154	-3.57187	0.000354443	0.01235
Zbtb9	463.089	-0.35782	0.110327	-3.24326	0.00118171	0.0297141
Rexo4	811.984	-0.357974	0.0999914	-3.58005	0.000343528	0.0120213
Crip2	2283.46	-0.358056	0.0888111	-4.03166	5.53847e-05	0.00325826
Vstm2l	1446.84	-0.358174	0.104182	-3.43795	0.000586139	0.0178299
Myrip	2862.65	-0.358214	0.0655548	-5.46435	4.64619e-08	9.20002e-06
Ephb1	1339.31	-0.358398	0.117592	-3.04781	0.00230517	0.0476196
Trpc3	484.769	-0.359564	0.118852	-3.0253	0.00248389	0.0497929
Crocc	843.727	-0.359981	0.110924	-3.2453	0.00117328	0.0295815
Dtx4	2169.4	-0.360785	0.09665	-3.73291	0.000189283	0.00770273
Asap2	1550.06	-0.361859	0.0954984	-3.78916	0.000151158	0.00652445
Wwp2	869.603	-0.362198	0.0970269	-3.73296	0.00018924	0.00770273
Syngap1	18561.9	-0.36523	0.0856662	-4.26341	2.01329e-05	0.00147251
Stard8	1844.34	-0.365362	0.105276	-3.4705	0.000519481	0.0163702
Ppfia3	4266.89	-0.365377	0.0645823	-5.65755	1.53552e-08	3.61336e-06
Zfp46	1263.67	-0.365946	0.0987973	-3.70401	0.000212219	0.0083232
Cbx6	10889.3	-0.366663	0.0725731	-5.05232	4.36476e-07	6.38474e-05
Syt7	12005.3	-0.368246	0.0981497	-3.75189	0.00017551	0.00725128
Gm42517	499.029	-0.368292	0.106727	-3.4508	0.000558918	0.0173853
Pcdh11x	799.789	-0.369347	0.110065	-3.35573	0.000791564	0.0222364
Epha10	1725.67	-0.369644	0.091543	-4.03793	5.39247e-05	0.00318391
R3hdm1	15923.6	-0.370231	0.0966419	-3.83095	0.000127647	0.00573105
Boc	1371.4	-0.37082	0.0941804	-3.93734	8.23894e-05	0.0042918
Gprin1	2968.07	-0.371234	0.0940036	-3.94915	7.84306e-05	0.00415821
Cpne5	3442.32	-0.3714	0.0799246	-4.64688	3.36994e-06	0.000357632
Rgs20	516.513	-0.371526	0.121985	-3.04568	0.00232156	0.0477758
Ntm	5879.76	-0.373112	0.0662985	-5.62776	1.82569e-08	4.11717e-06
Camk4	8380.68	-0.373181	0.105865	-3.52507	0.000423366	0.0142029
Jdp2	1545.26	-0.373473	0.103375	-3.61279	0.000302914	0.0109005
Lrrc45	555.453	-0.374289	0.110318	-3.39281	0.000691797	0.0202391
Pom121	4213.59	-0.376265	0.068486	-5.49404	3.92843e-08	7.87481e-06
Ttyh3	8135.15	-0.376481	0.0756848	-4.97433	6.54753e-07	9.08652e-05
Otud7a	1530.61	-0.377332	0.0834439	-4.52198	6.12639e-06	0.000599242
Dexi	964.869	-0.378085	0.103134	-3.66595	0.00024642	0.00930492
Lasp1	3584.15	-0.378329	0.0755424	-5.00817	5.49493e-07	7.75836e-05
Gal3st3	1854.42	-0.378856	0.0914132	-4.14443	3.40659e-05	0.00221815
Sstr3	692.034	-0.37948	0.111082	-3.4162	0.000635012	0.0189535
Chrna4	1723.29	-0.379721	0.0881241	-4.30893	1.64044e-05	0.001293
Mfge8	2486.03	-0.380316	0.0951211	-3.99822	6.38197e-05	0.00359805
Flrt1	2811.67	-0.380669	0.0784182	-4.85435	1.20784e-06	0.000154711
Bcl6	1234.05	-0.38239	0.0889775	-4.2976	1.72654e-05	0.00132408
Ctnnbip1	592.286	-0.383145	0.0976931	-3.92192	8.78456e-05	0.00447131
Tmem151b	4843.3	-0.383227	0.0697444	-5.49474	3.91294e-08	7.87481e-06
Bhlhe40	4868.16	-0.383252	0.0952799	-4.02238	5.76127e-05	0.00331723
Mmp16	1242.18	-0.383315	0.0845134	-4.53555	5.74529e-06	0.000565371
Rbm15b	1053.97	-0.383613	0.0883281	-4.34305	1.40517e-05	0.00112949
Kcnb1	17063.1	-0.383868	0.0639338	-6.00415	1.92335e-09	5.78324e-07
Cd34	1653.98	-0.385023	0.116099	-3.31633	0.000912071	0.0245552
Arhgef25	3343.63	-0.385772	0.0689342	-5.59624	2.19048e-08	4.74224e-06
Bsn	59037.1	-0.386273	0.0731048	-5.28383	1.26514e-07	2.20882e-05
Kcnmb4	963.118	-0.386621	0.113392	-3.40961	0.000650568	0.0193467
Mpp3	1276.31	-0.387317	0.0949159	-4.08063	4.49132e-05	0.00275008
Pdzd2	3387.15	-0.387572	0.102008	-3.79944	0.000145024	0.00629703
Gse1	3675.87	-0.388896	0.101016	-3.84984	0.000118193	0.00554652
Dlgap4	10747	-0.389762	0.0770685	-5.05734	4.25135e-07	6.27538e-05
Dnajb5	4551.04	-0.390737	0.0966439	-4.04306	5.27586e-05	0.00313788
Csad	380.154	-0.390779	0.127742	-3.05912	0.00221989	0.046569
Basp1	7116.03	-0.392038	0.0836841	-4.68474	2.80316e-06	0.000309625
Wdr90	692.197	-0.392396	0.114188	-3.43641	0.000589476	0.0178903
Zdhhc24	305.237	-0.393771	0.127991	-3.07656	0.00209402	0.0445618
Nell2	10733	-0.394972	0.0783187	-5.04314	4.57948e-07	6.58027e-05
Irf2	628.84	-0.39511	0.0976831	-4.04481	5.23647e-05	0.0031259
Rpl37	386.628	-0.395707	0.130881	-3.02341	0.00249945	0.0499364
Apoe	9940.02	-0.395969	0.0813028	-4.8703	1.11429e-06	0.000147095
Camkk2	9110.81	-0.396011	0.0727864	-5.44073	5.30639e-08	1.03807e-05
Eefsec	441.866	-0.396583	0.113347	-3.49882	0.000467317	0.0151872
Sergef	582.677	-0.3969	0.112325	-3.53349	0.000410106	0.0138439
Alcam	3093.73	-0.400206	0.0886164	-4.51617	6.29691e-06	0.000608589
Cacna1g	3873.62	-0.400418	0.099062	-4.0421	5.29752e-05	0.00313927
Cacng8	1888.61	-0.400927	0.104352	-3.84206	0.000122008	0.00561339
Etv5	3949.75	-0.401156	0.108505	-3.69713	0.000218051	0.00845099
1700003E16Rik	677.803	-0.40132	0.10029	-4.00161	6.29122e-05	0.0035717
Acot13	430.042	-0.401354	0.114682	-3.49972	0.00046574	0.0151872
Plxna1	6451.69	-0.401864	0.089383	-4.49598	6.92514e-06	0.000649962
Zdhhc22	1556.77	-0.402065	0.126123	-3.18788	0.00143322	0.0341806
Tmem108	899.222	-0.402811	0.104511	-3.85424	0.00011609	0.00547951
Kdm2b	717.409	-0.404688	0.113211	-3.57465	0.000350693	0.0122456
Lrfn2	1114.87	-0.405365	0.119518	-3.39167	0.000694679	0.0202395
Rab3c	8081.42	-0.405457	0.091767	-4.41834	9.94635e-06	0.000859037
Dgkz	13456.1	-0.406483	0.10496	-3.87275	0.000107615	0.00523157
Epn1	9402.54	-0.406769	0.0713008	-5.70498	1.16359e-08	2.81173e-06
Abhd17c	641.886	-0.407604	0.0996169	-4.09172	4.2819e-05	0.00265363
Dlg3	4172.72	-0.407825	0.0774958	-5.26254	1.42076e-07	2.37823e-05
Rps29	2929.75	-0.408647	0.0965601	-4.23205	2.31574e-05	0.00164915
Fbxw4	541.191	-0.410066	0.106101	-3.86488	0.000111143	0.00532686
Tle2	1155.3	-0.411154	0.0851095	-4.83089	1.35927e-06	0.000168477
Sulf2	4657.09	-0.412283	0.129073	-3.19419	0.00140225	0.0337426
Chd5	9997.31	-0.412368	0.0704431	-5.85391	4.8015e-09	1.29937e-06
Stab1	595.802	-0.412398	0.131075	-3.14627	0.00165366	0.0377644
Rplp1	5968.79	-0.414814	0.102059	-4.06443	4.8149e-05	0.00291714
Zfp651	2487.66	-0.415375	0.0854978	-4.85832	1.18388e-06	0.000153781
Sptbn2	27894.5	-0.415587	0.087	-4.77686	1.78052e-06	0.000211024
Ephb2	904.556	-0.415638	0.119879	-3.46716	0.000525994	0.0165195
Dscaml1	3451.77	-0.41855	0.118931	-3.51926	0.000432745	0.0144006
Cacna1h	2623.53	-0.418577	0.123773	-3.38182	0.00072008	0.0208412
Mlip	6096.88	-0.419492	0.108725	-3.85828	0.000114189	0.00542128
Hgsnat	1081.69	-0.423701	0.10385	-4.07991	4.50527e-05	0.00275008
Cdyl2	1082.47	-0.424007	0.127816	-3.31733	0.00090883	0.0245552
Kcnn2	1070.06	-0.424351	0.101797	-4.1686	3.06478e-05	0.00204786
Slc8a2	11121.6	-0.424781	0.0818003	-5.1929	2.07044e-07	3.29585e-05
Wdr4	370.522	-0.42493	0.130758	-3.24975	0.00115507	0.0292588
Etv1	2141.12	-0.425938	0.136959	-3.10997	0.00187104	0.0410542
Elavl4	2168.4	-0.426048	0.0998595	-4.26647	1.98589e-05	0.00145905
Glcci1	3894.53	-0.427088	0.0742974	-5.74836	9.01136e-09	2.26974e-06
Shc3	10847.1	-0.428776	0.119153	-3.59852	0.000320036	0.0112966
Tuba4a	11652.8	-0.431475	0.0660939	-6.5282	6.65637e-11	3.08799e-08
Vapb	2570.19	-0.431641	0.0756875	-5.70295	1.17754e-08	2.81173e-06
Nrxn2	11784.4	-0.432717	0.0907944	-4.7659	1.88016e-06	0.000220932
A830082N09Rik	453.488	-0.433017	0.107516	-4.02747	5.63801e-05	0.00328116
Plppr2	4808.51	-0.433257	0.0815419	-5.31331	1.07654e-07	1.92086e-05
Vcam1	366.937	-0.433908	0.133881	-3.24099	0.00119114	0.0298005
Sidt1	2599.26	-0.434463	0.072993	-5.95211	2.647e-09	7.41023e-07
Fjx1	765.928	-0.43506	0.110695	-3.93026	8.48531e-05	0.00436
Mgll	5406.33	-0.435905	0.0975296	-4.46946	7.84172e-06	0.000715315
Arvcf	684.384	-0.437204	0.0934037	-4.6808	2.85757e-06	0.000313502
H4c14	677.499	-0.437597	0.10703	-4.08855	4.34086e-05	0.00267994
Neurl1a	4686.55	-0.437652	0.105414	-4.15173	3.29972e-05	0.00216913
Hivep3	5710.88	-0.44036	0.106311	-4.14219	3.43998e-05	0.00221815
Dlg4	20359.7	-0.441313	0.0796219	-5.5426	2.98008e-08	6.2841e-06
Sema3a	725.858	-0.443524	0.137389	-3.22824	0.00124555	0.0307824
Snora73a	1451.08	-0.445302	0.0999649	-4.45458	8.40573e-06	0.000760876
Clstn2	3124.7	-0.445866	0.115977	-3.84442	0.000120837	0.00561339
Homer2	2640.57	-0.445904	0.112218	-3.97354	7.0813e-05	0.00385836
Serpinb8	617.678	-0.446222	0.133388	-3.3453	0.000821924	0.0226966
Rtn4rl2	1628.33	-0.449411	0.146837	-3.06061	0.00220885	0.0464444
Tmem44	2035.36	-0.450332	0.0925964	-4.86339	1.15393e-06	0.0001511
Gm5124	430.035	-0.451633	0.115282	-3.91764	8.94207e-05	0.00453726
Reep6	468.524	-0.453611	0.132743	-3.41722	0.000632648	0.0189177
5930403L14Rik	577.839	-0.457701	0.139818	-3.27355	0.00106205	0.0274803
Epop	2170.2	-0.460979	0.11439	-4.02989	5.58026e-05	0.003271
Ankrd42	276.445	-0.461299	0.142036	-3.24776	0.00116318	0.0294184
Rmrp	66795	-0.462137	0.0732734	-6.30702	2.84459e-10	1.12653e-07
Deptor	1373.11	-0.462374	0.0939172	-4.92321	8.51374e-07	0.00011331
Grasp	745.522	-0.463034	0.126358	-3.66445	0.000247866	0.00933783
Kcnv1	2263.16	-0.464931	0.0961858	-4.83368	1.34035e-06	0.000168367
Srebf2	5923.56	-0.465506	0.0827721	-5.62395	1.86636e-08	4.15125e-06
Snora73b	3743.54	-0.465966	0.113358	-4.11059	3.94653e-05	0.00249338
Mir1188	241.433	-0.46665	0.145387	-3.20971	0.00132867	0.0323442
Fam131a	3287.96	-0.467902	0.0865188	-5.4081	6.36975e-08	1.21677e-05
Prdm11	1128.37	-0.469898	0.092186	-5.09728	3.44565e-07	5.18028e-05
Hspa4	2431.96	-0.473301	0.0709271	-6.67306	2.50524e-11	1.31218e-08
Septin5	16836.4	-0.475298	0.0651966	-7.29023	3.0943e-13	2.28374e-10
Tcf20	10512.6	-0.475299	0.0756168	-6.28562	3.26541e-10	1.26239e-07
Spag5	421.665	-0.475359	0.148927	-3.19188	0.00141349	0.0339509
Scube1	3585.17	-0.47802	0.125084	-3.82158	0.000132598	0.0059148
Mast3	13272.4	-0.478376	0.0782205	-6.11574	9.61127e-10	3.05997e-07
Fmnl1	3545.55	-0.478587	0.0731952	-6.53851	6.21342e-11	2.96727e-08
Gap43	1532.6	-0.482162	0.119838	-4.02344	5.73554e-05	0.00331416
Hr	1649.95	-0.482301	0.147179	-3.27697	0.00104928	0.0272159
Dusp18	684.306	-0.482847	0.140451	-3.43783	0.000586387	0.0178299
Lcat	338.334	-0.483032	0.131727	-3.66692	0.000245486	0.00930492
Camta2	13857.8	-0.483829	0.0681002	-7.10466	1.20618e-12	8.16032e-10
Jun	527.69	-0.484921	0.125654	-3.85919	0.000113764	0.00541696
Cad	819.311	-0.488125	0.134016	-3.64229	0.000270223	0.00999457
Cbarp	6254	-0.488303	0.0793164	-6.15639	7.44213e-10	2.46608e-07
Git1	11759.2	-0.488374	0.0744131	-6.56301	5.27318e-11	2.59457e-08
Plch1	371.972	-0.488386	0.14577	-3.35038	0.000807006	0.0224373
Irak2	535.082	-0.488406	0.123722	-3.94762	7.89324e-05	0.00416112
Dcbld2	1316.81	-0.48885	0.113623	-4.30238	1.68971e-05	0.00131272
Ccnd2	2087.72	-0.489833	0.12621	-3.8811	0.000103985	0.00512335
Snora68	257.049	-0.490394	0.14263	-3.43823	0.000585541	0.0178299
Rgs14	490.304	-0.491512	0.12784	-3.84474	0.000120682	0.00561339
4933439C10Rik	573.066	-0.492358	0.103679	-4.74886	2.04571e-06	0.000235576
Npcd	13298.1	-0.493074	0.114958	-4.28915	1.79355e-05	0.00135451
Lamp5	5000.89	-0.499795	0.0965059	-5.17891	2.23186e-07	3.51832e-05
Trib1	576.585	-0.500131	0.154254	-3.24226	0.00118586	0.0297141
Agap2	26200.7	-0.501045	0.0813181	-6.16155	7.20383e-10	2.43684e-07
Ddn	15372.8	-0.501147	0.117169	-4.27712	1.89326e-05	0.00140369
Zfp469	475.744	-0.502935	0.133473	-3.76807	0.000164517	0.00691692
Lhx2	1621.26	-0.503488	0.117437	-4.2873	1.80856e-05	0.00135952
Egln1	1575.54	-0.508336	0.0817585	-6.21753	5.05028e-10	1.79783e-07
Greb1l	786.153	-0.511826	0.132936	-3.85017	0.000118038	0.00554652
Grm8	531.917	-0.512634	0.143704	-3.56729	0.000360692	0.0124607
Adam19	1032.07	-0.512998	0.113821	-4.50704	6.57373e-06	0.000624197
4930429B21Rik	384.279	-0.513275	0.119994	-4.27752	1.88986e-05	0.00140369
1110002E22Rik	254.055	-0.513305	0.167495	-3.0646	0.00217965	0.0459026
Lingo1	12566	-0.513477	0.0832368	-6.16887	6.87811e-10	2.37617e-07
Rilpl1	1083.06	-0.517032	0.103437	-4.99854	5.77658e-07	8.08571e-05
Ecpas	3696.46	-0.525453	0.0627607	-8.37233	5.64885e-17	8.33821e-14
Rimbp2	7309.2	-0.528511	0.0883384	-5.9828	2.19334e-09	6.35951e-07
H4c4	2207.83	-0.534423	0.117125	-4.56283	5.04678e-06	0.000508973
Npnt	667.309	-0.534855	0.10146	-5.27159	1.35248e-07	2.3116e-05
H4c3	597.253	-0.535243	0.12827	-4.17277	3.00913e-05	0.00203227
Acad8	233.757	-0.535866	0.145986	-3.67066	0.000241928	0.00922108
Trpc5	672.219	-0.537111	0.154711	-3.4717	0.000517176	0.0163692
Srl	169.072	-0.537173	0.173171	-3.10198	0.00192231	0.0419523
Clec18a	217.781	-0.542518	0.168751	-3.21491	0.00130487	0.0319566
H4c6	405.761	-0.542746	0.12123	-4.47701	7.5696e-06	0.000694394
Nptxr	13643.2	-0.542799	0.122103	-4.44543	8.77163e-06	0.000778279
Sertm1	415.145	-0.545233	0.142332	-3.83071	0.000127772	0.00573105
Hes5	203.759	-0.545999	0.178916	-3.0517	0.00227552	0.0473653
Mical2	15210.1	-0.549216	0.102792	-5.34299	9.14278e-08	1.70634e-05
Snora78	168.48	-0.550145	0.168694	-3.26121	0.00110938	0.0284567
Rims1	10264.9	-0.55353	0.0668271	-8.28301	1.20103e-16	1.62509e-13
Mttp	207.114	-0.554312	0.150959	-3.67194	0.000240719	0.00919659
Ptpn14	361.875	-0.558352	0.150896	-3.70024	0.000215395	0.00842741
Cped1	166.067	-0.560793	0.179852	-3.11808	0.00182031	0.0401581
Shank1	51202.3	-0.564596	0.0842271	-6.70325	2.0383e-11	1.1032e-08
Hspb8	207.053	-0.56539	0.182694	-3.09475	0.0019698	0.0423963
Egr4	738.471	-0.568243	0.101215	-5.61422	1.97455e-08	4.33254e-06
Pdp1	5045.13	-0.568468	0.0734016	-7.74463	9.58633e-15	9.72833e-12
Dus2	171.245	-0.569056	0.179067	-3.17789	0.00148351	0.0351134
Zscan20	221.136	-0.569253	0.151046	-3.76873	0.000164081	0.00691692
Efcab6	386.496	-0.572106	0.169948	-3.36636	0.000761671	0.0215475
Calhm2	173.321	-0.574054	0.178629	-3.21366	0.00131055	0.0320472
Dact3	4454.91	-0.57694	0.095425	-6.046	1.48486e-09	4.54899e-07
Coro2a	1311.74	-0.579115	0.0843019	-6.86954	6.44101e-12	3.7351e-09
Ltk	738.376	-0.580153	0.121073	-4.79178	1.65305e-06	0.000199441
Cdkl4	299.957	-0.582122	0.154522	-3.76724	0.000165063	0.00691692
Rnd1	347.519	-0.588444	0.157246	-3.74218	0.000182427	0.00747998
Iqgap2	1319.52	-0.588772	0.142865	-4.12117	3.76951e-05	0.00240022
Zfp607b	227.899	-0.592144	0.148161	-3.99663	6.42504e-05	0.00360981
Evc	266.617	-0.593931	0.150989	-3.93361	8.36779e-05	0.004327
Crim1	1632.18	-0.595099	0.134911	-4.41104	1.02876e-05	0.000883811
Slc5a5	365.104	-0.599783	0.183233	-3.27334	0.00106286	0.0274803
Zbtb7c	240.107	-0.604873	0.147297	-4.1065	4.01706e-05	0.00251834
Doc2a	888.55	-0.605888	0.135058	-4.48612	7.25305e-06	0.00067569
Tmem200a	470.997	-0.608627	0.131902	-4.61423	3.94554e-06	0.00040805
Gm31282	127.181	-0.611378	0.190554	-3.20843	0.00133463	0.0324353
Nrn1	1330.33	-0.615485	0.101546	-6.06112	1.35175e-09	4.22084e-07
Rnu12	244.677	-0.616324	0.203744	-3.02499	0.00248645	0.0497929
Zfpm1	2186.49	-0.616358	0.13875	-4.44222	8.90337e-06	0.000785674
Herc2	11253.4	-0.617865	0.0633462	-9.75379	1.77713e-22	7.1715e-19
Trank1	12873.2	-0.623432	0.0760436	-8.19835	2.43703e-16	3.04385e-13
Galnt10	241.198	-0.623578	0.142279	-4.38279	1.17168e-05	0.000970643
Cabp7	541.416	-0.624397	0.145346	-4.29593	1.7396e-05	0.00132408
Itpka	1842.14	-0.626381	0.0968073	-6.4704	9.77461e-11	4.28947e-08
Tshz2	938.083	-0.626755	0.0969761	-6.46298	1.02658e-10	4.38648e-08
Galnt9	2015.52	-0.62927	0.142752	-4.40813	1.04268e-05	0.000891054
Zfp423	774.026	-0.62979	0.11426	-5.51192	3.54949e-08	7.29532e-06
Zbtb16	4880.77	-0.63044	0.118466	-5.32171	1.02794e-07	1.87536e-05
Rnf39	157.449	-0.632779	0.181638	-3.48373	0.00049447	0.015867
Ccdc148	339.117	-0.637906	0.167106	-3.81736	0.000134885	0.00600033
Palmd	371.587	-0.63839	0.201523	-3.16782	0.00153584	0.035933
Dusp12	122.671	-0.641975	0.193307	-3.32101	0.000896923	0.0243128
Cdyl	824.888	-0.642548	0.126012	-5.09911	3.41261e-07	5.17856e-05
Fzd2	335.05	-0.643238	0.170427	-3.77427	0.00016048	0.0067857
Adra1b	976.642	-0.647759	0.13595	-4.7647	1.89133e-06	0.000220932
Aebp1	529.345	-0.647957	0.190481	-3.40168	0.000669726	0.0197664
Nbl1	615.335	-0.650703	0.174522	-3.72848	0.000192639	0.00781969
Mapk11	1472.77	-0.650965	0.117921	-5.52037	3.38291e-08	7.04209e-06
Npr3	295.127	-0.653816	0.146836	-4.45269	8.48021e-06	0.000760876
Bend5	196.285	-0.656888	0.162355	-4.04601	5.20977e-05	0.00312144
Nrarp	197.984	-0.663043	0.159928	-4.14587	3.38519e-05	0.00221634
Rara	642.719	-0.678498	0.141762	-4.78618	1.69988e-06	0.000202948
Arfgef2	3405.08	-0.683223	0.0702058	-9.73171	2.20838e-22	7.1715e-19
Pnck	533.103	-0.690394	0.110221	-6.26375	3.75835e-10	1.41917e-07
Gm20063	214.109	-0.696459	0.186291	-3.73856	0.000185081	0.00756966
Scaper	809.511	-0.701151	0.0982737	-7.13467	9.70191e-13	6.84913e-10
Chst8	231.841	-0.704678	0.172808	-4.07781	4.54625e-05	0.0027647
Nectin1	3859.71	-0.711433	0.109443	-6.50048	8.00638e-11	3.6111e-08
Lama1	205.434	-0.712081	0.234248	-3.03986	0.0023669	0.0484632
Vasn	405.262	-0.716395	0.142131	-5.04038	4.64612e-07	6.61746e-05
Igfbp4	3110.74	-0.717598	0.0962347	-7.45675	8.86826e-14	6.85685e-11
Pla2g3	116.017	-0.721266	0.226858	-3.17937	0.00147593	0.034985
Col1a2	209.02	-0.739921	0.214808	-3.44458	0.000571953	0.017622
Mir5125	232.221	-0.75	0.157881	-4.7504	2.03017e-06	0.000235456
Il1rapl2	210.014	-0.752151	0.167694	-4.48526	7.28249e-06	0.00067569
Maml3	699.506	-0.766485	0.130056	-5.89349	3.78128e-09	1.04062e-06
Lsm11	690.532	-0.76708	0.102013	-7.51945	5.50065e-14	4.9619e-11
Ccnd1	963.842	-0.768353	0.154847	-4.96201	6.97691e-07	9.51967e-05
Marchf10	90.8951	-0.777668	0.229311	-3.39133	0.00069555	0.0202395
Hkdc1	290.532	-0.782063	0.19525	-4.00544	6.19013e-05	0.00353248
Rps15a	1014.9	-0.794199	0.112238	-7.07601	1.48359e-12	9.26503e-10
Cyp1b1	88.843	-0.803191	0.265159	-3.02909	0.00245291	0.0494144
Alox12b	222.756	-0.804619	0.172742	-4.65792	3.19419e-06	0.000343471
Bmp6	162.204	-0.807357	0.237113	-3.40494	0.000661782	0.0196083
Tgm3	132.671	-0.811907	0.221858	-3.65958	0.000252629	0.00945147
Cdh22	1389.95	-0.814027	0.237583	-3.42628	0.000611918	0.0184196
Zfp853	176.356	-0.818304	0.179901	-4.54864	5.39928e-06	0.000541161
Gm48957	177.073	-0.823997	0.166659	-4.94422	7.64474e-07	0.000102585
Clns1a	741.717	-0.833355	0.111393	-7.48124	7.36272e-14	6.21221e-11
Sypl2	84.9231	-0.849998	0.23814	-3.56931	0.000357917	0.0124177
Col23a1	104.432	-0.850656	0.217571	-3.90978	9.23798e-05	0.0046583
Adcyap1	182.691	-0.855671	0.227155	-3.7669	0.000165287	0.00691692
C4a	56.4087	-0.866762	0.28597	-3.03095	0.00243783	0.0494144
Camk1g	1211.64	-0.881497	0.152643	-5.7749	7.6999e-09	2.0165e-06
Evpl	80.2237	-0.889366	0.289494	-3.07214	0.00212534	0.0450809
Slc6a13	110.832	-0.89961	0.289979	-3.10233	0.00192006	0.0419523
Lamc2	408.071	-0.903563	0.147505	-6.12565	9.03141e-10	2.93286e-07
Myh7	74.6305	-0.922349	0.245094	-3.76324	0.000167727	0.00696518
Cacna1e	13296.8	-0.934613	0.109084	-8.56783	1.05452e-17	1.71222e-14
Chid1	665.155	-0.955712	0.108896	-8.77638	1.68814e-18	3.42629e-15
Hcrtr1	58.5961	-0.959017	0.296599	-3.23337	0.00122337	0.0303895
Pex6	887.381	-0.971854	0.106767	-9.1026	8.81984e-20	2.04583e-16
Blmh	543.267	-0.971976	0.137035	-7.0929	1.31334e-12	8.52991e-10
Gm13420	53.592	-0.973961	0.316304	-3.0792	0.00207561	0.044286
Gm19410	1002.83	-1.00693	0.147298	-6.83604	8.14099e-12	4.55811e-09
Slc9a9	900.544	-1.01085	0.092581	-10.9185	9.40198e-28	5.08866e-24
Cep41	85.988	-1.01908	0.236226	-4.314	1.6033e-05	0.00127611
Tafa1	533.334	-1.03106	0.172081	-5.99175	2.0759e-09	6.12843e-07
Klhdc7b	62.2929	-1.03921	0.288395	-3.60344	0.000314038	0.0111777
Atp5l	1015.04	-1.04791	0.111379	-9.40855	5.03047e-21	1.36133e-17
Gm16702	71.3103	-1.05777	0.275724	-3.83633	0.000124885	0.00568001
Rasd1	70.5809	-1.0631	0.291117	-3.6518	0.00026041	0.00971853
Olfr78	110.266	-1.07079	0.289488	-3.69889	0.000216544	0.00845099
Sec16b	63.2959	-1.0793	0.27334	-3.94856	7.86211e-05	0.00415821
Mfsd2b	34.8442	-1.08298	0.352373	-3.07337	0.00211653	0.0449817
Upp2	238.074	-1.14228	0.179627	-6.35918	2.02837e-10	8.23365e-08
Agmat	42.1802	-1.14846	0.371031	-3.09532	0.001966	0.0423963
Ap2m1	8580.19	-1.16171	0.0704562	-16.4884	4.44746e-61	7.22134e-57
Amn	130.54	-1.16268	0.201708	-5.76419	8.20529e-09	2.11475e-06
Gm30529	65.0889	-1.21901	0.330401	-3.6895	0.000224694	0.00867162
Tmem232	62.474	-1.29188	0.295592	-4.37049	1.2397e-05	0.00101662
Ccl28	47.744	-1.35778	0.405439	-3.34892	0.000811285	0.0224792
Nlrp5-ps	187.081	-1.44995	0.233254	-6.2162	5.0933e-10	1.79783e-07
Fbln7	32.8655	-1.48139	0.386906	-3.8288	0.00012877	0.0057599
Gm14827	139.389	-1.4829	0.183381	-8.08642	6.14465e-16	7.12647e-13
BC065397	64.3402	-1.54717	0.302209	-5.11955	3.06261e-07	4.73596e-05
Rxfp2	65.0002	-1.55345	0.336105	-4.62192	3.80206e-06	0.000398284
Slc23a3	16.3875	-1.57587	0.516452	-3.05133	0.00227827	0.0473653
Hydin	44.6339	-1.65637	0.408504	-4.05471	5.01956e-05	0.00302984
Npsr1	56.083	-1.74179	0.326266	-5.33857	9.36818e-08	1.72854e-05
Lrg1	64.4383	-1.90917	0.362956	-5.26008	1.43996e-07	2.38578e-05
Zfp648	32.7053	-2.03264	0.390843	-5.20066	1.98583e-07	3.19247e-05
Pappa2	168.827	-2.27928	0.723358	-3.15098	0.00162726	0.0374481
0610043K17Rik	30.7506	-2.33171	0.431051	-5.40936	6.32488e-08	1.21677e-05
Prl	105.541	-8.20405	2.41884	-3.39172	0.000694547	0.0202395
Snord3b4	160.792	-23.4668	4.08334	-5.74696	9.08624e-09	2.26974e-06

## Sheet: 15 months
Feature	baseMean	log2FoldChange	lfcSE	stat	pvalue	padj
Muc3	26.4457	6.52322	1.97736	3.29895	0.000970463	0.0163854
Trim43a	49.0239	3.02168	0.36792	8.21289	2.15932e-16	1.18783e-13
Drd2	152.12	2.9064	0.963571	3.01628	0.002559	0.0334513
Thbs4	157.162	2.18846	0.575423	3.80322	0.000142827	0.00392842
Ecrg4	15.9462	2.07616	0.610877	3.39866	0.000677168	0.0125607
Mettl7a3	62.7059	2.03814	0.279921	7.28115	3.30993e-13	1.15192e-10
Vdr	22.7657	1.97594	0.469089	4.21229	2.52799e-05	0.000979768
Serpina9	32.708	1.96465	0.579468	3.39044	0.0006978	0.0127992
C4b	1345.17	1.85045	0.350913	5.27323	1.34041e-07	1.19675e-05
Myrfl	37.9872	1.84109	0.372014	4.94897	7.46079e-07	5.25739e-05
9230112J17Rik	151.424	1.8198	0.190208	9.5674	1.09625e-21	9.83911e-19
H3c14	28.5567	1.81411	0.483801	3.74969	0.00017705	0.00464645
Gm15319	333.385	1.75819	0.167686	10.485	1.01223e-25	1.72615e-22
9330111N05Rik	24.4168	1.67975	0.54851	3.06239	0.00219577	0.0299317
Tacr3	19.6686	1.67466	0.542934	3.08447	0.00203917	0.0282541
Slc35d3	34.9785	1.62854	0.463674	3.51225	0.000444335	0.00920687
4930467E23Rik	62.3609	1.53042	0.302776	5.05462	4.31252e-07	3.2255e-05
Gfy	37.6948	1.51008	0.372157	4.05763	4.9574e-05	0.00169416
Phex	47.9533	1.46362	0.39707	3.68606	0.000227756	0.00567824
RLTR6-int:ERV1:LTR	88.1623	1.46172	0.233243	6.26695	3.68178e-10	7.5645e-08
Gfap	3385.85	1.40285	0.267715	5.24009	1.60494e-07	1.37533e-05
Col2a1	72.5294	1.40029	0.255641	5.47755	4.31255e-08	4.44141e-06
LOC100043315	22.7337	1.36837	0.458302	2.98573	0.002829	0.0356299
Dmkn	32.5296	1.31665	0.463915	2.83813	0.00453784	0.049957
Plin4	288.254	1.27579	0.209841	6.07983	1.20311e-09	2.11512e-07
Mslnl	27.321	1.26369	0.434761	2.90664	0.00365336	0.0430254
Gm21119	293.938	1.22758	0.165547	7.41529	1.21362e-13	4.40336e-11
Cybb	36.9999	1.16536	0.384213	3.03312	0.00242036	0.0321202
Rassf7	30.3433	1.16074	0.380943	3.04701	0.00231132	0.031011
Thsd4	610.394	1.15495	0.109958	10.5036	8.31701e-26	1.57589e-22
Zfp820	41.0725	1.10742	0.359668	3.079	0.00207695	0.028673
Ascl1	187.43	1.07014	0.181497	5.89615	3.72084e-09	5.65234e-07
Tagln	35.1562	1.06754	0.375771	2.84094	0.00449805	0.0496796
Thbs1	124.183	1.05641	0.239295	4.41468	1.01161e-05	0.00047263
Tnfrsf23	102.507	1.05617	0.229168	4.60871	4.05178e-06	0.000225065
Sfn	76.5314	1.04522	0.250141	4.1785	2.93434e-05	0.00110952
Upk1a	59.0529	1.04304	0.29528	3.53238	0.000411836	0.00878978
Bmp5	65.3213	0.985118	0.290846	3.38708	0.000706396	0.0128836
Foxj1	143.058	0.983625	0.200801	4.8985	9.65696e-07	6.43282e-05
Gdpd3	48.0995	0.975504	0.333679	2.92348	0.00346137	0.0413063
Mocos	222.869	0.973398	0.148996	6.53307	6.44345e-11	1.42701e-08
Fbln5	170.821	0.965871	0.168912	5.7182	1.07657e-08	1.40492e-06
Gadd45g	59.0245	0.948851	0.270242	3.51111	0.000446234	0.00922148
Col24a1	186.796	0.94462	0.165908	5.69364	1.24362e-08	1.54799e-06
Gm3435	79.9508	0.935675	0.232301	4.02786	5.62866e-05	0.0018461
Tunar	228.515	0.933962	0.166719	5.60202	2.11866e-08	2.38215e-06
Tekt2	57.8394	0.916699	0.27397	3.34599	0.000819907	0.0143994
Sst	4010.4	0.916671	0.101904	8.99546	2.3524e-19	1.5429e-16
Amhr2	80.7686	0.911751	0.260713	3.49714	0.000470273	0.00957253
Tmem255a	720.273	0.911665	0.128494	7.09502	1.29333e-12	3.93842e-10
Cdhr3	70.8921	0.909214	0.255576	3.55751	0.00037439	0.00818644
Prr22	54.0497	0.907378	0.280164	3.23874	0.00120058	0.0190629
Lingo4	81.4313	0.901864	0.253456	3.55827	0.00037331	0.0081826
P2rx6	74.5229	0.899543	0.253475	3.54884	0.000386928	0.00839475
Nod2	46.6516	0.895933	0.305533	2.93236	0.003364	0.0403703
Npff	63.2095	0.880083	0.294009	2.99338	0.00275902	0.0350351
Acta2	148.758	0.879787	0.199363	4.41299	1.01951e-05	0.000473724
Noxred1	86.4018	0.864487	0.26233	3.29542	0.00098273	0.0165598
Cbln4	308.001	0.856074	0.179385	4.77226	1.8217e-06	0.000112556
Palm3	90.5453	0.853737	0.23692	3.60348	0.000313985	0.00728489
RLTR44-int:ERVK:LTR	1470.81	0.842676	0.112921	7.46254	8.48729e-14	3.3659e-11
Col7a1	73.625	0.840198	0.26035	3.22719	0.00125012	0.0196405
Tap1	149.902	0.840074	0.193154	4.34924	1.36611e-05	0.000600418
Copg2os2	2196.27	0.83278	0.121164	6.87315	6.27985e-12	1.81509e-09
Hspb1	155.223	0.82407	0.217194	3.79416	0.000148141	0.00404909
Rab37	88.3881	0.81452	0.228233	3.56882	0.000358598	0.00798326
Pglyrp1	63.4103	0.806409	0.278179	2.89889	0.00374486	0.0436833
Slc12a8	74.5934	0.806187	0.241921	3.33244	0.000860869	0.014904
Il12a	58.7846	0.802642	0.278855	2.87835	0.00399759	0.045417
Ebf4	407.936	0.788736	0.117322	6.72282	1.78238e-11	4.46985e-09
Col4a2	3085.71	0.784073	0.0794297	9.87128	5.54515e-23	6.75438e-20
Rerg	159.878	0.776449	0.19811	3.91929	8.8812e-05	0.00265238
Npy	3536.41	0.774012	0.0836013	9.25836	2.07591e-20	1.47502e-17
Fbxo2	1153.94	0.770143	0.122024	6.3114	2.76528e-10	5.75076e-08
Atp7b	146.88	0.767947	0.173883	4.41647	1.00326e-05	0.000472613
Rspo1	274.704	0.766129	0.151971	5.04128	4.62438e-07	3.38453e-05
Cd74	107.088	0.764634	0.211518	3.61498	0.000300372	0.00705542
Cd59a	126.108	0.762362	0.228233	3.34028	0.000836931	0.0146204
Dmrta2	73.0189	0.762095	0.2439	3.12462	0.00178036	0.025513
Itga5	99.2707	0.761765	0.243672	3.12619	0.00177086	0.025459
Thbd	337.176	0.760809	0.144755	5.25585	1.47344e-07	1.28196e-05
Ptma-ps2	145.636	0.757712	0.189367	4.00128	6.30006e-05	0.00200065
Rcn3	87.6216	0.757212	0.248809	3.04334	0.00233967	0.0312683
Gm31333	71.4953	0.757105	0.247185	3.0629	0.00219201	0.0299043
Rab11fip1	197.224	0.751621	0.167581	4.48513	7.28689e-06	0.00036548
Tac1	217.051	0.748124	0.200182	3.73723	0.00018606	0.00482935
Syde2	110.469	0.74572	0.207159	3.59975	0.000318523	0.00736013
Myh14	1156.09	0.740763	0.117045	6.3289	2.46921e-10	5.19845e-08
Bche	195.779	0.740414	0.242312	3.05562	0.00224593	0.030445
Serpina3n	718.762	0.739796	0.122901	6.01946	1.74997e-09	2.98422e-07
Anxa4	103.808	0.733257	0.22055	3.32467	0.000885222	0.0151546
MMVL30-int:ERV1:LTR	1323.83	0.729644	0.119967	6.08205	1.18655e-09	2.10772e-07
Cox6a2	217.555	0.728988	0.169262	4.30687	1.65578e-05	0.000693421
Gm14204	393.572	0.728621	0.123959	5.87792	4.15446e-09	6.10741e-07
Peg10	1104.86	0.727786	0.119867	6.07159	1.26647e-09	2.20379e-07
Rassf4	466.169	0.726254	0.12965	5.60164	2.1233e-08	2.38215e-06
Hmox1	234.816	0.717274	0.148391	4.83366	1.34045e-06	8.62591e-05
9030025P20Rik	84.257	0.710105	0.228461	3.10821	0.00188226	0.0265713
Lyz2	175.932	0.709501	0.196814	3.60493	0.000312232	0.00727389
Crhbp	442.118	0.704978	0.119028	5.92278	3.16536e-09	4.99804e-07
Crybg1	82.557	0.704281	0.241453	2.91685	0.00353591	0.0419259
Lats1	3291.85	0.699849	0.0891077	7.85396	4.03091e-15	1.85781e-12
Dok3	174.677	0.699647	0.172841	4.04792	5.16751e-05	0.00174153
Baiap2l2	109.07	0.699537	0.214622	3.25939	0.00111652	0.0180817
Layn	181.977	0.696781	0.161171	4.32324	1.53751e-05	0.000657319
Gm31508	110.173	0.695429	0.227848	3.05216	0.00227198	0.0307005
Tinagl1	106.702	0.693648	0.221237	3.13531	0.00171672	0.0248939
Slc17a6	306.614	0.688023	0.183434	3.7508	0.00017627	0.00464628
0610009L18Rik	71.0962	0.687677	0.241156	2.85159	0.00435012	0.0484537
Nkx6-2	207.64	0.680785	0.208287	3.26849	0.00108123	0.0177121
Dlx5	161.124	0.67106	0.173346	3.87121	0.000108296	0.00311429
Trip10	207.991	0.668911	0.150828	4.43493	9.21013e-06	0.000442423
Htra3	213.226	0.668907	0.178831	3.74044	0.000183701	0.00477538
Col11a1	416.058	0.666376	0.152739	4.36285	1.28379e-05	0.000570118
Cchcr1	227.762	0.664827	0.144009	4.61658	3.90109e-06	0.000218395
Snx8	300.694	0.663434	0.147472	4.49872	6.83624e-06	0.00034696
Fbn2	249.201	0.660817	0.150157	4.40083	1.07838e-05	0.000499719
Blvrb	210.891	0.655728	0.164192	3.99367	6.5059e-05	0.00206218
Hapln2	491.288	0.653217	0.16075	4.06357	4.8328e-05	0.00165489
Hspa1b	484.376	0.651456	0.131888	4.93947	7.83347e-07	5.43025e-05
Klf2	350.75	0.650818	0.161866	4.02073	5.80177e-05	0.00187737
Syt2	3207.09	0.648751	0.10581	6.13129	8.71689e-10	1.59838e-07
Myh11	182.785	0.646293	0.178901	3.61257	0.000303172	0.00710164
Sox1	608.2	0.644774	0.120407	5.35495	8.55791e-08	8.10766e-06
Dlx6os1	1085.6	0.64251	0.0949825	6.7645	1.33766e-11	3.56423e-09
H2-D1	747.49	0.640882	0.121705	5.26588	1.3952e-07	1.23277e-05
Foxc2	112.965	0.635393	0.199658	3.18241	0.00146054	0.0220412
Plekha4	123.922	0.634815	0.212744	2.98394	0.00284565	0.0357994
Ier3	336.993	0.633707	0.157093	4.03396	5.48457e-05	0.00182317
Gm973	254.12	0.631723	0.1665	3.79413	0.000148164	0.00404909
Card10	221.646	0.631317	0.158389	3.98586	6.72351e-05	0.00212326
Gm39526	181.186	0.63033	0.194126	3.24701	0.00116625	0.0186567
Mfap2	186.298	0.629229	0.173776	3.62091	0.000293566	0.0069724
Plin3	316.722	0.626689	0.142878	4.38619	1.15354e-05	0.000527381
Tuba8	494.267	0.623169	0.114664	5.43476	5.4869e-08	5.44e-06
Ier2	181.634	0.622782	0.194196	3.20698	0.00134136	0.0207569
Emilin2	248.879	0.621457	0.168384	3.69071	0.00022363	0.00559174
Masp1	392.447	0.619641	0.121152	5.11458	3.14436e-07	2.50387e-05
Ogn	252.317	0.617045	0.179915	3.42964	0.000604389	0.0114646
Pcp4l1	1814.09	0.616355	0.112013	5.50255	3.74344e-08	3.94055e-06
Itga10	206.244	0.615979	0.184478	3.33904	0.000840684	0.0146587
Card6	155.492	0.615104	0.199785	3.07882	0.00207822	0.028673
Tmc4	264.133	0.613182	0.146319	4.19071	2.78079e-05	0.00106325
Slco4a1	213.732	0.613054	0.162439	3.77405	0.000160618	0.00429988
C1ra	147.443	0.612967	0.192416	3.18563	0.00144441	0.0218559
H2-K1	393.074	0.612063	0.134217	4.56025	5.10931e-06	0.000268917
Stxbp2	1511.36	0.61108	0.10104	6.04789	1.46751e-09	2.52783e-07
Fzd9	150.44	0.611033	0.183565	3.3287	0.000872521	0.0149689
Cdsn	111.248	0.609991	0.205251	2.97193	0.00295933	0.0366563
Slc9a2	164.988	0.60994	0.194624	3.13393	0.0017248	0.0249898
Anxa2	219.632	0.608261	0.177854	3.42001	0.0006262	0.0117476
Asl	345.687	0.608156	0.131492	4.62505	3.74505e-06	0.000212174
Tmem200b	128.066	0.606659	0.199705	3.03777	0.00238335	0.0317278
Btg3	195.075	0.604578	0.176255	3.43014	0.000603277	0.0114562
Sh3bp2	140.755	0.604149	0.188841	3.19925	0.00137787	0.0210923
Ankrd24	1552.44	0.602027	0.0934297	6.44363	1.16645e-10	2.5502e-08
Tent5a	196.53	0.59757	0.161083	3.70972	0.000207491	0.00528295
Mrps6	198.014	0.5958	0.156517	3.80662	0.000140877	0.00388734
Slc39a2	274.499	0.594631	0.13883	4.28317	1.84249e-05	0.000760863
Etnppl	732.168	0.591247	0.145377	4.06698	4.76261e-05	0.00163743
9330159M07Rik	196.179	0.591088	0.175846	3.3614	0.000775473	0.0137608
D2hgdh	766.824	0.590066	0.0953538	6.18818	6.0863e-10	1.15322e-07
Cdkn1c	260.301	0.589733	0.177031	3.33124	0.00086461	0.0149233
Prg4	306.458	0.589074	0.140089	4.205	2.61087e-05	0.00100504
Pnoc	187.433	0.585909	0.179872	3.25737	0.0011245	0.0181763
Mxra7	552.404	0.582013	0.124238	4.68465	2.80438e-06	0.000164341
Rangrf	151.01	0.580766	0.180446	3.2185	0.00128865	0.0201793
Afmid	133.627	0.579389	0.190854	3.03577	0.00239923	0.0318894
Col5a1	832.06	0.578953	0.120072	4.82173	1.4232e-06	9.0898e-05
Svep1	181.982	0.576303	0.200373	2.87615	0.00402556	0.0455829
Igf2	2944.23	0.57369	0.109088	5.25898	1.44855e-07	1.26678e-05
Cd9	289.306	0.568829	0.170169	3.34273	0.000829594	0.0145247
Fgf11	782.498	0.56664	0.101973	5.55674	2.74859e-08	3.02398e-06
Ppp1r18	293.735	0.564539	0.134119	4.20923	2.56239e-05	0.000988606
Col1a1	396.699	0.562653	0.185823	3.0279	0.00246262	0.0325796
Txnip	803.929	0.560739	0.0980205	5.72063	1.06132e-08	1.403e-06
Nectin2	182.974	0.560727	0.171251	3.2743	0.00105926	0.0174751
Mgp	232.032	0.559434	0.164736	3.39595	0.000683916	0.0126534
Lsr	182.37	0.558545	0.183293	3.04728	0.00230922	0.0310072
Gjb6	1406.64	0.558374	0.0818857	6.81894	9.17121e-12	2.52253e-09
Fzd1	591.888	0.558295	0.140598	3.97085	7.16177e-05	0.00222458
Hspa1a	520.839	0.552682	0.134937	4.09585	4.20614e-05	0.00146682
Doc2b	485.594	0.54885	0.131791	4.16455	3.11964e-05	0.00115651
Tap2	311.382	0.54857	0.149646	3.66578	0.000246581	0.00605859
Ctnna1	1343.41	0.546342	0.0925046	5.9061	3.50298e-09	5.43057e-07
Ybey	269.808	0.54014	0.142961	3.77823	0.000157946	0.00424165
Ssc5d	170.471	0.539927	0.183713	2.93897	0.00329309	0.039659
Ift27	385.325	0.539359	0.136487	3.95172	7.75917e-05	0.00236281
Rspo3	316.43	0.538727	0.1387	3.88413	0.000102697	0.00300392
Slc14a1	254.015	0.536249	0.159208	3.36822	0.000756545	0.0135236
P3h3	629.43	0.535122	0.112358	4.76265	1.91067e-06	0.000117395
Nmral1	166.405	0.534172	0.184417	2.89655	0.00377288	0.043807
Rhpn2	178.014	0.532981	0.174281	3.05817	0.0022269	0.0302803
Adamts2	389.107	0.532336	0.127724	4.16788	3.07448e-05	0.00114725
Smtn	294.234	0.530893	0.157218	3.37681	0.000733327	0.0132613
Gpr62	215.079	0.528563	0.162753	3.24764	0.00116367	0.0186567
Gm12992	333.023	0.527377	0.13472	3.9146	9.05534e-05	0.00269026
Entpd3	402.18	0.524898	0.125882	4.16976	3.0492e-05	0.00114281
Ccdc190	332.784	0.524486	0.148463	3.53278	0.000411216	0.00878755
Fchsd1	262.463	0.523117	0.166362	3.14444	0.00166404	0.0243998
Zfp963	246.391	0.522278	0.159542	3.27361	0.00106183	0.0174782
Tbc1d4	649.565	0.519659	0.105356	4.93242	8.12155e-07	5.56892e-05
RMER17A-int:ERVK:LTR	526.171	0.519022	0.128395	4.04238	5.29123e-05	0.00176924
Tmem132c	313.633	0.51531	0.139024	3.70663	0.000210036	0.00533793
Fmod	1045.25	0.514253	0.135792	3.78707	0.000152433	0.00413265
Mtg2	333.735	0.514141	0.126967	4.04941	5.13478e-05	0.00173393
Adamts8	193.862	0.513473	0.165883	3.0954	0.00196551	0.0274961
Gm36117	846.283	0.511186	0.089712	5.69809	1.21161e-08	1.53048e-06
Adamtsl4	375.181	0.508443	0.13977	3.63772	0.000275062	0.00656952
Cyp4v3	201.88	0.50839	0.159058	3.19626	0.00139221	0.0212356
Pde5a	838.149	0.50772	0.106612	4.76232	1.91379e-06	0.000117395
Myof	237.678	0.507211	0.154091	3.29163	0.000996103	0.0167026
Cyp1b1	158.689	0.507059	0.175172	2.89464	0.00379598	0.0439498
Col4a1	2104.09	0.505685	0.0905742	5.5831	2.3627e-08	2.61631e-06
Atp10d	263.764	0.503283	0.148364	3.39221	0.000693309	0.0127568
Tspan9	1168.58	0.503111	0.0883226	5.69629	1.22442e-08	1.5353e-06
Vwf	977.524	0.501856	0.143644	3.49375	0.00047628	0.00961183
Shisa6	913.528	0.500402	0.109357	4.57586	4.74271e-06	0.000255941
Mtmr11	262.748	0.497677	0.161413	3.08324	0.00204759	0.0283422
Synrg	5185.29	0.49716	0.0733455	6.77834	1.21568e-11	3.29062e-09
Mdga1	670.479	0.495946	0.113338	4.3758	1.20988e-05	0.000545821
Acrbp	355.299	0.494415	0.125925	3.92626	8.62773e-05	0.0025812
Rgs3	733.891	0.492802	0.104817	4.70155	2.58194e-06	0.000152353
Olfml1	196.759	0.491116	0.165074	2.97513	0.00292864	0.0365609
Cbs	815.834	0.490226	0.11045	4.43846	9.06065e-06	0.000436826
Chn2	919.452	0.487518	0.112783	4.32263	1.54183e-05	0.000657319
Rnd2	1717.32	0.487307	0.0869462	5.60469	2.0863e-08	2.37184e-06
9430037G07Rik	220.071	0.487152	0.169115	2.8806	0.00396918	0.0451693
Zbtb7b	867.464	0.486461	0.101087	4.81229	1.4921e-06	9.424e-05
Camk2n2	3099.82	0.48573	0.0778187	6.24182	4.32512e-10	8.49221e-08
Dlx1as	439.191	0.485552	0.124387	3.90357	9.47847e-05	0.00279165
Colec12	325.688	0.485316	0.144112	3.36764	0.000758141	0.0135236
Nid1	312.169	0.483028	0.134028	3.60393	0.000313442	0.00728219
Ndrg1	2346.69	0.482808	0.116974	4.12747	3.6678e-05	0.0012951
Hnrnpm	1621.45	0.482753	0.087765	5.50052	3.78672e-08	3.96165e-06
Ctsh	201.222	0.482742	0.158571	3.04434	0.00233194	0.0312139
Rnf207	616.876	0.481603	0.118372	4.06855	4.73061e-05	0.00162972
Eps8l2	193.152	0.478921	0.160903	2.97646	0.00291596	0.0364827
Arl4c	1227.41	0.478611	0.0896799	5.33688	9.45582e-08	8.90885e-06
Mrps35	411.187	0.474697	0.13716	3.46091	0.000538353	0.0105818
Foxc1	336.692	0.473697	0.163418	2.89868	0.0037474	0.0436833
Tra2a	1746.72	0.473187	0.0939035	5.03908	4.67777e-07	3.40897e-05
Dbx2	354.141	0.473132	0.137488	3.44126	0.000579003	0.0110981
Klf15	862.419	0.473002	0.113928	4.15174	3.29953e-05	0.00119717
Ermard	667.426	0.4716	0.102638	4.59479	4.33178e-06	0.00023829
Pvalb	1116.15	0.470769	0.107769	4.36831	1.25214e-05	0.000560733
Col1a2	462.832	0.469427	0.152059	3.08714	0.00202094	0.0280873
Akain1	195.797	0.468705	0.157668	2.97273	0.00295162	0.0366332
Plce1	408.134	0.465288	0.154388	3.01376	0.0025803	0.0336149
Slc32a1	3491.25	0.46431	0.0849155	5.46791	4.55383e-08	4.65009e-06
Traf4	247.516	0.459377	0.150328	3.05584	0.00224433	0.030445
Hs3st1	603.859	0.458052	0.127534	3.59161	0.000328644	0.00751256
B630019K06Rik	1254.87	0.458027	0.0871634	5.2548	1.48184e-07	1.28273e-05
Xrcc3	238.164	0.457443	0.15221	3.00534	0.00265286	0.0341519
Syde1	434.113	0.455979	0.12785	3.56653	0.000361744	0.00802307
Gsto1	490.854	0.455938	0.132558	3.43953	0.00058273	0.011153
Rasa4	380.027	0.45555	0.137265	3.31875	0.000904207	0.0153887
Eml3	315.265	0.454908	0.13845	3.28573	0.00101719	0.0169562
Xdh	563.71	0.453684	0.137735	3.2939	0.000988079	0.0166035
Brip1os	382.925	0.452348	0.125005	3.61863	0.000296162	0.00698566
Aldh1a1	539.495	0.450875	0.151714	2.97187	0.00295994	0.0366563
Fzd7	341.147	0.449313	0.139209	3.2276	0.00124833	0.0196405
Scg2	3349.79	0.44766	0.0735774	6.0842	1.17072e-09	2.10151e-07
Chka	1824.67	0.446772	0.0884609	5.0505	4.40657e-07	3.26719e-05
Cyp2j9	746.299	0.443952	0.114557	3.87539	0.000106455	0.00307692
Fyco1	2432.91	0.443232	0.0777517	5.70061	1.19381e-08	1.51926e-06
Prodh	653.837	0.442487	0.125483	3.52629	0.000421432	0.00892052
Asap3	247.105	0.442395	0.146891	3.01171	0.00259776	0.0337908
Nol3	704.002	0.440603	0.0967593	4.5536	5.27356e-06	0.000276707
Cyb5r1	530.989	0.439921	0.102899	4.27526	1.90911e-05	0.000782597
Ank1	3903.79	0.437357	0.0778005	5.62152	1.89286e-08	2.17925e-06
Nudt12	253.078	0.437188	0.146327	2.98775	0.00281038	0.035474
Frmd4b	717.211	0.436397	0.123616	3.53026	0.000415145	0.00884524
Lrrc32	285.315	0.435402	0.143437	3.03549	0.00240145	0.031894
Gm34939	225.94	0.434135	0.150536	2.88393	0.00392744	0.0449779
Cavin2	248.228	0.434077	0.139989	3.1008	0.00192998	0.0271889
Cav1	376.142	0.433872	0.123077	3.5252	0.000423167	0.00892052
Cast	541.462	0.433813	0.141571	3.06427	0.00218201	0.0298395
C030006K11Rik	560.612	0.433728	0.128331	3.37977	0.00072546	0.0131431
Erbb3	463.153	0.433503	0.144317	3.00383	0.00266608	0.034287
Maf	1214.99	0.43298	0.0821985	5.26749	1.38301e-07	1.22836e-05
Dhx37	925.475	0.432283	0.108756	3.97479	7.04422e-05	0.00220009
Abca7	1869.12	0.432265	0.0903302	4.78538	1.7066e-06	0.000106603
Map3k1	724.255	0.432117	0.112605	3.83744	0.000124321	0.00351002
Gm13889	357.082	0.430209	0.14661	2.93438	0.0033421	0.0401924
Trmt2b	413.925	0.428589	0.126209	3.39586	0.000684128	0.0126534
Hnrnph3	625.525	0.427818	0.103622	4.12866	3.64891e-05	0.0012951
Plekhg3	555.168	0.42681	0.129835	3.28732	0.00101145	0.0168934
Sv2c	1011.93	0.425864	0.133265	3.19561	0.00139535	0.0212645
Apod	2125.05	0.425844	0.101941	4.17738	2.94888e-05	0.00111009
Whrn	1190.66	0.423616	0.0938937	4.51165	6.43243e-06	0.00032842
Trpm3	2929.17	0.42312	0.0751286	5.63194	1.78194e-08	2.06718e-06
Tsc22d3	1371.95	0.421847	0.112472	3.75069	0.000176351	0.00464628
2610005L07Rik	2232.31	0.421012	0.0737689	5.70717	1.14868e-08	1.47281e-06
P3h1	377.974	0.420769	0.127777	3.29298	0.000991314	0.0166387
Sik1	725.59	0.420476	0.121918	3.44884	0.000563003	0.010898
Mettl7a1	526.926	0.419678	0.117089	3.58426	0.00033803	0.00767567
Oplah	893.419	0.415542	0.0990103	4.19696	2.70522e-05	0.00103668
Plekhh1	1391.1	0.415144	0.13601	3.0523	0.00227092	0.0307005
Pcdh8	1267.46	0.414227	0.139287	2.97391	0.00294027	0.0366051
Nde1	382.842	0.413381	0.126185	3.276	0.0010529	0.0174153
Sparc	4900.73	0.412923	0.0934629	4.41804	9.96015e-06	0.0004705
Gpt	309.016	0.411272	0.142447	2.8872	0.00388688	0.0447253
Adgra3	1000.08	0.410597	0.122517	3.35134	0.000804219	0.0141677
Arx	771.897	0.410564	0.115829	3.54457	0.000393258	0.00851045
Phkg1	334.584	0.409472	0.139582	2.93356	0.00335098	0.0402424
Ttyh2	1664.13	0.409407	0.134274	3.04904	0.00229577	0.0308752
Bgn	499.883	0.409272	0.113252	3.61381	0.000301725	0.00707747
Slc7a10	937.784	0.408654	0.0942497	4.33587	1.45185e-05	0.000633207
H2-Ke6	355.69	0.408608	0.130546	3.12999	0.00174813	0.0251994
Cp	515.495	0.408411	0.113674	3.59283	0.000327105	0.00748951
Olig1	2544.53	0.40704	0.10355	3.93087	8.46376e-05	0.00254107
Col26a1	264.528	0.406995	0.14031	2.90068	0.00372354	0.0435511
Plekhb1	4617.47	0.403625	0.114478	3.52578	0.000422241	0.00892052
Ring1	651.838	0.402634	0.122971	3.27421	0.00105959	0.0174751
Acss1	631.177	0.402282	0.114236	3.52151	0.000429092	0.00900364
Fam210b	688.2	0.398699	0.0986055	4.04337	5.26875e-05	0.00176519
F3	876.389	0.398498	0.104474	3.81431	0.000136562	0.003799
Fndc1	352.301	0.397752	0.12653	3.14353	0.00166926	0.0244552
BC034090	367.121	0.397529	0.131349	3.02652	0.00247388	0.0326778
Sec11c	429.988	0.397201	0.115688	3.43337	0.000596118	0.0113329
Dlx1	594.586	0.397115	0.118204	3.35957	0.000780646	0.0138382
Ctsd	6968.21	0.396635	0.0749344	5.2931	1.20261e-07	1.09085e-05
Pard3	943.251	0.396284	0.103882	3.81475	0.000136322	0.00379852
Isoc1	372.395	0.396275	0.125017	3.16978	0.00152556	0.0227805
Cpne1	1561.7	0.396063	0.0780268	5.07598	3.85505e-07	2.94929e-05
Snx33	473.3	0.396061	0.135009	2.9336	0.00335055	0.0402424
Arxes1	366.578	0.39498	0.120998	3.26435	0.00109717	0.0178746
Mrc2	494.357	0.394824	0.121537	3.2486	0.00115973	0.0186223
Abcd4	374.596	0.394754	0.130821	3.01751	0.00254862	0.033355
Bach1	676.767	0.393693	0.103979	3.78628	0.00015292	0.00413333
RLTR6_Mm:ERV1:LTR	1411.76	0.392687	0.101205	3.88013	0.000104401	0.003048
Chga	1838.47	0.392222	0.107068	3.6633	0.000248983	0.00607427
Wipf1	541.059	0.391518	0.111317	3.51713	0.000436237	0.009139
Gli2	532.355	0.390166	0.109594	3.5601	0.000370711	0.00814656
Creb3l2	546.778	0.390092	0.11316	3.44725	0.000566333	0.0109126
Pnpla7	672.265	0.389871	0.124498	3.13155	0.00173885	0.0251506
Gmip	452.054	0.388379	0.121428	3.19843	0.00138177	0.021133
ERVB4_2-LTR_MM:ERVK:LTR	382.278	0.384752	0.12644	3.04295	0.00234269	0.0312842
Htra1	3100.55	0.384644	0.0881859	4.36174	1.29033e-05	0.000571534
Ckap4	413.142	0.384453	0.129771	2.96254	0.00305109	0.037567
Elovl1	387.926	0.383284	0.133431	2.87253	0.00407201	0.0460477
Lama2	1079.32	0.382692	0.0925377	4.13553	3.54141e-05	0.00126607
Manba	485.666	0.382617	0.110089	3.47552	0.000509865	0.0101314
Orai3	571.339	0.381926	0.102475	3.72704	0.000193745	0.00501356
Gcnt4	1224.62	0.3816	0.126933	3.00631	0.00264441	0.0340855
Pdrg1	571.806	0.380641	0.104143	3.65499	0.000257195	0.00624778
Ndufa6	525.635	0.380454	0.109882	3.46239	0.000535395	0.0105428
Itpr3	421.248	0.379885	0.12419	3.05891	0.00222142	0.030233
Clic4	2513.24	0.379367	0.100601	3.77102	0.000162582	0.00433882
Nefm	6419.35	0.379312	0.0963909	3.93514	8.31474e-05	0.00250515
Myl12a	518.206	0.379156	0.121183	3.12879	0.0017553	0.0252814
Olfml3	423.737	0.378612	0.124395	3.04364	0.00233737	0.0312621
Timp4	547.754	0.377958	0.120159	3.14549	0.00165808	0.0243332
Bag3	408.661	0.377392	0.126978	2.9721	0.00295775	0.0366563
Amotl2	712.898	0.376004	0.116049	3.24005	0.0011951	0.0189947
Mettl27	404	0.37467	0.124671	3.00526	0.00265357	0.0341519
Selenop	5687.27	0.373988	0.0899922	4.15578	3.24177e-05	0.00118886
Pou3f2	2477.29	0.372871	0.105836	3.52312	0.000426499	0.00897913
Tmem215	573.722	0.371527	0.125318	2.96469	0.00302993	0.0373874
Nog	324.479	0.3703	0.129898	2.85069	0.00436238	0.0485269
RLTR6B_Mm:ERV1:LTR	652.457	0.369636	0.120443	3.06897	0.00214798	0.0294687
Cdc42ep1	850.726	0.369232	0.122347	3.01792	0.00254517	0.033355
Ucp2	621.983	0.369197	0.104629	3.52864	0.000417705	0.0088817
Bag1	1213.87	0.368803	0.106832	3.45217	0.000556104	0.0108351
Nefh	3173.91	0.368789	0.0863119	4.27274	1.93081e-05	0.000789596
Armh4	973.497	0.368506	0.0916016	4.02292	5.74807e-05	0.00186381
Vim	1015.13	0.368408	0.0934677	3.94155	8.09555e-05	0.0024521
Olig2	889.457	0.366209	0.114342	3.20275	0.00136124	0.0209871
Anxa5	877.05	0.365597	0.0981978	3.72307	0.000196816	0.00506229
Frmd5	1769.49	0.365535	0.081101	4.50716	6.57001e-06	0.000334443
Cdh19	441.031	0.364695	0.128492	2.83828	0.0045358	0.049957
Utp14b	1165.46	0.364276	0.0878552	4.14632	3.37857e-05	0.00122324
Gabrd	2191.49	0.36363	0.0922474	3.94191	8.08369e-05	0.0024521
Rassf8	450.001	0.36363	0.121997	2.98065	0.00287633	0.0360663
Klhl21	608.035	0.363037	0.110636	3.28136	0.00103309	0.0171709
Vwa5a	658.258	0.362689	0.120567	3.00818	0.00262814	0.0339527
Tmcc3	1240.81	0.361394	0.123263	2.93189	0.00336908	0.0404029
Kiss1r	338.201	0.360449	0.121127	2.9758	0.00292227	0.0365287
Kcnk12	1006.34	0.360323	0.11481	3.13843	0.00169856	0.0247568
Gsn	1213.92	0.359747	0.106223	3.3867	0.000707391	0.012888
Phtf1	1711.49	0.359502	0.0893551	4.0233	5.73886e-05	0.00186381
Anxa11	1851.82	0.358729	0.0801143	4.47772	7.5445e-06	0.000376188
Kat2b	642.774	0.3583	0.116165	3.08441	0.00203957	0.0282541
Lgals8	805.478	0.357464	0.0935495	3.82112	0.000132848	0.00371995
Gsta4	800.156	0.357311	0.105979	3.37151	0.000747575	0.0134335
Gaa	13044.7	0.354822	0.104863	3.38367	0.000715227	0.0130168
Lurap1l	416.24	0.352938	0.118431	2.98011	0.00288143	0.0360771
Rps6ka1	631.238	0.352498	0.0990285	3.55956	0.000371471	0.00815276
Sptan1	51064.8	0.352156	0.0737681	4.77383	1.80752e-06	0.000112086
Ntng1	597.139	0.351788	0.118271	2.97443	0.00293534	0.0365909
Timm50	408.467	0.349228	0.118382	2.94999	0.0031778	0.038791
Rhog	687.402	0.348869	0.122834	2.84017	0.00450899	0.0497682
Snrnp70	9050.09	0.348802	0.0618614	5.63844	1.71598e-08	2.03212e-06
Emx2	469.182	0.348519	0.115883	3.00752	0.00263392	0.033976
Wdr78	503.256	0.347315	0.112389	3.09029	0.00199962	0.0278591
Fam32a	2099.82	0.34694	0.0709165	4.89224	9.96944e-07	6.61513e-05
Tprn	710.965	0.346561	0.102782	3.3718	0.000746784	0.0134335
Slc6a9	1533.43	0.34626	0.0921766	3.75648	0.000172318	0.00456294
Iqcc	425.36	0.345786	0.115342	2.99791	0.00271835	0.0347237
Trim26	663.088	0.3449	0.10531	3.2751	0.00105626	0.0174538
Ntsr2	2240.13	0.34352	0.0916278	3.74908	0.000177486	0.00464925
Stac2	6279.77	0.342319	0.0821817	4.16539	3.10817e-05	0.00115476
Dclre1a	454.413	0.341953	0.114641	2.98282	0.00285609	0.0358586
Mt1	6159.96	0.341741	0.0986716	3.46342	0.000533364	0.010515
Kcnh2	2410.98	0.341638	0.0858873	3.97775	6.9571e-05	0.00218087
Dgkq	2028.68	0.340588	0.0746088	4.56498	4.99543e-06	0.00026621
Zic2	741.481	0.339446	0.109769	3.09237	0.00198566	0.0277099
Ptgds	18397	0.339441	0.106766	3.17929	0.00147638	0.0221821
Kcnj10	8622.94	0.339043	0.0936939	3.61862	0.000296173	0.00698566
Ctnnbl1	755.814	0.338379	0.101551	3.33212	0.000861856	0.0149042
Lamb2	1163.18	0.338121	0.0927085	3.64714	0.000265172	0.00640506
Nif3l1	484.951	0.337678	0.109068	3.09603	0.00196132	0.0274601
Pepd	638.593	0.337637	0.117367	2.87676	0.00401785	0.0455317
Pon2	917.149	0.33609	0.103966	3.23269	0.00122631	0.0193632
Septin4	4090.65	0.335686	0.10636	3.15614	0.00159873	0.0236248
Msi2	5254.37	0.334725	0.0815362	4.10523	4.03911e-05	0.00141726
Aldh2	2242.18	0.334239	0.0718319	4.65307	3.27023e-06	0.000187768
C1qa	809.759	0.334115	0.105847	3.15659	0.00159626	0.0236089
Dtymk	475.301	0.333742	0.109139	3.05797	0.00222845	0.0302803
Limd1	570.248	0.333444	0.100423	3.32039	0.000898931	0.0153142
Ccdc22	848.871	0.332921	0.0982395	3.38887	0.000701808	0.0128429
Cavin1	730.616	0.332701	0.1135	2.93128	0.00337574	0.0404543
Macroh2a1	1797.47	0.332679	0.0770521	4.31759	1.57741e-05	0.000670814
Amotl1	1491.5	0.332212	0.0910362	3.64923	0.000263023	0.00636218
Fam107a	12460.5	0.332203	0.0946619	3.50937	0.000449175	0.00926212
Sdc4	2010.85	0.332042	0.0770982	4.30674	1.65675e-05	0.000693421
Mvb12a	567.388	0.331888	0.115972	2.86178	0.00421266	0.0473446
Mafb	1096.96	0.329452	0.0891675	3.69476	0.000220097	0.00554404
Cited2	870.724	0.329246	0.104181	3.16034	0.00157583	0.0233473
Mfsd1	652.322	0.328824	0.101176	3.25003	0.00115392	0.0185815
Cdh5	691.374	0.328231	0.104267	3.148	0.00164391	0.0241669
Zic1	790.199	0.32817	0.104791	3.13165	0.00173827	0.0251506
Smox	1010.59	0.328019	0.0942693	3.4796	0.000502165	0.0100392
Kcnab3	1611.42	0.327829	0.0972635	3.37053	0.000750241	0.0134672
Sord	547.105	0.327706	0.107778	3.04057	0.00236128	0.0314831
Psmb3	1648.24	0.326417	0.0828949	3.93772	8.22597e-05	0.00248279
Gstm5	2327.3	0.326225	0.0821236	3.97237	7.11624e-05	0.00221787
Ogdhl	4418.09	0.324268	0.0884377	3.66663	0.00024577	0.00605859
Cyp2j6	536.355	0.323342	0.111336	2.90419	0.00368203	0.0433032
Egfr	1032.58	0.32313	0.090669	3.56385	0.000365459	0.00807277
Coq6	472.908	0.32267	0.108438	2.97562	0.00292392	0.0365287
Slc66a1	494.697	0.322235	0.108037	2.98265	0.00285767	0.0358586
Pecam1	656.924	0.320631	0.10843	2.95703	0.00310617	0.0381075
Whamm	778.618	0.320342	0.0961899	3.33031	0.000867502	0.0149429
Ppfia4	2346.02	0.320252	0.0830186	3.8576	0.000114506	0.00324902
Arhgef10	1827.72	0.319909	0.0929614	3.44131	0.000578909	0.0110981
Prox1	1199.03	0.31906	0.102979	3.09831	0.00194627	0.0272942
Rit1	800.018	0.318893	0.0908789	3.50899	0.00044981	0.00926402
Dnajb2	2458.09	0.31806	0.0723869	4.39389	1.1134e-05	0.000511773
Khnyn	570.354	0.316725	0.101722	3.11363	0.001848	0.026218
Cerk	2631.59	0.316604	0.0788926	4.0131	5.99275e-05	0.00192392
Fgfr3	3267.86	0.316351	0.078521	4.02887	5.60451e-05	0.0018461
Mt3	5270.36	0.316146	0.105512	2.99631	0.00273269	0.0348575
Vtn	1345.86	0.312968	0.109801	2.85032	0.00436754	0.0485525
Kcnip1	981.527	0.312595	0.0935899	3.34005	0.000837632	0.0146204
Rxra	1564.58	0.311293	0.0818441	3.80348	0.000142677	0.00392842
1110032A03Rik	760.295	0.310591	0.100599	3.08743	0.00201899	0.0280873
Gad1	12051.9	0.310304	0.0719888	4.31045	1.62925e-05	0.000687714
Phf1	1579.59	0.309783	0.0942639	3.28633	0.00101501	0.0169364
Acot11	1760.21	0.308622	0.0890244	3.46671	0.000526861	0.0103988
Srsf2	2652.7	0.308461	0.0760728	4.05481	5.01748e-05	0.00170444
Cst3	16152.1	0.307238	0.0855684	3.59056	0.000329974	0.00753285
Tsc22d4	1449.95	0.306809	0.0961964	3.18941	0.00142566	0.0216489
Srprb	1018.92	0.30585	0.0955316	3.20155	0.00136688	0.0209995
Adam15	3970.58	0.304065	0.066673	4.56055	5.10202e-06	0.000268917
Panx2	4555.05	0.303883	0.0833454	3.64607	0.000266286	0.0064094
Atp1b1	33993.5	0.303848	0.0654522	4.64229	3.4457e-06	0.00019652
Paqr8	5829.29	0.303831	0.0648685	4.6838	2.8161e-06	0.000164462
Dennd4c	1597.09	0.303384	0.105277	2.88178	0.00395441	0.0450953
Taf10	777.912	0.302698	0.0922224	3.28226	0.00102978	0.0171324
Arxes2	1090.37	0.30263	0.0889809	3.40107	0.000671219	0.0124764
Phka2	3138.29	0.302268	0.0792352	3.81482	0.000136283	0.00379852
Klhdc7a	685.77	0.302033	0.10605	2.84803	0.00439914	0.0488084
Arhgap12	826.436	0.301421	0.0989101	3.04742	0.00230815	0.0310072
Phka1	1198.31	0.301273	0.0856981	3.51551	0.00043891	0.00915491
Gba	1481.39	0.301111	0.0849939	3.54273	0.000396005	0.0085482
Podxl2	3732.29	0.299967	0.102884	2.91558	0.00355033	0.041986
Gja1	4041.66	0.299819	0.0769019	3.89872	9.6702e-05	0.00283831
C2cd2	652.797	0.299366	0.0976678	3.06515	0.00217562	0.0297759
Psmb1	1736.62	0.298107	0.0800626	3.72343	0.000196536	0.00506229
Aldh1l1	1696.12	0.297357	0.0945002	3.14662	0.00165168	0.0242602
Rab3b	1516.81	0.297253	0.0882654	3.36772	0.000757918	0.0135236
Scrt1	10927.2	0.297134	0.0804553	3.69316	0.000221487	0.00555843
Npc2	932.972	0.295376	0.0943477	3.13072	0.00174378	0.0251793
Hnrnpab	1450.53	0.294434	0.0972494	3.02762	0.0024649	0.0325844
Afg3l2	2132.33	0.294077	0.0847957	3.46806	0.000524225	0.0103588
Afap1	1715.67	0.293978	0.0858419	3.42464	0.000615609	0.011613
Derl1	2008.15	0.293508	0.072425	4.05258	5.06562e-05	0.00171646
Mto1	849.628	0.292547	0.09102	3.2141	0.00130856	0.0204348
Pygm	1437.71	0.291702	0.081609	3.57439	0.000351051	0.00784597
Bckdhb	673.128	0.290586	0.100135	2.90195	0.0037085	0.0434647
Csrp1	6465.54	0.2905	0.0862537	3.36797	0.000757227	0.0135236
Iws1	2295.97	0.289173	0.0941135	3.0726	0.00212201	0.0292064
Endod1	3598.11	0.288868	0.0680691	4.24375	2.19814e-05	0.000877868
Map6d1	2601.35	0.288514	0.0972261	2.96746	0.00300273	0.0371055
Nacc2	5996.97	0.287797	0.0676159	4.25635	2.0779e-05	0.000833752
Itgb1	1229.84	0.286873	0.0956576	2.99896	0.00270903	0.0346306
Bhlhe41	2641.8	0.286246	0.0857514	3.3381	0.000843544	0.0146785
Btbd11	1806.04	0.286072	0.0813776	3.51537	0.000439144	0.00915491
C1qb	1301.98	0.285911	0.0987098	2.89649	0.00377368	0.043807
Ndufa1	800.158	0.28588	0.0993162	2.87848	0.00399595	0.045417
Ankrd13a	1176.68	0.28524	0.0871478	3.27307	0.00106387	0.0174949
Dusp15	868.772	0.283865	0.0897162	3.16403	0.001556	0.0231136
Tns3	2562.21	0.283422	0.083645	3.38838	0.000703056	0.0128429
Hint1	1104.28	0.282974	0.0986571	2.86826	0.00412734	0.0465807
Txnrd1	1574.49	0.281939	0.0781172	3.60917	0.000307175	0.0071767
Ache	1814.15	0.281793	0.0881969	3.19504	0.0013981	0.0212873
Elof1	691.402	0.281391	0.0968995	2.90395	0.00368485	0.0433065
Kdm5a	2684.77	0.281241	0.0789661	3.56154	0.000368688	0.00811405
Notch2	2038.89	0.280903	0.0912087	3.07978	0.00207154	0.0286272
Enpp2	9276.87	0.280539	0.0663648	4.22723	2.36587e-05	0.000931759
Slc38a2	5819.04	0.280425	0.0838803	3.34316	0.000828306	0.0145171
Psmd4	1634.74	0.279877	0.0882442	3.17162	0.00151592	0.0226565
U2af1	656.397	0.278597	0.0981846	2.83748	0.00454715	0.0499952
Gad2	6118.15	0.276768	0.0742111	3.72947	0.000191887	0.00497301
Inpp5a	1785.92	0.276677	0.0791626	3.49505	0.000473977	0.00960066
Gpr37l1	4118.23	0.275867	0.0845947	3.26104	0.00111006	0.0180455
Arhgef40	823.018	0.275424	0.0954591	2.88525	0.00391098	0.0448815
Stk38	1459.96	0.27506	0.0902985	3.04612	0.00231816	0.0310539
Tomm40l	1319.79	0.27429	0.0951853	2.88165	0.00395605	0.0450953
Aff1	1333.57	0.271361	0.0780248	3.47789	0.000505386	0.0100799
Kcnc1	13215.9	0.270585	0.0717782	3.76974	0.000163415	0.00435363
Carmil3	1734.46	0.269127	0.0845249	3.184	0.00145256	0.0219597
Pdgfrb	1297.08	0.268662	0.0944525	2.84441	0.00444933	0.0492052
Ppa1	976.624	0.268486	0.0874733	3.06934	0.00214531	0.0294687
Mid1ip1	2170.53	0.267161	0.0732863	3.64544	0.000266934	0.00641131
G6pdx	1242.32	0.266723	0.0834055	3.19791	0.00138428	0.0211345
Gatad2a	1771.89	0.266674	0.0802167	3.32443	0.000886009	0.0151546
Ptma	4634.56	0.266079	0.0755602	3.52142	0.000429248	0.00900364
Ctsb	16683.7	0.265372	0.0603853	4.39464	1.10957e-05	0.00051139
Mthfsd	1656.62	0.264738	0.0820293	3.22736	0.00124939	0.0196405
Rnf103	1615.45	0.264154	0.0861259	3.06707	0.00216167	0.0296088
Fam214b	1896.36	0.264084	0.0814015	3.24422	0.00117772	0.018805
Hepacam	3776.16	0.263641	0.0696628	3.78454	0.000153995	0.00414863
Lats2	1192.34	0.263114	0.085544	3.07577	0.00209959	0.0289444
Ahnak	5363.3	0.263108	0.0806524	3.26225	0.00110533	0.0179859
Flt1	2959.82	0.262844	0.0851369	3.08731	0.00201976	0.0280873
Fkbp4	2250.23	0.258868	0.0763317	3.39136	0.000695467	0.01278
Peg3	19776.4	0.258765	0.0604147	4.28314	1.8427e-05	0.000760863
Pbx2	1546.44	0.258674	0.0764855	3.382	0.000719601	0.0130685
Tanc1	1386.97	0.257643	0.0896563	2.87368	0.00405721	0.0459108
Rassf3	1979.05	0.257253	0.08203	3.13608	0.0017122	0.024853
Hapln4	7254.24	0.255929	0.0846767	3.02243	0.00250755	0.0329529
Lgi2	2848.89	0.255334	0.0851069	3.00015	0.00269846	0.0345471
Txndc5	1590.32	0.255249	0.0830482	3.0735	0.00211562	0.029142
Ahi1	8471.34	0.254984	0.070744	3.60433	0.000312964	0.007281
Cdr2l	1710.37	0.253908	0.0792127	3.20539	0.00134879	0.0208342
Psmb4	1864.99	0.25374	0.0848946	2.98888	0.00280003	0.0353958
Epdr1	3384.92	0.252694	0.0719702	3.51109	0.000446271	0.00922148
Kansl3	2672.19	0.251488	0.0707421	3.55499	0.000377988	0.00824765
Ddx39b	3194.19	0.251225	0.074014	3.39429	0.000688066	0.0126987
Ezr	1805.71	0.250619	0.0771742	3.24744	0.00116447	0.0186567
Ndrg2	17088	0.250521	0.0669726	3.74065	0.000183547	0.00477538
Hexa	1119.3	0.249521	0.084295	2.96009	0.00307548	0.0378127
Kit	1788.83	0.248051	0.0861913	2.87792	0.00400312	0.0454193
Gpld1	1779.46	0.247848	0.0779172	3.18092	0.00146808	0.0221159
Ppp1r3c	1136.81	0.244246	0.0847263	2.88276	0.00394207	0.0450262
Itpr2	1561.39	0.244005	0.0806555	3.02527	0.0024841	0.0327367
Capn2	2117.29	0.241168	0.0727726	3.31399	0.000919737	0.0156218
Castor2	6027.14	0.239653	0.0662062	3.6198	0.000294828	0.00698213
Phospho1	1601.49	0.239644	0.0827054	2.89757	0.00376069	0.0437481
Frmd4a	2749.84	0.238841	0.0711198	3.35829	0.000784255	0.0138876
Ahcyl2	6085.46	0.235731	0.0666337	3.53771	0.000403617	0.00867954
Sparcl1	34643.5	0.235654	0.0663388	3.55229	0.000381895	0.0083067
Polr2a	7006.09	0.235389	0.0737006	3.19386	0.00140384	0.0213366
Il6st	3018.24	0.234593	0.0704707	3.32895	0.00087174	0.0149689
Psip1	4047.58	0.233722	0.0819791	2.851	0.00435825	0.0485125
Mxi1	2466.23	0.233644	0.0735825	3.17527	0.00149699	0.0224325
Slc35f6	1359.39	0.229503	0.0796723	2.88058	0.00396939	0.0451693
Lpin1	2109.21	0.228679	0.0777	2.94311	0.00324937	0.0393269
Gfra4	1957.49	0.222572	0.0727473	3.05952	0.00221695	0.0301962
Arnt	1859.52	0.222336	0.0763362	2.91259	0.00358442	0.0423143
Slc6a1	24248.2	0.221292	0.0663169	3.33689	0.0008472	0.0147121
Cnn3	1569.47	0.219255	0.0768606	2.85263	0.00433584	0.0483572
Cd99l2	2739.07	0.219226	0.0684869	3.201	0.00136952	0.0210211
Mta3	6096.93	0.219196	0.0665265	3.29487	0.000984667	0.016576
Epas1	6949.99	0.218134	0.0621045	3.51237	0.000444135	0.00920687
Hnrnpul2	5426.02	0.216936	0.0644625	3.36531	0.000764586	0.0135959
4933431E20Rik	4048.47	0.215684	0.0744703	2.89624	0.00377662	0.0438114
Prnp	21857.7	0.215464	0.0606116	3.55484	0.000378213	0.00824765
Tmtc1	5939.46	0.215034	0.0714728	3.00862	0.00262441	0.0339303
Sptb	9541.93	0.211379	0.072373	2.92069	0.00349255	0.0415546
Arl6ip5	2666.25	0.208312	0.0719899	2.89362	0.00380826	0.0440286
Abat	10675.2	0.207119	0.0599684	3.4538	0.00055274	0.0108037
Ncaph2	3164.02	0.206851	0.066748	3.09898	0.00194187	0.0272942
Mdn1	5961.39	0.205857	0.0667878	3.08226	0.00205438	0.0284132
Atp1b2	21111.4	0.202541	0.0566019	3.57833	0.000345793	0.00775895
Glul	49267.6	0.185726	0.0616357	3.01329	0.00258436	0.033642
Lamp1	6807.24	0.18563	0.064498	2.87807	0.00400121	0.0454193
Ogdh	11589.3	-0.1727	0.060681	-2.84603	0.00442686	0.0489885
Ank2	63094.6	-0.174609	0.0586949	-2.97485	0.00293133	0.0365676
Dlgap1	33361.3	-0.177334	0.0622922	-2.84681	0.00441593	0.0489629
Wipf2	8252.32	-0.18154	0.0613926	-2.95703	0.00310616	0.0381075
RMER13B:ERVK:LTR	7908.21	-0.181703	0.062174	-2.92249	0.0034725	0.0413812
Lzts3	10518.9	-0.182855	0.0640864	-2.85326	0.00432737	0.0483266
Ppp2r2c	24660.7	-0.185614	0.0640706	-2.89702	0.00376722	0.0437917
Add2	17831.8	-0.186846	0.0624115	-2.99377	0.00275552	0.0350351
Cobl	8762.66	-0.18987	0.0666515	-2.8487	0.00438983	0.0487368
Wdr13	6201.05	-0.191436	0.0635801	-3.01094	0.00260441	0.0337998
L1MdA_II:L1:LINE	26176.8	-0.192363	0.063584	-3.02534	0.00248351	0.0327367
Mef2d	16281.7	-0.193983	0.0648143	-2.99291	0.00276328	0.0350351
Stxbp1	54293.1	-0.194299	0.0667121	-2.9125	0.00358553	0.0423143
L1MdF_II:L1:LINE	20237.9	-0.195211	0.0670929	-2.90957	0.00361925	0.0426532
Ankrd46	4654.7	-0.197792	0.0661214	-2.99135	0.00277743	0.0351884
Pacsin1	21725.5	-0.19817	0.0672979	-2.94466	0.0032331	0.0391856
Unc80	34031.5	-0.199771	0.059222	-3.37326	0.000742849	0.0134106
Actn1	4110.63	-0.200629	0.0679599	-2.95217	0.00315553	0.0385468
Zzef1	6031.89	-0.20069	0.0643572	-3.11838	0.00181847	0.0259501
Hspa12a	10509.8	-0.202011	0.062716	-3.22105	0.00127724	0.0200191
Cnksr2	19355.1	-0.202435	0.0650715	-3.11097	0.00186475	0.0263678
Gsg1l	4079.82	-0.202558	0.0687597	-2.94589	0.00322028	0.0390579
Map1a	118432	-0.202881	0.0692326	-2.93043	0.00338495	0.0405362
Bcl7a	4709.16	-0.204267	0.0707675	-2.88645	0.00389616	0.0448019
Atp8a1	16486.2	-0.204623	0.0657525	-3.11202	0.00185813	0.0263093
Zfp827	5402.85	-0.205713	0.0680639	-3.02235	0.00250823	0.0329529
Olfm1	29330.4	-0.20817	0.0682677	-3.04932	0.00229362	0.0308752
Chrm1	13147.8	-0.209057	0.0736225	-2.83959	0.00451722	0.0497946
Dusp7	6353.71	-0.210045	0.066369	-3.1648	0.00155187	0.0230724
Fbxl20	3097.45	-0.210046	0.0693543	-3.02859	0.00245697	0.03253
Zfp831	2799.18	-0.210068	0.0734763	-2.85898	0.00425001	0.0476691
Kat6b	5577.86	-0.210343	0.0698725	-3.01038	0.0026092	0.0338247
Arhgap26	8193.33	-0.210439	0.0680133	-3.09408	0.00197425	0.0275732
Fbxw7	7845.44	-0.211253	0.0702381	-3.00767	0.00263262	0.033976
Plcb1	13478	-0.211333	0.0672713	-3.14151	0.00168078	0.0245817
Dnajc13	4338.89	-0.211404	0.0685283	-3.08492	0.00203606	0.0282514
Septin3	22032.5	-0.211661	0.0651968	-3.24649	0.00116838	0.0186733
Fam171a1	3217.15	-0.211758	0.0745645	-2.83992	0.00451243	0.0497739
Cpeb4	9627.61	-0.211798	0.074409	-2.84641	0.00442158	0.0489885
Trrap	16305.4	-0.212506	0.0632853	-3.35791	0.00078534	0.0138876
Rtl6	2791.11	-0.21286	0.0710552	-2.9957	0.00273817	0.0348723
Hcn1	6000.39	-0.212901	0.0744928	-2.858	0.00426316	0.0477659
Prickle2	12523.4	-0.212935	0.0664906	-3.20249	0.00136245	0.0209871
Lx3A:L1:LINE	11646.6	-0.213527	0.074012	-2.88504	0.00391368	0.0448823
Rbfox1	16120.7	-0.214287	0.0644717	-3.32373	0.000888206	0.0151769
RLTR25B:ERVK:LTR	2569.27	-0.214314	0.0749931	-2.85778	0.00426616	0.0477681
Pde4a	7331	-0.214362	0.0654784	-3.27378	0.00106119	0.0174782
Dapk1	6735.7	-0.21455	0.0668153	-3.21109	0.00132231	0.0205555
Hivep1	7932.9	-0.215081	0.0617474	-3.48325	0.000495375	0.00993838
Tnr	8073.41	-0.215266	0.0638176	-3.37314	0.000743152	0.0134106
Zfp236	3529.85	-0.215385	0.0653902	-3.29385	0.000988247	0.0166035
1700025G04Rik	4609.05	-0.215888	0.0730835	-2.95398	0.003137	0.0383753
Adcy1	53435.4	-0.216151	0.0659325	-3.27837	0.0010441	0.0173369
Rprd1a	3117.63	-0.216322	0.0735299	-2.94196	0.00326143	0.0394448
Pcnx	10990.2	-0.21659	0.0656956	-3.29687	0.000977695	0.0164912
Fam163b	5868.96	-0.217113	0.075006	-2.89461	0.00379628	0.0439498
Sort1	27846.3	-0.217184	0.0591593	-3.67117	0.000241441	0.0059671
Stard7	2553.49	-0.217298	0.0729134	-2.98022	0.00288037	0.0360771
Tspan5	9656.53	-0.218769	0.0682329	-3.20622	0.00134493	0.0207933
Ngef	12204.3	-0.219492	0.0742364	-2.95667	0.00310984	0.0381251
St3gal5	4933.96	-0.219505	0.0702346	-3.12531	0.0017762	0.0254893
Zfp365	21450.3	-0.219615	0.0691225	-3.17719	0.00148708	0.0223232
Adcy2	10932.2	-0.219863	0.0653251	-3.36568	0.000763557	0.0135918
Fem1b	5942.33	-0.219985	0.0664157	-3.31225	0.000925498	0.015704
Enc1	40370.5	-0.220474	0.0616664	-3.57528	0.000349855	0.0078295
MT2C_Mm:ERVL:LTR	2329.42	-0.220586	0.0753227	-2.92855	0.0034055	0.0407537
Pcmt1	3710.02	-0.220605	0.0688968	-3.20196	0.00136494	0.0209886
Lx5b:L1:LINE	11554.3	-0.220715	0.076243	-2.89489	0.00379292	0.0439498
Agtpbp1	11735.1	-0.220715	0.0696401	-3.16937	0.00152769	0.0227925
Gpd1l	4257.55	-0.220792	0.0642552	-3.43618	0.000589987	0.0112414
Plat_L3:CR1:LINE	1755.65	-0.220847	0.0765248	-2.88595	0.00390235	0.0448428
Slc39a10	10522.5	-0.221035	0.0662379	-3.33698	0.000846939	0.0147121
Srrm2	55651.2	-0.222347	0.0646979	-3.43669	0.000588862	0.0112325
Hdlbp	9661.57	-0.222391	0.0624117	-3.5633	0.000366227	0.00807926
L1MdA_V:L1:LINE	11239.2	-0.223138	0.0754158	-2.95877	0.00308873	0.0379483
Kif3a	6138.37	-0.223157	0.0750427	-2.97373	0.00294204	0.0366051
Gse1	5378.52	-0.223919	0.0705398	-3.17436	0.00150169	0.0224831
Dlc1	4154.18	-0.225016	0.0688925	-3.26619	0.00109004	0.0178221
Rraga	2007.67	-0.225022	0.0762068	-2.95278	0.00314931	0.0384983
Meg3	168344	-0.225455	0.0616589	-3.65649	0.000255694	0.00622019
Cbx6	16472.9	-0.225635	0.0789249	-2.85886	0.00425173	0.0476691
Ankrd34a	4070.48	-0.225758	0.0690613	-3.26895	0.00107948	0.0177003
MLTR11B:ERVK:LTR	7551.54	-0.226021	0.0751047	-3.00942	0.0026175	0.0338667
Csmd1	12793.6	-0.226401	0.0615771	-3.67671	0.000236263	0.0058476
Nol4	5182.9	-0.226459	0.0783352	-2.8909	0.00384141	0.0443517
Yy1	2615.09	-0.226707	0.070844	-3.20009	0.00137385	0.0210497
Ss18l1	2591.58	-0.226749	0.0784632	-2.88988	0.00385389	0.0444056
Fam81a	6795.05	-0.227113	0.0756352	-3.00275	0.00267556	0.0343694
Flot2	4398.27	-0.227297	0.0729962	-3.11382	0.00184683	0.026218
Tmem178b	14522.3	-0.227379	0.0666616	-3.41093	0.000647406	0.012079
Mturn	3861.8	-0.227417	0.0677296	-3.35772	0.000785874	0.0138876
LTRIS_Mus:ERV1:LTR	1958.42	-0.227649	0.078442	-2.90213	0.00370632	0.0434647
Plxna1	9928.7	-0.22803	0.0796836	-2.8617	0.00421379	0.0473446
Pcdhgc5	6375.45	-0.22804	0.0700397	-3.25586	0.00113048	0.0182558
Faah	3849.09	-0.228656	0.0773852	-2.95477	0.00312899	0.0383049
Pcdh1	10621.4	-0.229042	0.0730352	-3.13604	0.00171244	0.024853
Rasgef1a	8737.24	-0.229142	0.0729728	-3.1401	0.00168892	0.0246585
Ryr2	29346	-0.229287	0.0635724	-3.60671	0.000310103	0.00723417
Arhgap10	1729.57	-0.229332	0.0778318	-2.9465	0.00321388	0.0390358
Hsp90aa1	20269	-0.229406	0.0741315	-3.09458	0.0019709	0.027549
Unc79	8871.77	-0.229949	0.062257	-3.69354	0.000221157	0.00555843
Fzd3	10888	-0.229967	0.0802634	-2.86515	0.00416815	0.0469792
Grin2a	36480.8	-0.231403	0.0708897	-3.26428	0.00109744	0.0178746
Wasf1	10164.3	-0.231682	0.0726972	-3.18695	0.00143781	0.0218141
Syn2	23561.3	-0.231861	0.0748236	-3.09878	0.00194322	0.0272942
Kif5a	72202.3	-0.23203	0.0745328	-3.11313	0.00185118	0.0262411
Plxna2	14213.1	-0.232496	0.0599896	-3.8756	0.000106362	0.00307692
Scn2a	21109.4	-0.23278	0.0626877	-3.71332	0.000204557	0.0052356
Ptprj	11061.9	-0.232782	0.0627508	-3.70963	0.000207563	0.00528295
Rapgef2	8951.75	-0.233814	0.0669388	-3.49295	0.000477724	0.00962958
Rap2b	2206.31	-0.234006	0.0755003	-3.0994	0.0019391	0.0272834
Zer1	7129.41	-0.234023	0.0813509	-2.87672	0.00401837	0.0455317
Ift122	1670.52	-0.234187	0.0787604	-2.97341	0.00294507	0.0366051
Map3k12	5260.13	-0.234459	0.0636923	-3.68111	0.000232219	0.00577264
Slc7a14	7195.68	-0.234459	0.0654379	-3.58293	0.000339764	0.0076828
Kcnb1	24467.7	-0.234948	0.0664902	-3.53358	0.000409971	0.00877193
Tet3	5824.71	-0.235032	0.0668793	-3.51428	0.000440954	0.00918142
Ppme1	8513.96	-0.235326	0.0632819	-3.7187	0.000200251	0.00514289
Ube3c	3696.42	-0.235502	0.0801155	-2.93953	0.0032871	0.0396397
Zfr	13802.1	-0.23595	0.0650767	-3.62572	0.000288155	0.00685342
Epha4	10909.7	-0.236165	0.0741101	-3.18668	0.00143915	0.0218149
Nrg3	5915.21	-0.236433	0.0779986	-3.03124	0.00243549	0.0322707
Klhl23	1734.23	-0.236629	0.0762956	-3.10148	0.00192555	0.02716
Mpp2	6012.54	-0.236633	0.0713712	-3.31552	0.00091472	0.0155521
Myt1l	9727.53	-0.237073	0.0631262	-3.75553	0.000172973	0.0045732
Neto1	6421.64	-0.237182	0.0804274	-2.94902	0.00318782	0.0388577
Map9	5468.47	-0.237691	0.0767331	-3.09764	0.0019507	0.0273339
Mical2	19391.3	-0.237801	0.0714356	-3.32889	0.000871925	0.0149689
2900026A02Rik	4494.64	-0.237858	0.0734619	-3.23784	0.00120437	0.0191052
Tecpr2	4980.1	-0.237875	0.0747737	-3.18126	0.00146634	0.0221092
Sorcs1	2674.63	-0.238312	0.0727144	-3.27738	0.00104777	0.0173641
Fgf13	4051.65	-0.238892	0.0746015	-3.20224	0.00136361	0.0209871
Neurod2	3259.51	-0.239155	0.0796641	-3.00204	0.00268177	0.0343851
Nhsl2	6406.66	-0.239435	0.0688684	-3.4767	0.000507634	0.0101012
Ppp1r12b	7721.18	-0.23955	0.0611582	-3.91689	8.96998e-05	0.00267421
Kcnq5	7693.16	-0.240002	0.0741609	-3.23623	0.00121118	0.0191598
Kif2a	3103.88	-0.240028	0.0786202	-3.05301	0.00226559	0.0306627
Magee1	7938.75	-0.240815	0.0810794	-2.97011	0.00297693	0.0368133
Megf9	6211.47	-0.240866	0.0830607	-2.89988	0.00373304	0.0436024
MLT1K:ERVL-MaLR:LTR	2095.42	-0.240937	0.0793351	-3.03695	0.00238985	0.0317895
Akt3	9520.38	-0.241288	0.0797685	-3.02485	0.00248756	0.032757
Kdm2b	1149.69	-0.241302	0.0841798	-2.86651	0.00415025	0.0468083
MER113:hAT-Charlie:DNA	2736.75	-0.241602	0.0845803	-2.85648	0.00428361	0.047932
Dlg2	23111.5	-0.241692	0.0719011	-3.36146	0.000775328	0.0137608
Lix1	1869.7	-0.241903	0.0771189	-3.13676	0.00170827	0.0248347
Pja2	20426.6	-0.243669	0.0590363	-4.12744	3.66818e-05	0.0012951
Phactr1	21652.4	-0.243742	0.0605889	-4.02289	5.74892e-05	0.00186381
Syt16	3172.81	-0.243891	0.0799194	-3.05171	0.00227541	0.0307226
Cacna2d1	11810.3	-0.244067	0.0840227	-2.90477	0.00367522	0.0432529
Adgrl3	12984.4	-0.24417	0.069726	-3.50184	0.000462051	0.00943635
Sh3gl2	12612.1	-0.24461	0.0714709	-3.42251	0.000620448	0.0116654
Nav2	11765.3	-0.245157	0.065955	-3.71704	0.00020157	0.00516899
L1Lx_II:L1:LINE	20407.9	-0.245243	0.0840436	-2.91805	0.00352228	0.0418283
Car10	7000.92	-0.245363	0.0728576	-3.36771	0.000757945	0.0135236
Cacnb1	6414.68	-0.245474	0.0787553	-3.11692	0.0018275	0.0260572
Slc25a16	1620.25	-0.245546	0.0852442	-2.8805	0.00397049	0.0451693
Ica1	1819.71	-0.245672	0.0826176	-2.9736	0.00294326	0.0366051
Xkr4	2897.91	-0.245737	0.0752741	-3.26456	0.00109634	0.0178746
Cers4	1908.9	-0.245881	0.0824186	-2.98332	0.0028514	0.0358326
Pcdhga6	1595.81	-0.246067	0.0780753	-3.15166	0.00162343	0.0239277
Lx4B:L1:LINE	7859.72	-0.246178	0.0683645	-3.60096	0.000317045	0.00733592
Fasn	19642.8	-0.246227	0.0756328	-3.25556	0.00113169	0.018258
Nova2	11883.6	-0.246334	0.0701634	-3.51086	0.000446663	0.00922148
Ralyl	2818.86	-0.24698	0.0868925	-2.84236	0.00447803	0.0494905
Ogfod1	6452.57	-0.247373	0.0653435	-3.78574	0.000153251	0.00413511
Odf2	2299.09	-0.248357	0.071019	-3.49705	0.000470427	0.00957253
Cdkl5	7082.64	-0.248534	0.0700876	-3.54604	0.000391063	0.0084737
Kcnf1	4085.72	-0.24887	0.0852599	-2.91896	0.00351201	0.0417354
Tiam2	2502.82	-0.248875	0.0697816	-3.56649	0.000361798	0.00802307
Rap2a	3820.7	-0.249172	0.0729269	-3.41674	0.000633768	0.0118635
Dtnb	5035.4	-0.249317	0.0629933	-3.95784	7.56321e-05	0.00231554
Pcdhga10	1525.12	-0.24947	0.0765179	-3.26028	0.00111301	0.0180591
Rasgef1c	1506.71	-0.25036	0.0838147	-2.98707	0.00281667	0.0355009
Pacs1	6000.48	-0.251156	0.077595	-3.23676	0.00120895	0.0191423
Jpt1	1894.47	-0.251453	0.0734106	-3.4253	0.000614115	0.0116115
Elk1	2673.73	-0.25185	0.0772431	-3.26049	0.00111219	0.0180591
Wsb2	10067	-0.252118	0.0703791	-3.58229	0.000340597	0.0076828
Kcnq3	15091.6	-0.252476	0.079392	-3.18011	0.00147217	0.0221579
Map6	6966.82	-0.252544	0.0706866	-3.57273	0.000353276	0.00788535
Vti1a	2229.09	-0.252546	0.0750266	-3.36609	0.000762429	0.0135859
Cckbr	3936.85	-0.252665	0.07055	-3.58135	0.000341819	0.00770019
Xpo5	2775.77	-0.253051	0.0723675	-3.49675	0.000470964	0.00957253
Ireb2	2286.47	-0.253618	0.088913	-2.85243	0.00433862	0.0483572
Tnik	9379.91	-0.253696	0.0630071	-4.02646	5.66225e-05	0.00184978
Stau2	5429.88	-0.253913	0.0756927	-3.35453	0.000795005	0.0140199
Khdrbs3	2838.3	-0.253994	0.0783314	-3.24256	0.00118463	0.0188975
Rhof	1879.99	-0.254272	0.0813635	-3.12514	0.00177721	0.0254893
Celf5	19455.5	-0.254305	0.0649933	-3.91279	9.12365e-05	0.00270584
Scg5	4751.09	-0.254463	0.0728769	-3.49168	0.00047999	0.00965243
Fxyd7	2550	-0.25455	0.0849581	-2.99618	0.00273388	0.0348575
B930095G15Rik	5761	-0.254564	0.0732893	-3.47341	0.000513895	0.0101901
Arap2	4981.9	-0.254677	0.0811159	-3.13967	0.00169141	0.0246737
Tmem8b	5437.58	-0.255332	0.070033	-3.64588	0.000266479	0.0064094
Trim46	4073.85	-0.255687	0.0688619	-3.71304	0.000204782	0.0052356
Hdac9	2774.79	-0.256329	0.0886927	-2.89008	0.00385141	0.0444056
B4galt5	3283.28	-0.256402	0.0734252	-3.49202	0.000479385	0.00965166
Stx1a	7388.68	-0.25721	0.0801874	-3.20761	0.00133844	0.0207306
Kcnma1	13656.2	-0.257875	0.0726579	-3.54916	0.000386458	0.00839475
Mapk14	3282.01	-0.258449	0.0710054	-3.63984	0.000272803	0.00653386
Cyfip2	74659.8	-0.258981	0.0607259	-4.26476	2.00117e-05	0.000814463
Srcin1	20367.3	-0.259339	0.0655593	-3.95579	7.62811e-05	0.00232705
Negr1	8361.85	-0.259731	0.0804738	-3.22752	0.00124869	0.0196405
Zfp451	2079.13	-0.260014	0.074394	-3.4951	0.000473892	0.00960066
Ncan	17552.8	-0.260223	0.0671156	-3.87723	0.000105654	0.00306415
Rph3a	22467.8	-0.260331	0.0644636	-4.03842	5.38128e-05	0.00179583
Ankrd33b	7980.88	-0.260762	0.074413	-3.50425	0.000457894	0.00938824
Phlpp2	4027	-0.261715	0.068081	-3.84418	0.000120958	0.00342642
Ppp3ca	38278.9	-0.262334	0.074877	-3.50353	0.000459142	0.00939059
Nav3	10001.3	-0.262401	0.0708126	-3.70557	0.000210914	0.00535227
Fam160a2	5196.79	-0.262775	0.0635331	-4.13604	3.53345e-05	0.00126607
Itgb8	1462.63	-0.262941	0.0828996	-3.1718	0.00151498	0.0226565
Pigk	1879.02	-0.263174	0.0738077	-3.56567	0.000362926	0.00803764
Lrrc7	35055.1	-0.263927	0.0755291	-3.49438	0.000475163	0.00960066
Nsd2	4494.11	-0.264254	0.0722367	-3.65817	0.000254025	0.00618841
Gas7	41404.6	-0.264542	0.0640854	-4.12796	3.65989e-05	0.0012951
Insr	4150.97	-0.265867	0.0637083	-4.1732	3.0035e-05	0.00112817
Gfra1	1059.09	-0.266116	0.088268	-3.01487	0.00257091	0.0335694
Ptprr	1002.78	-0.266148	0.0909466	-2.92642	0.00342887	0.0409471
Nucks1	8531.4	-0.266358	0.082622	-3.22382	0.00126494	0.0198446
Cplx2	67287	-0.266733	0.0724158	-3.68336	0.00023018	0.0057303
Arhgef25	5175.64	-0.266798	0.0909059	-2.93488	0.00333674	0.0401563
5730409E04Rik	3537.35	-0.266956	0.0658334	-4.05503	5.01288e-05	0.00170444
Smarca1	1412.58	-0.266983	0.084702	-3.15203	0.00162138	0.0239182
Brsk1	15136.4	-0.267604	0.0859452	-3.11365	0.00184788	0.026218
Etl4	10301	-0.267622	0.0781713	-3.42353	0.000618124	0.0116345
Ctnna2	4348.1	-0.267912	0.066921	-4.0034	6.24378e-05	0.00198648
Pcgf5	1338.7	-0.267952	0.0892458	-3.00241	0.00267853	0.0343694
Mbtps2	1410.21	-0.268406	0.0834468	-3.2165	0.00129765	0.0202831
Hivep2	28384.2	-0.268526	0.0642802	-4.17743	2.94824e-05	0.00111009
Anks1b	14146.6	-0.269285	0.0612054	-4.39969	1.08403e-05	0.000500975
Gpd2	3765.19	-0.269357	0.0751483	-3.58434	0.000337929	0.00767567
Tle2	1791.85	-0.269547	0.0869318	-3.10068	0.00193079	0.0271889
Sptbn2	42277.2	-0.269756	0.0842834	-3.20058	0.00137149	0.0210325
Stxbp5l	13601.4	-0.269768	0.0901304	-2.99308	0.00276176	0.0350351
Gabrb1	11744	-0.270824	0.089859	-3.01387	0.00257934	0.0336149
Shc3	17650.6	-0.270883	0.0733881	-3.6911	0.000223282	0.00559123
Map1b	104160	-0.270887	0.0675668	-4.00917	6.09317e-05	0.00194218
Fdft1	2458.5	-0.271299	0.0757068	-3.58355	0.000338962	0.0076828
Galnt9	2510.1	-0.271466	0.0861769	-3.1501	0.00163212	0.024035
Atp2b3	7624.5	-0.272152	0.0623313	-4.36622	1.26416e-05	0.000564338
Galnt13	1448.59	-0.272396	0.0954502	-2.8538	0.00432001	0.0483076
Cdk5r1	11949.1	-0.27268	0.0675298	-4.03792	5.39269e-05	0.00179612
Apc	25734.2	-0.272773	0.0717577	-3.80131	0.000143934	0.00395252
Oscp1	1717.73	-0.2728	0.0775905	-3.51589	0.000438279	0.00915491
Flrt1	4176.28	-0.272871	0.0791555	-3.44728	0.00056626	0.0109126
Syt13	7367.27	-0.273193	0.0690137	-3.95853	7.5412e-05	0.00231295
Pcdhga5	1681.36	-0.273287	0.0827785	-3.30142	0.000961971	0.0162582
Gmeb1	816.156	-0.273431	0.0927797	-2.9471	0.00320766	0.0389987
Nrip1	3654.81	-0.273592	0.080201	-3.41132	0.00064648	0.0120749
Unc13a	22587.2	-0.273973	0.0691544	-3.96176	7.43998e-05	0.00229014
Tmem44	3136.43	-0.274067	0.0876739	-3.12598	0.00177211	0.025459
Phyhip	21779.8	-0.274242	0.0800863	-3.42434	0.000616299	0.011613
L1MD1:L1:LINE	4018.9	-0.274251	0.0958166	-2.86225	0.00420643	0.0473446
Charlie22a:hAT-Charlie:DNA	999.478	-0.274406	0.087477	-3.1369	0.00170745	0.0248347
Hpcal4	41030.4	-0.274437	0.0633184	-4.33424	1.46268e-05	0.000636302
Cntnap2	7093.02	-0.27534	0.0684205	-4.02423	5.71612e-05	0.0018638
Fbxl17	5679.26	-0.275479	0.0713666	-3.86006	0.000113359	0.00322252
Irgq	4823.21	-0.275559	0.0769211	-3.58236	0.000340505	0.0076828
Kcnip3	4538.13	-0.275623	0.0812532	-3.39215	0.000693461	0.0127568
Dagla	9956.59	-0.276134	0.0800809	-3.44819	0.000564365	0.0108993
Ids	26846.4	-0.276291	0.0715089	-3.86372	0.000111671	0.00320056
Klhl2	4875.72	-0.276351	0.0744871	-3.71005	0.000207219	0.00528295
Frzb	890.119	-0.276543	0.0896222	-3.08565	0.00203105	0.0282049
Rap1gap2	13007.3	-0.277463	0.0786996	-3.52559	0.000422535	0.00892052
LTR16B2:ERVL:LTR	1027.45	-0.278622	0.0962773	-2.89396	0.0038042	0.0440116
Mpped1	10225	-0.278684	0.0711622	-3.91617	8.99655e-05	0.00267745
Slc35b4	3633.22	-0.279147	0.0738093	-3.78199	0.000155577	0.00418462
Adgrb3	7676.86	-0.279294	0.0611077	-4.57053	4.86504e-06	0.000261714
Vsnl1	19418.2	-0.279662	0.0922376	-3.03198	0.00242959	0.0322175
Msra	1090.56	-0.279725	0.0841895	-3.32256	0.000891954	0.0152257
Tmeff1	1845.6	-0.279949	0.0763821	-3.66511	0.000247235	0.00605859
Tenm1	2375.86	-0.280018	0.080919	-3.46047	0.000539233	0.0105818
Cap2	10922.9	-0.280056	0.0746892	-3.74962	0.000177106	0.00464645
Igfbp4	4168.06	-0.280909	0.0732173	-3.83664	0.000124727	0.00351566
Mfsd13a	1175.97	-0.281077	0.0947748	-2.96574	0.00301955	0.0372863
Pcsk2	22780.8	-0.28172	0.0681043	-4.13659	3.52498e-05	0.00126607
Fcho1	4703.57	-0.281936	0.0773122	-3.64672	0.000265608	0.00640653
Acvr1c	2043.36	-0.282032	0.0903513	-3.1215	0.0017993	0.0257568
Hace1	2417.25	-0.282166	0.0745239	-3.78624	0.000152943	0.00413333
Kcnmb4	1574.16	-0.282208	0.0925515	-3.0492	0.0022945	0.0308752
Hey1	1828.83	-0.282789	0.0912712	-3.09834	0.00194607	0.0272942
Atad2b	1594.95	-0.283341	0.0941374	-3.00987	0.00261361	0.033842
Lzts1	6364.21	-0.283436	0.0809018	-3.50346	0.000459259	0.00939059
Wwox	657.885	-0.283557	0.0990796	-2.86191	0.00421091	0.0473446
Dmd	7955.75	-0.283744	0.0707434	-4.01089	6.04893e-05	0.00193532
RMER20B:ERVK:LTR	3916.55	-0.284269	0.0823151	-3.45343	0.000553514	0.0108037
RLTR20B5_MM:ERVK:LTR	1515.04	-0.284377	0.0979537	-2.90318	0.00369397	0.0433838
A230006K03Rik	4566.59	-0.285292	0.0970321	-2.94019	0.00328013	0.0396148
Nalcn	4964.68	-0.285424	0.0753095	-3.79001	0.000150639	0.0041036
Lgi1	5061.2	-0.285452	0.072147	-3.95653	7.60459e-05	0.00232403
Snn	5237.88	-0.285552	0.0806969	-3.53858	0.000402287	0.00866186
D630045J12Rik	10002.6	-0.285652	0.0628002	-4.54859	5.40067e-06	0.000282508
Syn1	48052.7	-0.285735	0.0720616	-3.96516	7.33482e-05	0.00226186
Mylip	916.499	-0.285836	0.0956839	-2.98729	0.00281463	0.0355009
Etv5	5584.96	-0.28677	0.0794568	-3.60914	0.000307218	0.0071767
Tmem151a	10730.8	-0.286906	0.0673356	-4.26084	2.03656e-05	0.000821028
Fam131b	4811.07	-0.288045	0.0631399	-4.56202	5.06647e-06	0.000268318
Csmd3	3878.23	-0.288133	0.0758074	-3.80086	0.000144195	0.0039533
Asap2	2256.89	-0.288195	0.0715035	-4.03051	5.56562e-05	0.00184292
Chsy3	1397.09	-0.288652	0.0866683	-3.33054	0.00086677	0.0149429
Minar2	739.158	-0.289142	0.0950658	-3.04149	0.0023541	0.031412
Arhgdig	1154.87	-0.28936	0.0957923	-3.0207	0.00252193	0.0331074
Raph1	6861.14	-0.289672	0.0773772	-3.74363	0.000181378	0.00474393
Fras1	4342.36	-0.290219	0.0820788	-3.53586	0.000406449	0.00871845
Tfrc	2800.91	-0.29101	0.100295	-2.90154	0.00371338	0.043492
Slc37a3	1498.15	-0.292463	0.0850446	-3.43893	0.000584019	0.0111651
Dpp10	6768.54	-0.292543	0.0755233	-3.87355	0.000107263	0.00308978
Fam102b	1300.86	-0.292592	0.0867634	-3.37229	0.000745449	0.0134236
Cracdl	8985.91	-0.29274	0.0757776	-3.86314	0.000111938	0.00320282
Med25	3577.17	-0.292755	0.0934945	-3.13125	0.00174061	0.0251548
Kcnk9	7722.7	-0.29291	0.0750102	-3.90493	9.42536e-05	0.00278081
Galnt11	1266.11	-0.293161	0.0834496	-3.51303	0.000443033	0.00920225
Ephb6	5993.93	-0.293516	0.0879259	-3.33822	0.000843173	0.0146785
Rnf145	3834.79	-0.293571	0.0710344	-4.1328	3.58367e-05	0.00127583
Dock3	23030.4	-0.294043	0.0640127	-4.59351	4.35862e-06	0.000238972
Camk2a	179663	-0.294504	0.072447	-4.06509	4.80142e-05	0.00164746
Myadm	3990.03	-0.294644	0.0787248	-3.74271	0.000182046	0.0047541
Dlg4	30103.9	-0.295009	0.0870684	-3.38825	0.000703412	0.0128429
Mast3	18362.4	-0.295485	0.0837056	-3.53006	0.000415472	0.00884524
Adam23	10377.9	-0.295834	0.0658942	-4.48952	7.13829e-06	0.000360146
Ankrd12	9355.72	-0.296088	0.0789484	-3.7504	0.000176555	0.00464628
Marf1	14931.9	-0.29624	0.0777761	-3.80887	0.000139601	0.00385836
Gabrb3	12058.3	-0.296351	0.0827168	-3.58271	0.000340042	0.0076828
Tmem50b	3141.4	-0.297169	0.0873794	-3.4009	0.000671632	0.0124764
Pclo	51408.6	-0.297467	0.0690338	-4.30901	1.63985e-05	0.000690477
Cntnap5a	3483.43	-0.29762	0.0991528	-3.00163	0.00268542	0.034406
Man1a2	7805.32	-0.297639	0.067149	-4.43251	9.31419e-06	0.000444915
MLT2B2:ERVL:LTR	3096.07	-0.297897	0.097557	-3.05357	0.00226136	0.0306298
L4_B_Mam:RTE-X:LINE	1514.48	-0.298743	0.0865087	-3.45333	0.000553709	0.0108037
Cdh8	1961.39	-0.298753	0.095743	-3.12036	0.00180628	0.0258193
Map2	62962.8	-0.299301	0.0691996	-4.32518	1.52407e-05	0.000654657
Ptk2b	18886.7	-0.300415	0.0711907	-4.21986	2.44457e-05	0.000951763
Dtx4	3323.1	-0.301972	0.0840503	-3.59276	0.000327197	0.00748951
Chd5	14089.4	-0.30203	0.0930126	-3.2472	0.00116548	0.0186567
Sstr4	753.432	-0.302327	0.104638	-2.88928	0.00386126	0.0444606
Ldlr	1303.03	-0.302351	0.0854972	-3.53639	0.000405639	0.00871204
Sulf2	6273.06	-0.302697	0.0728703	-4.15392	3.26829e-05	0.0011895
Rragd	4719.49	-0.302737	0.0702987	-4.30644	1.65904e-05	0.000693421
Mlip	9296.17	-0.302757	0.0922381	-3.28235	0.00102947	0.0171324
Bsn	89715.3	-0.302946	0.0637024	-4.75564	1.97817e-06	0.000120909
Sema4a	2298.75	-0.303777	0.0839285	-3.61947	0.000295204	0.00698213
Zdhhc21	3694.44	-0.303861	0.0848892	-3.5795	0.000344254	0.00773508
Ak4	1192.74	-0.304198	0.0910665	-3.3404	0.000836591	0.0146204
Gm9866	777.028	-0.304592	0.107021	-2.84611	0.00442573	0.0489885
Aptx	894.212	-0.304895	0.0910079	-3.3502	0.000807528	0.0142113
Spop	3201.03	-0.304895	0.0695674	-4.38273	1.17204e-05	0.000532979
Nol4l	4617	-0.30566	0.0681811	-4.48306	7.35787e-06	0.000367958
H4c4	2757.5	-0.305782	0.0911486	-3.35477	0.000794315	0.0140199
Svop	6368.64	-0.306533	0.0856361	-3.57948	0.000344275	0.00773508
Ntm	8120.75	-0.306683	0.080501	-3.80967	0.00013915	0.00385214
Cetn3	557.297	-0.306877	0.105909	-2.89755	0.00376091	0.0437481
Rasgrf1	23307.1	-0.307009	0.0770665	-3.98368	6.78549e-05	0.00213887
Sorbs2	16568.6	-0.30732	0.0659611	-4.65911	3.1758e-06	0.000182963
Morc2a	2090.69	-0.307642	0.0839222	-3.6658	0.000246564	0.00605859
Hcfc2	2066.72	-0.307748	0.100276	-3.069	0.00214774	0.0294687
Grik3	6711.45	-0.30785	0.0959055	-3.20993	0.00132766	0.0206149
Kcnb2	3861.46	-0.307917	0.0912948	-3.37278	0.00074413	0.013414
Wscd2	2080.9	-0.307973	0.0794303	-3.87728	0.000105633	0.00306415
Armc8	2299.73	-0.307994	0.0761514	-4.0445	5.24352e-05	0.00176019
Grik4	1650.81	-0.30807	0.0780194	-3.94863	7.85995e-05	0.00238923
Arthur1B:hAT-Tip100:DNA	1404.79	-0.308458	0.106974	-2.88348	0.00393302	0.0449779
Dlgap4	15314.6	-0.30855	0.0834185	-3.69882	0.000216603	0.0054722
Ppp3r1	24199.9	-0.308774	0.0731691	-4.22001	2.44292e-05	0.000951763
Ddx25	1002.39	-0.309146	0.0910601	-3.39497	0.000686369	0.0126811
RMER12B:ERVK:LTR	3923.33	-0.309805	0.0712318	-4.34926	1.36598e-05	0.000600418
Sidt1	4054.09	-0.310131	0.0822067	-3.77258	0.000161569	0.00431854
B4galt2	2164.02	-0.310301	0.105555	-2.93971	0.00328522	0.0396397
Celf4	18524.4	-0.310335	0.0666031	-4.65947	3.17027e-06	0.000182963
Man2a1	2454.75	-0.310532	0.0955711	-3.24922	0.00115721	0.0186169
Ntn3	738.574	-0.31072	0.0948456	-3.27606	0.00105265	0.0174153
Pom121	6005.08	-0.311148	0.070302	-4.42588	9.60512e-06	0.000456256
Mpped2	1261.65	-0.31243	0.109496	-2.85334	0.00432618	0.0483266
Dennd1b	1526.68	-0.312752	0.104388	-2.99606	0.00273496	0.0348575
Afdn	5483.35	-0.312918	0.0678659	-4.61083	4.01073e-06	0.000223513
Ndst1	7095.34	-0.312921	0.0677855	-4.61634	3.90559e-06	0.000218395
Pak5	3195.02	-0.31306	0.0745148	-4.20132	2.65365e-05	0.0010192
Glcci1	5773.24	-0.313272	0.0796265	-3.93427	8.34493e-05	0.00250981
Gprin1	4887.9	-0.313844	0.0901637	-3.48083	0.000499861	0.0100166
Sugp2	3258.63	-0.314104	0.0755775	-4.15605	3.23802e-05	0.00118886
Ext1	2070.43	-0.314228	0.07379	-4.25841	2.05886e-05	0.000828058
Mtmr12	3787.99	-0.314497	0.0727541	-4.32273	1.54108e-05	0.000657319
Dpy19l1	4203.17	-0.314666	0.0899138	-3.49964	0.000465886	0.0095033
Casd1	2138.61	-0.315193	0.0922721	-3.41591	0.000635692	0.0118865
Rexo4	1236.75	-0.315942	0.0868338	-3.63847	0.000274262	0.0065596
Gm42372	4786.32	-0.315964	0.0707558	-4.46556	7.98609e-06	0.000392469
St3gal1	1192.31	-0.31626	0.0961652	-3.28872	0.00100645	0.0168265
Mgll	8199.24	-0.31781	0.0821764	-3.86741	0.000109999	0.00315793
Ssbp3	5580.86	-0.317811	0.0694114	-4.57866	4.67972e-06	0.000253344
Nrxn3	20252.8	-0.318187	0.065714	-4.842	1.28538e-06	8.30289e-05
Vxn	11227.5	-0.318481	0.0855351	-3.72339	0.000196563	0.00506229
Mapre1	2817.25	-0.318517	0.0918032	-3.46956	0.000521311	0.0103251
Cad	1225.82	-0.318688	0.109978	-2.89773	0.00375875	0.0437481
Pisd-ps1	796.551	-0.318717	0.0974604	-3.27022	0.00107464	0.0176379
Ppfia3	6873.09	-0.319025	0.0904988	-3.52518	0.000423192	0.00892052
Trmt6	552.763	-0.31911	0.110675	-2.88331	0.0039352	0.0449779
Cdh18	1394.87	-0.320041	0.0982114	-3.25869	0.00111927	0.0181091
Erc2	9172.12	-0.320041	0.0696824	-4.59286	4.37221e-06	0.000238972
Nkain2	1921.45	-0.320277	0.0991973	-3.22868	0.00124363	0.0196184
Edc3	900.472	-0.321052	0.0893511	-3.59315	0.000326705	0.00748951
Alcam	5767.35	-0.321403	0.0771023	-4.16853	3.0657e-05	0.00114648
Ankmy2	1510.7	-0.321689	0.0988703	-3.25365	0.00113934	0.0183641
Atxn7l3b	5207.21	-0.321771	0.0735536	-4.37464	1.21631e-05	0.000547276
Denr	499.309	-0.321848	0.110894	-2.9023	0.0037043	0.0434647
Sphkap	10364.8	-0.322171	0.0777278	-4.14486	3.40016e-05	0.00122845
Cntn4	3285.88	-0.322529	0.0917311	-3.51603	0.000438048	0.00915491
Lrrtm2	3430.83	-0.322812	0.110719	-2.9156	0.00355005	0.041986
Sqle	1786.94	-0.322996	0.0989468	-3.26434	0.00109718	0.0178746
Sh3rf1	2554.21	-0.323887	0.0988145	-3.27773	0.00104645	0.0173591
Grid2	1381.46	-0.324289	0.094238	-3.44117	0.000579213	0.0110981
RLTR27:ERVK:LTR	687.999	-0.326182	0.100673	-3.24003	0.00119518	0.0189947
Epn1	13889.6	-0.326738	0.075057	-4.3532	1.34163e-05	0.000592717
Sv2b	28653.5	-0.326954	0.0776146	-4.21253	2.52527e-05	0.000979768
Wls	1442.12	-0.328381	0.0944909	-3.47527	0.000510341	0.0101314
Rasgrp1	24765.4	-0.329279	0.0806564	-4.08249	4.45556e-05	0.00154747
Slc35f1	2833.64	-0.32937	0.0848944	-3.87976	0.000104561	0.003048
Cbln2	1817.5	-0.329387	0.0807832	-4.07742	4.55382e-05	0.00157838
Vipr1	1278.87	-0.329534	0.0967831	-3.40487	0.000661944	0.0123233
Lurap1	473.13	-0.329594	0.111214	-2.9636	0.00304067	0.0374817
Cacng3	6219.79	-0.329818	0.0773584	-4.26351	2.01239e-05	0.000815904
Gramd1b	12705.6	-0.33014	0.0656612	-5.02792	4.95817e-07	3.5827e-05
MLT1N2:ERVL-MaLR:LTR	1385.64	-0.331026	0.102246	-3.23754	0.00120565	0.0191078
LTR16B:ERVL:LTR	516.311	-0.331234	0.109533	-3.02406	0.00249408	0.0328176
Bhlhe22	1052.29	-0.332335	0.110134	-3.01755	0.00254823	0.033355
Gabrg3	3018.57	-0.333141	0.0996269	-3.34389	0.000826133	0.0144939
Robo2	7717.07	-0.334495	0.0714336	-4.6826	2.8326e-06	0.000164861
Fbxl4	805.032	-0.334573	0.0974105	-3.43467	0.000593276	0.0112914
Cdyl2	1726.96	-0.33516	0.0831031	-4.03307	5.50536e-05	0.00182651
Egln1	2218.25	-0.335181	0.0763697	-4.38892	1.13913e-05	0.000522192
Camk2d	4067.75	-0.335443	0.093349	-3.59343	0.000326358	0.00748951
Fam131a	6081.26	-0.335695	0.10621	-3.16066	0.00157411	0.023342
Nova1	3098.98	-0.336235	0.104791	-3.20863	0.0013337	0.020676
Rgs20	940.671	-0.336265	0.112459	-2.9901	0.0027889	0.0353074
Shank1	77695.1	-0.336363	0.0912247	-3.68719	0.000226745	0.00566133
Rbm12	1400.49	-0.336913	0.0945988	-3.56149	0.000368755	0.00811405
Plppr2	7650.98	-0.336996	0.0991613	-3.39847	0.000677644	0.0125607
1700003M07Rik	546.813	-0.337537	0.105668	-3.19431	0.00140163	0.021322
Cntnap5b	1192.96	-0.33783	0.0976212	-3.46063	0.000538922	0.0105818
Npnt	974.764	-0.33793	0.110781	-3.05043	0.00228512	0.0308049
Prkg1	684.6	-0.338184	0.105103	-3.21763	0.00129253	0.0202215
Camk1d	8829.29	-0.339158	0.0708261	-4.7886	1.67949e-06	0.000105295
Snca	2174.45	-0.340229	0.108258	-3.14277	0.0016736	0.0244978
Fam124a	1487.76	-0.340762	0.0858562	-3.96898	7.21799e-05	0.00223797
Slc4a8	10201.7	-0.341474	0.0730589	-4.67396	2.95451e-06	0.000171371
Arhgef9	17052.7	-0.341744	0.0735493	-4.64646	3.37682e-06	0.000193238
Git1	17354.4	-0.342601	0.0798117	-4.29261	1.76583e-05	0.00073267
Camk2n1	59370.8	-0.342808	0.0693497	-4.94317	7.68604e-07	5.3498e-05
Pcdh11x	1405.41	-0.343019	0.118273	-2.90023	0.00372884	0.0435833
Chl1	5839.57	-0.343397	0.109711	-3.13002	0.00174792	0.0251994
Sprn	8199.01	-0.343424	0.0791963	-4.33637	1.44857e-05	0.000633207
Hmgcr	2934.5	-0.343878	0.0934757	-3.6788	0.000234337	0.00580836
Flrt2	4741.24	-0.344065	0.0773519	-4.44805	8.66529e-06	0.000420995
Pbx1	9975.53	-0.344162	0.0787882	-4.36819	1.2528e-05	0.000560733
Prdm11	1684.5	-0.344343	0.081322	-4.23431	2.29257e-05	0.000907082
Sdk2	3184.42	-0.346022	0.0765092	-4.52262	6.10799e-06	0.000316594
Sntb2	1286.76	-0.346572	0.0922051	-3.7587	0.000170797	0.00452971
Aff3	5831.88	-0.346803	0.0813563	-4.26277	2.01907e-05	0.000815904
Syt7	19315.5	-0.347375	0.0769941	-4.51171	6.43059e-06	0.00032842
Grin2b	72966.8	-0.347851	0.0765095	-4.5465	5.45451e-06	0.000284452
Rabgap1l	9014.38	-0.347859	0.0939807	-3.70139	0.000214424	0.00543325
Acap3	5323.57	-0.34852	0.0942032	-3.69966	0.000215889	0.00546224
Prkce	15323.9	-0.349931	0.0659057	-5.30957	1.09882e-07	1.01288e-05
Syngap1	31569.5	-0.351019	0.0713663	-4.91856	8.71849e-07	5.88041e-05
Bhlhe40	7388.75	-0.351454	0.0778205	-4.51621	6.29562e-06	0.000323371
Nell2	18007.7	-0.352815	0.0675898	-5.21994	1.78985e-07	1.51852e-05
Atp2b1	31705.2	-0.354169	0.0680882	-5.20162	1.9756e-07	1.62131e-05
Nlgn1	7430.06	-0.354296	0.0850285	-4.16679	3.08922e-05	0.00115023
Gria3	14255.6	-0.354387	0.0745533	-4.75347	1.99957e-06	0.000121781
Arhgef15	603.438	-0.354629	0.109431	-3.24067	0.00119249	0.0189875
Adam19	1441.36	-0.354909	0.0968603	-3.66413	0.000248178	0.0060633
Bmp3	1705.41	-0.356138	0.0929734	-3.83053	0.000127867	0.0035982
Ipcef1	5061.91	-0.356502	0.118429	-3.01025	0.0026103	0.0338247
Fkbp1a	7276.63	-0.357546	0.0752987	-4.74837	2.05063e-06	0.000124005
Jph4	16804.9	-0.357634	0.0670377	-5.33481	9.5643e-08	8.96154e-06
Purb	18950.1	-0.357689	0.0947035	-3.77693	0.000158772	0.00425714
Igfn1	1455.8	-0.358434	0.0977659	-3.66625	0.00024613	0.00605859
Carf	857.335	-0.359383	0.10017	-3.58773	0.00033357	0.00760477
Kcnh7	7070.99	-0.359719	0.077896	-4.61794	3.87574e-06	0.000218395
Prkcg	17038.2	-0.359761	0.0796182	-4.51858	6.22553e-06	0.000321709
Rapgefl1	8323.9	-0.359837	0.0689569	-5.21829	1.8058e-07	1.52447e-05
Slitrk5	6408.98	-0.359936	0.0682407	-5.27451	1.33111e-07	1.19471e-05
Dcbld2	1879.54	-0.360029	0.0760307	-4.73531	2.18724e-06	0.000130873
Trmt9b	420.063	-0.360154	0.123209	-2.9231	0.00346563	0.0413283
Dhcr24	5803.98	-0.360873	0.0836941	-4.3118	1.61929e-05	0.000685204
Wwp2	1478.19	-0.361228	0.0932317	-3.87452	0.000106836	0.00308269
Pdgfc	375.599	-0.361286	0.126769	-2.84995	0.00437266	0.0485778
Uba5	739.169	-0.362139	0.109516	-3.30672	0.000943941	0.0159851
Tspyl5	1892.01	-0.362218	0.0856757	-4.22778	2.36012e-05	0.000931646
Gabra3	5273.38	-0.362361	0.0717871	-5.04772	4.47114e-07	3.29505e-05
Cachd1	629.775	-0.363929	0.105291	-3.4564	0.000547452	0.0107184
Septin5	23609.5	-0.363981	0.0818218	-4.44846	8.64862e-06	0.000420995
ERVB5_1-I_MM:ERVK:LTR	717.178	-0.363989	0.124885	-2.91459	0.00356159	0.04209
Arpp19	10809.8	-0.365005	0.104053	-3.50787	0.000451702	0.00929177
Nrcam	21277.4	-0.365518	0.0686477	-5.32454	1.01208e-07	9.43111e-06
Gda	9448.03	-0.366467	0.0795358	-4.60757	4.07398e-06	0.000225564
Pcdhb17	953.838	-0.36654	0.100028	-3.66438	0.000247939	0.0060633
MER90a:ERV1:LTR	701.824	-0.367204	0.114623	-3.20358	0.00135729	0.0209465
Agap2	37620	-0.367585	0.0832563	-4.4151	1.00961e-05	0.00047263
Gm1976	1850.13	-0.369434	0.101408	-3.64302	0.000269453	0.0064627
Dkk3	10870.8	-0.370169	0.075055	-4.93197	8.14051e-07	5.56892e-05
Cacna1d	6333	-0.370546	0.0712392	-5.20144	1.97756e-07	1.62131e-05
Grin3a	2176.87	-0.370548	0.1078	-3.43735	0.000587426	0.0112177
Pnmal1	3859.48	-0.370719	0.0771041	-4.80803	1.52421e-06	9.59128e-05
Atp2b4	14565.7	-0.370831	0.0826441	-4.48708	7.22051e-06	0.000363219
Rapgef4	21276.4	-0.371321	0.0921995	-4.02736	5.6406e-05	0.00184624
Ube2d-ps	503.126	-0.371341	0.116558	-3.18589	0.00144308	0.0218552
Pcdhga8	1583.51	-0.371582	0.0813566	-4.56732	4.93994e-06	0.000264908
RLTR30D_MM:ERV1:LTR	624.375	-0.371802	0.122342	-3.03903	0.00237342	0.0316203
E2f1	651.415	-0.371875	0.117418	-3.1671	0.00153967	0.0229511
4930429B21Rik	683.713	-0.371953	0.124439	-2.98905	0.00279848	0.0353958
Lrfn5	5618.64	-0.372333	0.0785893	-4.7377	2.16152e-06	0.00012979
Ctnnbip1	921.862	-0.372365	0.0938498	-3.96767	7.25774e-05	0.00224214
B3gat1	10520.3	-0.372664	0.0708142	-5.26256	1.42067e-07	1.2488e-05
Camta2	20373.2	-0.373244	0.0715933	-5.2134	1.85414e-07	1.55757e-05
Pde1a	8707.99	-0.373639	0.0917417	-4.07273	4.64647e-05	0.00160397
Hmgb3	375.912	-0.373988	0.124192	-3.01138	0.00260065	0.0337998
Unc13b	2800.96	-0.374183	0.0734796	-5.09234	3.5367e-07	2.76658e-05
H2-DMa	436.588	-0.374423	0.118924	-3.14842	0.00164157	0.0241533
Gm10336	734.156	-0.374628	0.127009	-2.94962	0.00318163	0.03881
Scn3a	2387.6	-0.374745	0.0784136	-4.77909	1.76094e-06	0.000109596
Tardbp	3912.66	-0.375807	0.0856984	-4.38523	1.15863e-05	0.000528294
Gm10033	636.712	-0.375996	0.127729	-2.94371	0.00324305	0.0392782
Fam189a1	5322.08	-0.376029	0.0770974	-4.87732	1.07539e-06	7.108e-05
Rfx3	3619.8	-0.376167	0.0912584	-4.122	3.75595e-05	0.00132335
R3hdm1	22064	-0.376576	0.0722693	-5.21073	1.88097e-07	1.57236e-05
Dph6	600.462	-0.377021	0.113954	-3.30855	0.000937816	0.0158972
Dlg3	6456.02	-0.378146	0.0681814	-5.54617	2.91993e-08	3.1919e-06
5031426D15Rik	2890.26	-0.379503	0.0913647	-4.15372	3.27118e-05	0.0011895
Sstr2	802.771	-0.380436	0.11257	-3.37956	0.00072602	0.0131431
A930017M01Rik	551.278	-0.381328	0.118694	-3.21271	0.00131489	0.02049
Grm3	7269.9	-0.381836	0.0643854	-5.93047	3.02067e-09	4.81416e-07
Gm5124	641.383	-0.38198	0.108343	-3.52564	0.000422467	0.00892052
1700086L19Rik	1182.02	-0.382012	0.0969568	-3.94002	8.14758e-05	0.00246349
Eif3m	1011.61	-0.382673	0.0905647	-4.22541	2.38507e-05	0.000937156
Col6a2	849.824	-0.384278	0.108115	-3.55434	0.000378922	0.00825256
LTR16B1:ERVL:LTR	453.077	-0.384516	0.115748	-3.32202	0.000893698	0.0152402
Pdp1	6921.05	-0.384947	0.106993	-3.59788	0.000320824	0.00739327
Rnf130	9156.42	-0.385778	0.0668646	-5.76954	7.94883e-09	1.12026e-06
Igsf21	2086.26	-0.385897	0.0902564	-4.27557	1.90652e-05	0.000782597
Rasal1	3547.1	-0.386646	0.0922856	-4.18966	2.79369e-05	0.00106579
Zfp788	1346.44	-0.386691	0.0907087	-4.263	2.01699e-05	0.000815904
Tmem97	495.51	-0.387196	0.133578	-2.89866	0.00374765	0.0436833
Nptxr	25887	-0.388515	0.0960595	-4.04452	5.243e-05	0.00176019
Clk1	1617.26	-0.39121	0.0985869	-3.96817	7.24258e-05	0.00224152
Cfp	426.139	-0.391478	0.124795	-3.13697	0.00170706	0.0248347
Cdh22	2062.64	-0.392479	0.10121	-3.87785	0.000105383	0.00306415
Man1a	1104.65	-0.393374	0.111052	-3.54225	0.000396737	0.00855316
Ypel1	948.711	-0.393425	0.111505	-3.5283	0.000418234	0.00888187
Bbs7	546.989	-0.393552	0.116142	-3.38854	0.000702663	0.0128429
Stard4	881.307	-0.394905	0.126819	-3.11392	0.00184618	0.026218
Tyro3	9206.71	-0.394979	0.0883912	-4.46853	7.87584e-06	0.000389295
Srebf2	9377.66	-0.395465	0.076964	-5.13831	2.77215e-07	2.22988e-05
Dph3	810.479	-0.395574	0.0961183	-4.11549	3.86355e-05	0.00135846
Pced1b	399.906	-0.395678	0.128888	-3.06994	0.00214105	0.0294446
Kif26b	860.241	-0.396179	0.136123	-2.91045	0.00360912	0.0425631
Zfp469	632.764	-0.396195	0.116859	-3.39036	0.000698014	0.0127992
Cabp7	817.612	-0.396277	0.0937976	-4.22481	2.39141e-05	0.000937489
MER126:DNA:DNA	877.852	-0.396664	0.115938	-3.42135	0.000623119	0.0117027
Hivep3	7922.14	-0.398806	0.0686749	-5.80717	6.35388e-09	9.10526e-07
Clstn2	3864.74	-0.399043	0.0954807	-4.1793	2.92401e-05	0.00110807
Garnl3	4658.24	-0.399209	0.0737407	-5.41368	6.17419e-08	6.08604e-06
Racgap1	405.092	-0.399571	0.119319	-3.34875	0.000811761	0.0142711
Trib1	784.164	-0.403172	0.128938	-3.12688	0.00176671	0.0254242
Nos1ap	17070.7	-0.403186	0.0655561	-6.15024	7.73636e-10	1.44976e-07
Cdkl1	609.733	-0.403415	0.116014	-3.4773	0.000506494	0.0100902
Homer2	4758.46	-0.403756	0.079776	-5.06112	4.16799e-07	3.13113e-05
Camk1g	1719.26	-0.40417	0.106585	-3.79199	0.000149444	0.00407754
Slc5a5	561.026	-0.405533	0.13591	-2.98383	0.00284665	0.0357994
Prkcb	58898.5	-0.40694	0.0727869	-5.59084	2.25975e-08	2.51867e-06
Mfsd8	399.471	-0.407059	0.137359	-2.96347	0.00304197	0.0374817
Ankrd42	451.662	-0.409056	0.120981	-3.38116	0.000721798	0.0130945
Ttc9b	2438.52	-0.409823	0.0999239	-4.10135	4.10746e-05	0.00143828
Camkk2	13456.8	-0.410275	0.0714393	-5.74299	9.3017e-09	1.27921e-06
Ephb1	1830.05	-0.410369	0.0809318	-5.07056	3.96652e-07	3.00627e-05
Sec61a2	1962.99	-0.411126	0.0926318	-4.43828	9.06798e-06	0.000436826
Arhgap42	1724.12	-0.411423	0.0974663	-4.22118	2.43023e-05	0.000950523
Elavl4	3638.22	-0.41203	0.0971758	-4.24005	2.2347e-05	0.00089038
Lsamp	17592.8	-0.412157	0.0837986	-4.91843	8.72424e-07	5.88041e-05
Trpc5	1317.56	-0.412349	0.101758	-4.05224	5.07298e-05	0.00171646
Adam22	14370.1	-0.4126	0.0730371	-5.64919	1.61208e-08	1.92818e-06
Arf3	45045.2	-0.412671	0.0613037	-6.73158	1.67828e-11	4.27159e-09
Wwc1	5155.18	-0.413444	0.0808481	-5.11384	3.15682e-07	2.50387e-05
Cbarp	10733.2	-0.413446	0.0925535	-4.46711	7.9285e-06	0.000390765
Nrn1	1897.72	-0.414322	0.112603	-3.67951	0.000233681	0.00580054
Zmat2	3078.18	-0.414575	0.0709307	-5.8448	5.07188e-09	7.39237e-07
Klf10	1224.79	-0.415021	0.108483	-3.82567	0.000130416	0.0036639
Cdyl	1116.78	-0.416546	0.0912864	-4.56306	5.04125e-06	0.000267815
Etv1	3807.98	-0.418201	0.0958442	-4.36334	1.28091e-05	0.000570118
L3mbtl1	1405.86	-0.421118	0.0794466	-5.30064	1.15399e-07	1.05235e-05
Stum	17477.1	-0.421526	0.0809307	-5.20848	1.90398e-07	1.58383e-05
5930403L14Rik	1007.53	-0.421808	0.118127	-3.5708	0.000355889	0.00793329
Vwa3a	591.379	-0.422707	0.148169	-2.85288	0.00433251	0.0483523
Rmst	540.587	-0.423408	0.144613	-2.92788	0.00341283	0.0408127
Epha7	2393.34	-0.425028	0.0962541	-4.41569	1.00689e-05	0.00047263
Syt17	2562.65	-0.425147	0.121652	-3.49477	0.000474473	0.00960066
Slc24a3	4029.82	-0.42589	0.0836294	-5.09259	3.53207e-07	2.76658e-05
Gap43	2774.56	-0.426128	0.102515	-4.15673	3.22829e-05	0.00118886
Zfp607b	380.633	-0.426245	0.124712	-3.41784	0.000631205	0.0118285
Lrrc4c	6669.27	-0.426533	0.0725562	-5.87866	4.13609e-09	6.10741e-07
Cfap54	1123.93	-0.426833	0.0964996	-4.42316	9.72673e-06	0.00046075
Lingo1	20616.2	-0.427252	0.0756375	-5.64867	1.6169e-08	1.92818e-06
Itpka	3264.53	-0.428373	0.11896	-3.60099	0.000317007	0.00733592
B230209E15Rik	2446.96	-0.428396	0.120883	-3.54388	0.000394282	0.0085218
Dbpht2	1835.34	-0.429343	0.0968878	-4.43134	9.36496e-06	0.000446091
Gramd2	585.266	-0.430097	0.112464	-3.8243	0.000131142	0.00367823
Sub1	3781.7	-0.430976	0.0976571	-4.41316	1.01873e-05	0.000473724
Lmo4	12037.9	-0.431138	0.0933944	-4.61632	3.90609e-06	0.000218395
Greb1l	1455.06	-0.431363	0.099559	-4.33274	1.47267e-05	0.000638042
B230303A05Rik	395.876	-0.432224	0.1227	-3.52259	0.000427344	0.00898582
Pou6f2	240.464	-0.433276	0.144767	-2.99292	0.00276323	0.0350351
Uggt2	2222.16	-0.434397	0.0892376	-4.86787	1.12806e-06	7.37041e-05
St6gal2	4766.62	-0.43457	0.0951665	-4.56642	4.96129e-06	0.000265219
Diras2	15029.7	-0.43499	0.0698747	-6.22528	4.80698e-10	9.2105e-08
Tbc1d32	839.766	-0.437093	0.0951133	-4.5955	4.31717e-06	0.000238255
X24_DNA:DNA:DNA	434.333	-0.438376	0.152108	-2.882	0.00395161	0.0450953
Ulk4	1098.63	-0.438394	0.0922945	-4.74995	2.03464e-06	0.000123476
Pcdhga7	1948.86	-0.438487	0.076372	-5.74146	9.38618e-09	1.2805e-06
Gfra2	4785.89	-0.439068	0.0715811	-6.13385	8.57776e-10	1.58996e-07
Plekha7	1018.04	-0.4406	0.0992576	-4.43895	9.03984e-06	0.000436826
Ccbe1	630.192	-0.441304	0.112933	-3.90766	9.31946e-05	0.00275433
Npcd	24957.7	-0.441433	0.091604	-4.81893	1.4433e-06	9.14966e-05
Zfp46	1995.91	-0.442376	0.0787076	-5.62049	1.90411e-08	2.17925e-06
2810032G03Rik	556.12	-0.442605	0.106908	-4.14007	3.47197e-05	0.00125175
Phyh	2218.19	-0.442995	0.0806067	-5.49576	3.89034e-08	4.04524e-06
Synpr	1611.9	-0.443621	0.103604	-4.28187	1.85327e-05	0.000763378
Hmgcs1	5198.16	-0.444123	0.104864	-4.23525	2.28296e-05	0.00090538
Katnal2	236.522	-0.44961	0.155405	-2.89315	0.00381394	0.0440644
Trpc3	753.652	-0.449669	0.103514	-4.34403	1.39891e-05	0.000613255
L1MEh:L1:LINE	273.253	-0.450399	0.154433	-2.91648	0.00354008	0.0419259
Cnih3	2254.98	-0.452122	0.0916823	-4.9314	8.16414e-07	5.56892e-05
Cdh10	2680.62	-0.45368	0.0840309	-5.39896	6.70265e-08	6.56898e-06
IAPEY3-int:ERVK:LTR	2844.02	-0.453686	0.0793466	-5.71778	1.07925e-08	1.40492e-06
Gm14169	236.123	-0.456825	0.160971	-2.83793	0.00454075	0.049957
Tmem200a	832.872	-0.458134	0.0998292	-4.58918	4.44987e-06	0.00024244
Gls	13874.1	-0.458916	0.0831132	-5.52158	3.35968e-08	3.60331e-06
Hgf	501.308	-0.459261	0.1169	-3.92866	8.54193e-05	0.00256003
LTR68:ERV1:LTR	388.577	-0.459341	0.130725	-3.51379	0.000441754	0.00918686
Tcf20	14989.2	-0.459699	0.0599851	-7.66356	1.80847e-14	7.90765e-12
Sergef	900.117	-0.460673	0.110724	-4.16056	3.17469e-05	0.00117436
Atp6v0a4	199.478	-0.46169	0.160787	-2.87143	0.00408616	0.0461772
Hspa4	4383.71	-0.463216	0.0776874	-5.96257	2.48307e-09	4.07152e-07
Zdhhc23	1724.36	-0.465512	0.0813345	-5.72343	1.04392e-08	1.40173e-06
Neurod6	3105.68	-0.467074	0.0912629	-5.1179	3.08959e-07	2.47355e-05
Alg6	341.001	-0.467539	0.135583	-3.44837	0.000563982	0.0108993
Eqtn	276.129	-0.468238	0.153465	-3.0511	0.00228004	0.0307606
Susd1	632.958	-0.469033	0.117958	-3.97626	7.0007e-05	0.00219051
Ddn	26706.8	-0.469122	0.0973201	-4.8204	1.4327e-06	9.11634e-05
Rims1	15445	-0.47148	0.0789495	-5.97191	2.34486e-09	3.88223e-07
St8sia3	6368.11	-0.471636	0.0934447	-5.04722	4.4828e-07	3.29505e-05
B3galt2	1472.28	-0.471729	0.117105	-4.02826	5.61902e-05	0.0018461
Hgsnat	1727.11	-0.472264	0.0820106	-5.75857	8.483e-09	1.1761e-06
Slc8a2	16306.8	-0.475628	0.0761462	-6.24625	4.20431e-10	8.43484e-08
Adam33	447.881	-0.475742	0.144648	-3.28897	0.00100553	0.0168265
Pgm2l1	24030.5	-0.476733	0.0953608	-4.99925	5.75525e-07	4.12371e-05
St6galnac5	1592.92	-0.478034	0.110848	-4.31253	1.61397e-05	0.00068465
Susd2	883.263	-0.479616	0.111579	-4.29845	1.72e-05	0.000715394
Wdr25	228.108	-0.4804	0.149576	-3.21174	0.00131933	0.0205279
Glt8d2	560.706	-0.481268	0.109963	-4.37666	1.20514e-05	0.000545125
Lsm11	934.44	-0.481493	0.111135	-4.33251	1.47416e-05	0.000638042
Wdr31	171.462	-0.482248	0.167185	-2.88451	0.00392019	0.0449268
Dsel	804.191	-0.482844	0.106266	-4.54375	5.5263e-06	0.000287317
Scn3b	3552.81	-0.484248	0.0939582	-5.15386	2.55175e-07	2.06232e-05
Palmd	569.433	-0.485567	0.136492	-3.55747	0.000374446	0.00818644
MER57E1:ERV1:LTR	294.738	-0.488884	0.166325	-2.93934	0.00328917	0.0396397
Col25a1	1675.9	-0.488975	0.0982653	-4.97606	6.489e-07	4.61071e-05
Cdh9	699.955	-0.489338	0.117652	-4.1592	3.19367e-05	0.00117882
Nrarp	387.741	-0.491024	0.14421	-3.40492	0.000661829	0.0123233
Epha3	425.965	-0.491735	0.123589	-3.9788	6.92643e-05	0.00217525
Rapgef6	2386.73	-0.492311	0.0846017	-5.81917	5.91411e-09	8.54689e-07
Ntpcr	358.019	-0.492508	0.122565	-4.01833	5.86121e-05	0.00188944
Rimbp2	11446.2	-0.494861	0.0640788	-7.72269	1.139e-14	5.11142e-12
Dcc	1534.78	-0.495351	0.114361	-4.33147	1.48118e-05	0.000639456
Lrp1b	5413.06	-0.495794	0.0691294	-7.17198	7.39228e-13	2.42424e-10
RLTR13B1:ERVK:LTR	1244.76	-0.498365	0.105538	-4.72214	2.33377e-06	0.000138668
Lin28b	308.439	-0.498376	0.143282	-3.47829	0.000504624	0.0100765
Rbm3	1620.29	-0.499009	0.132385	-3.76939	0.000163647	0.00435363
Lyrm1	258.413	-0.501184	0.171245	-2.9267	0.00342575	0.0409386
Ccnd2	3131.49	-0.502662	0.0731816	-6.8687	6.47913e-12	1.84148e-09
1700001L05Rik	372.99	-0.502722	0.170058	-2.95617	0.00311485	0.0381591
Nfatc2	789.3	-0.502947	0.120277	-4.18159	2.89484e-05	0.00109946
Rasl10a	1087.81	-0.504387	0.0887904	-5.68065	1.34186e-08	1.64624e-06
Pdzrn4	416.398	-0.504578	0.125591	-4.01761	5.87907e-05	0.00189162
Rfc5	223.603	-0.50471	0.158587	-3.18254	0.00145987	0.0220412
Wfs1	5225.17	-0.505549	0.117462	-4.30392	1.67799e-05	0.000699628
Kcnv1	4639.8	-0.506217	0.102633	-4.93228	8.12756e-07	5.56892e-05
Dgkb	7494.45	-0.506645	0.0927653	-5.46158	4.71914e-08	4.7902e-06
Pisd-ps3	25047.7	-0.50709	0.0899983	-5.63444	1.75629e-08	2.05631e-06
Galnt10	353.917	-0.507323	0.141096	-3.59559	0.000323659	0.00744854
Eulor1:DNA:DNA	212.304	-0.507694	0.166119	-3.05621	0.00224157	0.0304343
Gm32856	337.251	-0.509694	0.132796	-3.83817	0.000123954	0.00350545
Lama3	687.094	-0.509698	0.105619	-4.82582	1.39429e-06	8.93865e-05
Herc6	871.567	-0.510657	0.120049	-4.25375	2.10224e-05	0.000841539
Grm2	3787.74	-0.510788	0.101981	-5.00867	5.48081e-07	3.94364e-05
Traip	315.011	-0.511766	0.132532	-3.86145	0.000112714	0.00321962
Pnma3	508.21	-0.512241	0.114856	-4.45987	8.20096e-06	0.000400719
Pcdhb13	565.298	-0.514521	0.129537	-3.972	7.12714e-05	0.00221787
Ncald	14825.4	-0.515258	0.0636329	-8.09736	5.6165e-16	2.817e-13
Pkib	281.369	-0.515685	0.157679	-3.27047	0.00107369	0.0176379
Slit1	3446.53	-0.516045	0.0894379	-5.76987	7.93319e-09	1.12026e-06
C130026L21Rik	241.158	-0.518275	0.151349	-3.42438	0.000616203	0.011613
Kcnt2	3853.26	-0.518284	0.0961904	-5.3881	7.12067e-08	6.89936e-06
Tuba4a	17252.9	-0.518851	0.0723229	-7.17409	7.27871e-13	2.42424e-10
Pcdhb14	846.986	-0.520427	0.0999426	-5.20726	1.91653e-07	1.58653e-05
Pcsk5	486.356	-0.521195	0.144105	-3.61679	0.000298284	0.00702575
Zfp423	1275.25	-0.521495	0.0971334	-5.36885	7.92396e-08	7.54901e-06
Adra1b	1438.88	-0.522167	0.103376	-5.05114	4.3919e-07	3.26719e-05
H1f1	143.636	-0.522447	0.17728	-2.94702	0.00320854	0.0389987
Rps15a	1828.19	-0.523667	0.078761	-6.64881	2.95476e-11	7.09684e-09
Trpc6	1252.27	-0.523901	0.101595	-5.15677	2.5125e-07	2.04027e-05
Rad18	309.126	-0.524417	0.137342	-3.81833	0.000134356	0.00375601
Scube1	5793.75	-0.527483	0.098205	-5.37124	7.81954e-08	7.52663e-06
Pcdhb21	406.773	-0.52823	0.13173	-4.00993	6.07355e-05	0.00193956
Pdlim1	198.165	-0.530584	0.168909	-3.14124	0.00168235	0.0245837
Ldb2	2148.45	-0.531848	0.101854	-5.22168	1.77306e-07	1.5118e-05
Pcdhb22	434.054	-0.533367	0.121821	-4.3783	1.19607e-05	0.000542464
Rab3c	14757.7	-0.534249	0.0874053	-6.11232	9.81949e-10	1.7814e-07
Shisal1	1747.27	-0.536004	0.0943393	-5.68167	1.33389e-08	1.64624e-06
M5C1000I18Rik	248.514	-0.537016	0.147033	-3.65235	0.000259851	0.00629436
Crim1	3060.09	-0.537857	0.101078	-5.3212	1.03084e-07	9.55372e-06
Ncam2	4107.25	-0.537915	0.0912485	-5.89506	3.74547e-09	5.65234e-07
Gm40733	254.441	-0.542385	0.148424	-3.65431	0.000257876	0.00625543
Dalir	186.155	-0.542442	0.177045	-3.06387	0.00218496	0.0298559
Tgm3	226.482	-0.542651	0.162638	-3.33656	0.000848212	0.0147147
Arhgap25	364.401	-0.542963	0.181686	-2.98847	0.00280382	0.0354175
Zkscan16	5215.62	-0.546882	0.0877393	-6.23303	4.57501e-10	8.86565e-08
Psg16	323.688	-0.54813	0.16601	-3.30179	0.000960711	0.016253
Gabra5	1959.7	-0.548616	0.0952	-5.76278	8.27418e-09	1.15655e-06
Alox12b	245.424	-0.551198	0.186965	-2.94814	0.00319692	0.038913
Wnt7b	1381.84	-0.551508	0.106446	-5.18108	2.20603e-07	1.79997e-05
Otx1	363.193	-0.552586	0.134827	-4.09847	4.15887e-05	0.00145331
Arthur1A:hAT-Tip100:DNA	359.92	-0.553192	0.138908	-3.98243	6.82139e-05	0.00214622
A930011G23Rik	470.22	-0.554527	0.112001	-4.95108	7.38038e-07	5.22231e-05
Crb2	318.542	-0.555656	0.130121	-4.27031	1.95198e-05	0.000796343
F8	239.797	-0.558509	0.176553	-3.16341	0.00155931	0.0231426
Vmn2r85	320.471	-0.559078	0.191698	-2.91646	0.00354033	0.0419259
Blnk	460.924	-0.559605	0.118976	-4.70349	2.55746e-06	0.000151432
Deptor	2098.78	-0.561776	0.0978776	-5.73958	9.49115e-09	1.28454e-06
Col23a1	167.939	-0.563552	0.169445	-3.32588	0.00088141	0.0151062
Chrna4	2634.8	-0.564778	0.0748809	-7.54236	4.61546e-14	1.87399e-11
Gask1a	207.873	-0.564856	0.161196	-3.50416	0.000458044	0.00938824
Coro2a	1780.38	-0.56573	0.0861095	-6.56989	5.03524e-11	1.17625e-08
Zfp853	275.573	-0.566681	0.164625	-3.44226	0.000576877	0.0110907
Ntng2	1775.96	-0.567829	0.116498	-4.87417	1.09269e-06	7.19443e-05
Plch1	686.477	-0.569363	0.104319	-5.45791	4.81764e-08	4.86125e-06
Fancl	138.29	-0.569862	0.188709	-3.0198	0.00252942	0.0331802
Gm13446	165.34	-0.570429	0.193462	-2.94853	0.00319291	0.0388919
Xrn1	2269.56	-0.572181	0.0804826	-7.10938	1.16566e-12	3.68113e-10
Tmem196	1202.85	-0.573171	0.113867	-5.03369	4.81137e-07	3.49142e-05
Acad8	412.685	-0.575352	0.121738	-4.72614	2.28827e-06	0.00013644
Gm14636	397.891	-0.578304	0.129212	-4.47561	7.61933e-06	0.000378812
Itgb3	287.167	-0.584278	0.142839	-4.09046	4.30517e-05	0.00149829
Dnah5	398.334	-0.584982	0.158239	-3.69682	0.000218316	0.00550732
1700001L19Rik	221.185	-0.588908	0.17187	-3.42648	0.000611469	0.011586
4933406I18Rik	271.591	-0.589984	0.145501	-4.05486	5.01644e-05	0.00170444
Rgs14	1005.97	-0.590333	0.108234	-5.45425	4.91801e-08	4.93335e-06
Zfp976	211.619	-0.591309	0.162876	-3.63044	0.000282943	0.00673887
Agbl4	768.413	-0.592333	0.100715	-5.88128	4.07096e-09	6.08966e-07
Pcdhb4	243.193	-0.596454	0.156519	-3.81074	0.000138551	0.00384182
Scn7a	445.976	-0.599584	0.169615	-3.53497	0.000407823	0.00873695
Ndst3	3473.04	-0.602758	0.100622	-5.99034	2.09399e-09	3.50087e-07
Gm36298	204.926	-0.602968	0.169149	-3.56472	0.00036425	0.0080565
6530402F18Rik	1252.98	-0.604853	0.0923605	-6.54883	5.79913e-11	1.31857e-08
Htr2a	2379.54	-0.605396	0.0878544	-6.89091	5.54379e-12	1.62997e-09
Dusp18	1240.22	-0.607786	0.0970314	-6.26381	3.75684e-10	7.62683e-08
Sla	196.337	-0.61168	0.202161	-3.02571	0.00248049	0.0327367
Dnah7c	174.939	-0.613404	0.19293	-3.17941	0.00147578	0.0221821
Ramp3	219.838	-0.615885	0.191713	-3.21253	0.00131569	0.02049
Kctd4	356.458	-0.616079	0.171766	-3.58673	0.00033485	0.00762376
Dusp12	243.792	-0.618752	0.149607	-4.13585	3.53639e-05	0.00126607
Gm51573	179.456	-0.621146	0.178496	-3.47989	0.000501615	0.0100392
Rad51ap2	163.994	-0.623478	0.208218	-2.99434	0.00275036	0.0350014
Ano3	6900.89	-0.624834	0.100109	-6.24155	4.33251e-10	8.49221e-08
Vill	156.466	-0.625185	0.207635	-3.01098	0.00260406	0.0337998
Gm2164	612.218	-0.627103	0.109617	-5.72084	1.05997e-08	1.403e-06
Gm20754	159.654	-0.632825	0.18349	-3.44883	0.000563017	0.010898
Kcnd3os	101.615	-0.63654	0.222438	-2.86165	0.00421446	0.0473446
Ecpas	6855.87	-0.639265	0.0835763	-7.64887	2.02749e-14	8.64369e-12
Herc2	17575	-0.641275	0.0618711	-10.3647	3.58876e-25	5.56356e-22
Cpne5	6334.69	-0.644935	0.088322	-7.30209	2.83342e-13	1.00663e-10
Tox	1914.44	-0.647698	0.117547	-5.51012	3.58585e-08	3.7981e-06
Cenpu	204.737	-0.654216	0.187202	-3.4947	0.000474602	0.00960066
Ltk	1265.14	-0.655345	0.114823	-5.70742	1.14698e-08	1.47281e-06
Arfgef2	5393.56	-0.655815	0.0636188	-10.3085	6.44883e-25	9.16432e-22
Fezf2	1451.4	-0.655836	0.11898	-5.51216	3.54448e-08	3.77775e-06
Fank1	97.3118	-0.657359	0.223544	-2.94063	0.00327549	0.0395867
Cd6	129.502	-0.658771	0.219611	-2.99971	0.00270233	0.0345708
Lin9	121.139	-0.66002	0.216666	-3.04626	0.00231709	0.0310539
C730002L08Rik	317.814	-0.662955	0.164975	-4.01852	5.8564e-05	0.00188944
Pxdn	2803.6	-0.663166	0.0893793	-7.41968	1.17405e-13	4.35242e-11
Pcp4	4647.88	-0.663775	0.201791	-3.28942	0.00100393	0.0168172
Glra2	217.416	-0.664038	0.193864	-3.42527	0.000614179	0.0116115
Mmp16	2133.1	-0.671117	0.0902517	-7.43605	1.03739e-13	4.02059e-11
Mttp	389.198	-0.6714	0.1321	-5.08251	3.72485e-07	2.90045e-05
Kcng1	1316.21	-0.672373	0.121703	-5.52468	3.30077e-08	3.56254e-06
Acot3	126.807	-0.672772	0.207529	-3.24182	0.0011877	0.0189288
Bank1	100.26	-0.676058	0.231485	-2.92053	0.00349436	0.0415546
Tekt5	141.983	-0.683399	0.204966	-3.33421	0.00085541	0.0148245
Marcksl1	1110.18	-0.689185	0.116042	-5.93909	2.86609e-09	4.6109e-07
Dnah14	138.749	-0.691866	0.221658	-3.12132	0.00180039	0.0257568
Arhgef28	1640.7	-0.693918	0.0935156	-7.42035	1.16814e-13	4.35242e-11
Tmem116	125.015	-0.699223	0.216214	-3.23394	0.00122095	0.0192965
Trank1	19554.4	-0.702553	0.057847	-12.145	6.09763e-34	1.48547e-30
Adcyap1	402.375	-0.703686	0.166089	-4.2368	2.26729e-05	0.000901263
Gm4876	94.1784	-0.705237	0.234004	-3.01378	0.00258012	0.0336149
Zdhhc22	2609.82	-0.707089	0.0771909	-9.16026	5.17715e-20	3.53144e-17
Gm30223	141.535	-0.716732	0.248562	-2.88351	0.00393266	0.0449779
Htr1f	324.432	-0.717035	0.160648	-4.46338	8.06773e-06	0.000395342
Gm36109	112.344	-0.717436	0.23081	-3.10834	0.00188142	0.0265713
5330416C01Rik	134.848	-0.717758	0.23797	-3.01617	0.0025599	0.0334513
Tafa1	970.867	-0.718685	0.127561	-5.63402	1.76052e-08	2.05631e-06
Neb	191.885	-0.719653	0.17867	-4.02783	5.62935e-05	0.0018461
Adgrg6	409.115	-0.722444	0.1376	-5.25032	1.51838e-07	1.30773e-05
Rspo2	635.909	-0.725468	0.108756	-6.67058	2.54802e-11	6.20735e-09
Cpne4	2484.32	-0.728225	0.111096	-6.55492	5.56712e-11	1.28292e-08
Otof	1678.47	-0.732774	0.25396	-2.88539	0.00390926	0.0448815
Poln	106.382	-0.732909	0.246691	-2.97096	0.00296873	0.0367386
Gucy2e	129.358	-0.735401	0.197418	-3.72509	0.000195246	0.00504475
9830166K06Rik	140.341	-0.739264	0.205404	-3.59907	0.000319358	0.00736944
2500004C02Rik	114.827	-0.739451	0.234554	-3.15259	0.00161831	0.0238935
Col12a1	1150.85	-0.741355	0.102755	-7.21478	5.4023e-13	1.84251e-10
Slco4c1	147.519	-0.741408	0.195731	-3.7879	0.000151929	0.00413205
Sez6	7123.33	-0.744346	0.080118	-9.29062	1.53387e-20	1.18895e-17
A830082N09Rik	870.417	-0.745895	0.117443	-6.35115	2.13711e-10	4.55552e-08
Map3k21	228.068	-0.750098	0.151622	-4.94717	7.53011e-07	5.2844e-05
Il1rapl2	359.544	-0.754081	0.133492	-5.64889	1.61486e-08	1.92818e-06
Atp5l	1235.79	-0.755701	0.0898726	-8.40858	4.15013e-17	2.44042e-14
Plk5	808.864	-0.757665	0.142751	-5.3076	1.1108e-07	1.01841e-05
Obscn	288.252	-0.75912	0.15632	-4.85621	1.19656e-06	7.78814e-05
Rprm	664.21	-0.761813	0.155243	-4.90723	9.2371e-07	6.20159e-05
Pex6	1249.63	-0.766066	0.097148	-7.88556	3.13129e-15	1.48327e-12
Slc22a3	124.572	-0.7665	0.214279	-3.57711	0.000347416	0.00778514
Lratd2	298.438	-0.76713	0.142143	-5.39688	6.78098e-08	6.60777e-06
Drd5	139.642	-0.767519	0.191271	-4.01273	6.00203e-05	0.00192392
1700048O20Rik	193.03	-0.769258	0.196708	-3.91066	9.20451e-05	0.00272508
Pnck	951.374	-0.769294	0.114111	-6.74161	1.56641e-11	4.04726e-09
Spata32	106.393	-0.771821	0.221409	-3.48594	0.000490403	0.00985024
Grm8	925.828	-0.772344	0.0953368	-8.10121	5.44144e-16	2.8119e-13
C2cd4b	104.446	-0.772379	0.223865	-3.4502	0.000560171	0.0108924
Hrk	1109.98	-0.775033	0.114724	-6.75563	1.42213e-11	3.73103e-09
Gm30789	102.252	-0.775192	0.228452	-3.39325	0.000690694	0.0127334
Mir5125	375.964	-0.782942	0.131787	-5.94098	2.8333e-09	4.60155e-07
Mir692-2	73.4936	-0.785736	0.26898	-2.92117	0.00348718	0.0415272
Gm5577	296.172	-0.789511	0.142422	-5.54345	2.96569e-08	3.22127e-06
Spon1	2183.69	-0.790663	0.0935201	-8.45447	2.80351e-17	1.70744e-14
Lct	165.267	-0.792027	0.188084	-4.21103	2.54212e-05	0.00098301
Gm31282	266.683	-0.794199	0.161193	-4.927	8.35023e-07	5.67317e-05
C130023O10Rik	77.1581	-0.802162	0.267171	-3.00242	0.00267838	0.0343694
Gm9962	81.782	-0.804436	0.258225	-3.11525	0.0018379	0.0261617
BC065397	114.128	-0.806262	0.222991	-3.61568	0.000299563	0.00704614
Gm26721	151.255	-0.808793	0.186835	-4.32891	1.4985e-05	0.000645301
Gm32926	83.5717	-0.816735	0.251391	-3.24886	0.00115869	0.0186223
Camk4	15597.2	-0.822185	0.0871247	-9.43688	3.84042e-21	3.1186e-18
G530011O06Rik	135.716	-0.827401	0.288382	-2.86911	0.00411627	0.0464866
Ryr1	1899.31	-0.831128	0.117261	-7.08785	1.36209e-12	4.07503e-10
Scaper	1469.57	-0.834231	0.0814924	-10.2369	1.3549e-24	1.77732e-21
Ccnd1	1533.72	-0.840921	0.098297	-8.5549	1.17975e-17	7.45123e-15
Hes5	400.467	-0.84418	0.157191	-5.3704	7.85633e-08	7.52663e-06
Lrg1	79.5834	-0.844932	0.264215	-3.1979	0.00138435	0.0211345
Efcab6	702.895	-0.84592	0.110917	-7.62657	2.41078e-14	1.00271e-11
MamGypLTR3:Gypsy:LTR	209.401	-0.847883	0.166922	-5.07952	3.784e-07	2.91984e-05
Gm15708	59.0157	-0.853934	0.292734	-2.9171	0.00353304	0.0419259
Tshz2	1372.15	-0.854006	0.0921907	-9.26348	1.9788e-20	1.46715e-17
Gm2102	120.008	-0.856588	0.235638	-3.63518	0.000277782	0.00662521
Postn	116.565	-0.857053	0.262901	-3.25999	0.00111417	0.0180608
Otop2	124.675	-0.866079	0.234521	-3.69297	0.000221646	0.00555843
Crym	920.599	-0.868311	0.303648	-2.8596	0.00424181	0.0476205
Fanca	73.1249	-0.869084	0.274549	-3.16549	0.00154821	0.0230582
Ccdc148	693.37	-0.881275	0.107879	-8.16911	3.1066e-16	1.65553e-13
Marchf10	147.982	-0.882028	0.195259	-4.51722	6.26578e-06	0.000322811
Htr2c	583.911	-0.891974	0.125531	-7.1056	1.19804e-12	3.71459e-10
9530036O11Rik	104.395	-0.901506	0.217037	-4.1537	3.27142e-05	0.0011895
Gask1b	212.488	-0.90243	0.185238	-4.87174	1.10621e-06	7.25547e-05
Clns1a	1227.13	-0.915413	0.0940147	-9.73691	2.09841e-22	2.38561e-19
Tbata	109.936	-0.922331	0.23289	-3.96037	7.4833e-05	0.00229933
Gm20063	444.677	-0.922561	0.137326	-6.71806	1.84164e-11	4.55151e-09
Lamc2	584.068	-0.932881	0.136514	-6.83359	8.28158e-12	2.31518e-09
Prss35	95.8813	-0.933417	0.269083	-3.46888	0.00052263	0.0103392
Pcbd1	149.089	-0.934591	0.201932	-4.62824	3.68778e-06	0.000209626
9530051G07Rik	64.8616	-0.939472	0.292694	-3.20974	0.00132855	0.0206149
Cfap61	106.779	-0.943541	0.236678	-3.98661	6.70249e-05	0.00212055
Ankdd1a	73.771	-0.948772	0.275598	-3.44259	0.000576171	0.0110897
Cdkl4	540.306	-0.951283	0.119504	-7.96024	1.71707e-15	8.36604e-13
Cep41	152.723	-0.953511	0.180421	-5.28492	1.25758e-07	1.13469e-05
Slc6a16	55.013	-0.963496	0.309247	-3.11561	0.00183563	0.0261512
Zfp977	63.4797	-0.97184	0.288415	-3.36959	0.000752811	0.0134991
Gm32810	57.4607	-0.982598	0.295131	-3.32936	0.00087045	0.0149689
Acr	156.487	-1.0047	0.203205	-4.94427	7.64308e-07	5.3417e-05
Amn	183.247	-1.01031	0.170715	-5.9181	3.25673e-09	5.09514e-07
Cfap70	75.4772	-1.01276	0.29359	-3.44958	0.000561466	0.010898
Olfr78	240.315	-1.0137	0.168842	-6.00385	1.92695e-09	3.2535e-07
Nek10	94.6235	-1.0242	0.263509	-3.88678	0.000101581	0.00297639
Klhdc7b	81.5672	-1.02663	0.248368	-4.13349	3.57301e-05	0.0012747
Ankfn1	158.183	-1.02762	0.187622	-5.4771	4.32342e-08	4.44141e-06
E130008D07Rik	98.5694	-1.03065	0.252982	-4.07399	4.62152e-05	0.0015986
Gm38413	125.602	-1.03476	0.225807	-4.58247	4.59505e-06	0.000249552
Kif23	48.432	-1.04525	0.351559	-2.97318	0.00294735	0.0366069
Col6a4	208.092	-1.05523	0.207958	-5.07425	3.89021e-07	2.96159e-05
Slc9a9	1535.51	-1.07059	0.0857581	-12.4839	9.1432e-36	3.11838e-32
Gm30529	97.955	-1.07899	0.24	-4.49581	6.93067e-06	0.000350708
Gm32200	127.659	-1.08032	0.198199	-5.45067	5.01808e-08	5.00429e-06
Olfr316	36.2633	-1.08073	0.372542	-2.90096	0.00372023	0.0435423
Blmh	848.813	-1.08458	0.0977597	-11.0944	1.33566e-28	2.84712e-25
Tmem267	580.202	-1.08541	0.290036	-3.74233	0.000182325	0.0047541
5830418P13Rik	53.3872	-1.12064	0.336341	-3.33188	0.000862629	0.0149042
Ap1m2	34.3724	-1.12106	0.380514	-2.94617	0.00321734	0.03905
Cacna1e	22005.5	-1.12659	0.0686558	-16.4093	1.64062e-60	1.39888e-56
Vwa5b1	214.018	-1.12687	0.240529	-4.68496	2.80012e-06	0.000164341
Aldh3a1	36.4603	-1.14534	0.373361	-3.06764	0.00215757	0.0295764
Mfsd13b	38.773	-1.1516	0.375941	-3.06325	0.00218944	0.0298931
Evpl	122.837	-1.15172	0.195138	-5.90206	3.58986e-09	5.51513e-07
Chid1	1127.81	-1.15638	0.0931968	-12.4079	2.36799e-35	6.73021e-32
Hcrtr1	83.5816	-1.16517	0.26075	-4.46853	7.87571e-06	0.000389295
D330050G23Rik	67.0107	-1.17067	0.30324	-3.86055	0.000113132	0.00322252
Henmt1	42.9378	-1.17278	0.339747	-3.45193	0.000556591	0.0108351
Upp2	470.658	-1.1925	0.122901	-9.70292	2.92996e-22	3.05867e-19
Vmn2r1	49.3274	-1.19371	0.329776	-3.61976	0.000294875	0.00698213
Trpv6	44.0251	-1.20019	0.336405	-3.56769	0.000360141	0.00800714
Ccdc3	780.499	-1.20126	0.124271	-9.66644	4.18683e-22	3.96656e-19
Nlrp5-ps	501.162	-1.23058	0.388803	-3.16505	0.00155057	0.0230724
Adgb	30.1998	-1.23163	0.415967	-2.96089	0.0030675	0.0377417
Trhr	70.1542	-1.23811	0.295889	-4.18439	2.85936e-05	0.00108841
Gm30400	35.8097	-1.24291	0.391318	-3.17622	0.00149208	0.0223785
Zfp648	44.5368	-1.24433	0.326341	-3.81297	0.000137304	0.00381344
Ap2m1	14541.8	-1.24638	0.0702943	-17.7309	2.42114e-70	4.12876e-66
Gm10754	158.147	-1.26741	0.250043	-5.06876	4.00412e-07	3.02134e-05
AU022754	97.4826	-1.29084	0.254061	-5.08083	3.75796e-07	2.91293e-05
Nhlh1	40.2495	-1.30213	0.355283	-3.66507	0.000247275	0.00605859
Zfp992	48.6208	-1.3148	0.380083	-3.45925	0.000541678	0.0106175
Tnnc1	99.1875	-1.33461	0.321294	-4.15385	3.26932e-05	0.0011895
Gm16702	146.9	-1.34417	0.2054	-6.54413	5.98426e-11	1.34276e-08
4922502B01Rik	63.3421	-1.35066	0.284754	-4.74325	2.10312e-06	0.00012673
Ush2a	27.2878	-1.42561	0.461253	-3.09073	0.00199667	0.0278407
Ceacam3	27.8734	-1.43444	0.424069	-3.38256	0.000718133	0.0130558
Psg29	27.5861	-1.43788	0.445572	-3.22704	0.00125078	0.0196405
Catsperg1	59.956	-1.44467	0.298215	-4.84439	1.27003e-06	8.23488e-05
Gpr1	37.1506	-1.4636	0.386428	-3.7875	0.000152168	0.00413205
Gm20187	54.79	-1.46678	0.29915	-4.90315	9.4311e-07	6.307e-05
Gm15997	27.0336	-1.47321	0.450828	-3.26779	0.0010839	0.0177388
Gm48957	358.913	-1.4751	0.15209	-9.69885	3.04916e-22	3.05867e-19
Hydin	106.59	-1.50965	0.266948	-5.65524	1.5563e-08	1.89569e-06
Foxr2	27.0818	-1.53361	0.444646	-3.44906	0.000562537	0.010898
Ntf3	22.6612	-1.55407	0.483711	-3.2128	0.00131449	0.02049
Gm14827	237.17	-1.56664	0.164318	-9.53422	1.51021e-21	1.28768e-18
Gm30092	33.1551	-1.5908	0.412124	-3.86001	0.000113383	0.00322252
Itk	24.2766	-1.6206	0.462208	-3.50622	0.000454519	0.00933845
Pcsk9	102.734	-1.62114	0.251976	-6.43371	1.24528e-10	2.68808e-08
0610043K17Rik	50.1508	-1.63973	0.323042	-5.0759	3.85675e-07	2.94929e-05
Npsr1	112.477	-1.64653	0.249829	-6.59064	4.3793e-11	1.03722e-08
Espnl	27.3686	-1.65209	0.423554	-3.90053	9.59813e-05	0.00282202
Gm19410	1912.69	-1.66448	0.104644	-15.9062	5.73634e-57	3.26072e-53
Ebf2	34.9927	-1.69171	0.41979	-4.02989	5.58038e-05	0.00184423
Tacr2	18.0358	-1.69547	0.54484	-3.11187	0.00185907	0.0263093
Pax2	32.4431	-1.74454	0.46343	-3.76441	0.000166941	0.00443435
Nanos2	48.4429	-1.77149	0.355952	-4.97676	6.46587e-07	4.61071e-05
Cdcp1	15.9299	-1.78294	0.616798	-2.89063	0.00384471	0.0443599
Tmem232	153.965	-1.78543	0.216749	-8.23732	1.76104e-16	1.00104e-13
C230014O12Rik	16.9656	-2.01672	0.646363	-3.1201	0.0018079	0.0258209
Ccl28	63.824	-2.03129	0.643147	-3.15836	0.00158659	0.0234862
Efcab3	27.1967	-2.19169	0.494326	-4.43368	9.26368e-06	0.000443746
Rxfp2	79.4802	-2.53255	0.355225	-7.12941	1.00801e-12	3.24333e-10
Pappa2	267.592	-2.65617	0.191688	-13.8567	1.15842e-43	4.93862e-40
B930018H19Rik	22.2157	-3.31956	0.650102	-5.10622	3.28674e-07	2.59485e-05

## Sheet: Adjusted for age
Feature	baseMean	log2FoldChange	lfcSE	stat	pvalue	padj
Ntrk1	2.63928	3.22308	1.01901	3.16295	0.00156177	0.0127714
Gm6713	8.52545	2.97511	0.948829	3.13556	0.00171526	0.0138217
1700111N16Rik	0.900774	2.96987	0.767874	3.86766	0.000109887	0.00141469
Higd1c	0.763748	2.94161	0.725261	4.05594	4.99332e-05	0.000724256
Gm16222	3.37957	2.85548	0.448459	6.36732	1.92365e-10	1.09559e-08
Arhgap20os	0.740837	2.69335	0.950733	2.83292	0.00461256	0.0300658
Clec3a	1.27418	2.47941	0.674273	3.67716	0.000235841	0.00272041
Mettl7a2	1.09345	2.45734	0.621521	3.95376	7.69335e-05	0.00104637
Gm10248	3.35313	2.38976	0.476926	5.01075	5.42183e-07	1.39905e-05
Myrfl	30.6184	2.37533	0.175402	13.5422	8.8136e-42	6.3698e-39
Fosl1	1.50067	2.3717	0.647387	3.66349	0.000248798	0.00283645
Methig1	1.65601	2.36974	0.549912	4.3093	1.63769e-05	0.000278155
Olfr1393	9.49719	2.29432	0.326283	7.0317	2.04033e-12	1.65749e-10
4930467K11Rik	1.69073	2.17507	0.593722	3.66344	0.000248846	0.00283645
Serpina3i	1.5011	2.15335	0.586828	3.66948	0.000243049	0.00278364
Trim43a	36.0215	2.08418	0.147544	14.1259	2.63201e-45	2.20657e-42
Ccl4	3.43361	2.06122	0.411673	5.00694	5.53017e-07	1.42043e-05
Mettl7a3	49.9056	2.05054	0.125622	16.3232	6.75519e-60	9.4388e-57
H2al1o	2.2044	1.98915	0.467773	4.25239	2.11505e-05	0.000347409
Gpr152	3.979	1.98589	0.360761	5.50472	3.69755e-08	1.29594e-06
Slc18a2	2.10088	1.95747	0.503124	3.89063	9.9983e-05	0.00130726
Clec7a	6.97033	1.95482	0.405546	4.82022	1.43397e-06	3.29186e-05
Drd2	123.421	1.93947	0.465498	4.16644	3.09399e-05	0.000479993
Gm10364	1.26121	1.90817	0.676808	2.81937	0.00481174	0.0310453
Olfr1391	1.69045	1.90718	0.671874	2.8386	0.00453115	0.0296498
Olfr10	1.40957	1.87524	0.634567	2.95515	0.00312515	0.0222486
Gm15319	256.741	1.8751	0.13993	13.4003	6.02493e-41	4.20922e-38
Olfr1392	4.50109	1.87176	0.333919	5.60544	2.07731e-08	7.6652e-07
Ptpn7	4.44848	1.81507	0.626155	2.89876	0.00374643	0.0254609
4930467E23Rik	50.3002	1.74556	0.1704	10.2438	1.2612e-24	4.00509e-22
Cd300lb	1.60307	1.73621	0.653593	2.6564	0.00789788	0.0458155
Slc6a4	1.83727	1.73378	0.541251	3.20328	0.00135872	0.0114367
4930506A18Rik	1.34525	1.70171	0.559302	3.04256	0.00234572	0.0177487
Stpg3	2.90586	1.6563	0.387357	4.27591	1.9036e-05	0.000318926
Col2a1	37.894	1.65148	0.13422	12.3043	8.58671e-35	4.86402e-32
Serpina9	19.2446	1.60404	0.373338	4.29647	1.73543e-05	0.000293329
LOC100043315	13.1224	1.60161	0.205175	7.80606	5.90012e-15	7.8311e-13
Slc43a1	10.2882	1.58989	0.229054	6.94111	3.89019e-12	3.00866e-10
1700109G14Rik	1.66928	1.57781	0.522316	3.0208	0.0025211	0.0187411
Ccl3	9.16473	1.57191	0.261053	6.02141	1.72902e-09	8.16183e-08
Fgl1	1.84856	1.56498	0.586106	2.67013	0.00758208	0.0444466
9230112J17Rik	113.096	1.5392	0.0996443	15.4469	7.91577e-54	8.73193e-51
Pcdhb1	4.01741	1.53642	0.425988	3.60671	0.000310106	0.00337989
Lmntd2	4.6273	1.52078	0.326261	4.66124	3.14306e-06	6.53526e-05
Cxcl10	4.03277	1.48917	0.522764	2.84866	0.00439044	0.0288914
Gm11682	2.54916	1.46921	0.465043	3.15929	0.00158153	0.0129229
Arl9	9.52512	1.45156	0.254908	5.69442	1.23793e-08	4.82264e-07
Zbtb32	2.10179	1.44877	0.527142	2.74834	0.00598971	0.0370101
C330022C24Rik	2.17387	1.40929	0.524064	2.68916	0.00716331	0.0426038
Zfp820	29.5854	1.39458	0.169958	8.20541	2.29796e-16	3.62128e-14
Gm34283	2.08426	1.3686	0.441038	3.10314	0.00191479	0.0150759
Armh2	2.8012	1.36207	0.444924	3.06136	0.00220331	0.0168969
Atp4a	20.1089	1.33309	0.195737	6.81065	9.71608e-12	6.87971e-10
Slc25a41	2.42447	1.30562	0.39224	3.32863	0.000872728	0.00803316
Krt17	2.60486	1.29839	0.451763	2.87404	0.00405254	0.0270587
Gsdmc4	3.38987	1.29805	0.393658	3.2974	0.000975842	0.00879306
Obp2b	5.46142	1.27459	0.339789	3.75111	0.00017605	0.00212426
Syndig1l	81.2716	1.27438	0.463535	2.74926	0.00597309	0.0369401
Sh3rf2	35.5772	1.27212	0.416201	3.0565	0.0022394	0.0171297
Gm21119	210.458	1.2416	0.109887	11.2989	1.32941e-29	5.68637e-27
Tex26	12.2585	1.22743	0.231336	5.30584	1.12153e-07	3.4067e-06
Rdh18-ps	8.87481	1.21244	0.257184	4.71429	2.42556e-06	5.19279e-05
RLTR6-int:ERV1:LTR	53.8481	1.20059	0.165571	7.25122	4.13022e-13	3.88185e-11
1700093K21Rik	26.6827	1.18019	0.166344	7.09487	1.29471e-12	1.09419e-10
Adora2a	134.667	1.17119	0.390937	2.99585	0.00273677	0.0199582
Gm17695	18.525	1.14318	0.208777	5.4756	4.3603e-08	1.4957e-06
Thsd4	371.265	1.1265	0.0740474	15.2133	2.88741e-52	2.88177e-49
Tnn	22.2767	1.11567	0.15525	7.18626	6.65909e-13	5.8642e-11
A830029E22Rik	12.7391	1.11165	0.254921	4.36075	1.29618e-05	0.000226012
Vdr	16.6952	1.10218	0.209736	5.25509	1.4795e-07	4.34906e-06
Upk1a	42.78	1.09529	0.123285	8.88423	6.43672e-19	1.28483e-16
Gys2	3.16595	1.08797	0.40546	2.68329	0.00729007	0.0431252
Cct6b	11.9749	1.08612	0.192036	5.65584	1.55087e-08	5.9207e-07
Clca3b	3.36045	1.08168	0.36712	2.94639	0.00321507	0.022732
Ccnb1	5.2844	1.07541	0.354368	3.03472	0.00240757	0.0181121
Dmkn	26.5662	1.075	0.203619	5.27947	1.29555e-07	3.84609e-06
Slc4a5	3.09894	1.06112	0.401834	2.64068	0.00827389	0.0474323
Slc10a4	9.06075	1.05399	0.381923	2.75969	0.00578558	0.0360463
Ripply3	2.96097	1.05009	0.39606	2.65135	0.00801698	0.0462632
Avpr1a	5.59719	1.03732	0.289958	3.57746	0.000346945	0.00369681
Ankmy1	14.2608	1.0334	0.178575	5.78691	7.16929e-09	2.94053e-07
Itgax	9.25286	1.03023	0.307865	3.34637	0.000818781	0.00763382
Gfy	28.956	1.0293	0.146663	7.01813	2.24864e-12	1.79779e-10
4933439K11Rik	5.98591	1.02705	0.290913	3.53043	0.000414878	0.00431131
Cybb	22.9276	1.02621	0.168606	6.08642	1.15461e-09	5.66734e-08
Fsip1	8.20403	1.0247	0.234434	4.37093	1.23718e-05	0.000216988
4930558K02Rik	6.66948	1.01785	0.283186	3.59427	0.000325302	0.0035217
Neurog1	5.8545	1.0118	0.322585	3.13654	0.00170956	0.0137863
Fgr	5.49335	1.01042	0.364748	2.77019	0.00560236	0.0351031
Gabrq	23.0965	1.00974	0.225755	4.47272	7.72316e-06	0.000143502
Wnt10b	53.9168	1.00848	0.13283	7.59222	3.14466e-14	3.72367e-12
Cenph	8.03829	1.00719	0.2281	4.41555	1.00752e-05	0.000181414
Ucma	4.23918	1.00238	0.357967	2.8002	0.00510704	0.0325444
Gm5878	4.59619	0.997977	0.343849	2.90237	0.00370349	0.025251
Gpr6	54.6316	0.974673	0.317302	3.07175	0.00212804	0.0164037
C4b	507.519	0.974655	0.181398	5.37302	7.74302e-08	2.48524e-06
Palm3	62.5727	0.966083	0.123934	7.79515	6.43327e-15	8.38552e-13
Gnmt	18.3859	0.964563	0.163821	5.8879	3.91129e-09	1.70076e-07
Gm9922	3.77032	0.963229	0.343275	2.806	0.0050161	0.0320917
Gabre	4.26198	0.958313	0.301329	3.18029	0.00147129	0.0121942
Ifi27l2a	4.81496	0.951841	0.336566	2.82809	0.00468262	0.0304294
Snord8	4.89685	0.948922	0.29869	3.17695	0.00148835	0.0122958
Rgs9	703.171	0.946207	0.241777	3.91355	9.09501e-05	0.00121338
Gm26760	16.8546	0.943934	0.233256	4.04678	5.19276e-05	0.000749037
Creb3l3	18.3381	0.936354	0.213848	4.37861	1.19441e-05	0.000210366
Rassf7	18.8137	0.931673	0.182585	5.10269	3.34862e-07	9.07938e-06
Npbwr1	24.9292	0.930461	0.146535	6.34974	2.15674e-10	1.20829e-08
Tmem255a	466.464	0.92028	0.0894867	10.284	8.32159e-25	2.68326e-22
Mhrt	6.39349	0.920092	0.321633	2.86069	0.00422716	0.0279856
Slc35d3	25.4027	0.913441	0.29587	3.08731	0.00201978	0.0157604
Atp8b3	7.64637	0.911747	0.240331	3.79372	0.000148408	0.00183401
Dgkk	10.1062	0.90794	0.310988	2.91954	0.00350552	0.0242482
Tnfrsf23	78.2182	0.89899	0.0999135	8.99768	2.30539e-19	4.73712e-17
Mocos	146.931	0.893097	0.060233	14.8274	9.74787e-50	8.51273e-47
4930444M15Rik	7.03615	0.888574	0.244606	3.63267	0.000280503	0.00312384
Figla	4.69825	0.88271	0.313093	2.81932	0.00481254	0.0310453
Cpa6	26.7134	0.882177	0.216349	4.07757	4.5509e-05	0.000668881
Cdkn1c	149.851	0.869211	0.133396	6.51604	7.21897e-11	4.4764e-09
P2rx6	54.5206	0.865935	0.104204	8.30998	9.57143e-17	1.60486e-14
Sdcbp2	12.624	0.865446	0.237562	3.64303	0.000269447	0.00302482
Fkbp11	11.7662	0.843789	0.212632	3.96831	7.23845e-05	0.000990925
Nrg4	21.1462	0.836432	0.151236	5.53065	3.19055e-08	1.13148e-06
Sfn	53.3953	0.834542	0.109445	7.6252	2.4366e-14	2.91822e-12
Drd1	277.508	0.831393	0.206555	4.02505	5.6963e-05	0.000811616
Bnipl	9.03124	0.82783	0.273085	3.0314	0.00243419	0.0182468
Cd22	11.7149	0.825738	0.254866	3.2399	0.00119572	0.010343
Tekt2	48.5163	0.825021	0.103871	7.94277	1.97709e-15	2.78106e-13
Prr22	43.6106	0.822039	0.120245	6.83634	8.12406e-12	5.83124e-10
Gdpd3	34.3851	0.820089	0.131472	6.23776	4.43885e-10	2.35529e-08
Gpr139	24.1637	0.812226	0.302733	2.68298	0.00729697	0.0431417
Trp63	19.4986	0.809415	0.182498	4.43521	9.19827e-06	0.000167641
Ccdc42	14.0799	0.795831	0.189739	4.19434	2.73662e-05	0.000432882
Exd1	32.997	0.794787	0.133312	5.96184	2.4942e-09	1.13397e-07
Amhr2	59.2851	0.792129	0.0992763	7.97903	1.47485e-15	2.14662e-13
Layn	165.246	0.782814	0.0810467	9.6588	4.51134e-22	1.15309e-19
E130119H09Rik	13.3169	0.781595	0.239469	3.26387	0.00109901	0.00967398
Cdhr3	58.8241	0.773045	0.115557	6.68974	2.23571e-11	1.4923e-09
Cd1d1	7.0076	0.771548	0.253825	3.03969	0.00236821	0.0178931
Gfap	2034.82	0.767314	0.120929	6.34516	2.22199e-10	1.23858e-08
Card6	125.007	0.766875	0.0775737	9.88577	4.79902e-23	1.30627e-20
Col5a1	638.761	0.76557	0.126592	6.04753	1.47085e-09	7.05792e-08
Pbld1	11.2193	0.765338	0.200393	3.81919	0.000133892	0.00167537
Opn1mw	9.69539	0.765119	0.233919	3.27087	0.00107216	0.00948157
Noxred1	78.8495	0.763513	0.108659	7.02668	2.11508e-12	1.69846e-10
Gm16287	49.027	0.762645	0.108244	7.04563	1.84622e-12	1.51152e-10
Gm3435	53.9296	0.759523	0.138428	5.48676	4.09381e-08	1.41355e-06
Kif14	19.6181	0.759296	0.152091	4.99237	5.96438e-07	1.51524e-05
Col7a1	58.5684	0.759157	0.119218	6.36782	1.91733e-10	1.09497e-08
Lat	32.4668	0.758403	0.274123	2.76665	0.00566354	0.0353807
Nlrc3	33.9657	0.755197	0.125882	5.99926	1.98219e-09	9.21169e-08
Alkal2	9.72883	0.752169	0.233021	3.2279	0.00124703	0.010681
Ly6g6e	34.8004	0.751975	0.162019	4.64128	3.46253e-06	7.10785e-05
Gm16537	7.16555	0.742268	0.233267	3.18205	0.00146237	0.0121482
Fam205a2	448.355	0.738438	0.109657	6.73406	1.6499e-11	1.13008e-09
Slc12a8	50.347	0.737585	0.092782	7.94965	1.87037e-15	2.66674e-13
Lats1	2529.84	0.722295	0.0653805	11.0476	2.2525e-28	9.25688e-26
Klb	7.96168	0.717767	0.209998	3.41797	0.000630911	0.00613324
Gm13212	18.7153	0.71431	0.272258	2.62365	0.00869935	0.0493183
Foxj1	113.803	0.706654	0.0964764	7.32463	2.39553e-13	2.39086e-11
Col6a3	146.535	0.702701	0.116356	6.03924	1.5484e-09	7.39247e-08
Rassf6	10.0269	0.699907	0.216938	3.22629	0.00125404	0.0107257
A730035I17Rik	19.8566	0.699527	0.166048	4.2128	2.52222e-05	0.000404298
Dsc2	8.85021	0.696349	0.226863	3.06948	0.00214435	0.0165051
C8b	13.5302	0.695628	0.232474	2.99229	0.00276893	0.0201488
Fbxo5	17.7852	0.689111	0.183117	3.76322	0.000167738	0.00204753
A3galt2	11.2712	0.685341	0.208221	3.29141	0.000996875	0.00892122
Tlr2	21.1626	0.68331	0.180313	3.78958	0.000150899	0.00186041
Sbk3	75.2204	0.682162	0.0937169	7.27896	3.36408e-13	3.2343e-11
Bbox1	10.6085	0.679388	0.248529	2.73364	0.00626388	0.0383089
Gbp11	12.0431	0.678287	0.236561	2.86727	0.00414024	0.0275349
Cd101	18.4242	0.678095	0.161356	4.20248	2.64005e-05	0.000419188
Pqlc3	33.1603	0.677319	0.139299	4.86234	1.16009e-06	2.72888e-05
Arg2	17.5881	0.67041	0.211838	3.16473	0.00155226	0.0127234
Retn	8.73728	0.670276	0.223248	3.00239	0.00267872	0.0196168
Ntsr1	210.994	0.669939	0.137864	4.85941	1.17737e-06	2.76643e-05
Mki67	43.4408	0.66813	0.186367	3.58501	0.000337062	0.00361791
Penk	534.658	0.665396	0.223802	2.97314	0.0029477	0.021216
Tcf23	9.6616	0.663965	0.205353	3.23328	0.00122377	0.0105291
Selenok-ps1	22.548	0.662994	0.151011	4.39038	1.13153e-05	0.000201665
Ebf4	322.357	0.662589	0.0573031	11.5629	6.35457e-31	2.95968e-28
Nod2	25.8008	0.658439	0.140834	4.67528	2.93556e-06	6.1465e-05
Trim71	27.936	0.658414	0.136116	4.83714	1.3172e-06	3.05728e-05
Tmprss5	12.9505	0.657152	0.215862	3.04431	0.00233212	0.017665
Myo1a	33.422	0.655239	0.121824	5.37857	7.50793e-08	2.41348e-06
Gm17801	10.0634	0.654892	0.219803	2.97945	0.00288767	0.0208627
Lilrb4a	7.56351	0.652337	0.231122	2.82247	0.00476547	0.0308461
Gm29480	9.19404	0.651636	0.221843	2.93738	0.00331003	0.023249
Cnga2	16.5041	0.651569	0.200118	3.25592	0.00113024	0.00990748
Aoc3	18.7654	0.651486	0.188307	3.45971	0.000540761	0.00542287
Col6a1	1601.64	0.65094	0.108903	5.97726	2.26924e-09	1.03619e-07
Baiap2l2	78.5682	0.650287	0.0943117	6.89508	5.38356e-12	4.07343e-10
Cers3	13.7601	0.65016	0.180826	3.5955	0.000323765	0.00350869
Olfr288	10.7059	0.649511	0.236315	2.74849	0.005987	0.0370043
Myl1	17.8782	0.649425	0.150437	4.31692	1.58222e-05	0.000270047
Gm31333	55.5498	0.649342	0.0883239	7.35182	1.9552e-13	2.04895e-11
Afmid	103.905	0.648921	0.0685826	9.46188	3.02459e-21	7.20369e-19
St8sia2	108.016	0.648655	0.135517	4.78654	1.69684e-06	3.83356e-05
Copg2os2	1731.74	0.648037	0.118247	5.48035	4.24496e-08	1.46332e-06
Ppp1r42	18.1123	0.647416	0.17886	3.61968	0.000294965	0.00324353
Mroh3	23.1625	0.644169	0.159985	4.02643	5.66304e-05	0.000807426
Hmox1	178.559	0.644018	0.0649175	9.92055	3.38876e-23	9.46999e-21
A230009B12Rik	26.0827	0.639636	0.19942	3.20748	0.00133903	0.0112982
RLTR13D:ERVK:LTR	68.161	0.635552	0.09871	6.43857	1.20603e-10	7.18102e-09
Gm31508	87.2394	0.634974	0.0883405	7.1878	6.58441e-13	5.8375e-11
Map3k15	63.178	0.634963	0.117356	5.41056	6.28282e-08	2.05752e-06
Tacr1	44.3853	0.633236	0.207799	3.04735	0.00230866	0.0175409
H3c15	34.8486	0.631943	0.16958	3.72653	0.000194135	0.00230924
9530062K07Rik	40.0488	0.628345	0.105786	5.93978	2.85399e-09	1.28087e-07
Mfsd4b1	12.4253	0.628199	0.187616	3.34833	0.00081301	0.00759692
Ccno	35.7407	0.626305	0.133186	4.70249	2.57012e-06	5.45309e-05
Ly9	14.1654	0.626088	0.212077	2.95218	0.00315539	0.0224106
RLTR44-int:ERVK:LTR	1075.3	0.625445	0.0922572	6.77936	1.20707e-11	8.43298e-10
Ptma-ps2	120.206	0.62459	0.0816951	7.64538	2.08326e-14	2.53855e-12
Gm16958	9.74935	0.623796	0.218723	2.85199	0.0043446	0.0286391
4930553P18Rik	37.2292	0.623132	0.106117	5.87212	4.30265e-09	1.85554e-07
Tnfsf9	11.1135	0.619407	0.203947	3.0371	0.00238869	0.0180088
MMVL30-int:ERV1:LTR	1030.37	0.616487	0.0539992	11.4166	3.45501e-30	1.57421e-27
Dok2	13.2838	0.615873	0.215989	2.85141	0.00435253	0.02866
Stxbp2	1048.24	0.611526	0.0484594	12.6193	1.65205e-36	9.89296e-34
Ckap2	13.2326	0.609776	0.188601	3.23315	0.00122434	0.0105297
Tmc4	178.845	0.607403	0.081205	7.47987	7.43945e-14	8.42829e-12
Tap1	83.3864	0.606933	0.0983751	6.16958	6.84724e-10	3.53476e-08
Npm2	18.706	0.604715	0.166101	3.64063	0.000271969	0.00304987
Prss57	23.1228	0.602773	0.146988	4.10084	4.11657e-05	0.000614962
Rassf4	361.443	0.601842	0.0518519	11.6069	3.7993e-31	1.80976e-28
Serpina3n	440.46	0.600598	0.0679482	8.83906	9.65255e-19	1.89073e-16
Gm5079	23.6208	0.600163	0.169777	3.53501	0.000407761	0.00424765
Phex	34.9461	0.600133	0.212947	2.81822	0.00482903	0.0311324
Ncmap	24.0331	0.599146	0.156452	3.8296	0.000128354	0.00161845
Glt28d2	14.3247	0.595977	0.212276	2.80756	0.00499185	0.0319854
2700038G22Rik	26.27	0.595098	0.167557	3.55162	0.000382866	0.00402967
1700007F19Rik	86.4587	0.593194	0.119615	4.95921	7.07806e-07	1.76816e-05
Dcst2	47.1205	0.591576	0.11498	5.14505	2.67452e-07	7.41473e-06
Tas1r3	23.5034	0.590778	0.131965	4.47677	7.57817e-06	0.000141561
Dok3	148.535	0.590519	0.119853	4.92705	8.34812e-07	2.04164e-05
Gm4988	89.0243	0.589801	0.0857987	6.87424	6.23196e-12	4.60355e-10
Gtse1	21.632	0.589771	0.161469	3.65254	0.000259662	0.00293224
4732414G09Rik	12.277	0.589665	0.176934	3.33268	0.000860131	0.00794163
Gm7008	11.3803	0.589131	0.203837	2.89021	0.0038498	0.0259614
9330198I05Rik	25.0875	0.588973	0.144472	4.07672	4.56761e-05	0.000670866
Npff	53.2468	0.587188	0.11398	5.15166	2.58194e-07	7.20572e-06
9330199G10Rik	21.2989	0.584952	0.202436	2.88956	0.00385779	0.0259902
Dll3	34.6978	0.584595	0.134065	4.36053	1.29749e-05	0.000226053
Gm1604b	16.0845	0.582099	0.194	3.00052	0.00269521	0.0197169
Krt80	344.204	0.581693	0.152138	3.82346	0.000131593	0.00165351
Gm15510	31.6043	0.580229	0.113767	5.10017	3.39346e-07	9.17722e-06
Platr14	11.5012	0.579813	0.198803	2.91652	0.00353962	0.0244438
G630025P09Rik	14.8564	0.578911	0.170807	3.38928	0.000700767	0.00669479
Gm36117	638.793	0.578369	0.0373938	15.467	5.79674e-54	6.74966e-51
Dusp13	15.1137	0.577224	0.178649	3.23105	0.00123337	0.0105856
Col4a2	2151.9	0.575697	0.069707	8.25881	1.47135e-16	2.39055e-14
Mcm2	114.403	0.573318	0.107029	5.35667	8.47677e-08	2.69189e-06
Fbn2	259.71	0.573143	0.0699344	8.19543	2.49698e-16	3.90554e-14
Tac1	152.776	0.571135	0.153955	3.70975	0.000207466	0.00244361
Col24a1	167.053	0.57036	0.106906	5.33514	9.54702e-08	2.96438e-06
RMER17A-int:ERVK:LTR	424.458	0.56815	0.0921538	6.16524	7.03776e-10	3.6153e-08
Tdrd9	16.1988	0.567297	0.180856	3.13674	0.0017084	0.0137823
Rasa4	242.366	0.565583	0.0701508	8.06238	7.48221e-16	1.1122e-13
Gm10658	10.1237	0.564468	0.212776	2.65288	0.00798091	0.046144
Efcab9	11.8883	0.563762	0.187968	2.99924	0.00270655	0.0197929
Magel2	29.3677	0.559752	0.150977	3.70753	0.000209288	0.00245879
Ly96	26.866	0.559175	0.145274	3.8491	0.000118551	0.00151322
Gm10687	15.6134	0.558155	0.196361	2.8425	0.00447618	0.0293412
Cyp3a13	21.1342	0.556192	0.208661	2.66553	0.00768671	0.0449201
Crybg1	51.81	0.553616	0.0943849	5.86551	4.47745e-09	1.92301e-07
Peg10	877.355	0.552377	0.0755498	7.31143	2.64323e-13	2.61318e-11
Mcidas	13.6194	0.552185	0.205681	2.68467	0.00726018	0.0430456
Gm3739	17.0343	0.550501	0.197194	2.79167	0.00524371	0.0332234
Catsper3	14.2381	0.550431	0.199657	2.75689	0.00583545	0.0362924
Nusap1	11.3206	0.54985	0.200229	2.74611	0.00603072	0.0371758
Tnfrsf4	73.2794	0.549296	0.0799183	6.87322	6.27688e-12	4.61604e-10
Dlx6os2	22.2316	0.547711	0.183045	2.99221	0.00276963	0.0201488
Nmb	51.297	0.547282	0.117317	4.665	3.08612e-06	6.42325e-05
Btla	26.3512	0.545645	0.148952	3.66323	0.000249051	0.00283645
4930444P10Rik	23.5388	0.545368	0.14123	3.86156	0.000112666	0.0014478
Synrg	3827.45	0.542433	0.0213721	25.3804	4.15231e-142	4.35142e-138
Chrna5	226.321	0.541769	0.147949	3.66186	0.000250394	0.00284445
Gm20751	30.5924	0.541355	0.136636	3.96203	7.4316e-05	0.00101472
Tmc3	27.1354	0.541011	0.149159	3.62708	0.000286643	0.00317723
D2hgdh	562.822	0.537593	0.0321137	16.7403	6.66749e-63	9.98171e-60
6530409C15Rik	17.0249	0.53658	0.17374	3.08841	0.0020123	0.0157197
Spata48	16.6051	0.536484	0.179006	2.99702	0.00272633	0.0199098
Blvrb	141.938	0.536005	0.105249	5.09271	3.52984e-07	9.49704e-06
Spata1	37.0584	0.535321	0.105594	5.06962	3.98611e-07	1.05887e-05
UCON19:UCON19:Unknown	11.7044	0.53328	0.201877	2.64161	0.00825123	0.0473283
Pmfbp1	15.174	0.532838	0.192499	2.76801	0.00563995	0.0352648
Cfap45	29.0494	0.531923	0.154275	3.44789	0.000564992	0.00562342
Tunar	171.47	0.531402	0.0826178	6.43206	1.25889e-10	7.45341e-09
Cd24a	46.1482	0.529881	0.148576	3.56641	0.000361911	0.00383677
C230037L18Rik	84.5299	0.529672	0.0920581	5.75368	8.73233e-09	3.48595e-07
Prima1	45.6347	0.52941	0.186958	2.83171	0.00462992	0.0301549
Syt6	717.715	0.529005	0.156017	3.39069	0.000697167	0.00667211
9330159M07Rik	148.474	0.526519	0.0878674	5.9922	2.07023e-09	9.57837e-08
Gm39526	147.142	0.526085	0.118812	4.42787	9.51693e-06	0.000172847
Gm10536	15.2745	0.525473	0.196147	2.67898	0.0073847	0.0435498
Lrrc70	37.8533	0.524845	0.11119	4.72024	2.35568e-06	5.06535e-05
Popdc2	13.3266	0.524744	0.186445	2.81448	0.00488565	0.0314395
Scn9a	40.8665	0.524265	0.168183	3.11722	0.00182564	0.0145434
Cbln1	39.6116	0.523887	0.130232	4.02273	5.75269e-05	0.000817983
Fchsd1	173.714	0.523796	0.0752132	6.96415	3.30401e-12	2.5743e-10
Ckap2l	21.3257	0.523684	0.16981	3.08394	0.0020428	0.0159104
Rab39	28.2299	0.522114	0.142983	3.65159	0.000260624	0.00293919
Rslcan18	62.2062	0.519825	0.0807207	6.4398	1.19633e-10	7.16395e-09
Mettl27	276.243	0.518113	0.070498	7.34932	1.99216e-13	2.07729e-11
Fbln2	259.31	0.515508	0.0746914	6.90184	5.13332e-12	3.92607e-10
9530052C20Rik	18.498	0.515401	0.166216	3.10079	0.00193002	0.0151674
Gm5424	18.1755	0.513497	0.17243	2.978	0.00290132	0.0209396
Pycr1	34.6762	0.511417	0.122758	4.16606	3.09914e-05	0.000480435
Insl5	23.0911	0.509396	0.162616	3.13251	0.00173319	0.0139393
Cd59a	82.5662	0.508244	0.187588	2.70936	0.00674138	0.0406053
Mfap2	136.711	0.508	0.0868218	5.85106	4.88449e-09	2.06399e-07
Zbtb42	31.8068	0.50726	0.130338	3.8919	9.94638e-05	0.00130454
Ier3	204.412	0.506627	0.101945	4.9696	6.70915e-07	1.69011e-05
Ccdc158	15.1194	0.505631	0.173983	2.9062	0.00365847	0.0250323
Sst	2822.61	0.502921	0.101242	4.96753	6.78114e-07	1.70558e-05
Asl	237.447	0.501518	0.0824436	6.08317	1.17833e-09	5.75678e-08
Syde2	101.481	0.501417	0.0762244	6.57817	4.76272e-11	3.10006e-09
Lingo4	63.0844	0.499477	0.114503	4.36213	1.28799e-05	0.000224959
Fgf11	581.827	0.499476	0.0462339	10.8032	3.32293e-27	1.24367e-24
Olfr691	62.0567	0.497412	0.106026	4.69141	2.71325e-06	5.71527e-05
Asprv1	58.0118	0.49724	0.111625	4.45454	8.40715e-06	0.000154566
Nexn	38.3517	0.497006	0.173153	2.87033	0.0041005	0.027318
8430429K09Rik	199.029	0.496326	0.0740729	6.7005	2.07702e-11	1.40427e-09
Lrrc74b	34.9775	0.494334	0.13782	3.5868	0.000334757	0.00360173
Mroh5	84.4504	0.491817	0.0993942	4.94815	7.4924e-07	1.85478e-05
Gm12992	260.047	0.491657	0.0951625	5.1665	2.38515e-07	6.71913e-06
Lpar2	21.704	0.489115	0.142241	3.43865	0.000584621	0.00577702
1500009L16Rik	150.569	0.488407	0.0633194	7.71338	1.22526e-14	1.51954e-12
Sag	39.7002	0.487843	0.114638	4.25549	2.08595e-05	0.000342897
Fbxo2	825.248	0.487132	0.127075	3.83342	0.000126374	0.00159883
Trim7	73.304	0.486893	0.100116	4.86331	1.1544e-06	2.71854e-05
Ascl1	140.233	0.485586	0.0969124	5.01057	5.42692e-07	1.39905e-05
Uhrf1	23.7261	0.478504	0.132239	3.61849	0.000296328	0.00325339
Trpc2	49.3781	0.477967	0.0853724	5.59861	2.16075e-08	7.9451e-07
Zim1	77.8757	0.476309	0.0749931	6.35137	2.13408e-10	1.19915e-08
Nradd	19.5687	0.476034	0.14525	3.27735	0.00104786	0.00930201
Rem2	41.6328	0.475167	0.175984	2.70006	0.0069328	0.0415037
Myo3b	43.9492	0.474567	0.164217	2.88987	0.003854	0.025977
A430057M04Rik	22.0574	0.473394	0.13786	3.43388	0.000595007	0.00585178
Gm34632	38.3659	0.473001	0.136068	3.47621	0.000508549	0.00513671
Tnfrsf12a	33.1375	0.466059	0.16187	2.87921	0.00398669	0.0266955
Cfap99	50.2476	0.465597	0.114823	4.05491	5.01537e-05	0.000726449
Trim30d	31.4468	0.46544	0.144737	3.21575	0.00130102	0.0110397
Itga5	77.763	0.464555	0.156987	2.95919	0.0030845	0.0220326
Gpr84	21.6147	0.464132	0.139415	3.32913	0.000871163	0.00802228
Col11a1	339.626	0.463735	0.0867978	5.3427	9.15697e-08	2.86449e-06
Thbs1	62.5666	0.463644	0.163789	2.83074	0.00464412	0.0302098
Exosc3	71.1945	0.463011	0.10276	4.50575	6.61381e-06	0.000126824
Rftn1	145.777	0.462617	0.104355	4.43309	9.28905e-06	0.000169001
Togaram2	42.3747	0.460652	0.101415	4.54223	5.56624e-06	0.000108827
Sh2d6	16.7649	0.460424	0.171326	2.68741	0.00720089	0.0427545
Rxfp1	575.005	0.458734	0.120674	3.80142	0.000143869	0.00178529
Oprk1	165.179	0.458381	0.150945	3.03674	0.00239152	0.0180172
Spdef	26.2899	0.456691	0.127337	3.58647	0.000335181	0.00360445
Ddx4	58.6055	0.455793	0.129315	3.52467	0.000424013	0.00439727
Xrcc3	160.162	0.454388	0.0787192	5.77226	7.82138e-09	3.16464e-07
Tcp10b	34.0477	0.45262	0.112846	4.01096	6.04729e-05	0.000851946
Dsg2	55.5071	0.452128	0.119877	3.77159	0.000162211	0.00198818
Bace2	145.555	0.452062	0.110282	4.09916	4.1466e-05	0.000618567
Cryz	223.582	0.449067	0.047282	9.49763	2.14723e-21	5.23301e-19
Gm28455	26.3739	0.448297	0.144731	3.09744	0.00195197	0.0153226
Gm29733	40.9713	0.447647	0.126309	3.54407	0.000393995	0.00413093
1500026H17Rik	80.3448	0.446116	0.0921173	4.84291	1.2795e-06	2.97968e-05
Zfp963	209.292	0.444752	0.0648722	6.85582	7.09037e-12	5.14212e-10
Grhl3	52.6879	0.444746	0.119272	3.72883	0.00019237	0.00229084
Crhr2	14.3934	0.442337	0.165237	2.67699	0.00742875	0.0437917
Alox5	16.8798	0.439986	0.161248	2.72863	0.00635971	0.0387142
1110002J07Rik	27.751	0.439722	0.14277	3.07994	0.00207044	0.0160651
Dhx37	650.089	0.438626	0.0534052	8.21316	2.1544e-16	3.42077e-14
Nmnat3	72.2587	0.438314	0.0874066	5.01465	5.31292e-07	1.38327e-05
RLTR6_Mm:ERV1:LTR	1054.26	0.438233	0.0800038	5.47765	4.31e-08	1.48087e-06
Ap1s3	101.193	0.435984	0.113146	3.85328	0.000116545	0.00149399
Airn	37.7462	0.435231	0.147588	2.94896	0.0031884	0.0225915
Gm2885	46.3876	0.433679	0.101126	4.28849	1.79894e-05	0.000301873
Slc39a2	200.356	0.433327	0.0596958	7.25892	3.90191e-13	3.70046e-11
Cdk3	31.3718	0.432653	0.130541	3.31432	0.000918659	0.00833514
F2rl2	99.3117	0.432519	0.13206	3.27517	0.00105599	0.00936227
Fcrlb	22.2433	0.432183	0.14073	3.071	0.00213345	0.0164333
RLTR6B_Mm:ERV1:LTR	457.548	0.431663	0.0943634	4.57447	4.77419e-06	9.48457e-05
Rsph1	23.0954	0.431272	0.155575	2.77211	0.00556941	0.034928
Nfe2l3	64.8741	0.429527	0.163622	2.62513	0.00866164	0.0491843
RMER16B:ERVK:LTR	68.1976	0.429321	0.10509	4.08526	4.40267e-05	0.000650745
Dlx6os1	753.916	0.429211	0.0684473	6.27068	3.59479e-10	1.92694e-08
Cchcr1	160.287	0.427628	0.0904595	4.72729	2.27538e-06	4.92662e-05
Dhx58	47.0805	0.426848	0.0928975	4.59483	4.33109e-06	8.67834e-05
Vsig10l	100.52	0.425372	0.0829147	5.13024	2.89376e-07	7.94894e-06
RLTR9A2:ERVK:LTR	107.926	0.422812	0.122016	3.46522	0.000529807	0.00532066
Igsf1	23.7918	0.421537	0.134982	3.12291	0.00179072	0.0143196
Xkr7	129.219	0.419959	0.109845	3.8232	0.000131729	0.00165423
Mpp7	133.605	0.419652	0.0891373	4.70793	2.50251e-06	5.3303e-05
Ankrd24	1152.26	0.417614	0.0726332	5.74963	8.94409e-09	3.55036e-07
Txnrd3	117.082	0.416685	0.0839644	4.96264	6.95416e-07	1.74148e-05
Tmem86b	186.891	0.416005	0.0664391	6.26145	3.81412e-10	2.03929e-08
Map2k3os	23.2691	0.415082	0.133901	3.09991	0.00193577	0.0152011
6430503K07Rik	17.7211	0.414971	0.155552	2.66773	0.00763661	0.0446958
Itga2b	38.1539	0.414601	0.121029	3.42564	0.00061336	0.0059904
Zxda	449.082	0.414412	0.0774185	5.35288	8.65638e-08	2.72416e-06
Pde1c	194.022	0.413401	0.110344	3.74649	0.00017933	0.00215762
Gm48552	29.5597	0.413072	0.114955	3.59334	0.000326472	0.00353072
Wdr78	368.731	0.413045	0.0639733	6.45652	1.0714e-10	6.43421e-09
Col4a1	1510.64	0.412642	0.0634017	6.50838	7.59651e-11	4.66907e-09
Bcl2l15	37.7519	0.411614	0.14146	2.90975	0.00361712	0.0247992
Aldh1l2	90.9222	0.409428	0.0780858	5.24331	1.57719e-07	4.62326e-06
Gpnmb	53.3537	0.405403	0.116614	3.47644	0.00050811	0.00513476
Arrdc1	279.82	0.404342	0.0643565	6.28285	3.32415e-10	1.79564e-08
Gm960	43.8879	0.404341	0.106457	3.79815	0.000145778	0.00180576
Prkra	179.885	0.403779	0.0572492	7.053	1.75106e-12	1.4449e-10
Ikbke	39.1083	0.403682	0.117077	3.448	0.000564764	0.00562342
Wfikkn1	36.4673	0.403625	0.122615	3.29182	0.000995406	0.00891569
Nsun7	290.708	0.40272	0.0747945	5.38436	7.27034e-08	2.34429e-06
Sh3bp2	99.7705	0.402247	0.0844201	4.76482	1.89022e-06	4.20564e-05
Cd52	47.6794	0.40038	0.119716	3.34441	0.000824564	0.00767409
Crhbp	292.346	0.3996	0.054871	7.28254	3.27591e-13	3.17869e-11
Hnrnpm	1317.29	0.399562	0.0395657	10.0987	5.59756e-24	1.65238e-21
Ubxn10	31.7576	0.398015	0.145108	2.74288	0.0060903	0.0374843
Rai14	356.689	0.397277	0.0797644	4.98063	6.33773e-07	1.60426e-05
2610005L07Rik	1879.86	0.395193	0.039056	10.1186	4.56717e-24	1.40769e-21
Ttf2	60.1917	0.394588	0.0894208	4.4127	1.02087e-05	0.000183661
Mettl8	292.141	0.394318	0.0488351	8.07449	6.77603e-16	1.01442e-13
BC037032	35.1792	0.393958	0.130232	3.02504	0.00248603	0.0185492
Lsp1	140.534	0.393608	0.127801	3.07985	0.00207108	0.0160651
Tnfsf13os	25.771	0.393052	0.147861	2.65825	0.00785471	0.0456411
Mtg2	243.308	0.391758	0.056553	6.92728	4.29019e-12	3.30582e-10
Mfap4	57.1628	0.391091	0.113694	3.43987	0.000581999	0.00575961
Zcwpw1	121.607	0.390978	0.0621211	6.2938	3.09794e-10	1.67777e-08
Atp7b	111.532	0.390136	0.0858103	4.5465	5.45453e-06	0.000106743
Fbxl8	28.5713	0.389929	0.120913	3.22488	0.00126025	0.0107679
Plb1	43.4019	0.389069	0.148238	2.62463	0.00867441	0.0492168
Nectin2	117.865	0.387293	0.0951933	4.06849	4.73193e-05	0.000691126
Hnrnph3	605.584	0.386093	0.0603549	6.39704	1.58417e-10	9.22297e-09
Sptan1	40063.2	0.384174	0.0449744	8.54205	1.31857e-17	2.3824e-15
Rhov	124.395	0.384101	0.105084	3.65517	0.000257014	0.00290933
Cpne1	1154.4	0.383819	0.0254141	15.1026	1.55588e-51	1.48226e-48
LOC115490137	102.02	0.382189	0.0791677	4.82759	1.38197e-06	3.18644e-05
Myh14	781.163	0.382058	0.106757	3.57874	0.000345252	0.00368251
Mir344-2	35.8103	0.380649	0.134137	2.83776	0.00454319	0.0297193
Entpd3	285.036	0.379572	0.0793743	4.78206	1.73512e-06	3.90615e-05
Prss16	34.4746	0.379068	0.139425	2.7188	0.00655191	0.0395853
Thap6	81.8494	0.378862	0.121818	3.11008	0.00187038	0.0148153
Gnb4	490.79	0.378204	0.0793938	4.76365	1.90122e-06	4.21668e-05
Dchs2	94.0179	0.377211	0.107369	3.51323	0.000442696	0.00455721
Snx8	191.632	0.377167	0.0790882	4.76894	1.85195e-06	4.13807e-05
9030025P20Rik	67.0502	0.37697	0.0954399	3.94981	7.82122e-05	0.00106169
Armcx6	86.0079	0.376686	0.0792747	4.75165	2.0176e-06	4.42332e-05
Tuft1	47.2516	0.376177	0.114456	3.28665	0.00101385	0.00904995
Gpc3	82.7214	0.375854	0.103432	3.63384	0.000279233	0.00311631
Ttc16	26.4629	0.375475	0.141531	2.65295	0.00797905	0.046144
Naip2	40.6427	0.373897	0.11886	3.14569	0.00165696	0.0134034
Ccdc122	39.2907	0.373683	0.126075	2.96398	0.00303686	0.0217531
Cyb5r1	356.453	0.373397	0.0405944	9.19824	3.63877e-20	7.94427e-18
Nlrc5	42.1964	0.373295	0.127776	2.92148	0.00348375	0.0241455
Stpg1	26.9661	0.372713	0.139117	2.67914	0.00738126	0.0435476
Phtf1	1366.26	0.372701	0.0307809	12.1082	9.55569e-34	5.00694e-31
Foxm1	55.3647	0.372621	0.0927063	4.01937	5.8353e-05	0.000827484
Gm19345	30.4968	0.371849	0.135734	2.73954	0.00615252	0.0377711
ERVB5_1-LTR_MM:ERVK:LTR	58.384	0.371719	0.117709	3.15794	0.00158886	0.012961
B230319C09Rik	29.5168	0.370791	0.111804	3.31643	0.000911765	0.00829374
Nbdy	393.107	0.370689	0.0525994	7.04741	1.82285e-12	1.49824e-10
Amz1	266.181	0.370557	0.105358	3.51712	0.000436252	0.00450193
Flywch2	121.764	0.369793	0.0711229	5.19935	1.99983e-07	5.73385e-06
A930007I19Rik	48.0411	0.369382	0.110152	3.35338	0.000798299	0.00748097
Nfkbie	83.4546	0.368958	0.0943117	3.91211	9.14929e-05	0.0012183
Tdrd6	34.3183	0.368704	0.130033	2.83547	0.00457581	0.0299047
Prss23	826.27	0.367998	0.0856764	4.2952	1.74534e-05	0.00029453
Rerg	119.822	0.367907	0.112628	3.26656	0.00108861	0.00959469
Frg2f1	138.659	0.367826	0.0647433	5.6813	1.33676e-08	5.16923e-07
Slc14a1	192.407	0.366324	0.0705565	5.19192	2.08135e-07	5.95944e-06
Gm10516	263.324	0.365092	0.0974073	3.7481	0.000178181	0.00214749
Arhgap22	233.016	0.364901	0.0508972	7.16937	7.53426e-13	6.5523e-11
Masp1	337.945	0.364208	0.0704695	5.16831	2.36221e-07	6.67245e-06
D030028A08Rik	186.466	0.363954	0.0517814	7.02865	2.08542e-12	1.68109e-10
Top1mt	155.746	0.363699	0.0958267	3.79538	0.000147418	0.00182392
Trappc6a	78.8438	0.362604	0.114208	3.17493	0.00149874	0.0123621
Catspere2	791.831	0.362359	0.0779159	4.65064	3.309e-06	6.84174e-05
Dusp23	154.173	0.361964	0.0557032	6.49808	8.13528e-11	4.9856e-09
Aif1	53.9159	0.361512	0.0993624	3.63832	0.000274426	0.00307249
Chka	1456.19	0.360765	0.0479507	7.52366	5.32656e-14	6.13404e-12
Tmem106a	46.9385	0.360014	0.100492	3.58252	0.000340289	0.00364441
Nhej1	43.9665	0.358688	0.103732	3.45784	0.000544518	0.00545533
Abca7	1262.18	0.358355	0.0652331	5.49346	3.94144e-08	1.36996e-06
Meltf	32.8274	0.357946	0.129993	2.75358	0.00589474	0.0365418
Il12a	56.2797	0.35678	0.130583	2.7322	0.00629136	0.0384321
Ptch2	93.2983	0.356593	0.118244	3.01573	0.00256366	0.018961
Clcn1	286.131	0.356502	0.0589509	6.04745	1.47159e-09	7.05792e-08
Il17ra	697.758	0.356256	0.0558703	6.37648	1.81201e-10	1.04049e-08
Npy	2694.9	0.355648	0.0630975	5.63648	1.7356e-08	6.54252e-07
Aard	44.8872	0.355464	0.108709	3.26987	0.00107596	0.00951116
Slc41a3	209.851	0.355361	0.0737979	4.81533	1.4696e-06	3.3626e-05
Amy1	148.721	0.354549	0.0649162	5.46165	4.71735e-08	1.59469e-06
Anxa4	69.1776	0.353789	0.105473	3.35429	0.000795683	0.00746496
Ermard	461.337	0.353443	0.0443388	7.97142	1.56857e-15	2.26729e-13
1700028K03Rik	39.5958	0.350823	0.116592	3.00898	0.00262126	0.0192903
Plekhg4	71.8316	0.349044	0.124309	2.80788	0.00498688	0.0319731
Gstt3	58.6776	0.348587	0.105456	3.30551	0.000948029	0.00858304
Isoc1	272.29	0.346668	0.0479236	7.23375	4.69823e-13	4.33789e-11
Nudt12	192.383	0.345466	0.0629512	5.48783	4.06891e-08	1.40906e-06
Vegfd	119.471	0.344749	0.11937	2.88808	0.00387604	0.026088
Mir410	37.4914	0.344561	0.105097	3.2785	0.00104361	0.00926819
Jmjd7	29.8454	0.344509	0.123428	2.79116	0.00525189	0.0332502
Atp8b1	207.43	0.344214	0.0769521	4.4731	7.70943e-06	0.000143373
Haus4	48.9837	0.343674	0.105418	3.2601	0.00111374	0.00977914
A4galt	79.1812	0.343641	0.106215	3.23532	0.00121507	0.0104671
Arxes1	271.554	0.343626	0.0499168	6.88397	5.82077e-12	4.32641e-10
Tradd	83.6295	0.343232	0.110888	3.0953	0.00196613	0.0154106
Mir7052	31.5062	0.342951	0.123262	2.78229	0.00539763	0.0340237
Gm20544	71.2101	0.342668	0.0891865	3.84216	0.000121958	0.00155104
Cd84	77.7536	0.342371	0.118932	2.87871	0.00399304	0.026721
2900060N12Rik	113.804	0.34227	0.0756473	4.52456	6.05218e-06	0.00011756
Dtx3l	248.632	0.342265	0.05548	6.16916	6.86538e-10	3.53542e-08
Dlx6	93.1159	0.342243	0.113324	3.02003	0.00252751	0.0187718
Gm3002	55.9208	0.342108	0.125278	2.73079	0.00631824	0.0385436
Ssc5d	126.042	0.341887	0.0913064	3.74439	0.000180831	0.0021707
Stk38	1106.45	0.341836	0.0473054	7.22615	4.96895e-13	4.52801e-11
Oasl2	71.6234	0.341313	0.117895	2.89507	0.00379072	0.0256703
Doc2b	357.396	0.340408	0.0821306	4.14471	3.40237e-05	0.000520513
Pyroxd2	37.527	0.339257	0.121498	2.7923	0.00523356	0.0331691
Tuba8	408.077	0.339196	0.081594	4.15712	3.22284e-05	0.000496308
Pdrg1	399.941	0.339157	0.0671372	5.05169	4.37907e-07	1.15593e-05
Ahi1	5999.66	0.338764	0.0375077	9.03186	1.68777e-19	3.50237e-17
Dgkq	1386.6	0.338601	0.0264431	12.8049	1.54006e-37	9.49354e-35
Btn2a2	37.9926	0.338403	0.109779	3.08258	0.00205212	0.0159652
C3ar1	84.436	0.338095	0.10022	3.37352	0.00074213	0.00703496
Rffl	431.943	0.337636	0.059886	5.63798	1.72053e-08	6.49741e-07
4930479D17Rik	54.1973	0.336753	0.0930421	3.61936	0.000295332	0.00324586
Kcnh2	1607.38	0.336702	0.0457935	7.35262	1.94362e-13	2.04705e-11
Pla2g4b	42.07	0.336656	0.109248	3.08157	0.0020591	0.0160018
B630019K06Rik	853.566	0.33663	0.0340833	9.87668	5.2547e-23	1.41196e-20
P3h3	446.96	0.336628	0.0741635	4.53901	5.65199e-06	0.000110263
ERVB4_2-LTR_MM:ERVK:LTR	296.14	0.336286	0.0766176	4.38915	1.13797e-05	0.00020264
Medag	792.855	0.334695	0.0521053	6.42343	1.33237e-10	7.84412e-09
Mcm3	63.9763	0.334038	0.0906608	3.68448	0.000229171	0.00265907
Rit1	606.648	0.333964	0.0458305	7.28693	3.17098e-13	3.10564e-11
Trim17	187.055	0.333891	0.0578234	5.77432	7.72641e-09	3.14365e-07
C030006K11Rik	367.866	0.33339	0.0743027	4.48691	7.22637e-06	0.000136134
AU020206	47.5878	0.333199	0.105907	3.14614	0.00165438	0.0133877
Crybg2	38.4988	0.332725	0.119723	2.77913	0.0054505	0.0343054
Mapk12	228.51	0.332679	0.0604666	5.50186	3.75804e-08	1.31275e-06
2700046G09Rik	142.854	0.331686	0.0629112	5.27229	1.34728e-07	3.98838e-06
9430037G07Rik	155.389	0.331333	0.0957682	3.45974	0.00054069	0.00542287
Ghdc	126.428	0.33078	0.0959977	3.4457	0.000569574	0.00566036
Zfp647	70.7173	0.330206	0.109661	3.01116	0.00260249	0.0191792
Gm34939	181.096	0.32962	0.0637387	5.17143	2.32315e-07	6.57096e-06
Rcc1	248.879	0.329566	0.0572276	5.75887	8.46813e-09	3.39357e-07
Hs6st2	709.173	0.329515	0.0501227	6.57417	4.89248e-11	3.16486e-09
Rit2	1578.5	0.329503	0.078108	4.21856	2.45866e-05	0.000395177
Vash2	80.3232	0.329307	0.085628	3.84578	0.000120168	0.001532
Fut10	224.09	0.328941	0.0512272	6.42123	1.35182e-10	7.91416e-09
Gsto1	326.212	0.327904	0.0611638	5.36108	8.27277e-08	2.63109e-06
Fgd3	161.476	0.327469	0.0960392	3.40974	0.000650243	0.0062746
Riiad1	39.2078	0.326614	0.106004	3.08115	0.00206204	0.0160155
Pcp4l1	1521.21	0.325503	0.106614	3.0531	0.00226488	0.0172805
Snhg5	59.1088	0.325323	0.0879095	3.70066	0.000215039	0.0025221
Ybx2	112.309	0.325256	0.0721697	4.50682	6.58058e-06	0.000126418
Tert	118.148	0.325129	0.0919032	3.53774	0.000403569	0.00421025
4930481A15Rik	83.451	0.324534	0.104454	3.10697	0.00189018	0.0149326
Slc35f2	77.0468	0.324158	0.0948834	3.41638	0.000634591	0.00615759
Rbm11	147.381	0.323972	0.109221	2.96619	0.0030151	0.0216097
Ybey	204.385	0.323853	0.0573662	5.64536	1.64835e-08	6.26999e-07
Paox	129.777	0.323376	0.0618712	5.2266	1.72656e-07	5.019e-06
Gm28042	65.7772	0.323149	0.0922657	3.50238	0.000461128	0.00471453
Rbp4	144.997	0.322583	0.0769672	4.19118	2.7751e-05	0.000438136
Cyp2j6	427.055	0.322295	0.0458215	7.03371	2.0112e-12	1.64018e-10
Fam32a	1645.05	0.322279	0.0311075	10.3602	3.76358e-25	1.25208e-22
Adamts8	129.479	0.32227	0.0895421	3.59909	0.00031933	0.00346959
Kdm5a	2125.55	0.322231	0.0326902	9.85711	6.38626e-23	1.6943e-20
Macrod1	166.71	0.321823	0.120725	2.66575	0.00768158	0.0449089
Syt9	213.366	0.321635	0.0672556	4.78228	1.73316e-06	3.90595e-05
Gm973	173.692	0.321151	0.0715035	4.4914	7.07559e-06	0.000133963
Tra2a	1333.52	0.32112	0.0567528	5.65823	1.52941e-08	5.84944e-07
Ninj1	177.918	0.321089	0.0811842	3.95507	7.65132e-05	0.00104132
Fyco1	1790.69	0.320327	0.0316893	10.1084	5.07214e-24	1.54068e-21
Aldh1b1	117.009	0.319418	0.111616	2.86175	0.00421305	0.0279178
Cdsn	83.3074	0.319039	0.112072	2.84674	0.00441688	0.0290472
Rbks	55.7561	0.31871	0.109316	2.9155	0.00355124	0.0244837
Sncaip	121.438	0.318394	0.0763168	4.172	3.01937e-05	0.000470855
Ebpl	163.974	0.318099	0.0617511	5.15131	2.58677e-07	7.20959e-06
Snrnp70	6477.51	0.317362	0.0349824	9.07205	1.16799e-19	2.44799e-17
Lyz2	94.8774	0.317213	0.0953156	3.32803	0.00087462	0.00804397
Catip	46.2093	0.316749	0.119461	2.65148	0.00801402	0.0462588
Bid	225.983	0.316319	0.0658696	4.80221	1.56927e-06	3.57116e-05
Bend7	77.7802	0.314906	0.0990515	3.17921	0.00147677	0.0122242
Pafah1b3	118.74	0.314313	0.0946938	3.31925	0.000902584	0.00825
Flt3l	100.784	0.314113	0.0681514	4.60905	4.04512e-06	8.17566e-05
Cyb5rl	119.014	0.313783	0.0599534	5.23378	1.66076e-07	4.84115e-06
Mrps6	150.507	0.3132	0.101768	3.07759	0.00208685	0.0161431
Dnmt3b	34.9267	0.313118	0.114868	2.7259	0.00641256	0.0389455
Sox11	715.152	0.312434	0.0739297	4.2261	2.37772e-05	0.000383343
Lgr5	190.391	0.311992	0.0918215	3.39781	0.000679283	0.00651583
Bach1	488.661	0.311978	0.0480229	6.49645	8.22382e-11	5.02516e-09
Shcbp1l	36.5845	0.311723	0.118632	2.62763	0.0085981	0.0488897
Macroh2a1	1380.33	0.310714	0.0335395	9.26412	1.96684e-20	4.33927e-18
Zfp688	125.36	0.31061	0.0734802	4.22712	2.36697e-05	0.000382054
Vat1	785.422	0.310332	0.0708355	4.38103	1.1812e-05	0.000208215
Evi2	70.7013	0.310313	0.11594	2.67649	0.00743982	0.0438236
Dcdc2b	98.2114	0.310222	0.0797095	3.89191	9.9458e-05	0.00130454
Cd55	120.231	0.309804	0.0899002	3.44608	0.000568772	0.00565508
LTR16D2:ERVL:LTR	70.555	0.309766	0.102919	3.00979	0.00261428	0.0192525
Rimbp3	117.713	0.3097	0.0666096	4.64949	3.3276e-06	6.85773e-05
Bok	476.601	0.309038	0.0992364	3.11416	0.00184471	0.0146618
Sgsh	237.29	0.308818	0.0616444	5.00966	5.45261e-07	1.40395e-05
Gba	1155.68	0.308571	0.0305505	10.1004	5.50363e-24	1.64787e-21
Ptprc	103.047	0.308238	0.0849504	3.62845	0.000285129	0.00316694
Zfp81	333.942	0.307828	0.0724468	4.24902	2.1471e-05	0.00035212
Dnhd1	638.923	0.307798	0.0414071	7.43346	1.05796e-13	1.16093e-11
BC034090	282.987	0.307686	0.0846926	3.63297	0.000280178	0.00312188
Fam122b	177.388	0.307623	0.0628915	4.89134	1.00154e-06	2.39626e-05
Adgra3	892.22	0.307601	0.0419199	7.33784	2.17076e-13	2.21936e-11
Aspa	228.703	0.306531	0.11401	2.68864	0.00717432	0.0426572
Adamtsl4	246.677	0.305166	0.106564	2.8637	0.00418723	0.0278074
Cdkl3	332.182	0.305129	0.0646466	4.71996	2.35889e-06	5.06558e-05
Plk1	48.08	0.304939	0.0913598	3.33778	0.000844517	0.00781813
Gm14204	296.09	0.304499	0.060713	5.01538	5.29296e-07	1.37979e-05
Olfr690	38.5946	0.303687	0.103097	2.94564	0.00322282	0.0227585
Rab34	219.238	0.30362	0.0710131	4.27554	1.90673e-05	0.000319195
Iws1	1709.03	0.303406	0.0517025	5.86831	4.40255e-09	1.89472e-07
Gm32618	49.3156	0.302789	0.10105	2.99642	0.00273167	0.0199349
Pnpt1	609.776	0.302502	0.0734219	4.12006	3.78777e-05	0.000572371
Gaa	8508.76	0.302349	0.0697232	4.33642	1.44825e-05	0.000250032
Eml3	227.88	0.301854	0.0798475	3.78038	0.000156589	0.00192376
Lgals8	630.467	0.301738	0.0419059	7.20036	6.00538e-13	5.402e-11
Kiss1r	213.293	0.300856	0.0676641	4.44631	8.73585e-06	0.000160328
Slc15a3	47.2484	0.30035	0.103884	2.89121	0.00383757	0.0258956
Dnajc12	145.183	0.300116	0.0725844	4.13471	3.55399e-05	0.000540944
Moxd1	140.551	0.299082	0.0786206	3.80412	0.000142307	0.00176905
Zbed5	174.178	0.298393	0.0794986	3.75343	0.000174431	0.00210837
Rimkla	374.515	0.298318	0.0486491	6.13204	8.67607e-10	4.3399e-08
Nol3	461.141	0.298021	0.0745121	3.99964	6.34398e-05	0.000888793
Adamts6	190.374	0.298011	0.0928491	3.20963	0.00132907	0.011241
Kif6	86.5562	0.298008	0.0857961	3.47344	0.000513832	0.00518508
Flvcr1	597.649	0.296326	0.0585178	5.06387	4.10834e-07	1.08996e-05
Fzd9	93.8538	0.296304	0.111348	2.66107	0.00778931	0.0453521
Prkch	128.366	0.295663	0.0914377	3.23349	0.00122286	0.0105257
ND6	1465.59	0.295352	0.105194	2.80771	0.00498959	0.0319807
Mcm6	131.833	0.294979	0.0770852	3.82666	0.000129892	0.00163607
Rac2	44.0711	0.294884	0.0940625	3.13498	0.00171864	0.0138436
Coq6	347.011	0.294354	0.0528939	5.56499	2.62163e-08	9.45726e-07
Acrbp	261.746	0.2941	0.0665753	4.41755	9.98264e-06	0.000180057
Elovl1	322.701	0.293708	0.0697703	4.20964	2.55773e-05	0.000408283
Arhgap29	930.287	0.293649	0.0745945	3.9366	8.2644e-05	0.00111106
Asb2	132.091	0.293417	0.0978936	2.99731	0.00272376	0.019898
Litaf	342.083	0.292899	0.108951	2.68834	0.00718078	0.0426835
Rasl12	81.782	0.292692	0.071626	4.08639	4.38142e-05	0.000648519
Syne4	76.3396	0.292677	0.0918805	3.1854	0.00144553	0.0120416
Rab11fip1	134.618	0.291867	0.0898197	3.24948	0.00115617	0.0100735
F2r	130.502	0.291792	0.0607294	4.8048	1.54909e-06	3.53674e-05
Abcb10	505.99	0.291588	0.051114	5.70465	1.1658e-08	4.57567e-07
Sytl5	230.297	0.291569	0.091321	3.19279	0.00140906	0.0117894
Fam210b	512.542	0.290999	0.0381353	7.63069	2.33505e-14	2.81266e-12
Slc22a21	48.0973	0.290875	0.100602	2.89136	0.00383582	0.0258921
1700001O22Rik	179.64	0.290516	0.0882508	3.29193	0.000995027	0.00891569
Fancd2	129.942	0.290465	0.0812642	3.57433	0.000351121	0.0037356
Tatdn3	361.845	0.290347	0.0401622	7.22936	4.8528e-13	4.4574e-11
Lrrc1	154.069	0.289737	0.0894028	3.24081	0.00119192	0.0103186
Ptcd3	1459.56	0.289711	0.0444226	6.52169	6.95183e-11	4.32355e-09
Mecr	240.537	0.289492	0.0781937	3.70224	0.000213705	0.00250787
Aif1l	103.646	0.288615	0.0800197	3.6068	0.000309992	0.00337989
Tmem126a	143.145	0.288362	0.0739644	3.89866	9.67251e-05	0.00127742
Mettl17	582.654	0.288051	0.0546178	5.27393	1.33531e-07	3.95851e-06
Mfsd9	143.102	0.287791	0.0578887	4.97145	6.64541e-07	1.67607e-05
Mtmr11	183.65	0.287434	0.0738185	3.8938	9.86876e-05	0.00129843
Sumf2	250.08	0.287387	0.0649776	4.42286	9.74016e-06	0.000176595
Ass1	859.614	0.287286	0.0553742	5.18809	2.12457e-07	6.0666e-06
Sv2c	838.823	0.287263	0.0654774	4.38721	1.14816e-05	0.00020428
Khk	178.93	0.285198	0.0605504	4.7101	2.47601e-06	5.29537e-05
Snupn	167.171	0.285093	0.0621954	4.58383	4.56528e-06	9.13012e-05
Plod2	153.006	0.284182	0.080268	3.54042	0.000399493	0.00417605
Amotl1	981.862	0.284048	0.0364398	7.79499	6.44147e-15	8.38552e-13
Zfp711	252.421	0.283608	0.072742	3.89883	9.66598e-05	0.00127736
Tbc1d4	500.319	0.28348	0.0524098	5.40891	6.34089e-08	2.07007e-06
Sec24d	604.929	0.283325	0.0729238	3.88522	0.000102238	0.00133094
Klhdc9	124.526	0.283288	0.0858584	3.29948	0.000968632	0.00874313
Nt5e	90.2153	0.283195	0.0929438	3.04695	0.00231174	0.0175446
Polr2a	5511.74	0.282185	0.0414273	6.81158	9.65334e-12	6.85845e-10
Gcat	174.136	0.281772	0.0906454	3.10851	0.00188032	0.0148772
Syt2	2765.81	0.281617	0.0911595	3.08927	0.00200646	0.0156798
Piezo1	391.952	0.281457	0.0787742	3.57296	0.000352973	0.00375341
Mvb12a	416.32	0.280532	0.0854079	3.28461	0.00102124	0.00911208
Thbs3	232.981	0.280287	0.0675403	4.14993	3.32583e-05	0.000510667
Mir1906-1	2725.15	0.279578	0.0587589	4.75805	1.95468e-06	4.30338e-05
Rhobtb1	231.035	0.279436	0.0521716	5.35609	8.50415e-08	2.69431e-06
Srgap1	731.394	0.279427	0.0814592	3.43027	0.000602977	0.00590827
Efnb3	1154.17	0.27934	0.10202	2.73809	0.00617969	0.0379009
Nt5dc1	88.8968	0.278574	0.094748	2.94015	0.00328051	0.0230803
A930007A09Rik	65.4299	0.27846	0.0985732	2.82491	0.00472945	0.0306413
Sfrp1	298.724	0.278255	0.0762061	3.65136	0.000260859	0.00293943
Slco4a1	149.394	0.278132	0.093323	2.98031	0.00287953	0.0208182
1700052K11Rik	203.117	0.277904	0.0481506	5.77156	7.8542e-09	3.17179e-07
Xkr8	85.3475	0.27778	0.0703392	3.94915	7.84282e-05	0.00106393
Col14a1	63.7352	0.277777	0.0851659	3.2616	0.00110787	0.0097317
Optn	359.888	0.277691	0.049364	5.62536	1.85119e-08	6.92841e-07
Mblac2	814.491	0.277598	0.0812968	3.41462	0.000638705	0.00618605
Arxes2	800.984	0.277178	0.0613962	4.51458	6.34414e-06	0.000122776
Gpx3	113.847	0.277164	0.101644	2.72681	0.00639507	0.038873
Lyrm7	385.209	0.27713	0.0787168	3.5206	0.000430578	0.00445434
Snhg4	117.026	0.277116	0.0605734	4.57488	4.76492e-06	9.47515e-05
Ankrd63	771.271	0.277099	0.0566221	4.89383	9.8894e-07	2.3797e-05
Erbb3	363.39	0.27658	0.100283	2.758	0.00581563	0.0361906
Gsta4	554.173	0.27649	0.0580887	4.7598	1.93788e-06	4.27087e-05
Hmgn3	464.156	0.276206	0.0436597	6.32633	2.51059e-10	1.37747e-08
4931415C17Rik	66.8456	0.276123	0.0882298	3.12959	0.00175053	0.0140519
Mtap	230.665	0.275781	0.0555715	4.96263	6.9546e-07	1.74148e-05
Pola2	156.221	0.275728	0.0707423	3.89764	9.71351e-05	0.00128041
Alg8	228.463	0.275605	0.0686145	4.01671	5.90165e-05	0.000836326
Ercc8	290.309	0.275552	0.0428561	6.42971	1.27847e-10	7.54804e-09
Map4k1	56.5887	0.27532	0.103354	2.66386	0.00772507	0.0450751
Abcb6	466.117	0.274874	0.0518937	5.29686	1.17812e-07	3.54773e-06
Ido2	75.4561	0.274404	0.0858356	3.19685	0.00138935	0.0116711
Morc4	104.424	0.274402	0.0646363	4.24532	2.18286e-05	0.000356591
Asap3	171.342	0.273565	0.0796813	3.43324	0.000596406	0.00586033
Sox1	409.143	0.273058	0.0627531	4.35131	1.35327e-05	0.000234406
Inpp5f	2041.18	0.27304	0.0389181	7.01576	2.28702e-12	1.81567e-10
Carmil3	1151.81	0.27288	0.0658089	4.14656	3.37512e-05	0.000517099
Lypd6b	305.975	0.272355	0.0571707	4.76389	1.89892e-06	4.21668e-05
Snrnp48	203.445	0.271865	0.0502594	5.40924	6.32921e-08	2.06948e-06
Slc26a11	118.534	0.271803	0.0735921	3.69337	0.000221298	0.00258251
Igsf10	126.792	0.271423	0.0683478	3.97121	7.15094e-05	0.000981509
Hsf5	88.8864	0.271064	0.0836813	3.23924	0.0011985	0.0103585
Stac2	5082.62	0.27003	0.0425669	6.34367	2.24349e-10	1.24725e-08
Umps	381.145	0.269977	0.0553912	4.87401	1.09357e-06	2.58985e-05
Rfc3	75.9598	0.269844	0.0869311	3.10411	0.00190849	0.0150433
Pex13	556.81	0.269807	0.0667729	4.04066	5.33017e-05	0.000766747
D430020J02Rik	115.93	0.269551	0.0831186	3.24296	0.00118293	0.010262
Trmt2b	319.49	0.269545	0.050559	5.3313	9.75104e-08	3.01879e-06
Shisa6	694.526	0.269173	0.0549034	4.90265	9.45501e-07	2.29095e-05
Unc5b	704.592	0.269089	0.09385	2.86722	0.00414095	0.0275349
Abcb1b	125.642	0.267362	0.0847831	3.15349	0.00161332	0.0131162
Gfra4	1303.39	0.266807	0.0434569	6.13957	8.2744e-10	4.14888e-08
Prss12	534.091	0.266622	0.0874498	3.04886	0.00229711	0.0174819
Ctnna1	1004.34	0.266224	0.0652748	4.07851	4.53252e-05	0.000667114
9330102E08Rik	1404.04	0.266054	0.0316534	8.40522	4.27068e-17	7.21849e-15
Adamts2	288.434	0.265755	0.0996668	2.66643	0.00766605	0.0448514
Gcnt4	1035.91	0.265327	0.0713741	3.71742	0.000201269	0.002384
Tmem35a	882.482	0.264674	0.0586192	4.51515	6.32728e-06	0.000122677
H2-D1	487.669	0.264452	0.0982146	2.6926	0.00708978	0.0422384
Dglucy	231.235	0.264294	0.0615659	4.29286	1.76386e-05	0.000297415
Mcf2	177.223	0.264198	0.0874487	3.02117	0.00251797	0.0187341
Card10	132.933	0.264029	0.0870802	3.03202	0.0024292	0.0182315
Tmem128	238.299	0.263469	0.0546796	4.81842	1.44702e-06	3.31454e-05
2700097O09Rik	99.6898	0.263337	0.0653573	4.02919	5.59702e-05	0.000800191
Lgr6	107.963	0.262827	0.0781714	3.36219	0.000773266	0.00727419
Gng10	414.864	0.262664	0.0515293	5.09736	3.44414e-07	9.29033e-06
Ifi30	58.8489	0.262417	0.0910487	2.88216	0.00394961	0.0264895
Fam71e1	204.919	0.262249	0.0628862	4.17021	3.04324e-05	0.00047317
Itga7	336.385	0.262151	0.0826932	3.17016	0.00152355	0.0125372
Zcchc7	983.035	0.261933	0.0415163	6.30916	2.80548e-10	1.52727e-08
Rida	120.821	0.261836	0.0909341	2.8794	0.00398432	0.0266888
Slc35g2	324.154	0.261766	0.0556658	4.70245	2.57057e-06	5.45309e-05
Phf1	1050.93	0.260892	0.0528881	4.9329	8.10163e-07	1.99532e-05
Mamdc4	62.4919	0.260879	0.0946784	2.75542	0.00586173	0.0363695
Tfr2	232.789	0.260648	0.076156	3.42256	0.000620349	0.00605021
Abcd4	305.604	0.260493	0.0655853	3.97183	7.1323e-05	0.000980879
Morn2	214.15	0.260219	0.0576847	4.51106	6.45043e-06	0.000124032
RLTR9D2:ERVK:LTR	329.621	0.2598	0.0527502	4.9251	8.43174e-07	2.05968e-05
Rgs16	176.916	0.259752	0.0977153	2.65825	0.00785474	0.0456411
Rgs10	270.292	0.259077	0.0609514	4.25055	2.13246e-05	0.000349995
Ccdc126	162.787	0.258786	0.0699974	3.69708	0.000218092	0.00255363
A730017L22Rik	588.008	0.258278	0.0729684	3.53959	0.000400754	0.00418714
Myd88	128.605	0.25739	0.0747504	3.44333	0.000574596	0.00570215
Plcb2	141.442	0.25737	0.0586943	4.38493	1.16025e-05	0.000205733
Sgcd	349.857	0.257242	0.0895974	2.87108	0.00409068	0.0272699
Derl1	1361.64	0.257146	0.0274616	9.36383	7.68976e-21	1.7711e-18
Dtymk	371.844	0.257142	0.0469769	5.47379	4.40518e-08	1.50617e-06
Sord	395.55	0.257094	0.0389025	6.60868	3.8777e-11	2.53977e-09
Manba	362.343	0.256398	0.0483315	5.30498	1.12683e-07	3.41737e-06
Gm16386	279.665	0.256187	0.091366	2.80397	0.00504778	0.0322452
Dhtkd1	358.905	0.255713	0.0424262	6.02725	1.66778e-09	7.89052e-08
Gpat3	94.0626	0.255693	0.0873546	2.92707	0.00342175	0.0238419
Mctp2	126.936	0.255683	0.0952725	2.6837	0.00728125	0.0430973
2810021J22Rik	294.835	0.25498	0.0469389	5.43218	5.5671e-08	1.85502e-06
Tmem159	132.986	0.254368	0.0740673	3.43429	0.000594117	0.0058488
Hapln4	5563.96	0.254051	0.0443591	5.72714	1.0214e-08	4.02399e-07
Heph	102.276	0.254026	0.0869186	2.92257	0.00347154	0.0240688
Hps3	573.39	0.253876	0.0723093	3.51098	0.000446465	0.00458924
Zdbf2	1212.57	0.252658	0.0677143	3.73123	0.000190545	0.00227557
Slx4ip	353.086	0.252495	0.0633402	3.98634	6.71009e-05	0.000931986
Tgfbr3l	173.574	0.252332	0.0692188	3.64543	0.00026695	0.00300161
Itga10	153.59	0.252168	0.0912236	2.76428	0.00570484	0.035628
Tmem269	70.7551	0.251125	0.0951502	2.63924	0.00830913	0.0475823
Adam15	2852.33	0.250975	0.0374978	6.69307	2.1854e-11	1.46807e-09
Ret	125.967	0.250857	0.0785179	3.1949	0.00139877	0.0117243
Polr3k	520.105	0.250656	0.0526364	4.76203	1.9166e-06	4.23734e-05
Mir344g	42.7493	0.250385	0.0911662	2.74647	0.00602405	0.0371457
Mrps35	333.097	0.250237	0.0490719	5.0994	3.40731e-07	9.20282e-06
Adamts16	185.869	0.249988	0.0861573	2.90153	0.00371342	0.0253022
Plce1	284.44	0.249803	0.0709126	3.52268	0.0004272	0.00442594
Kcnj10	6900.36	0.24921	0.0421924	5.9065	3.49451e-09	1.54845e-07
Ldb3	191.787	0.249164	0.081385	3.06155	0.00220194	0.0168965
Tspan9	908.846	0.24853	0.0723733	3.43399	0.000594758	0.00585178
Mthfsd	1246.24	0.248364	0.0384002	6.46778	9.94544e-11	5.98984e-09
Tmem132c	221.308	0.248217	0.0596575	4.1607	3.17269e-05	0.000490387
4930581F22Rik	80.3745	0.247981	0.0823713	3.01053	0.00260795	0.0192126
Atp11b	2758.97	0.247903	0.0877019	2.82666	0.00470365	0.0305024
Cast	428.855	0.247475	0.0679735	3.64075	0.000271842	0.00304987
Cib2	287.695	0.247413	0.0817079	3.02802	0.00246159	0.0184193
Mcam	285.614	0.247313	0.0883128	2.80043	0.00510352	0.0325444
Drc1	370.126	0.246973	0.0477413	5.17315	2.30177e-07	6.52237e-06
Dclre1a	364.927	0.246939	0.0428418	5.76399	8.21501e-09	3.30477e-07
Adal	372.949	0.246929	0.0553629	4.46018	8.18901e-06	0.000151004
Caprin2	203.595	0.246845	0.0702201	3.5153	0.000439263	0.00452631
Parp9	88.6622	0.246692	0.0818396	3.01433	0.00257545	0.01902
Ccdc28a	500.102	0.246538	0.034243	7.19968	6.03539e-13	5.4058e-11
Ackr1	1533.51	0.246272	0.0509742	4.8313	1.35643e-06	3.1379e-05
P3h1	258.374	0.246165	0.0529362	4.65022	3.31578e-06	6.84685e-05
Slc32a1	2090.64	0.245467	0.075412	3.25502	0.00113385	0.0099266
Impa2	89.1598	0.245459	0.0817192	3.00369	0.00266728	0.0195647
Nat8f4	192.19	0.245422	0.0847069	2.89731	0.00376381	0.0255556
Rexo2	779.409	0.244933	0.0557746	4.39147	1.12585e-05	0.000201165
Stx2	482.478	0.244628	0.0461692	5.29851	1.16752e-07	3.52088e-06
Pde3a	99.7987	0.244421	0.0931791	2.62313	0.00871264	0.0493536
Xylb	294.817	0.243798	0.0674321	3.61546	0.000299816	0.00328138
Sat2	127.432	0.243632	0.0696745	3.49672	0.00047101	0.00479917
Gm42274	148.31	0.243469	0.0612529	3.97482	7.04331e-05	0.00097219
Ldhd	368.718	0.243045	0.0563854	4.31042	1.62945e-05	0.00027698
Tgds	129.551	0.241532	0.0566112	4.2665	1.98562e-05	0.00033029
Klhl13	405.631	0.241335	0.0829237	2.91033	0.00361048	0.0247706
Nefh	2597.22	0.24095	0.0597323	4.03383	5.48746e-05	0.000786673
Gkap1	223.235	0.240937	0.0527301	4.56925	4.89463e-06	9.70544e-05
Vwc2	154.12	0.240596	0.0515614	4.6662	3.06823e-06	6.39234e-05
Eps8l2	120.959	0.240521	0.0904207	2.66002	0.00781368	0.0454587
Ganc	301.333	0.240439	0.0465748	5.16242	2.43774e-07	6.84888e-06
Etfrf1	216.606	0.24038	0.0596626	4.02899	5.60171e-05	0.000800316
5730405O15Rik	178.531	0.239769	0.0627252	3.82253	0.000132091	0.00165679
Map2k3	288.692	0.23973	0.0909536	2.63574	0.0083955	0.0479168
Eml5	3259.97	0.239728	0.0489935	4.89305	9.92843e-07	2.38635e-05
Aldh9a1	516.453	0.239691	0.0364844	6.56969	5.04199e-11	3.25154e-09
Zwilch	81.4735	0.239357	0.0911286	2.62658	0.00862476	0.0490147
Zfp28	240.229	0.239342	0.0659563	3.62879	0.000284751	0.00316442
Gclm	860.098	0.239094	0.0354823	6.7384	1.60142e-11	1.10409e-09
Pnpla7	482.858	0.23891	0.0775831	3.0794	0.00207416	0.0160771
Slc6a9	1063.23	0.238432	0.0678527	3.51397	0.000441465	0.00454677
Trim67	189.134	0.238094	0.061117	3.8957	9.79136e-05	0.00128986
Dusp15	649.442	0.237793	0.047871	4.96737	6.78683e-07	1.70558e-05
Scg2	2699.73	0.237742	0.0541505	4.3904	1.13145e-05	0.000201665
Prob1	228.877	0.237587	0.0764502	3.10773	0.00188529	0.0149052
Prnp	15361.4	0.237575	0.0255277	9.30657	1.32025e-20	2.94373e-18
Pigz	443.772	0.237537	0.0817818	2.90452	0.00367813	0.0251271
Dna2	71.6491	0.236577	0.0783679	3.0188	0.00253778	0.0188214
Snx10	1968.49	0.236549	0.056593	4.17983	2.91725e-05	0.000456971
Ctsb	12715.4	0.236427	0.0302893	7.80564	5.92e-15	7.8311e-13
Fdx1	161.506	0.23637	0.0577623	4.09211	4.2747e-05	0.000635027
Naprt	94.2128	0.23522	0.089637	2.62414	0.00868685	0.0492608
Ring1	500.061	0.235169	0.0716085	3.2841	0.00102309	0.00912466
Gbp7	158.035	0.234852	0.0832981	2.81942	0.00481111	0.0310453
Gnal	6789.17	0.234849	0.057579	4.07872	4.52842e-05	0.000666979
Whamm	551.249	0.234696	0.0436192	5.38057	7.42497e-08	2.39048e-06
Peg3	15213.2	0.234498	0.017185	13.6455	2.14703e-42	1.66665e-39
Ifit3b	100.83	0.234388	0.0854849	2.74186	0.00610923	0.0375604
Fam214b	1307.78	0.234172	0.0366466	6.39001	1.65871e-10	9.63018e-09
Sec11c	299.691	0.233455	0.083367	2.80033	0.00510506	0.0325444
Ctnnbl1	577.103	0.23314	0.0721399	3.23177	0.00123024	0.0105632
Myo1f	82.1996	0.232974	0.0830094	2.80659	0.00500685	0.0320452
Armh4	731.708	0.232827	0.0466326	4.9928	5.95087e-07	1.51524e-05
Polr1e	186.219	0.232605	0.0465072	5.00148	5.68913e-07	1.45236e-05
Pdcd2l	241.162	0.232424	0.0791358	2.93703	0.00331368	0.023258
Dkkl1	545.327	0.232237	0.0804511	2.88669	0.00389318	0.0261781
Gdap1l1	1348.82	0.232004	0.0737972	3.1438	0.00166768	0.0134849
Cfap69	448.587	0.231955	0.0764223	3.03517	0.00240402	0.0180984
Psmd5	940.993	0.231913	0.0375361	6.1784	6.47548e-10	3.3511e-08
Cdc25a	177.736	0.231877	0.0655659	3.53654	0.000405398	0.00422723
Cnbd2	112.292	0.231719	0.0801021	2.89279	0.00381835	0.0258074
Ctsd	5077.26	0.2311	0.0588573	3.92644	8.62107e-05	0.00115604
Psmb3	1204.44	0.231029	0.039474	5.8527	4.83648e-09	2.04784e-07
Gabrd	1676.43	0.230777	0.0679832	3.39462	0.000687243	0.00658615
Supt20	1134.91	0.230525	0.0486464	4.73879	2.15003e-06	4.66486e-05
Elk3	252.035	0.230492	0.0587284	3.92471	8.68341e-05	0.00116291
Gm4787	187.305	0.230088	0.0860435	2.67409	0.0074933	0.0440662
RLTR49:ERVK:LTR	1899.27	0.229476	0.0875024	2.62251	0.00872852	0.0494302
Xxylt1	741.208	0.22944	0.0323703	7.08799	1.36075e-12	1.1408e-10
Nr2c2ap	222.584	0.229221	0.0621115	3.69048	0.000223834	0.00260775
Cage1	148.241	0.229146	0.0773309	2.96318	0.00304474	0.0217947
Pou3f4	229.535	0.229112	0.0821757	2.78807	0.00530228	0.0334831
Slc7a10	763.629	0.228798	0.0642491	3.56111	0.000369295	0.00390517
Qpct	132.643	0.228659	0.0707375	3.23251	0.0012271	0.010545
Dennd4c	1183.72	0.228265	0.066518	3.43162	0.000599983	0.00588168
A230057D06Rik	809.583	0.228113	0.079266	2.87781	0.00400442	0.0267886
A430033K04Rik	496.034	0.228097	0.0435052	5.243	1.5799e-07	4.62475e-06
Cebpzos	170.468	0.22787	0.081565	2.79372	0.00521052	0.0330831
Fkbp1b	653.986	0.227777	0.0448153	5.08257	3.72358e-07	9.9544e-06
Itga9	226.414	0.227717	0.0674424	3.37647	0.000734236	0.00697128
Tigar	939.154	0.227188	0.0346068	6.56482	5.20958e-11	3.32889e-09
Fuca2	740.742	0.225895	0.04858	4.64997	3.31983e-06	6.84846e-05
Mpp1	675.755	0.225883	0.041549	5.43655	5.43208e-08	1.81651e-06
Eef2kmt	88.9729	0.225835	0.0837737	2.69578	0.0070224	0.0419443
Pgghg	127.481	0.22582	0.0658764	3.42793	0.000608196	0.00595106
Zfp354b	115.173	0.225004	0.0658412	3.41737	0.000632288	0.00614093
Gm1043	1180.13	0.224932	0.0564098	3.98747	6.67826e-05	0.000929204
Akain1	132.615	0.224904	0.0653947	3.43918	0.000583488	0.00576855
Parp3	87.6583	0.224824	0.0782747	2.87225	0.00407566	0.0271871
Mir6973b	185.833	0.224252	0.0609551	3.67897	0.000234176	0.00270418
Slc18b1	470.53	0.224244	0.0540698	4.1473	3.36422e-05	0.000515806
Phka2	2316.43	0.224202	0.0458109	4.89407	9.87726e-07	2.37951e-05
Eda	186.894	0.223878	0.0569079	3.93403	8.35329e-05	0.00112157
Jade3	322.086	0.223794	0.0741911	3.01646	0.00255749	0.0189351
Tent5a	161.254	0.223538	0.0783227	2.85406	0.00431647	0.0284941
Stxbp5	5952.92	0.223082	0.0244505	9.12382	7.2522e-20	1.53534e-17
Dennd3	422.723	0.222846	0.0541023	4.11897	3.80568e-05	0.00057425
Psmb1	1362.25	0.222615	0.0476066	4.67613	2.92341e-06	6.12716e-05
Sox10	917.061	0.222588	0.0848802	2.62238	0.00873173	0.049435
Fhdc1	134.154	0.222582	0.0738784	3.01282	0.00258834	0.0190983
Rps6ka1	427.286	0.222402	0.0381986	5.82225	5.80614e-09	2.42412e-07
Trit1	430.058	0.222366	0.0460659	4.82714	1.38507e-06	3.19007e-05
Htr1a	790.759	0.220787	0.0722639	3.05528	0.00224848	0.0171867
Nagk	228.117	0.220595	0.0773144	2.85322	0.0043279	0.0285606
Zfp599	178.134	0.220558	0.0635671	3.4697	0.000521048	0.00523772
Pigp	286.961	0.220537	0.059826	3.68631	0.000227529	0.00264491
Tmcc3	926.903	0.220444	0.0722914	3.04939	0.0022931	0.0174641
Gm7694	230.789	0.220308	0.066159	3.32998	0.000868538	0.00800162
Mdn1	4598.04	0.220023	0.0245686	8.95545	3.38343e-19	6.88478e-17
Slc25a38	427.326	0.219906	0.0539544	4.07578	4.58608e-05	0.000672635
Pbx2	1217.56	0.219906	0.035808	6.14125	8.18761e-10	4.1251e-08
3110040N11Rik	81.9715	0.219417	0.080513	2.72524	0.0064255	0.0390015
Gmip	316.595	0.219013	0.0584454	3.74731	0.000178744	0.0021518
ETnERV-int:ERVK:LTR	2295.34	0.218627	0.0561698	3.89225	9.93175e-05	0.00130454
Mfsd11	658.661	0.218502	0.0317863	6.87411	6.23793e-12	4.60355e-10
Cdh13	1619.92	0.21784	0.0696905	3.12582	0.00177313	0.0141979
Niban1	86.7321	0.217501	0.0745816	2.91628	0.0035423	0.0244542
Mllt11	6761.08	0.217418	0.0735714	2.95519	0.00312473	0.0222486
Egln3	304.908	0.216887	0.0720856	3.00874	0.0026233	0.0192986
Rab27b	1050.5	0.21679	0.081796	2.65037	0.00804027	0.046372
Mfsd1	458.468	0.216787	0.0369641	5.8648	4.49683e-09	1.92738e-07
Abhd14b	366.88	0.216591	0.0543195	3.98736	6.68119e-05	0.000929204
Pacrg	221.06	0.216334	0.057572	3.75763	0.000171531	0.00208035
Dcun1d4	3808.63	0.216305	0.0795064	2.7206	0.00651633	0.0394202
Frmd4b	556.552	0.216147	0.0568241	3.80379	0.000142499	0.00177039
Rgs3	542.165	0.216101	0.0696822	3.10123	0.00192717	0.0151506
Grk4	104.656	0.21604	0.0735727	2.93642	0.00332022	0.02328
Nos1	2134.94	0.215871	0.0650435	3.31887	0.000903824	0.00825773
Asxl3	1029.91	0.215111	0.0596325	3.60728	0.000309421	0.00337623
Psme4	2967.51	0.21502	0.0637604	3.37231	0.0007454	0.00705639
Zfp395	248.022	0.214914	0.0634545	3.38689	0.000706885	0.00674663
Lancl3	187.272	0.214227	0.0583334	3.67246	0.000240227	0.00275892
Zbtb7b	633.126	0.213935	0.0670393	3.19119	0.00141687	0.0118501
Sptbn5	232.398	0.213465	0.068604	3.11156	0.00186102	0.0147635
Gas5	545.58	0.213061	0.0654715	3.25425	0.00113691	0.00994922
Spryd7	954.187	0.212846	0.0788485	2.69943	0.00694587	0.0415582
Nasp	225.071	0.212824	0.0618966	3.43837	0.000585229	0.00578031
Pgap1	1695.84	0.212815	0.0758205	2.80683	0.00500313	0.0320452
Rcc1l	226.828	0.212662	0.077395	2.74775	0.00600061	0.0370396
Znhit6	283.701	0.212646	0.0472486	4.50058	6.77692e-06	0.00012936
Iqcc	319.598	0.212494	0.0628179	3.3827	0.000717782	0.00683507
Pls3	2692.26	0.212195	0.0696718	3.04564	0.00232183	0.0176125
EUTREP14:EUTREP14:Unknown	134.687	0.211927	0.0684518	3.096	0.00196149	0.01538
Nif3l1	362.467	0.211862	0.0405823	5.22054	1.784e-07	5.17647e-06
Arl4c	893.911	0.211853	0.0506564	4.18215	2.8876e-05	0.000453003
1110032A03Rik	577.867	0.211688	0.0383695	5.5171	3.44649e-08	1.21403e-06
Orai3	433.522	0.211568	0.0463419	4.56537	4.98613e-06	9.87754e-05
Dolk	451.123	0.211327	0.0548999	3.84931	0.000118453	0.00151289
Mxra7	452.11	0.211221	0.0779896	2.70833	0.00676233	0.0406924
Etnk1	9670.57	0.210773	0.0528138	3.99087	6.5831e-05	0.000918392
Arnt	1472.52	0.210753	0.0320914	6.5673	5.12374e-11	3.29413e-09
Frem2	173.708	0.210631	0.0781485	2.69526	0.00703327	0.0419853
Ezh1	2430.22	0.210501	0.0385047	5.46689	4.57998e-08	1.55076e-06
Ppp1r18	243.464	0.210467	0.0663355	3.17277	0.00150991	0.0124445
Tprkb	873.52	0.210119	0.0416737	5.042	4.6069e-07	1.20846e-05
Fndc1	255.715	0.209878	0.0567613	3.69755	0.000217688	0.00255032
Utp18	364.365	0.209815	0.0614753	3.413	0.000642523	0.00621155
Zfp217	139.947	0.209541	0.0642024	3.26376	0.00109945	0.00967398
C330007P06Rik	814.002	0.209412	0.0387898	5.39862	6.71552e-08	2.18557e-06
Tmem68	629.016	0.209363	0.0786276	2.66271	0.00775136	0.0452033
Arhgap12	651.949	0.20915	0.0444726	4.70289	2.56506e-06	5.45245e-05
Gstm5	1589.76	0.208603	0.0574686	3.62986	0.000283572	0.00315299
Snx7	214.157	0.208571	0.0679114	3.07122	0.00213184	0.0164269
Chn2	886.337	0.20851	0.077586	2.68747	0.00719956	0.0427545
Tcta	568.835	0.208286	0.0547062	3.80736	0.000140458	0.00175021
Nrsn2	1759.71	0.207923	0.0456157	4.55814	5.16082e-06	0.000101564
Ankrd10	872.574	0.207872	0.0371857	5.59011	2.26932e-08	8.30063e-07
Zfp454	155.959	0.207371	0.0706016	2.9372	0.0033119	0.0232543
Hibch	211.454	0.207247	0.0581097	3.56648	0.000361803	0.00383677
Cep83os	884.855	0.207162	0.0707447	2.92831	0.00340811	0.0237548
Mrpl43	397.295	0.207118	0.0628491	3.29548	0.00098255	0.00883073
Apcdd1	738.043	0.206895	0.0731835	2.82707	0.00469766	0.0304825
Mitf	406.922	0.206813	0.0506681	4.08173	4.47014e-05	0.000659322
Naa40	1167.2	0.206523	0.0287086	7.19378	6.30213e-13	5.6207e-11
Ache	1291.8	0.206478	0.0583013	3.54157	0.000397755	0.00416203
Eif5a2	1973.75	0.206254	0.0630349	3.27205	0.0010677	0.00944613
Jup	1527.09	0.206008	0.0627643	3.28226	0.0010298	0.00916317
Klf5	466.046	0.205903	0.0584944	3.52004	0.000431476	0.00446142
Nabp1	169.299	0.205888	0.0776383	2.65188	0.00800446	0.0462395
Rab9b	499.436	0.205808	0.066319	3.1033	0.00191376	0.0150734
Endod1	2623.59	0.205774	0.0402349	5.11432	3.14868e-07	8.62655e-06
Parp14	143.374	0.205672	0.071543	2.8748	0.0040428	0.0270108
Celf6	483.838	0.205378	0.0602135	3.41083	0.000647655	0.00625828
Afg3l2	1750.1	0.205202	0.0541016	3.79289	0.000148901	0.00183902
Vars	1617.96	0.205116	0.0602911	3.40209	0.000668735	0.00642641
Slc35f6	1005.64	0.204911	0.0321677	6.37009	1.88915e-10	1.08182e-08
Anxa6	3148.2	0.204493	0.051448	3.97474	7.04552e-05	0.00097219
Dcbld1	278.619	0.204467	0.0649216	3.14945	0.00163578	0.0132544
Fnbp1l	4028.06	0.204046	0.0599379	3.40429	0.000663353	0.00638054
B3galt5	1180.84	0.203936	0.0753807	2.70542	0.00682184	0.0409565
Phlda3	335.783	0.203765	0.0582619	3.49739	0.000469836	0.00479046
Zfp280b	824.242	0.203758	0.0339384	6.00376	1.92795e-09	8.99955e-08
Olig1	1851.22	0.20358	0.075455	2.69803	0.00697515	0.0417096
Zfp418	208.496	0.203487	0.0653367	3.11444	0.00184296	0.0146535
Vwa5a	405.812	0.203303	0.0652909	3.1138	0.00184694	0.0146684
Me1	1537.75	0.202795	0.0660621	3.06976	0.00214228	0.0164953
Dubr	121.877	0.202406	0.0764132	2.64883	0.00807706	0.0465458
H2-Ke6	246.187	0.202111	0.077163	2.61927	0.0088119	0.0497813
Fam13a	765.352	0.2013	0.0358603	5.61346	1.9832e-08	7.34379e-07
Cavin2	191.153	0.20114	0.0676851	2.9717	0.00296157	0.0212938
Ahcyl2	4615.03	0.201096	0.0270052	7.44656	9.58032e-14	1.07376e-11
Tmtc1	4668.88	0.20096	0.029317	6.85471	7.14571e-12	5.16438e-10
Gclc	1669.9	0.200936	0.0481759	4.17088	3.03423e-05	0.00047212
Fbxl21	172.251	0.200927	0.0663851	3.02668	0.00247253	0.0184748
Fgf9	553.716	0.200775	0.042256	4.7514	2.0201e-06	4.42416e-05
Mta3	4481.85	0.200551	0.0301155	6.65939	2.74959e-11	1.82369e-09
Peg13	11495	0.200249	0.0270629	7.39939	1.36811e-13	1.48571e-11
Psmd1	3400.06	0.200233	0.0298926	6.69844	2.10661e-11	1.41969e-09
4933431E20Rik	3307.47	0.200168	0.035923	5.57215	2.5161e-08	9.13951e-07
Mthfr	1206.87	0.200029	0.0471458	4.24278	2.2077e-05	0.000360086
Mcm4	293.558	0.200012	0.0405864	4.92805	8.30546e-07	2.03596e-05
4933407K13Rik	134.388	0.199994	0.064778	3.08738	0.00201932	0.0157604
Gpcpd1	2666.64	0.199865	0.0727935	2.74564	0.00603932	0.0372179
Kcnd1	325.286	0.199791	0.0602371	3.31674	0.00091073	0.00829374
Zfp974	286.594	0.199645	0.0524185	3.80867	0.000139715	0.00174199
Akr1b10	214.175	0.19964	0.0755153	2.6437	0.00820053	0.0471084
Cep192	619.158	0.199547	0.0663409	3.00791	0.00263052	0.0193449
Atat1	1509.16	0.199158	0.028415	7.00891	2.40186e-12	1.8925e-10
4732471J01Rik	572.775	0.19885	0.0391706	5.0765	3.84444e-07	1.02644e-05
Cdc42ep1	543.033	0.198685	0.0734079	2.70659	0.00679772	0.0408468
Mdc1	926.586	0.198666	0.0349298	5.68759	1.28848e-08	5.00096e-07
Eme2	497.624	0.198613	0.0472133	4.20671	2.59114e-05	0.000412672
Ccdc190	252.663	0.19825	0.0645246	3.07248	0.00212287	0.0163759
Creb3l2	389.647	0.197949	0.0500735	3.95316	7.71253e-05	0.00104829
Invs	557.418	0.197665	0.0483437	4.08874	4.33728e-05	0.000642438
Slc25a26	248.997	0.197661	0.0469432	4.21065	2.54641e-05	0.000407095
Adsl	391.328	0.197579	0.057866	3.41442	0.000639188	0.00618697
Cep70	580.207	0.19729	0.0450051	4.38373	1.16665e-05	0.000206519
Mto1	660.92	0.196893	0.0306602	6.42177	1.34695e-10	7.90774e-09
Eci1	205.327	0.196678	0.0654362	3.00564	0.00265019	0.0194691
Tomm5	384.365	0.196516	0.0617401	3.18295	0.00145781	0.0121295
Stard9	1632.76	0.196379	0.0299586	6.55501	5.56382e-11	3.52302e-09
Ddx39b	2254.37	0.196196	0.0410491	4.77955	1.75688e-06	3.94666e-05
Tedc2	242.284	0.195823	0.0732102	2.6748	0.00747732	0.0440093
Bicd2	2565.6	0.195565	0.0500062	3.91081	9.19861e-05	0.00122409
Pde5a	637.542	0.195513	0.0663707	2.94577	0.00322148	0.0227566
Kremen1	638.986	0.195185	0.0568773	3.43168	0.000599844	0.00588168
Slc22a4	151.559	0.195082	0.070821	2.75458	0.00587677	0.036452
Rin3	174.927	0.194466	0.0731778	2.65745	0.00787351	0.0457249
Msi2	4394.36	0.194279	0.0392429	4.95069	7.39523e-07	1.83863e-05
Gstp1	1420.87	0.194193	0.0615557	3.15475	0.00160636	0.0130698
Ypel5	1747.83	0.194136	0.0735839	2.6383	0.00833231	0.0476759
Adamts1	261.323	0.194059	0.0676135	2.87012	0.00410319	0.0273272
Gsr	831.282	0.193832	0.0349696	5.54287	2.9755e-08	1.06241e-06
Rnf227	2146.67	0.193723	0.0408431	4.74311	2.10466e-06	4.59018e-05
Nle1	250.561	0.193714	0.0638284	3.03491	0.00240606	0.0181072
Ncf1	169.303	0.193593	0.072203	2.68124	0.00733498	0.0433419
Hnrnpul2	4586.04	0.19359	0.0278189	6.95895	3.42809e-12	2.66109e-10
Kctd9	301.721	0.193526	0.0563353	3.43526	0.000591984	0.00583328
Cand2	173.125	0.19334	0.06793	2.84616	0.00442503	0.0290826
Tmem126b	209.39	0.193031	0.0645303	2.99132	0.00277772	0.0201937
Ubr1	2906.49	0.192295	0.0529524	3.63147	0.000281815	0.00313678
Slc5a3	1864.82	0.192255	0.065989	2.91343	0.00357477	0.0245974
Gab1	986.124	0.192138	0.0695718	2.76172	0.00574986	0.0358664
Prelid3a	1033.31	0.191835	0.0486803	3.94072	8.1238e-05	0.00109637
Zfas1	153.757	0.191784	0.0703482	2.72621	0.00640662	0.0389207
Limd1	406.522	0.19171	0.0413483	4.63645	3.54443e-06	7.26175e-05
Cct3	1051.85	0.191514	0.0658054	2.91032	0.00361062	0.0247706
Anp32b	677.346	0.191409	0.0424849	4.50533	6.62686e-06	0.000126958
Cd99l2	2038.74	0.191244	0.029567	6.46816	9.92042e-11	5.98984e-09
Pck2	561.909	0.191145	0.0627268	3.04726	0.00230938	0.0175409
Gla	289.999	0.190956	0.0501906	3.80462	0.000142019	0.00176652
Ufm1	997.001	0.190862	0.0473337	4.03227	5.52416e-05	0.000790853
C2cd2	508.678	0.190696	0.0391607	4.86958	1.11838e-06	2.64263e-05
Acp6	375.353	0.190678	0.0443863	4.29587	1.74007e-05	0.000293877
Zscan29	221.98	0.19032	0.0445872	4.2685	1.96791e-05	0.000327604
Sox1ot	231.237	0.189836	0.0568916	3.3368	0.000847496	0.00783877
Fuz	205.505	0.189833	0.0722891	2.62603	0.00863871	0.0490807
Ndufaf5	519.176	0.189767	0.0489051	3.88031	0.000104322	0.00135219
Rnd2	1336.81	0.189737	0.0587356	3.23036	0.00123637	0.0106027
Maoa	555.568	0.188835	0.0716098	2.63699	0.00836442	0.0477944
4933404O12Rik	401.519	0.188332	0.0412641	4.56407	5.01725e-06	9.91941e-05
Epdr1	2480.37	0.188264	0.029709	6.33693	2.3439e-10	1.29619e-08
Hexa	811.308	0.188258	0.0514041	3.66231	0.000249955	0.002841
Mtfr1	194.087	0.187655	0.0554041	3.38702	0.000706568	0.00674663
Rab3b	1183.75	0.187509	0.0376415	4.98146	6.31057e-07	1.59931e-05
Ttc39c	361.786	0.187481	0.0509132	3.68236	0.000231083	0.00267584
Ccdc84	219.188	0.187447	0.0568798	3.29549	0.000982506	0.00883073
Ppfia4	1838.57	0.187399	0.0715921	2.61759	0.00885537	0.0499722
Cyp2j9	527.928	0.187251	0.0660591	2.83459	0.00458844	0.0299499
Psmd12	1019.79	0.187199	0.0434122	4.31212	1.61698e-05	0.000275083
Cers2	1181.49	0.187124	0.0698072	2.68059	0.0073493	0.0434143
Tmem192	400.137	0.186888	0.0438974	4.25739	2.06826e-05	0.000340546
Wdr12	597.342	0.186859	0.0351231	5.32013	1.03693e-07	3.18199e-06
Castor2	4442.25	0.186834	0.0372823	5.01133	5.4056e-07	1.39872e-05
Tti2	526.112	0.186669	0.031645	5.89884	3.66073e-09	1.60849e-07
Trip6	130.687	0.18615	0.059116	3.1489	0.00163888	0.0132725
Tbc1d8	779.191	0.186114	0.0634227	2.9345	0.00334089	0.0233796
Nom1	599.187	0.186006	0.037112	5.01201	5.38644e-07	1.39618e-05
Adam4	232.184	0.185838	0.0635664	2.92352	0.00346096	0.0240352
Me2	948.8	0.185741	0.0456005	4.07322	4.63669e-05	0.000679108
Nmd3	486.803	0.184517	0.0490417	3.76245	0.00016826	0.00205151
Mesd	777.969	0.184286	0.0323306	5.70005	1.19774e-08	4.69224e-07
Tmem208	271.701	0.184254	0.0568352	3.2419	0.00118737	0.0102878
Mettl2	343.66	0.184183	0.0499906	3.68435	0.000229285	0.00265907
Rab3il1	278.974	0.183975	0.0440195	4.1794	2.92282e-05	0.0004575
Txnrd1	1240.25	0.183963	0.0345826	5.31952	1.04042e-07	3.18337e-06
Clic4	1938.55	0.183913	0.0655456	2.80588	0.00501788	0.0320933
Resp18	1244.9	0.183901	0.039004	4.71491	2.41814e-06	5.18219e-05
Pxn	1029.23	0.183441	0.0496228	3.69671	0.000218414	0.00255521
Zbtb8os	304.379	0.183376	0.0470416	3.89816	9.69248e-05	0.00127844
Kash5	195.48	0.183127	0.0555086	3.29908	0.000970022	0.00875191
Mtm1	264.206	0.182975	0.0609202	3.00352	0.0026688	0.0195647
Gm1604a	284.171	0.182958	0.0659544	2.77401	0.00553693	0.0347555
Psmb7	2503.16	0.182559	0.0407938	4.47517	7.63488e-06	0.000142366
Shld2	275.217	0.182532	0.0565539	3.22758	0.00124841	0.0106885
Atp6v1g2	12631.6	0.182367	0.0670345	2.7205	0.00651836	0.0394202
Arfgap3	578.6	0.181805	0.0388758	4.67655	2.91737e-06	6.12064e-05
Dnajc19	329.486	0.181052	0.0426692	4.24314	2.20409e-05	0.000359779
Srsf2	1900.91	0.180966	0.0312445	5.79192	6.95845e-09	2.85965e-07
Ddx21	687.327	0.180844	0.0311091	5.81321	6.12863e-09	2.53854e-07
Ndufa1	577.29	0.180831	0.0661655	2.73301	0.00627581	0.0383483
Tpmt	115.97	0.180658	0.0673047	2.68418	0.00727082	0.0430843
Limk1	2404.09	0.180423	0.0523097	3.44914	0.000562372	0.00560474
Atp13a4	284.926	0.180398	0.057033	3.16304	0.0015613	0.0127714
Disp2	16313.6	0.180151	0.0242956	7.41498	1.21641e-13	1.32786e-11
Tmem39a	264.647	0.180089	0.0422509	4.26237	2.02269e-05	0.000334862
Tufm	1313.76	0.17991	0.0687278	2.61771	0.00885214	0.0499682
Gatb	384.592	0.179889	0.0474127	3.7941	0.00014818	0.00183227
Mei1	458.473	0.179854	0.0540745	3.32604	0.000880886	0.00808694
Mocs1	263.84	0.179784	0.0659414	2.72642	0.00640264	0.0389078
Pcif1	1517.12	0.179556	0.0491621	3.65233	0.000259871	0.00293303
Panx2	3404.2	0.179411	0.0559147	3.20865	0.00133361	0.011266
Lrpap1	2272.13	0.179054	0.0614968	2.9116	0.00359588	0.0247021
Coq8b	584.25	0.179046	0.0565275	3.16742	0.001538	0.0126313
Phyhipl	5025.85	0.178807	0.0526594	3.39554	0.000684935	0.00656705
Ern1	478.448	0.178758	0.0429721	4.15987	3.18434e-05	0.000491824
Aldh2	1691.94	0.17871	0.0438896	4.0718	4.66518e-05	0.000682327
Hpcal1	579.213	0.178539	0.0529962	3.36891	0.000754662	0.00713118
Psma1	1068.8	0.178034	0.0440893	4.03803	5.39022e-05	0.000774322
Psmc2	1575.99	0.177919	0.0316563	5.62033	1.90593e-08	7.09528e-07
Elac2	1215.11	0.177862	0.0279982	6.35261	2.11696e-10	1.19594e-08
Ap3m1	1109.53	0.17742	0.0509441	3.48263	0.000496511	0.00502724
Acss2	1557.61	0.177391	0.0304901	5.818	5.95577e-09	2.47182e-07
Fam136a	211.073	0.177093	0.0614776	2.88061	0.003969	0.0266026
Zfp7	253.367	0.176828	0.0555794	3.18154	0.00146495	0.0121648
Alg1	485.555	0.176788	0.0609851	2.89886	0.00374519	0.0254607
Olig2	700.189	0.176632	0.0606384	2.91287	0.00358122	0.0246337
Wdr1	4143.99	0.176532	0.0310768	5.68051	1.34297e-08	5.17412e-07
Psmd6	920.348	0.176402	0.0540024	3.26656	0.00108861	0.00959469
Pcyox1l	654.525	0.176316	0.0515804	3.41828	0.000630177	0.00612894
Ppp2r1b	418.387	0.176261	0.0610631	2.88653	0.00389514	0.0261829
Als2	1461.24	0.176056	0.0439096	4.00952	6.08424e-05	0.000856411
Pbdc1	404.967	0.176022	0.0550941	3.19493	0.00139862	0.0117243
Caly	2691.64	0.175656	0.0570772	3.07752	0.0020873	0.0161431
Hdac10	432.078	0.174945	0.0447968	3.90529	9.41129e-05	0.00125001
Slc38a9	1111.45	0.174897	0.048328	3.61895	0.000295796	0.00324926
Tgfb1i1	608.919	0.17464	0.0440067	3.96848	7.23329e-05	0.000990866
Eif2ak2	172.246	0.174551	0.0639201	2.73076	0.00631881	0.0385436
Psmd11	1712.96	0.17397	0.0260036	6.69024	2.22808e-11	1.49196e-09
Grk5	406.739	0.17373	0.0588049	2.95435	0.00313325	0.0222836
Plaa	1113.75	0.173649	0.0403206	4.30671	1.65702e-05	0.00028121
Ccdc85c	2394.12	0.173634	0.0643222	2.69944	0.00694562	0.0415582
Slc4a1ap	645.445	0.173393	0.0396073	4.3778	1.19883e-05	0.000210875
Os9	2829.09	0.173011	0.055626	3.11025	0.00186929	0.0148153
Entpd6	907.817	0.17293	0.0648583	2.66628	0.00766961	0.0448514
Acss1	461.172	0.172856	0.0543439	3.18078	0.00146879	0.0121822
Rnf128	229.468	0.17264	0.0515528	3.3488	0.00081162	0.00758731
Itgb1	1085.64	0.17229	0.0370303	4.65269	3.27636e-06	6.78551e-05
Lhfpl2	420.514	0.172044	0.0657284	2.6175	0.00885762	0.0499722
Dock11	296.216	0.171925	0.0605368	2.84001	0.00451114	0.0295373
Anxa5	759.847	0.171889	0.0627571	2.73895	0.0061635	0.0378164
Rundc3b	899.918	0.171597	0.0525712	3.2641	0.00109814	0.00967055
Usp16	510.007	0.171583	0.0416139	4.12322	3.73611e-05	0.000565789
Morn1	260.239	0.171351	0.0621518	2.75698	0.00583373	0.0362924
Ift52	665.592	0.171253	0.0380808	4.4971	6.88857e-06	0.000131252
Ralgps1	4480.79	0.170737	0.0481169	3.54838	0.000387616	0.00407424
Msrb1	414.337	0.170591	0.0500739	3.40677	0.000657353	0.00632865
Grb10	1201.71	0.170028	0.048578	3.50011	0.000465068	0.00474786
Bphl	367.387	0.169893	0.059984	2.83231	0.00462134	0.0301084
Alad	702.121	0.169254	0.0455238	3.71793	0.000200858	0.0023811
Gmps	1771.09	0.169137	0.0379212	4.46023	8.18713e-06	0.000151004
Twistnb	226.794	0.169134	0.0576679	2.93291	0.00335806	0.0234605
Cdc7	308.318	0.168877	0.0471343	3.5829	0.000339805	0.00364109
Kirrel	252.14	0.168841	0.0623384	2.70847	0.00675945	0.0406867
Nog	230.392	0.168806	0.059009	2.86067	0.00422742	0.0279856
E130317F20Rik	177.536	0.168311	0.0557241	3.02044	0.00252405	0.0187528
Dnaja4	1071.12	0.168298	0.047727	3.52627	0.000421463	0.00437516
Fam3a	515.83	0.168131	0.0420209	4.00113	6.30397e-05	0.000883779
Ccdc189	138.575	0.168122	0.0590489	2.84717	0.00441104	0.0290179
Nudt13	257.374	0.16805	0.0552885	3.03952	0.00236959	0.0178948
Ppa1	755.102	0.168003	0.0382648	4.39054	1.13067e-05	0.000201665
Higd1a	597.315	0.167739	0.0437206	3.8366	0.000124747	0.00158363
Fahd2a	265.996	0.16751	0.0430703	3.88922	0.000100566	0.00131244
Pogk	2023.67	0.167441	0.0339792	4.92776	8.31798e-07	2.03664e-05
Tapbp	823.41	0.167287	0.0588582	2.8422	0.00448037	0.0293542
Tomm40l	1103.03	0.167227	0.0620869	2.69344	0.00707199	0.0421564
Tspyl3	761.852	0.16713	0.0362231	4.61391	3.95171e-06	8.01005e-05
4930430F08Rik	248.345	0.167084	0.0454965	3.67245	0.000240232	0.00275892
Rae1	988.207	0.167005	0.0349719	4.77539	1.79355e-06	4.01614e-05
Ldlrad3	422.036	0.166988	0.0461571	3.61781	0.000297106	0.00325853
Pnpla6	2088.6	0.166987	0.0374919	4.45395	8.43057e-06	0.000154861
Fam214a	1797.48	0.166323	0.042748	3.89078	9.99218e-05	0.00130726
Ifngr1	381.145	0.166307	0.0454072	3.66256	0.000249707	0.00283973
Spg21	502.501	0.166137	0.0379143	4.3819	1.17647e-05	0.000207731
Rgs11	970.555	0.166108	0.0548705	3.02728	0.00246766	0.0184515
Mtmr2	1778.88	0.165879	0.0587642	2.82279	0.0047608	0.0308253
Tdrp	402.239	0.165482	0.0426577	3.8793	0.000104757	0.00135699
Psmc6	1044.94	0.165451	0.0601477	2.75074	0.00594607	0.0368165
Acadm	396.448	0.165149	0.0394211	4.18936	2.79738e-05	0.000440829
Cntnap4	711.477	0.16505	0.0501455	3.29143	0.000996807	0.00892122
Mtg1	348.844	0.164879	0.0475142	3.47009	0.000520276	0.00523498
Wnt5a	290.925	0.164814	0.0585538	2.81475	0.00488149	0.0314224
Adat1	276.115	0.164125	0.0597471	2.74699	0.00601451	0.0371087
Psmc4	1304.5	0.16397	0.0556413	2.9469	0.00320973	0.0227119
Rfxank	401.415	0.163948	0.0564697	2.90329	0.00369266	0.0252017
Kansl3	1922.84	0.163752	0.0492775	3.32305	0.000890375	0.00815091
Man2b2	1260.58	0.163582	0.0512755	3.19026	0.00142147	0.0118837
Tox3	494.121	0.163373	0.0503539	3.24449	0.00117661	0.0102156
Igbp1	492.438	0.163325	0.0393613	4.14939	3.33358e-05	0.000511482
Psmb2	1486.79	0.162995	0.0341004	4.77986	1.75415e-06	3.94476e-05
Zfp949	496.776	0.162823	0.0440257	3.69837	0.000216993	0.00254359
Ppt2	903.688	0.162743	0.0362055	4.49498	6.95752e-06	0.000132205
Sh3bgrl2	943.52	0.162643	0.0551901	2.94695	0.00320923	0.0227119
Pnma2	2235.23	0.162538	0.0453388	3.58497	0.000337117	0.00361791
Mfsd10	514.864	0.162503	0.0592146	2.74431	0.00606377	0.0373467
Mrps23	467.673	0.162134	0.0441736	3.67038	0.00024219	0.00277532
Mlh1	358.368	0.162025	0.0442311	3.66314	0.000249144	0.00283645
G6pdx	952.008	0.161947	0.0389657	4.15613	3.23681e-05	0.000497831
Dzip1	3205.65	0.1616	0.0499251	3.23685	0.00120859	0.0104199
2700054A10Rik	319.22	0.161068	0.0613141	2.62693	0.00861593	0.0489778
Abt1	339.485	0.161024	0.0501636	3.20997	0.00132747	0.0112369
Map6d1	2243.19	0.160808	0.0419417	3.83409	0.000126031	0.00159642
Farsb	1113.28	0.160659	0.0477733	3.36295	0.00077114	0.00726396
Tmem130	4213.39	0.160626	0.0308203	5.21168	1.87136e-07	5.39501e-06
Pygo1	1422.72	0.160578	0.0451941	3.55308	0.000380743	0.00401207
Ccdc43	287.89	0.160542	0.0520786	3.08269	0.0020514	0.0159652
Eef1e1	313.247	0.160522	0.0502337	3.19551	0.00139585	0.0117116
Ppm1f	2188.74	0.160382	0.0468819	3.42097	0.000623978	0.0060743
Ptpre	1036.03	0.160286	0.0412057	3.88991	0.00010028	0.00131033
Clk3	1627.5	0.160258	0.0287688	5.57056	2.53926e-08	9.20768e-07
M6pr	1546.01	0.160158	0.0277388	5.7738	7.75033e-09	3.14365e-07
RLTR26:ERVK:LTR	915.269	0.160094	0.0398885	4.01353	5.98182e-05	0.000845401
Med20	601.153	0.160045	0.037991	4.21272	2.52312e-05	0.000404298
2610301B20Rik	615.258	0.159935	0.0551126	2.90198	0.00370814	0.0252744
Efcab12	200.05	0.159915	0.0610522	2.61931	0.00881068	0.0497813
Slc5a6	650.206	0.1599	0.0455891	3.50742	0.000452474	0.00463736
Taf1	2962.75	0.1599	0.0284499	5.62039	1.90523e-08	7.09528e-07
Smyd2	973.747	0.159868	0.0535025	2.98804	0.00280769	0.0203832
Npepps	4660.9	0.159689	0.0387863	4.11716	3.83574e-05	0.000577538
Ticam1	226.177	0.15949	0.0549739	2.9012	0.00371731	0.0253205
Nfya	524.688	0.159288	0.0564541	2.82155	0.00477924	0.0309065
Polr3c	684.361	0.159121	0.0358731	4.43567	9.17869e-06	0.000167575
Clgn	382.315	0.159071	0.058581	2.7154	0.00661954	0.0399364
Sec23b	1209.3	0.158801	0.0263748	6.02093	1.73414e-09	8.16758e-08
Map3k1	514.992	0.158743	0.0519867	3.05353	0.00226168	0.0172624
Yars2	283.066	0.158689	0.0422943	3.75203	0.000175412	0.00211777
Borcs8	582.934	0.158541	0.0487905	3.24942	0.00115639	0.0100735
Trim26	526.309	0.158314	0.0426608	3.711	0.000206445	0.00243356
Nipal3	3451.6	0.158209	0.0376024	4.20742	2.58298e-05	0.000411686
Pycrl	289.964	0.158151	0.0545611	2.89861	0.00374821	0.0254647
Txndc5	1139.09	0.158099	0.0552439	2.86183	0.00421201	0.0279178
Nr6a1	615.621	0.158076	0.0549809	2.87512	0.00403877	0.0269925
Rai2	455.966	0.157969	0.0521263	3.03051	0.00244138	0.0182942
Ddx52	434.7	0.157867	0.0449991	3.50821	0.000451126	0.00463033
Ran	2225.24	0.157838	0.0326454	4.83493	1.33195e-06	3.08467e-05
Phka1	949.682	0.157829	0.0407963	3.86871	0.000109414	0.00140947
Pptc7	1687.72	0.157624	0.0389314	4.04876	5.14892e-05	0.000743225
Arrdc4	139.538	0.15743	0.0586292	2.68518	0.00724897	0.0429913
Fuca1	459.165	0.156851	0.0493706	3.17701	0.00148803	0.0122958
Parp4	308.169	0.156848	0.0580018	2.70419	0.00684707	0.0410609
Tmx2	3699.86	0.156825	0.0320583	4.89187	9.98808e-07	2.39246e-05
Wdfy2	293.677	0.156394	0.0587837	2.6605	0.00780255	0.0454134
Dhrs7	336.554	0.156283	0.0562402	2.77884	0.00545528	0.0343149
Vps53	1732.21	0.156282	0.029594	5.28087	1.28575e-07	3.82241e-06
Mirg	1033.7	0.15608	0.0376503	4.14551	3.39058e-05	0.000519088
Nynrin	433.346	0.155362	0.0520579	2.98441	0.00284128	0.0205789
Myg1	424.923	0.155349	0.0587983	2.64207	0.00824016	0.0472878
Asb13	1616.44	0.155242	0.0370756	4.18717	2.82454e-05	0.000444774
Lrch3	2078.19	0.155222	0.0521169	2.97835	0.00289807	0.0209283
Srm	1027.05	0.155148	0.0424631	3.6537	0.000258488	0.00292372
Smpd4	2292.53	0.154757	0.0367151	4.21507	2.497e-05	0.000401031
Mrps15	466.163	0.154698	0.0427736	3.61667	0.000298413	0.00326773
Tmbim4	591.746	0.154694	0.0377674	4.09596	4.2042e-05	0.000625823
Slc66a1	348.281	0.154229	0.0446724	3.45244	0.000555536	0.00554715
Eif4ebp3	197.086	0.154042	0.0586007	2.62867	0.00857191	0.0487938
Rbms3	655.719	0.153959	0.0423532	3.63511	0.000277862	0.00310433
Lpin1	1498.4	0.153949	0.0312951	4.91927	8.68676e-07	2.11213e-05
Bag4	2071.55	0.153688	0.0327424	4.69387	2.68086e-06	5.66984e-05
Fnip2	926.441	0.153671	0.0435961	3.52487	0.00042369	0.0043961
Ccdc82	603.185	0.153352	0.0491663	3.11904	0.00181439	0.0144703
Pus1	325.759	0.153178	0.0549248	2.78886	0.00528936	0.0334217
Serinc5	2526.58	0.152974	0.0407512	3.75385	0.000174141	0.00210607
Srprb	757.951	0.152951	0.0518727	2.94858	0.0031924	0.0226122
Micu1	2065.71	0.152887	0.044052	3.4706	0.000519299	0.00522766
Usp29	1561.86	0.152726	0.0358645	4.2584	2.05894e-05	0.000340058
Denn2b	692.677	0.15272	0.036122	4.22791	2.35869e-05	0.000381155
Prpsap2	567.209	0.152565	0.0369997	4.12342	3.73282e-05	0.000565699
Pip4p2	1470.05	0.152555	0.0549922	2.77411	0.00553527	0.0347555
Insyn2a	420.662	0.152466	0.0421969	3.61319	0.00030245	0.00330675
Pak1ip1	699.38	0.152449	0.0462424	3.29674	0.000978128	0.00880609
Odc1	838.078	0.152276	0.0424762	3.58496	0.000337124	0.00361791
Gucy2g	324.272	0.152186	0.048456	3.14071	0.00168541	0.013623
Zfp37	399.993	0.152028	0.048811	3.11462	0.0018418	0.0146499
Fan1	403.215	0.151752	0.0414007	3.66544	0.00024691	0.00281863
Tecr	10590.3	0.151705	0.0308374	4.91951	8.67598e-07	2.11196e-05
Ostm1	1311.88	0.151506	0.0434768	3.48476	0.000492576	0.00500189
Wipf1	423.223	0.15145	0.0547046	2.76851	0.00563141	0.035243
Psme1	401.491	0.151177	0.0429325	3.52126	0.000429499	0.00444536
Tlcd3a	480.711	0.150887	0.0455861	3.30994	0.000933171	0.00845583
Slc25a19	850.684	0.150419	0.0346104	4.34605	1.38612e-05	0.000239502
Cecr2	258.6	0.15021	0.0573523	2.61908	0.00881667	0.0497948
Dcp2	2441.61	0.150074	0.0405974	3.69664	0.000218471	0.00255521
Lztr1	3771.36	0.149987	0.0247537	6.05917	1.36828e-09	6.62305e-08
Ier3ip1	366.51	0.149961	0.0494978	3.02964	0.00244842	0.0183338
Rubcn	3663.76	0.149767	0.0228772	6.54655	5.888e-11	3.7059e-09
Cdc16	813.536	0.149624	0.032005	4.67503	2.93918e-06	6.14793e-05
Polr3e	1002.08	0.149603	0.0479002	3.12322	0.00178881	0.0143098
Acp2	2070.25	0.149584	0.0186047	8.0401	8.97626e-16	1.32488e-13
Arl10	538.816	0.149364	0.0388572	3.84391	0.000121092	0.0015419
Ripor2	2117.97	0.149123	0.0297282	5.01623	5.2695e-07	1.37539e-05
Crebl2	689.217	0.149049	0.03732	3.99381	6.50213e-05	0.000909127
Atic	728.917	0.149009	0.0308643	4.82789	1.37991e-06	3.18644e-05
Slc29a3	722.177	0.148871	0.0523689	2.84273	0.00447293	0.0293329
Nacc2	4364.32	0.148804	0.0307627	4.83717	1.31703e-06	3.05728e-05
Ddx24	5048.1	0.148728	0.0226577	6.56413	5.23368e-11	3.33413e-09
Ddx39a	249.381	0.148674	0.0503513	2.95273	0.00314976	0.0223782
Polb	937.583	0.148624	0.0359408	4.13523	3.54594e-05	0.000540111
Nploc4	2634.54	0.148478	0.026722	5.55641	2.75372e-08	9.85863e-07
Pofut1	775.576	0.148353	0.0353085	4.20163	2.64996e-05	0.000420125
Tomm6os	201.032	0.1483	0.0558367	2.65597	0.00790811	0.0458496
Tmem30a	7620.17	0.147839	0.0450307	3.28308	0.0010268	0.00914993
Prps1	1055.06	0.147771	0.0427542	3.4563	0.000547636	0.00548395
Atf7	2604.62	0.147618	0.0558054	2.64523	0.00816348	0.0469921
Bcl2l11	258.352	0.147372	0.0528464	2.78868	0.00529227	0.03343
Pcyt1b	1559.7	0.147324	0.0286256	5.14659	2.65267e-07	7.37364e-06
Smo	256.215	0.147256	0.0539527	2.72936	0.00634574	0.0386814
Hdac8	435.69	0.147109	0.0396751	3.70784	0.000209031	0.00245714
Tomm20	8101.78	0.146949	0.0378159	3.8859	0.00010195	0.00132883
Cand1	6436.73	0.146871	0.0430912	3.40839	0.000653475	0.00629709
Ncaph2	2142.43	0.146617	0.0433525	3.38197	0.000719691	0.00685014
Srxn1	2381.82	0.146434	0.049781	2.94157	0.00326555	0.0229982
Kmt2a	13953.5	0.146265	0.0275291	5.3131	1.07775e-07	3.28799e-06
Zfp157	710.341	0.1462	0.0526111	2.77888	0.00545472	0.0343149
Clybl	251.434	0.146152	0.0556041	2.62845	0.00857754	0.0488125
Paqr3	806.536	0.146105	0.0310375	4.70736	2.50949e-06	5.33973e-05
Lap3	508.334	0.146028	0.0411954	3.54477	0.000392956	0.00412211
Tbc1d12	416.45	0.146016	0.0548052	2.66428	0.00771529	0.0450431
Taz	821.788	0.145935	0.0470114	3.10425	0.00190761	0.015042
Trappc13	803.165	0.145705	0.0400779	3.63555	0.000277386	0.00310065
Dhps	554.967	0.145692	0.0439099	3.31798	0.000906714	0.0082711
Rtl8a	2476.07	0.145494	0.0328296	4.43178	9.34566e-06	0.000169884
Zfp275	1193.06	0.145347	0.0461506	3.14941	0.00163601	0.0132544
Tars2	652.795	0.14533	0.0538731	2.69763	0.00698355	0.0417479
Psma5	720.192	0.145206	0.0519518	2.79502	0.00518966	0.0329606
Nampt	1001.33	0.14498	0.0474393	3.05612	0.00224224	0.0171453
Npas2	2911.94	0.144623	0.0378577	3.82017	0.00013336	0.00166971
Bscl2	2197.83	0.14453	0.0262828	5.49902	3.81905e-08	1.32963e-06
Rnf103	1216.71	0.144403	0.0300978	4.79778	1.60432e-06	3.64302e-05
Timm29	1582.71	0.144261	0.0313388	4.60328	4.15896e-06	8.37346e-05
Lrrc75b	463.883	0.143887	0.050826	2.83098	0.00464059	0.0301963
Ttc28	1320.63	0.143756	0.0511197	2.81214	0.00492133	0.0316347
Mknk1	712.343	0.14316	0.0318409	4.49609	6.92138e-06	0.000131758
Mon1b	1179.52	0.143132	0.0333496	4.29186	1.77184e-05	0.000298521
Prpf31	561.729	0.143081	0.0529196	2.70374	0.0068564	0.0411051
Las1l	642.79	0.142632	0.0491362	2.90278	0.00369864	0.0252275
Slc19a2	551.739	0.142427	0.0437879	3.25264	0.00114336	0.00999322
Sfswap	2560.22	0.142386	0.0290805	4.89625	9.76831e-07	2.35597e-05
Ccpg1	1670.97	0.142254	0.035808	3.9727	7.10639e-05	0.00097953
Arpin	413.79	0.142199	0.0431861	3.2927	0.000992317	0.00889943
Gpsm2	390.647	0.142114	0.0482609	2.94469	0.00323277	0.0227989
Creg1	562.872	0.142078	0.0377838	3.76029	0.000169716	0.00206327
Nxpe3	839.108	0.14207	0.0389665	3.64595	0.000266405	0.00299709
AU022252	477.292	0.142042	0.0442113	3.21279	0.00131452	0.0111427
Man1b1	1536.6	0.141994	0.0496401	2.86046	0.00423023	0.0279954
Hsd17b12	842.893	0.141929	0.0506951	2.79967	0.00511552	0.0325885
1700037H04Rik	837.138	0.141674	0.0508299	2.78721	0.00531635	0.0335618
Mro	285.871	0.141621	0.0458085	3.09159	0.0019909	0.0155815
Dstn	2118.74	0.141463	0.0349395	4.04879	5.14837e-05	0.000743225
Mmp15	421.124	0.141445	0.0506386	2.79323	0.00521853	0.0331239
Sgpl1	702.325	0.141361	0.0343944	4.10999	3.95682e-05	0.000592787
Trap1	1508.72	0.141212	0.0284771	4.95878	7.09385e-07	1.76817e-05
Frmd4a	2146.77	0.141183	0.0326185	4.32831	1.5026e-05	0.000258684
Gdap10	228.545	0.141018	0.0524877	2.68668	0.00721653	0.0428231
Ralgapa2	2238.74	0.140697	0.0417296	3.37163	0.000747241	0.00707062
Ascc2	1079.15	0.14066	0.0297997	4.72018	2.35637e-06	5.06535e-05
Rcan3	622.769	0.140536	0.040018	3.51182	0.000445057	0.00457925
Vac14	893.8	0.140437	0.0327321	4.2905	1.78268e-05	0.000299865
Dcun1d5	622.824	0.140214	0.0389211	3.60252	0.000315149	0.0034295
Ankrd16	826.111	0.140134	0.0373427	3.75264	0.000174979	0.00211377
Tvp23b	283.577	0.139837	0.0510757	2.73783	0.00618451	0.0379009
Echs1	584.722	0.139765	0.0516513	2.70593	0.00681126	0.0409046
Emc1	4833.16	0.139697	0.0229267	6.09318	1.10691e-09	5.45878e-08
Hspa4l	3666.69	0.139611	0.0270718	5.15705	2.50866e-07	7.0199e-06
Tcp11l1	1675.74	0.139265	0.0331614	4.19961	2.67372e-05	0.000423571
Xkr6	617.621	0.139137	0.0467408	2.97677	0.00291299	0.0209949
Dnajb2	1830.1	0.13912	0.0482414	2.88382	0.00392885	0.0263841
Rhno1	279.331	0.13907	0.0437977	3.17529	0.00149687	0.0123515
Csrp1	4711.28	0.13875	0.0529648	2.61967	0.0088016	0.0497499
Tmem106c	559.164	0.138695	0.0442473	3.13455	0.00172118	0.0138587
Snx30	1539.65	0.138683	0.0255255	5.43312	5.53767e-08	1.84815e-06
Tcp11l2	400.912	0.138639	0.04103	3.37896	0.000727607	0.0069192
Frmd5	1490.77	0.138546	0.0491279	2.82012	0.00480064	0.0310162
Prmt9	431.038	0.138445	0.0458156	3.02178	0.00251296	0.0187035
Ech1	541.85	0.138252	0.0378425	3.65336	0.000258829	0.00292599
Dpm2	921.84	0.138217	0.0436973	3.16306	0.00156119	0.0127714
Naga	422.997	0.13802	0.0405907	3.40029	0.000673137	0.00646575
Hbs1l	1288.01	0.1377	0.028175	4.88731	1.02221e-06	2.43737e-05
Gatad2a	1452.03	0.137595	0.0333541	4.12529	3.70266e-05	0.000561535
Gpr146	593.647	0.137583	0.0442341	3.11033	0.00186877	0.0148153
Elof1	583.115	0.137454	0.0386939	3.55233	0.000381836	0.00402156
Capns1	3797.46	0.137432	0.0361943	3.79707	0.000146419	0.00181263
Hnrnpa1	1669.7	0.137408	0.0465778	2.95008	0.00317692	0.0225406
Atp6v1a	12492.6	0.137302	0.0397535	3.45382	0.000552708	0.00552682
Uhrf1bp1l	4068.03	0.137263	0.0426079	3.22153	0.00127508	0.010868
Nin	2398.83	0.137034	0.034793	3.93855	8.1977e-05	0.0011035
Phc3	4331.68	0.13701	0.0487504	2.81043	0.00494753	0.0317597
Cndp2	821.92	0.136996	0.047489	2.88479	0.00391673	0.0263112
Slc39a6	1001.12	0.136952	0.0400213	3.42198	0.00062167	0.00605464
Amer1	567.84	0.136943	0.0431936	3.17045	0.00152204	0.0125345
Aph1a	1147.99	0.136896	0.0419592	3.26261	0.00110393	0.00970118
Tspyl2	2120.72	0.136846	0.0363765	3.76194	0.000168601	0.00205329
Ppp2r3c	414.824	0.136648	0.042046	3.24997	0.00115415	0.0100624
Hax1	775	0.136552	0.0362883	3.76298	0.000167899	0.0020483
Efl1	458.505	0.136511	0.0363495	3.75552	0.000172985	0.0020945
Get1	1423.76	0.1365	0.0494173	2.76218	0.00574161	0.0358256
Crnkl1	445.046	0.136438	0.0357117	3.82054	0.000133161	0.00166821
Ttc37	986.98	0.136294	0.0286168	4.76275	1.90976e-06	4.23116e-05
Ulk1	5249.04	0.136275	0.0293152	4.64862	3.34166e-06	6.87995e-05
Ncbp1	1330.72	0.136238	0.0384004	3.54782	0.000388433	0.00408079
Fto	4658.57	0.136053	0.0322499	4.21871	2.45709e-05	0.000395177
Slc66a2	305.166	0.135939	0.0468026	2.90453	0.0036781	0.0251271
Mrpl24	562.374	0.13593	0.0394022	3.44982	0.000560965	0.00559603
Tmem199	386.008	0.135737	0.0517102	2.62495	0.00866606	0.0491961
Fkbp4	1720.5	0.135669	0.0487044	2.78556	0.00534355	0.0337133
Htra2	407.785	0.135088	0.0492583	2.74244	0.00609848	0.0375053
Mien1	621.552	0.135082	0.0405427	3.33186	0.000862689	0.00796173
Mrps18a	717.008	0.134954	0.0383686	3.5173	0.000435953	0.0045014
Gfm1	1012.67	0.134923	0.0430206	3.13624	0.00171131	0.0137951
Bcat1	2630.89	0.13491	0.0302046	4.46652	7.95005e-06	0.000147065
Slc39a13	642.857	0.134625	0.0333674	4.03464	5.46853e-05	0.000784497
Ndufs3	1495.3	0.134516	0.0382542	3.51638	0.000437481	0.00451017
Tubgcp3	1295.06	0.134476	0.0229444	5.86097	4.60171e-09	1.95634e-07
Msrb3	243.316	0.134471	0.0483502	2.7812	0.00541587	0.0341284
H13	2070.22	0.134455	0.0350947	3.8312	0.000127522	0.00161008
Vdac3	1464.47	0.13431	0.0420523	3.19388	0.00140375	0.0117497
Kcna6	4181.26	0.134157	0.0469651	2.85653	0.00428299	0.0283088
Bhlhb9	893.804	0.134031	0.0414636	3.2325	0.00122713	0.010545
Ppm1k	2999.06	0.133984	0.0442315	3.02916	0.00245234	0.0183567
Agbl5	440.764	0.133865	0.050752	2.63763	0.00834873	0.0477438
Rtl5	595.214	0.133856	0.0392041	3.41433	0.000639391	0.00618697
Slc25a25	1439.81	0.133852	0.0444283	3.01277	0.00258878	0.0190983
Klf3	961.571	0.133621	0.0463581	2.88237	0.00394691	0.0264799
Lrpprc	2119.18	0.133482	0.0279493	4.77585	1.78949e-06	4.01132e-05
Npc2	677.866	0.133361	0.0460374	2.8968	0.00376995	0.025571
Rbmx	876.07	0.133163	0.0444244	2.99752	0.00272186	0.019891
Slc38a1	6841.12	0.133096	0.0307636	4.3264	1.51566e-05	0.00026017
Prpf6	1749.49	0.132749	0.0237045	5.60016	2.14156e-08	7.88838e-07
Ercc4	1124.16	0.132711	0.0433488	3.06148	0.00220246	0.0168965
Tmppe	914.636	0.132571	0.0249923	5.30448	1.12994e-07	3.41737e-06
Heatr3	852.449	0.132533	0.0424991	3.1185	0.00181776	0.0144916
Zfp169	734.554	0.132413	0.0345773	3.82948	0.000128416	0.00161845
Dnajc8	994.458	0.132224	0.0367697	3.59601	0.000323132	0.00350363
Zfp110	295.035	0.132135	0.0488782	2.70334	0.00686457	0.0411423
Pgpep1	266.335	0.13197	0.0455966	2.89429	0.00380017	0.0257027
Soga1	2435.07	0.131875	0.0361428	3.64871	0.00026356	0.00296668
Acot9	347.453	0.131832	0.0390301	3.37771	0.000730923	0.00694443
Pinx1	245.748	0.131395	0.0424922	3.09221	0.00198674	0.0155569
Jakmip3	1576.67	0.131003	0.0334523	3.91611	8.99883e-05	0.00120208
Ppp1r2	2216.85	0.130578	0.0374627	3.48556	0.000491116	0.00498948
Psma2	1188.36	0.130559	0.0417687	3.12576	0.00177347	0.0141979
Pacc1	272.396	0.130542	0.0412401	3.16541	0.00154863	0.0126986
Tmem94	3162.26	0.13047	0.0391606	3.33167	0.000863269	0.00796358
Ptdss1	1851.8	0.130384	0.0261991	4.97667	6.46889e-07	1.63548e-05
Nbas	2426.84	0.130281	0.028064	4.64228	3.44579e-06	7.08041e-05
Kazn	2873.78	0.130184	0.0469909	2.77041	0.00559864	0.0351007
Slc50a1	484.246	0.130086	0.0479558	2.71263	0.00667526	0.0402378
St6galnac4	907.325	0.129723	0.038397	3.37847	0.000728914	0.00692848
Ado	1831.25	0.129558	0.0357111	3.62793	0.000285701	0.00317162
Ipo13	3361.85	0.129188	0.0396844	3.25538	0.0011324	0.00991812
Bckdhb	502.256	0.129172	0.0417159	3.09648	0.00195835	0.0153645
Tmem135	1689.52	0.128945	0.0260597	4.94806	7.4956e-07	1.85478e-05
Agpat3	6756.37	0.128943	0.0442758	2.91227	0.0035881	0.0246643
Mtss1	1138.25	0.128894	0.032563	3.9583	7.54846e-05	0.00102862
Clptm1	5382.13	0.128741	0.0246873	5.21488	1.83935e-07	5.31004e-06
Slc23a2	7748.84	0.1287	0.0317342	4.05555	5.00164e-05	0.000724961
Prdm4	1124.47	0.128629	0.0339869	3.78467	0.000153912	0.00189421
Atp6ap2	2910.97	0.128572	0.040078	3.20804	0.00133643	0.0112808
Stx3	935.296	0.128498	0.0455635	2.82019	0.00479953	0.0310162
Mrpl39	413.761	0.128402	0.0437838	2.93263	0.00336103	0.0234734
Gtf2e1	434.575	0.128248	0.0449035	2.85608	0.00428904	0.0283309
Dhx9	3609.96	0.128221	0.034694	3.69578	0.000219211	0.00256101
Porcn	2017.75	0.1281	0.0291071	4.40098	1.07761e-05	0.000192894
Stard3	810.403	0.127945	0.0483972	2.64365	0.00820166	0.0471084
Lgmn	2047.88	0.127295	0.0360928	3.52689	0.000420479	0.0043671
Mettl6	493.98	0.127257	0.0345879	3.67923	0.000233941	0.00270296
Vps26c	658.448	0.126961	0.0402189	3.15674	0.00159543	0.012996
Maf	901.485	0.126951	0.0458397	2.76945	0.00561507	0.0351722
Leng8	9776.68	0.126829	0.0379311	3.34367	0.000826775	0.00768442
Tomm70a	3370.98	0.126528	0.0411549	3.07443	0.00210902	0.016287
Bhlhe41	1867.73	0.1265	0.0479107	2.64032	0.00828272	0.0474699
Zfp715	424.892	0.126322	0.0433559	2.91361	0.00357281	0.0245958
Slc7a4	1645.4	0.126313	0.044926	2.81158	0.00492989	0.0316755
Armcx2	2562.86	0.12625	0.0316253	3.99206	6.5501e-05	0.000914613
Scp2	1335.68	0.125944	0.0268376	4.69282	2.69462e-06	5.69321e-05
Cerk	2056.89	0.125777	0.0464225	2.7094	0.0067405	0.0406053
Sf3b1	6121.53	0.125672	0.0256664	4.89638	9.76167e-07	2.35597e-05
Dnajc30	836.797	0.125665	0.0476608	2.63666	0.00837276	0.047829
Ide	1865.82	0.125567	0.0397572	3.15836	0.00158661	0.0129543
Cnnm1	4050.94	0.125427	0.0242304	5.17642	2.26181e-07	6.42347e-06
Fndc10	979.664	0.125112	0.0447246	2.79739	0.00515171	0.0327792
Auh	531.076	0.124908	0.0453152	2.75642	0.0058438	0.0363153
Dym	2649.43	0.124831	0.0421241	2.96342	0.00304246	0.0217858
Coq5	574.682	0.124688	0.0374864	3.32623	0.000880299	0.00808694
Gad2	4461.46	0.124541	0.0448047	2.77965	0.00544179	0.0342609
Mms19	1112.65	0.124428	0.0276295	4.50345	6.68579e-06	0.000127853
Ctsa	2419.02	0.124423	0.046906	2.65259	0.00798765	0.0461702
Alkbh3	332.419	0.124329	0.0423752	2.934	0.00334624	0.0234092
Txnl1	1082.12	0.124062	0.0381668	3.25053	0.00115191	0.010047
Ttc33	764.168	0.123814	0.0315519	3.92414	8.70418e-05	0.00116495
Arl6ip5	1920.6	0.123721	0.0409997	3.01762	0.0025477	0.0188749
Tsr1	593.998	0.12369	0.0457732	2.70223	0.00688771	0.0412574
Nit1	653.24	0.123579	0.0361791	3.41574	0.000636078	0.00616916
Disp1	395.638	0.123539	0.0408298	3.02571	0.00248053	0.0185148
Fkbp9	667.075	0.123379	0.0326611	3.77755	0.000158381	0.0019435
Gpr61	474.636	0.122792	0.0450697	2.72449	0.00644014	0.0390451
Slc6a15	1164.67	0.122753	0.0401084	3.06052	0.00220953	0.0169384
Kars	1788.97	0.122494	0.0315323	3.88472	0.000102446	0.00133282
Mrpl3	1712.45	0.12249	0.0355588	3.44472	0.000571644	0.00567824
1810030O07Rik	465.676	0.122245	0.0410652	2.97685	0.0029123	0.0209949
Tatdn2	1427.08	0.12196	0.0405017	3.01122	0.00260197	0.0191792
Rtl8b	3413.28	0.121847	0.0322382	3.77959	0.000157085	0.00192873
Arhgef26	817.471	0.121814	0.0418293	2.91218	0.0035892	0.0246643
St8sia1	2166.86	0.121759	0.0427793	2.84622	0.00442412	0.0290826
Hibadh	1027.27	0.12163	0.0344477	3.53086	0.000414208	0.00431052
Rfx5	797.09	0.121572	0.0390475	3.11343	0.00184927	0.0146814
Ttc5	813.054	0.121477	0.0280965	4.32355	1.53541e-05	0.000263129
Enpp2	7214.4	0.121431	0.0357137	3.40011	0.000673581	0.00646706
Cops7a	3203.27	0.121142	0.027722	4.3699	1.24305e-05	0.000217835
Creld1	1565.73	0.120773	0.035366	3.41493	0.000637984	0.00618193
Arhgap44	6550.67	0.120546	0.0314736	3.83008	0.000128101	0.00161642
Ttll3	1141.91	0.12051	0.0310998	3.87496	0.000106643	0.00137886
Icmt	1892.8	0.120473	0.0435055	2.76915	0.00562027	0.035191
Patz1	1016.8	0.120464	0.0304343	3.95816	7.55307e-05	0.00102862
4933434E20Rik	1045.56	0.120438	0.0332261	3.62481	0.000289179	0.00319837
Cln8	790.42	0.120326	0.03621	3.32299	0.000890576	0.00815091
Tagap1	677.937	0.120048	0.0342597	3.50408	0.000458194	0.00469034
Nedd4	15281.5	0.119475	0.0308783	3.86923	0.000109182	0.00140734
Kbtbd7	1437.66	0.11938	0.0252192	4.73368	2.20488e-06	4.77891e-05
Ipo11	1718.31	0.119082	0.0392549	3.03355	0.00241694	0.0181695
Limk2	2272.98	0.118972	0.0399548	2.97766	0.0029046	0.0209561
Cyld	3555.38	0.11884	0.0341359	3.48139	0.000498817	0.00504571
Metap2	1368.02	0.118832	0.0348164	3.4131	0.000642293	0.00621155
2610507I01Rik	421.425	0.118769	0.0452486	2.62482	0.00866952	0.0492024
Hif1an	1388.7	0.118674	0.0342029	3.46971	0.000521024	0.00523772
Cops5	890.728	0.118636	0.0424761	2.793	0.00522218	0.033137
Ubl3	3290.49	0.118603	0.0322645	3.67598	0.000236942	0.00273161
Rtca	889.607	0.118453	0.0328048	3.61085	0.000305194	0.00333328
Sik3	6825.78	0.118318	0.0249479	4.74259	2.11003e-06	4.59503e-05
Trim35	3251.88	0.117996	0.0245726	4.80193	1.57146e-06	3.57226e-05
Nat10	976.35	0.117853	0.0313104	3.76403	0.000167197	0.00204332
Armcx1	1488.43	0.117577	0.0306387	3.83752	0.000124285	0.00157872
Yipf1	641.456	0.117323	0.0367043	3.19645	0.00139132	0.011683
Pdf	335.885	0.117238	0.0428199	2.73793	0.00618275	0.0379009
Prxl2a	920.038	0.117032	0.0349126	3.35213	0.000801911	0.00750658
Trnp1	2422.87	0.116905	0.0301257	3.88059	0.000104204	0.0013515
Ipo4	2871.86	0.116896	0.0401556	2.91108	0.00360187	0.0247351
Fbrs	2824.24	0.116727	0.0412784	2.8278	0.00468693	0.0304317
Jmjd8	866.495	0.116693	0.0346438	3.36836	0.00075617	0.00714221
Trmt1l	982.122	0.116646	0.0397635	2.93351	0.00335157	0.0234308
Hdac11	3170.53	0.116618	0.0412126	2.82967	0.00465967	0.0302922
Amt	449.608	0.116537	0.0442445	2.63395	0.0084399	0.0481207
Tti1	864.744	0.116465	0.0324672	3.58715	0.000334306	0.00359872
Vcp	6591.12	0.116146	0.0367374	3.1615	0.00156956	0.0128301
Ccndbp1	1018.39	0.11612	0.0392535	2.9582	0.00309443	0.02209
Rcbtb1	1203.95	0.116013	0.0433768	2.67455	0.00748291	0.0440298
Slc1a4	2155.21	0.115899	0.0337476	3.4343	0.00059408	0.0058488
Ncs1	11229.1	0.115786	0.0314458	3.68208	0.000231336	0.00267729
Ctps2	1116.76	0.115711	0.0346436	3.34004	0.000837656	0.00776833
Itsn2	1757.94	0.115645	0.031471	3.67466	0.000238163	0.00274116
Pdgfa	707.771	0.115527	0.0429981	2.68679	0.00721432	0.0428221
Rad51d	684.367	0.115316	0.0345322	3.33937	0.000839696	0.0077838
Tbrg4	1076.69	0.115212	0.0389556	2.95752	0.00310121	0.0221233
Bckdk	965.662	0.114788	0.0423759	2.7088	0.00675265	0.0406575
Dicer1	3020.65	0.11435	0.0380818	3.00274	0.00267562	0.0196078
Atp6v1f	1754.36	0.114281	0.0390782	2.92442	0.00345104	0.0239954
Xrcc5	567.212	0.114103	0.0394239	2.89427	0.0038004	0.0257027
Uvrag	1137.53	0.113916	0.0361345	3.15255	0.00161851	0.0131431
Tm7sf3	806.675	0.113536	0.0378144	3.00245	0.00267812	0.0196168
Nrbp2	3884.47	0.113517	0.0278487	4.0762	4.57785e-05	0.000671898
Sesn3	2551.7	0.113348	0.0343398	3.30077	0.000964194	0.00871058
Serinc1	19401.4	0.113314	0.0392729	2.8853	0.00391039	0.026277
Ftsj1	541.937	0.113276	0.0355249	3.18864	0.00142945	0.0119457
Atp6v1b2	16452.7	0.11325	0.0343931	3.2928	0.000991964	0.00889943
Rgp1	1965.42	0.113002	0.0273506	4.13161	3.60234e-05	0.000547509
Mcmbp	1034.78	0.112954	0.0425206	2.65646	0.0078967	0.0458155
BC048403	390.224	0.112726	0.0414876	2.7171	0.00658566	0.0397548
Abca1	2266.86	0.112618	0.0415667	2.70932	0.00674204	0.0406053
Cacna2d2	1937.25	0.112533	0.0365824	3.07615	0.0020969	0.0162025
Arl2bp	2561	0.112177	0.0201759	5.55994	2.69863e-08	9.70164e-07
Galc	726.531	0.111742	0.0307111	3.6385	0.00027423	0.00307194
Tmem19	777.643	0.111732	0.0281328	3.9716	7.13924e-05	0.000981189
Med28	875.422	0.111727	0.0262978	4.24852	2.15184e-05	0.000352348
Rptor	4264.24	0.111718	0.0405266	2.75665	0.00583968	0.0363079
Atp6v0a1	17249.2	0.111318	0.0251008	4.43484	9.21408e-06	0.000167783
Wdr59	1245.48	0.111265	0.0207491	5.36242	8.21153e-08	2.61956e-06
Cdadc1	1121.46	0.111264	0.0317898	3.49998	0.000465295	0.00474786
Saraf	2858.49	0.111244	0.0380932	2.9203	0.00349692	0.0242208
Pak2	1287.85	0.111215	0.038157	2.91468	0.00356053	0.0245316
Uba3	1025.84	0.110988	0.0389142	2.85213	0.00434279	0.0286391
Dffa	986.686	0.110988	0.0348106	3.18833	0.00143099	0.0119538
Itpa	420.82	0.110926	0.0413859	2.68028	0.00735612	0.0434424
Maea	1994.83	0.110816	0.0367411	3.01613	0.00256024	0.0189478
Taf1b	425.316	0.110688	0.0377778	2.92997	0.00338996	0.0236361
Tmem134	530.728	0.110593	0.0391232	2.82679	0.00470172	0.0304994
Gpalpp1	1313.09	0.110503	0.0406328	2.71956	0.00653697	0.0395166
Cptp	644.76	0.109963	0.0396308	2.77469	0.0055255	0.0347045
Trp53	583.756	0.109855	0.0413762	2.65503	0.00793006	0.0459387
Arv1	523.487	0.109575	0.0385098	2.84538	0.00443583	0.0291261
Ssr1	3946.56	0.109389	0.0339509	3.22197	0.00127312	0.0108557
Edem1	831.883	0.108886	0.0395129	2.75571	0.00585641	0.036358
Rad23a	1583.49	0.108734	0.0407261	2.66988	0.00758794	0.0444482
Sh3d19	608.817	0.108431	0.0360694	3.00618	0.0026455	0.0194415
Mkrn1	1740.83	0.108217	0.036802	2.94052	0.0032766	0.0230605
Afap1	1237.86	0.107803	0.0343957	3.13421	0.00172316	0.0138694
Ubqln1	5294.42	0.10775	0.0218277	4.93641	7.95718e-07	1.96205e-05
L1cam	5764.77	0.107702	0.0339992	3.16777	0.00153613	0.0126258
Lcor	3140.91	0.107664	0.0364358	2.95489	0.00312778	0.0222543
Pgam1	11150.9	0.107422	0.0281406	3.81733	0.000134901	0.00168689
Tctn3	926.072	0.107375	0.0296625	3.61988	0.000294745	0.00324281
Eprs	2216.88	0.10733	0.0324821	3.30429	0.000952172	0.00861311
Eif3h	2275.84	0.106978	0.0344832	3.10232	0.00192009	0.0151063
Utp6	771.072	0.106959	0.0405481	2.63784	0.00834367	0.0477279
Wars	2505.88	0.10663	0.0311982	3.41781	0.000631265	0.00613383
Cadm3	19514.1	0.10654	0.0312848	3.40547	0.00066051	0.00635612
Gabarapl2	1690.2	0.106499	0.0393996	2.70306	0.00687051	0.0411661
Terf2ip	853.437	0.106467	0.0320251	3.32448	0.000885847	0.00812181
Tk2	662.615	0.106407	0.0383741	2.7729	0.00555597	0.0348541
Pdk2	3855.96	0.106324	0.0354795	2.99677	0.0027286	0.0199195
Nmt1	4769.76	0.106249	0.0386232	2.75091	0.00594305	0.0368165
Polr3a	1529.25	0.106214	0.0277891	3.82216	0.00013229	0.00165829
Ifngr2	1164.55	0.106133	0.0282189	3.76105	0.0001692	0.0020591
Ing4	622.486	0.105903	0.0346293	3.05819	0.00222678	0.0170457
Commd7	510.664	0.105514	0.0386216	2.73198	0.00629549	0.0384461
D830031N03Rik	916.36	0.105275	0.0347214	3.03198	0.00242953	0.0182315
Psmc1	2632.85	0.105251	0.0320627	3.28268	0.00102826	0.00915636
Gpld1	1378.95	0.105141	0.0380751	2.76142	0.0057551	0.0358884
Zfp287	688.897	0.104076	0.0333312	3.12247	0.00179338	0.01433
Stard3nl	626.785	0.103901	0.0355482	2.92281	0.00346887	0.0240582
Ufd1	1299.29	0.103741	0.0377217	2.75018	0.00595623	0.0368685
Psmd8	1872.25	0.10342	0.0351694	2.94063	0.00327543	0.0230601
Gemin5	981.797	0.10287	0.028708	3.58332	0.00033926	0.00363711
Immt	2294.46	0.102652	0.0349906	2.9337	0.00334942	0.0234236
Mfn1	1648.89	0.10235	0.0266222	3.84455	0.000120774	0.00153878
Faf1	915.591	0.102165	0.0299114	3.41559	0.000636434	0.00616976
Atp5h	1850.91	0.102073	0.0386433	2.64141	0.00825613	0.0473434
Ccdc47	1361.38	0.101602	0.029976	3.38944	0.000700367	0.00669479
Dmac2	1133.5	0.101463	0.0309777	3.27535	0.00105533	0.00936041
Lpin2	2258.35	0.101412	0.0295498	3.4319	0.000599365	0.00588113
Neo1	3802.09	0.101064	0.0324626	3.11325	0.00185038	0.0146846
Abhd4	1520.62	0.100633	0.0351422	2.86359	0.00418864	0.027808
Pdk1	2043.43	0.100526	0.0338905	2.96619	0.0030151	0.0216097
Tfe3	1612.87	0.10049	0.0275704	3.64484	0.000267557	0.00300682
Prpf38a	376.927	0.100419	0.0368607	2.72427	0.00644445	0.0390599
Pik3cb	1055.39	0.100146	0.0362441	2.7631	0.00572549	0.0357357
Exoc1	1587.22	0.100094	0.0213787	4.68196	2.84147e-06	5.96737e-05
Lpcat3	426.345	0.100092	0.0370039	2.7049	0.00683253	0.0409972
Tmem147	988.402	0.100016	0.0330418	3.02695	0.00247036	0.0184652
P4hb	1708.71	0.0996076	0.0256112	3.88922	0.000100567	0.00131244
Atxn10	5249.07	0.0994256	0.0320423	3.10294	0.00191606	0.0150803
Simc1	808.22	0.0994225	0.0376316	2.642	0.00824192	0.0472878
BC031181	1386.38	0.0993383	0.0301415	3.29573	0.000981679	0.00883048
Tmem143	584.763	0.0990422	0.0354299	2.79545	0.00518283	0.0329272
Tm9sf4	2455.99	0.098671	0.0214991	4.58954	4.44226e-06	8.89258e-05
Eif2d	850.834	0.0984058	0.0332507	2.95951	0.00308127	0.022026
Wdr77	1292.3	0.0981295	0.0293436	3.34415	0.000825348	0.00767797
Lta4h	929.034	0.0979335	0.0328371	2.98241	0.00285992	0.0206979
Ewsr1	5287.56	0.0969699	0.016161	6.00024	1.97024e-09	9.17649e-08
Ube2q2	1384.67	0.0966005	0.0273611	3.53058	0.00041465	0.00431131
Nfasc	15261.1	0.0961747	0.0315421	3.04908	0.0022954	0.0174752
Zfp706	3751.7	0.0960936	0.0287135	3.34664	0.000817985	0.00762979
Ecd	977.463	0.0955262	0.0300452	3.17942	0.00147572	0.0122203
Mpc1	1180.38	0.095285	0.0356603	2.67202	0.00753968	0.0442645
Ints7	1915.16	0.0951025	0.0360254	2.63987	0.00829367	0.0475197
Plrg1	656.561	0.0949328	0.034791	2.72866	0.00635931	0.0387142
1110051M20Rik	1918.97	0.0947589	0.033227	2.85187	0.00434634	0.0286391
Nvl	2599.51	0.0942407	0.0353573	2.66538	0.00769012	0.0449212
Nemf	950.629	0.0942325	0.0279887	3.36681	0.000760432	0.00717923
St3gal3	1365.82	0.0939093	0.0292013	3.21593	0.00130024	0.0110375
Ddx47	902.56	0.0937743	0.0294284	3.18652	0.00143994	0.0120046
Tmem87a	669.283	0.0937532	0.0344611	2.72055	0.00651733	0.0394202
Rab3gap2	3775.63	0.0937334	0.0182225	5.14384	2.69179e-07	7.45273e-06
Acad11	742.976	0.0935016	0.0342513	2.72987	0.00633596	0.038637
Zfp445	3891.69	0.0931609	0.0311417	2.99151	0.00277599	0.0201881
Tpm1	2765.8	0.0928022	0.0337704	2.74803	0.00599538	0.0370299
Prpf19	4256.13	0.0927164	0.028158	3.29272	0.000992241	0.00889943
Fbxo25	1135.23	0.0924446	0.0352117	2.62539	0.00865499	0.0491599
Ss18	638.267	0.0923721	0.032278	2.86176	0.00421292	0.0279178
Kctd20	1641.62	0.0923088	0.0314934	2.93106	0.00337811	0.0235692
Ctnnb1	8603.64	0.0920814	0.0258947	3.55599	0.000376556	0.00396994
Aebp2	1683.71	0.0916102	0.027296	3.35617	0.000790289	0.00742432
Nr3c2	2174.61	0.0910676	0.0272855	3.33758	0.000845103	0.0078201
Washc4	1323.82	0.091057	0.0330742	2.75311	0.00590315	0.0365831
Wbp1l	1499	0.0908384	0.0276858	3.28105	0.00103422	0.00919264
Fbxo21	4038.01	0.0900528	0.0322808	2.78967	0.0052761	0.0333743
Xrn2	1039.38	0.0896294	0.0261601	3.42618	0.000612125	0.00598392
Kcnq2	16565.5	0.0895104	0.0323249	2.76908	0.00562143	0.035191
Slc6a11	4451.49	0.0894532	0.0281567	3.17698	0.00148818	0.0122958
Arhgef11	4815.82	0.0893562	0.021804	4.09816	4.16449e-05	0.000620352
Rbm18	936.55	0.0888545	0.033807	2.62828	0.00858168	0.0488229
Fbxw2	1374.28	0.0887528	0.0306353	2.89708	0.00376658	0.0255566
Araf	1789.38	0.0886697	0.0235856	3.75949	0.000170263	0.00206752
Slc9a1	2811.9	0.0885726	0.0311939	2.83942	0.00451959	0.0295834
Abat	7867.39	0.0885265	0.0236319	3.74606	0.000179637	0.00215884
Wwc2	1255.65	0.0880628	0.0314942	2.79616	0.00517135	0.0328742
Ehd3	2934.59	0.0877699	0.0327539	2.67967	0.00736937	0.0435084
Chd6	5542.56	0.0876914	0.0332806	2.63491	0.00841604	0.0480108
Slc6a1	17978.2	0.0873705	0.0289097	3.02218	0.00250959	0.0186917
Washc2	2701.29	0.0870701	0.0219202	3.97215	7.12272e-05	0.000980678
Map2k5	1154.12	0.0869242	0.032228	2.69717	0.00699319	0.0417936
Nf2	2777.26	0.0869084	0.026938	3.22624	0.00125429	0.0107257
Casp9	720.823	0.0864548	0.0292873	2.95196	0.00315768	0.0224193
Gpr107	1321	0.0858344	0.0318343	2.69628	0.00701177	0.0418927
Limch1	3539.37	0.0857658	0.0264887	3.23782	0.00120446	0.0103941
Abcd3	1189.63	0.0857378	0.0295752	2.89898	0.00374377	0.0254593
Srrm1	5084.52	0.0856892	0.0281978	3.03886	0.00237477	0.0179232
BC004004	1165.76	0.0854004	0.0281278	3.03615	0.00239617	0.0180457
Grk3	3405.21	0.0852686	0.0322396	2.64484	0.00817284	0.0470331
Tpp1	2028.64	0.0850731	0.0276312	3.07888	0.00207778	0.0160932
Cnn3	1139.32	0.0845322	0.0257422	3.2838	0.00102416	0.00913034
Rpn2	2712.55	0.084523	0.0212362	3.98013	6.88776e-05	0.000955549
Nnt	989.001	0.0845027	0.0280529	3.01227	0.00259305	0.0191231
Rcn2	1451.7	0.0844304	0.028405	2.97238	0.00295502	0.0212613
Pcid2	898.313	0.0842039	0.0307215	2.74088	0.00612749	0.0376616
Il6st	2338	0.0838225	0.0239675	3.49734	0.000469927	0.00479046
Bcas3	2599.88	0.0828831	0.0244331	3.39225	0.000693224	0.0066374
Dap3	1146.35	0.082467	0.0270928	3.04387	0.00233558	0.0176848
Tmed4	1167.01	0.0819221	0.0271661	3.0156	0.00256474	0.018961
Mapre3	6257.65	0.0814516	0.0248162	3.28219	0.00103003	0.00916317
Abcc1	1092.01	0.0814404	0.029909	2.72294	0.00647036	0.0391943
Ktn1	2268.38	0.0812984	0.0284341	2.85919	0.00424726	0.0280903
BC005537	4980.37	0.0811444	0.0288054	2.81699	0.00484762	0.0312331
Tbl1x	1374.78	0.0810202	0.0307343	2.63615	0.00838518	0.0478763
Ap3b1	1749.73	0.0810003	0.0278762	2.90571	0.00366416	0.0250562
Cog8	797.312	0.0809059	0.0301437	2.684	0.00727463	0.043093
Tbk1	1035.63	0.0800561	0.0257405	3.11012	0.00187009	0.0148153
Tubgcp2	1549.29	0.0799041	0.0291843	2.73791	0.00618308	0.0379009
Scamp5	8354.7	0.0793097	0.0264781	2.99529	0.00274182	0.0199742
Nipsnap1	1230.23	0.07928	0.0299605	2.64615	0.00814128	0.046903
Tbc1d22b	2126.49	0.0786537	0.0229156	3.43232	0.000598449	0.00587489
Phf10	1031.31	0.0783248	0.0283784	2.76001	0.00577989	0.0360216
Mrpl58	1178.56	0.0776605	0.0289389	2.6836	0.00728344	0.0430982
Aff4	7782.35	0.0776015	0.0244295	3.17655	0.00149037	0.0123028
Coro1c	2163.03	0.0775048	0.0276965	2.79836	0.00513633	0.0327012
Huwe1	27037.9	0.0774592	0.0267479	2.8959	0.00378078	0.0256113
Ubr7	759.462	0.0766607	0.0278972	2.74798	0.00599645	0.0370299
Vps39	2540.65	0.0755113	0.0215705	3.50068	0.00046407	0.0047423
Atg2b	3895.54	0.0745935	0.0207344	3.59757	0.000321209	0.00348639
Naa60	3370.33	0.073891	0.0264705	2.79144	0.0052474	0.0332367
Atl1	3287.06	0.0737105	0.0273083	2.6992	0.00695074	0.0415755
Naca	3666.41	0.0731954	0.0224138	3.26564	0.00109218	0.0096221
Map1lc3b	4164.04	0.0730529	0.025512	2.86348	0.0041902	0.0278095
Ankle2	1324.48	0.0729156	0.0245386	2.97146	0.00296388	0.0213031
Pnisr	3613.73	0.0723956	0.0231368	3.12902	0.00175391	0.0140682
Lrp11	3316.96	0.0720033	0.0245267	2.93572	0.0033278	0.0233113
Pitrm1	1251.04	0.070358	0.0224101	3.13957	0.00169198	0.0136656
Slc39a9	1657.23	0.0702508	0.0250772	2.80138	0.00508842	0.0324652
Scarb2	3126.87	0.0700463	0.0264026	2.65301	0.00797781	0.046144
Reps1	1192.43	0.069623	0.0239331	2.90907	0.00362508	0.0248457
Rab3gap1	2466.34	0.0692677	0.0221999	3.12018	0.00180738	0.0144289
Osbpl2	1594.54	0.0687354	0.0243687	2.82065	0.0047927	0.030984
Brd8	1509.6	0.0683319	0.022399	3.05067	0.00228332	0.0174022
Khdrbs1	2356.93	0.066225	0.0192139	3.44673	0.000567425	0.00564435
Atxn1l	1976.78	0.0661877	0.0221197	2.99225	0.00276929	0.0201488
Usp48	2686.82	0.0659165	0.0235546	2.79845	0.00513478	0.0327012
Sars	3182.53	0.0652122	0.0233778	2.7895	0.00527903	0.0333765
Alg2	2456.66	0.0651527	0.0231744	2.81141	0.00493248	0.0316824
Wdr48	2236.84	0.0645588	0.0198832	3.24691	0.00116666	0.0101551
Dnajc16	2460.64	0.0644791	0.0241488	2.67008	0.00758342	0.0444466
Prkcz	7001.04	0.0623083	0.0181989	3.42375	0.000617638	0.00602657
Chd8	5520.74	0.0594145	0.018679	3.18082	0.0014686	0.0121822
Dop1b	7111.53	0.0583598	0.0170536	3.42215	0.000621284	0.00605369
Amfr	4187.28	0.0575276	0.0197028	2.91977	0.00350288	0.024246
Vps13d	9540.29	0.0573279	0.0154416	3.71256	0.000205177	0.00242134
Drosha	5119.85	0.0556087	0.0191948	2.89707	0.00376661	0.0255566
Ago1	3635.43	0.0555326	0.0211244	2.62884	0.00856767	0.0487829
Chmp7	1989.93	0.0541992	0.0185295	2.92502	0.00344435	0.0239595
Pdcd6ip	2702.38	0.0528007	0.0185146	2.85185	0.00434662	0.0286391
Fam234b	7927.38	0.0500842	0.0179821	2.78522	0.00534906	0.0337379
Glyr1	4750.26	0.0459917	0.0169058	2.72047	0.00651894	0.0394202
Tnks	4327.14	0.0456426	0.0162023	2.81705	0.00484669	0.0312331
Dido1	4548.99	-0.0515287	0.0191233	-2.69455	0.00704833	0.0420393
Wdfy3	18941.2	-0.0516196	0.0169695	-3.0419	0.00235091	0.0177815
Septin8	9297.16	-0.0555427	0.0204016	-2.72247	0.00647958	0.0392306
Mtor	7603.22	-0.056733	0.0213082	-2.66249	0.00775646	0.0452133
Vps26b	3145.98	-0.0569336	0.0209865	-2.71286	0.00667046	0.0402204
Bcl2l13	1437.69	-0.0603052	0.0213005	-2.83117	0.00463785	0.0301878
Pip4k2b	5478.25	-0.0608175	0.0216558	-2.80838	0.0049792	0.0319336
Ncor1	11796.7	-0.0612772	0.0224013	-2.73543	0.00622997	0.0381349
Tmem132b	6106.39	-0.062207	0.0213346	-2.91578	0.00354798	0.0244692
Gtf2i	6385.84	-0.0642088	0.0221132	-2.90364	0.00368847	0.0251813
Srcap	12870.8	-0.0644101	0.019678	-3.2732	0.00106338	0.00941192
Utrn	4284.2	-0.0644848	0.0221581	-2.91022	0.00361176	0.0247706
Zfp592	2135.95	-0.0648355	0.0224892	-2.88295	0.00393965	0.0264397
Ttc7b	6903.47	-0.0660358	0.0208573	-3.16608	0.00154506	0.0126793
Acox1	4701.3	-0.0664674	0.0187239	-3.54988	0.000385413	0.00405312
Fbxo38	1554.02	-0.0665102	0.0212469	-3.13035	0.00174597	0.0140206
Ttpal	1967.45	-0.0669494	0.0240271	-2.78641	0.00532947	0.0336345
Acaca	4801.12	-0.067181	0.022729	-2.95574	0.00311923	0.0222216
Cnot10	1236.99	-0.0671989	0.0226508	-2.96674	0.00300979	0.0215887
Arpc2	3208.01	-0.0675113	0.0226576	-2.97963	0.00288594	0.0208574
Cramp1l	2695.31	-0.0688339	0.0201973	-3.40808	0.000654226	0.00630143
Mfn2	6310.11	-0.0705684	0.0233297	-3.02484	0.00248768	0.0185549
Vps4a	2056.97	-0.0705726	0.0196134	-3.59818	0.000320457	0.00348003
Add1	9684.15	-0.0706808	0.0190612	-3.70809	0.000208827	0.00245612
Fry	15551.3	-0.0721511	0.0202159	-3.56903	0.00035831	0.00380437
Spata2	2446.37	-0.0722077	0.0268154	-2.69277	0.00708606	0.0422283
Fam102a	3369.53	-0.0729176	0.0272531	-2.67557	0.00746026	0.0439213
Septin3	17254.7	-0.0733066	0.0276666	-2.64964	0.00805778	0.0464602
Scn8a	21511.4	-0.0737646	0.0172566	-4.27458	1.91502e-05	0.000320071
Ppp1r15b	1904.2	-0.0744235	0.0280733	-2.65105	0.00802431	0.0462927
Elk4	1333.88	-0.0744415	0.02635	-2.8251	0.00472655	0.030632
Acvr1b	4577.13	-0.0746079	0.0279392	-2.67037	0.00757682	0.0444327
Rad54l2	1627.62	-0.0747055	0.0223269	-3.34598	0.000819918	0.00764103
Slc49a4	1766.99	-0.0749385	0.0273465	-2.74034	0.00613761	0.0377127
Sirpa	14999.5	-0.0750974	0.0283866	-2.64553	0.00815635	0.046964
Usp42	1174.1	-0.0752577	0.0276133	-2.72542	0.00642203	0.0389917
Cyb561d1	664.861	-0.0754076	0.0275755	-2.73459	0.00624583	0.0382208
Zxdc	1447.67	-0.0754438	0.0276883	-2.72476	0.0064349	0.0390246
Atxn7	1329.91	-0.0759646	0.0262869	-2.88982	0.00385459	0.025977
Med12l	3595.88	-0.0763128	0.0291205	-2.62059	0.00877777	0.0496554
Cnot11	814.551	-0.0767478	0.0286077	-2.68276	0.00730168	0.0431573
Cap1	5983.99	-0.0771154	0.0288651	-2.67158	0.0075495	0.0442973
Fbxl2	1625.43	-0.0775876	0.0266598	-2.91029	0.00361099	0.0247706
Helz	5678.17	-0.0776426	0.0273116	-2.84285	0.00447123	0.0293329
Epg5	4006.51	-0.0777178	0.0195662	-3.97203	7.12616e-05	0.000980678
Nup50	1142.49	-0.0780557	0.0268415	-2.90802	0.00363727	0.0249048
Fbxo9	1688.62	-0.07943	0.029672	-2.67694	0.00742989	0.0437917
Thap12	1504.26	-0.0800937	0.0289365	-2.76791	0.00564163	0.0352648
Dcaf5	3505.98	-0.0801398	0.0285544	-2.80656	0.0050073	0.0320452
Atrn	10414.9	-0.0805272	0.0199088	-4.0448	5.23671e-05	0.000754338
Slc25a23	15090.2	-0.0807104	0.0264868	-3.04719	0.00230988	0.0175409
Mgat4a	1709.53	-0.0808379	0.0280383	-2.88312	0.00393751	0.0264338
Prdm2	4420.56	-0.0809665	0.0275511	-2.93878	0.00329512	0.0231598
Fam193a	3141.64	-0.0816565	0.0305358	-2.67412	0.00749252	0.0440662
Ubac1	862.062	-0.0818176	0.0280181	-2.92017	0.00349839	0.0242229
Gon4l	3114.98	-0.0818842	0.0199452	-4.10546	4.03513e-05	0.000603656
Klhl24	2872.84	-0.0820227	0.0304304	-2.69542	0.00702992	0.0419772
Kifap3	6190.7	-0.0821662	0.0255467	-3.21632	0.00129847	0.0110314
Pex19	1510.85	-0.0822264	0.021982	-3.74062	0.000183567	0.00220102
Supt16	1816.88	-0.0826827	0.0257839	-3.20675	0.00134243	0.0113133
Gga3	3328.81	-0.0827486	0.0253571	-3.26333	0.00110111	0.00968447
Ncoa3	2553.29	-0.0832289	0.0283118	-2.93973	0.00328499	0.0231032
Ankrd46	3452.97	-0.0833604	0.0270554	-3.0811	0.00206241	0.0160155
Rabgef1	1110.9	-0.0836703	0.0300897	-2.7807	0.00542426	0.034171
Setbp1	3325.46	-0.0837977	0.0301992	-2.77483	0.005523	0.0346992
Pla2g6	773.952	-0.0838271	0.0319522	-2.62352	0.00870272	0.04932
Qrich1	3957.92	-0.0844722	0.020605	-4.09959	4.13886e-05	0.000617851
Cdk8	914.008	-0.0845609	0.0287866	-2.93751	0.0033086	0.0232467
Tut7	1982.65	-0.0848245	0.0222217	-3.8172	0.000134974	0.00168689
Lpcat4	5326.42	-0.0849117	0.0303034	-2.80205	0.0050779	0.0324178
Phf20	2388.52	-0.0853101	0.0263102	-3.24247	0.00118499	0.0102714
Kdm2a	4076.98	-0.0861264	0.0302651	-2.84573	0.00443096	0.0291032
Sf3a1	2722.62	-0.0863718	0.0309619	-2.78961	0.00527709	0.0333743
Zmynd11	5389.96	-0.0864506	0.022543	-3.83493	0.000125602	0.00159255
Chd2	2613.85	-0.086477	0.0301882	-2.8646	0.00417542	0.0277378
Foxk2	4094.8	-0.0872664	0.0207216	-4.21137	2.53824e-05	0.00040641
Psen1	1926.18	-0.0878556	0.0322428	-2.72482	0.00643373	0.0390246
Mturn	2766.65	-0.0878818	0.0285422	-3.07901	0.00207688	0.0160922
Pomt2	966.788	-0.0884487	0.0280611	-3.152	0.00162155	0.0131627
Zbtb4	5751.23	-0.0887082	0.0203667	-4.35555	1.32734e-05	0.000230295
Gle1	1360.01	-0.0889327	0.0302167	-2.94316	0.00324877	0.0228954
Mras	8114.99	-0.089254	0.0334923	-2.66491	0.00770092	0.0449718
Tnrc6b	9807.26	-0.0895391	0.026747	-3.34763	0.000815053	0.00761195
Tex2	3934.08	-0.0901833	0.0279955	-3.22134	0.00127591	0.0108706
Dtnb	3588.62	-0.0904784	0.0242881	-3.72521	0.000195154	0.00231872
Cspg5	7674.87	-0.0905831	0.0276077	-3.28108	0.00103409	0.00919264
Dstyk	1992.66	-0.0906956	0.0231763	-3.91329	9.10456e-05	0.00121388
Ppp6r3	2586.14	-0.090749	0.0300607	-3.01886	0.00253731	0.0188214
Samd4	1468.51	-0.0910233	0.0297954	-3.05494	0.00225104	0.0171937
C2cd3	1993.51	-0.0911462	0.0311717	-2.92401	0.00345557	0.0240137
Gm38666	581.246	-0.0913982	0.0334245	-2.73447	0.00624809	0.0382235
Lmtk2	15878.6	-0.0918523	0.0308493	-2.97745	0.00290655	0.020963
Vwa8	2725.8	-0.0928846	0.0252986	-3.67153	0.000241106	0.00276592
Camsap2	7953.02	-0.0930909	0.0225802	-4.12269	3.74481e-05	0.0005666
Entr1	1738.62	-0.0938373	0.0317258	-2.95776	0.00309882	0.0221138
Ash1l	11094.4	-0.094274	0.0213887	-4.40765	1.045e-05	0.00018784
Baz1b	3872.31	-0.094654	0.0263325	-3.59457	0.000324931	0.0035195
Terf2	1026.91	-0.0947532	0.0275158	-3.4436	0.000574025	0.00569919
Rnf44	6657.92	-0.0947716	0.0284769	-3.32802	0.00087467	0.00804397
Pip5k1a	2069.55	-0.095113	0.0247493	-3.84305	0.000121514	0.00154633
Ank2	48440.9	-0.095194	0.0215988	-4.40738	1.04626e-05	0.000187906
Rab35	2291.95	-0.0952599	0.0234642	-4.0598	4.91147e-05	0.000714361
Ssbp2	2798.04	-0.095408	0.0305035	-3.12778	0.00176134	0.0141116
H3f3b	2304.5	-0.0954379	0.0357166	-2.67209	0.00753807	0.0442645
Zfp384	1723.9	-0.0959117	0.0328761	-2.91737	0.00353	0.0244015
St3gal5	3676.33	-0.0959839	0.0296345	-3.23892	0.00119983	0.0103615
Taf5l	532.336	-0.0960549	0.0357842	-2.68428	0.0072686	0.0430833
Secisbp2	750.072	-0.0964059	0.0313321	-3.07691	0.00209159	0.0161703
Dis3l2	1091.02	-0.0968915	0.0271026	-3.57499	0.000350238	0.00372811
Herc3	7694.42	-0.0971503	0.030529	-3.18223	0.00146144	0.0121482
Ywhah	18177.2	-0.0978916	0.035337	-2.77023	0.00560167	0.0351031
Cdv3	1871.51	-0.0980931	0.0320583	-3.05983	0.00221463	0.0169651
Ttll4	1125.09	-0.0985272	0.034859	-2.82645	0.00470671	0.0305128
Tnfaip1	1654.85	-0.0988461	0.0337905	-2.92527	0.00344162	0.0239485
Rbbp4	2086.71	-0.0989377	0.0279102	-3.54486	0.000392826	0.00412211
Ep400	6910.57	-0.0998104	0.0231081	-4.31928	1.56541e-05	0.000267613
Mybbp1a	1784.54	-0.101114	0.0238424	-4.24094	2.22581e-05	0.000362195
Cds1	3638.9	-0.101118	0.0324174	-3.11925	0.00181309	0.0144654
Tacc1	12165.7	-0.101178	0.0373809	-2.70668	0.00679599	0.0408468
Rap1gap2	9727.95	-0.101242	0.0346382	-2.92282	0.00346872	0.0240582
Osbp	2061.94	-0.101348	0.0222541	-4.55412	5.2605e-06	0.000103428
Calm3	38637.3	-0.101696	0.0349937	-2.90611	0.00365948	0.0250323
Brd9	1300.35	-0.101889	0.028609	-3.56142	0.000368851	0.00390245
Ankrd52	4490.2	-0.10196	0.0302934	-3.36575	0.000763363	0.00720128
Eps15l1	2829.52	-0.102176	0.0303615	-3.36531	0.000764579	0.00720864
Rev1	1192.81	-0.102555	0.0366046	-2.80171	0.00508327	0.0324422
AU040320	2359.17	-0.102767	0.0283296	-3.62757	0.000286101	0.00317437
Wdr13	4554.27	-0.102819	0.0316898	-3.24454	0.00117639	0.0102156
Ranbp1	1104.31	-0.103186	0.0354992	-2.90673	0.00365228	0.0249994
Pdpr	998.342	-0.103279	0.0254104	-4.06443	4.81504e-05	0.000701309
Suv39h1	587.36	-0.103298	0.0363188	-2.84421	0.00445214	0.0292241
Auts2	6401.59	-0.103424	0.0320277	-3.22919	0.0012414	0.0106372
Bicral	4449.47	-0.103708	0.0252226	-4.11169	3.92766e-05	0.000589262
Bcl7a	3510.24	-0.103915	0.0315485	-3.29382	0.000988359	0.00887533
Slc25a42	1313.32	-0.103918	0.0314451	-3.30474	0.000950637	0.00860294
Adcy1	39420.3	-0.104228	0.0298862	-3.48749	0.000487578	0.0049575
Rpn1	2148.73	-0.104747	0.0331899	-3.156	0.00159948	0.0130239
Oga	4430.22	-0.104794	0.0275339	-3.806	0.000141233	0.00175778
Prkar1b	22878.2	-0.104824	0.0253921	-4.12821	3.65605e-05	0.000555268
Ift81	596.234	-0.104967	0.0370209	-2.83533	0.00457781	0.0299084
Pcdha12	565.861	-0.10517	0.0394442	-2.6663	0.00766902	0.0448514
Gm38667	565.772	-0.105411	0.0353168	-2.98473	0.00283827	0.0205696
Pcdhac2	1509.88	-0.105522	0.027008	-3.90707	9.3423e-05	0.00124163
Etl4	7719	-0.105824	0.0396358	-2.6699	0.00758745	0.0444482
Rfng	1864.19	-0.105983	0.0366866	-2.88887	0.0038663	0.0260391
Smad3	2934.16	-0.106149	0.0328415	-3.23215	0.00122864	0.0105538
Zfp827	4162.7	-0.106407	0.0258437	-4.11731	3.83314e-05	0.000577538
Rnf41	2162.83	-0.106764	0.0353028	-3.02422	0.00249271	0.0185785
Bms1	836.046	-0.106879	0.0298378	-3.58201	0.000340957	0.0036497
Herc1	15589.3	-0.10732	0.0204342	-5.25198	1.50475e-07	4.41709e-06
Magi1	3895.87	-0.107361	0.0296274	-3.6237	0.000290423	0.0032077
Rusc1	5752.92	-0.107429	0.0261239	-4.11227	3.91782e-05	0.000588206
Unc80	25111.1	-0.10756	0.0203118	-5.29545	1.18725e-07	3.56497e-06
Tspan33	503.114	-0.107649	0.038546	-2.79275	0.00522616	0.0331422
Poglut1	942.048	-0.107747	0.032223	-3.34379	0.000826432	0.00768442
Rgs6	3180.7	-0.107767	0.030415	-3.54322	0.000395273	0.00414227
Wdpcp	292.951	-0.108047	0.0410474	-2.63225	0.00848226	0.048336
Mtif2	558.702	-0.108111	0.0359877	-3.00411	0.00266362	0.0195472
Gabbr2	20797.2	-0.10813	0.0277611	-3.89503	9.81871e-05	0.00129265
Cpped1	943.047	-0.108159	0.0312962	-3.456	0.000548263	0.0054876
Mtr	648.822	-0.108169	0.0302216	-3.57921	0.000344639	0.00368134
Htt	11440.3	-0.108296	0.0153252	-7.06655	1.58833e-12	1.32102e-10
Fads2	2929.43	-0.108396	0.0322344	-3.36275	0.00077169	0.00726588
Map3k3	1195.95	-0.108755	0.0354848	-3.06485	0.00217782	0.0167259
Dcaf6	2762.73	-0.10901	0.0276395	-3.94398	8.01413e-05	0.00108367
Kcnd2	4034.8	-0.109375	0.0373774	-2.92623	0.00343093	0.0238843
Mfsd6	4199.03	-0.109389	0.0340844	-3.20936	0.0013303	0.0112426
Nmnat2	7072.12	-0.109907	0.0213612	-5.14519	2.6725e-07	7.41473e-06
Rbm6	1521.25	-0.110121	0.0354227	-3.10876	0.00187877	0.0148705
Cacna1a	14100.7	-0.110181	0.0385345	-2.85927	0.00424611	0.0280903
Nacc1	5406.8	-0.110575	0.0274007	-4.03548	5.44899e-05	0.000782229
N4bp1	2696.58	-0.110789	0.0260179	-4.2582	2.06079e-05	0.000340095
4930402H24Rik	4532.99	-0.110857	0.0252744	-4.38611	1.15396e-05	0.000205138
Nr3c1	4017.04	-0.11086	0.039287	-2.82181	0.0047754	0.0308913
Atp8a1	11886.7	-0.110881	0.0419595	-2.64256	0.00822822	0.047248
Ergic1	4970.77	-0.111414	0.0330346	-3.37264	0.000744524	0.00705272
Plxna2	11048.6	-0.111417	0.0307471	-3.62364	0.000290482	0.0032077
Hira	2056.49	-0.111674	0.0362072	-3.08431	0.00204025	0.0158965
Nedd4l	8115.25	-0.111738	0.0257928	-4.33214	1.47668e-05	0.00025473
Kif5c	24658.7	-0.111825	0.0292466	-3.82351	0.000131563	0.00165351
Magi2	8838.15	-0.111846	0.0361396	-3.09483	0.00196929	0.0154296
Heca	736.311	-0.11216	0.0336675	-3.33141	0.000864066	0.00796743
Ehmt1	1805.94	-0.112363	0.0309484	-3.63066	0.000282694	0.00314489
Prrc2a	18900.8	-0.11243	0.0359403	-3.12824	0.00175856	0.0141001
Rbm22	771.136	-0.112471	0.0356252	-3.15705	0.00159372	0.0129872
Fbxo41	6649.53	-0.112553	0.0424358	-2.65231	0.00799436	0.0461963
Borcs7	325.757	-0.112625	0.0392851	-2.86685	0.00414579	0.0275584
1700025G04Rik	3710.88	-0.112651	0.0412812	-2.72886	0.00635531	0.0387099
Btbd10	2192.95	-0.112665	0.0349936	-3.2196	0.00128371	0.0109238
Clcn6	3373.92	-0.11274	0.026143	-4.31241	1.61482e-05	0.000274939
Hspa12a	8162.91	-0.112801	0.0252057	-4.47521	7.63357e-06	0.000142366
Kbtbd11	4577.78	-0.113009	0.0308791	-3.65974	0.000252472	0.0028634
Lzts3	7607.74	-0.113179	0.0281011	-4.02757	5.63571e-05	0.000804077
Rnmt	1451.77	-0.11321	0.0371177	-3.05004	0.00228813	0.0174325
Wdr73	558.933	-0.113318	0.0391263	-2.89621	0.00377705	0.0255943
Ppm1a	3967.74	-0.113384	0.0270012	-4.19922	2.67831e-05	0.000423978
Grid1	2537.22	-0.113587	0.0329317	-3.44917	0.000562316	0.00560474
Grm7	3263.55	-0.113651	0.0280961	-4.04509	5.2303e-05	0.000753933
D430041D05Rik	13731.1	-0.113729	0.0304906	-3.72995	0.000191517	0.00228328
Ubac2	825.07	-0.11378	0.0361236	-3.14974	0.00163413	0.0132532
Susd6	1580.51	-0.114013	0.0324927	-3.50888	0.000450004	0.00462108
Dag1	3923.69	-0.114201	0.0219202	-5.20985	1.88989e-07	5.44096e-06
Rap2a	2891.22	-0.114375	0.037	-3.09123	0.00199331	0.0155945
Ryr2	22500.5	-0.114382	0.0242878	-4.70945	2.48385e-06	5.30672e-05
Foxo3	5704.41	-0.114537	0.0400323	-2.86111	0.00422163	0.0279649
Arpc4	2269.79	-0.11484	0.0307926	-3.72948	0.000191873	0.00228623
Plaat1	537.909	-0.114915	0.0430635	-2.66851	0.0076189	0.0446046
Tmem181a	3946.84	-0.115303	0.0340966	-3.38165	0.000720528	0.00685499
Sult4a1	10323.3	-0.115631	0.0355199	-3.25538	0.0011324	0.00991812
Klhdc10	2973.6	-0.11575	0.0405081	-2.85746	0.00427046	0.0282349
Naa35	962.855	-0.115941	0.0336834	-3.44209	0.000577243	0.005723
Jpt1	1341.38	-0.115973	0.0345983	-3.352	0.000802309	0.00750696
Pik3r1	6658.71	-0.116357	0.0410741	-2.83286	0.00461336	0.0300658
Brd3	1924.88	-0.116414	0.0337161	-3.45277	0.000554868	0.00554313
Cdc40	1154.02	-0.11652	0.0311046	-3.74607	0.000179626	0.00215884
R3hdm4	5941.68	-0.116524	0.0272664	-4.27355	1.92384e-05	0.000320777
Tmtc2	713.372	-0.116549	0.0444497	-2.62203	0.00874065	0.0494721
Kdm3b	2959.84	-0.116625	0.0280239	-4.16164	3.15965e-05	0.000488732
Zzef1	4490.56	-0.116856	0.0214948	-5.43648	5.4342e-08	1.81651e-06
[truncated: 1,716 more rows]
