# Supplementary material for: LINE-1 retrotransposition in a mouse TDP-43 model of neurodegeneration marks motor cortex neurons for cell-intrinsic and cell non-autonomous programmed cell death
Source: PLoS Genet. 2025 Dec 29;21(12):e1012007. doi: 10.1371/journal.pgen.1012007 (PMC12758826; doi:10.1371/journal.pgen.1012007)
Supplement: S8 Table — (XLSX) [file pgen.1012007.s026.xlsx]

## Sheet: 1.5 months
Feature	baseMean	log2FoldChange	lfcSE	stat	pvalue	padj
9230112J17Rik	94.1834	1.63718	0.294917	5.55134	2.83493e-08	1.20887e-05
Gm15319	205.364	1.20108	0.174509	6.88263	5.87564e-12	5.97462e-09
Thsd4	274.063	1.14551	0.144763	7.91299	2.51277e-15	4.15204e-12
Gm21119	150.641	1.1235	0.192937	5.82315	5.77501e-09	2.8274e-06
Gpr3	178.897	1.03477	0.217848	4.74996	2.0346e-06	0.000453534
Tac1	129.707	0.952161	0.252778	3.76678	0.000165365	0.0134108
Fam205a2	346.092	0.892689	0.126881	7.03562	1.98375e-12	2.38392e-09
Tmc4	128.307	0.794701	0.216325	3.67364	0.000239122	0.0174638
Zfp189	220.087	0.786424	0.22483	3.49786	0.000469012	0.027555
Col6a3	106.445	0.770943	0.23264	3.31389	0.000920081	0.0410897
Ackr3	190.039	0.757962	0.1898	3.99347	6.51127e-05	0.00711342
Layn	158.832	0.753977	0.227011	3.32133	0.000895909	0.0404199
Hmox1	125.226	0.704866	0.206627	3.4113	0.000646542	0.0327233
Fgf11	477.702	0.702343	0.125761	5.58473	2.34058e-08	1.03134e-05
Serpina3n	244.184	0.695338	0.168704	4.12164	3.76191e-05	0.00493827
Rassf4	278.883	0.674456	0.139197	4.84535	1.26392e-06	0.00031524
Itga10	121.092	0.672651	0.205132	3.27911	0.00104133	0.0450505
Entpd3	196.002	0.665462	0.18992	3.5039	0.000458493	0.0271786
Akr1b10	155.34	0.614991	0.182895	3.36253	0.000772317	0.0369901
Klhl13	287.871	0.574372	0.1385	4.14709	3.3672e-05	0.00458877
Tmem255a	317.391	0.561328	0.136213	4.12095	3.7731e-05	0.00493827
Zdbf2	1272.83	0.557041	0.118322	4.70783	2.50362e-06	0.000533797
Gsto1	251.424	0.554948	0.149095	3.72211	0.000197563	0.0153835
MMVL30-int:ERV1:LTR	968.155	0.536952	0.092098	5.83023	5.53522e-09	2.81423e-06
Ppp2r1b	361.225	0.534596	0.135078	3.95769	7.56771e-05	0.00769519
Cox14	420.491	0.520759	0.136928	3.80315	0.000142867	0.0121843
RMER17A-int:ERVK:LTR	338.736	0.520009	0.12336	4.21538	2.49363e-05	0.00374583
Hs6st2	631.771	0.518322	0.111949	4.62999	3.65691e-06	0.000710892
Lats1	2112.91	0.516534	0.0637503	8.10245	5.38621e-16	1.18667e-12
Bok	353.744	0.509953	0.130368	3.91164	9.16722e-05	0.00884537
Fbn2	292.573	0.502425	0.147879	3.39754	0.000679942	0.0336635
Stxbp2	756.898	0.49653	0.103418	4.8012	1.57716e-06	0.000379063
Asphd1	418.163	0.488859	0.134363	3.63836	0.000274382	0.0192929
Epha7	1739.51	0.475167	0.0967244	4.91259	8.98803e-07	0.000258289
Medag	651.05	0.471064	0.10257	4.59261	4.37728e-06	0.000826617
RLTR6_Mm:ERV1:LTR	895.448	0.465554	0.0996028	4.6741	2.95247e-06	0.000600441
Peg10	751.356	0.461874	0.0904508	5.10635	3.28433e-07	0.000108539
Tbc1d4	374.664	0.435849	0.120323	3.62231	0.000291979	0.0201024
Cpne1	967.8	0.433729	0.0889049	4.87857	1.06856e-06	0.000294278
Fam32a	1419.72	0.429209	0.0818617	5.24309	1.57907e-07	5.64153e-05
Sft2d2	729.305	0.423381	0.104591	4.04797	5.16647e-05	0.00599349
Nab2	693.756	0.422493	0.117892	3.58374	0.000338706	0.0227277
RLTR45-int:ERVK:LTR	507.366	0.421334	0.119161	3.53583	0.000406496	0.0248772
Vamp7	514.579	0.4209	0.117248	3.58982	0.000330901	0.0223172
Tsc22d3	992.636	0.420874	0.106748	3.94267	8.05787e-05	0.0080088
Col4a2	1654.43	0.400481	0.108442	3.69303	0.0002216	0.0165848
D2hgdh	432.509	0.395085	0.118599	3.33127	0.00086452	0.0395436
Gm36117	463.495	0.391458	0.11002	3.55804	0.000373626	0.0236314
Inpp5f	1694.64	0.38931	0.0808722	4.8139	1.48016e-06	0.000362337
Htr1a	677.862	0.388887	0.116622	3.3346	0.000854207	0.0393441
Synrg	2916.56	0.385081	0.0596356	6.45724	1.06629e-10	7.83074e-08
Dlx6os1	687.119	0.384289	0.0960581	4.00059	6.31847e-05	0.00696032
Nrsn2	993.267	0.379239	0.0936629	4.04898	5.1442e-05	0.00599349
Spock3	974.767	0.378285	0.115745	3.26826	0.0010821	0.0463888
Il17ra	643.269	0.378037	0.113714	3.32446	0.000885906	0.0403821
Kremen1	488.532	0.375849	0.112611	3.33759	0.000845085	0.0391955
Nefm	5283.21	0.372599	0.0830502	4.48644	7.24239e-06	0.00127649
Me1	1138.38	0.36784	0.103332	3.5598	0.00037114	0.023587
Col4a1	1190.78	0.363473	0.0987256	3.68165	0.000231727	0.0170178
Polr3k	541.171	0.361648	0.106413	3.39854	0.000677471	0.0336635
Catspere2	706.673	0.36145	0.0935101	3.86536	0.000110927	0.0101127
Gnal	4788.61	0.347292	0.0864239	4.01847	5.85767e-05	0.00661816
Resp18	694.153	0.345376	0.105695	3.26767	0.00108436	0.0463888
Sptan1	34672.4	0.344429	0.053745	6.40859	1.46872e-10	9.70751e-08
Ankrd63	639.233	0.341142	0.105067	3.2469	0.00116671	0.048347
Ptcd3	1262.87	0.340114	0.0741728	4.58543	4.53063e-06	0.000843527
Sst	1842.47	0.336461	0.0726381	4.63202	3.62115e-06	0.000710892
Kdm5a	2203.27	0.332935	0.0639085	5.20955	1.893e-07	6.45594e-05
Hcfc1r1	1107.67	0.332292	0.0880308	3.77473	0.000160183	0.0132201
Eif5a2	1657.45	0.330135	0.0834753	3.95488	7.6573e-05	0.00772686
Abca7	889.805	0.329857	0.0856922	3.84933	0.000118443	0.010579
Nefh	2072.02	0.327095	0.0702758	4.65445	3.24843e-06	0.00065062
Spns2	1243.54	0.322299	0.0922623	3.49329	0.00047711	0.0277207
Zfp280b	711	0.321748	0.0911791	3.52875	0.000417524	0.025202
Dgkq	1092.58	0.320309	0.0825654	3.87946	0.000104691	0.00981494
Prps1	966.402	0.319429	0.0902002	3.54133	0.000398111	0.0247072
Psmb1	1135.46	0.317014	0.0893519	3.54792	0.000388281	0.0243256
Tubb3	5957.49	0.31198	0.0761014	4.09953	4.13997e-05	0.00521202
Ogfrl1	3538.27	0.311019	0.0811267	3.83374	0.000126208	0.0109759
Slc25a25	1101.33	0.310273	0.0886242	3.50099	0.000463528	0.0273544
Phtf1	1184.02	0.309875	0.0754113	4.10913	3.97146e-05	0.00504796
Chka	1353.54	0.308022	0.0741476	4.15417	3.26463e-05	0.00450884
Txnrd1	1046.55	0.306329	0.0896928	3.41531	0.000637086	0.0327233
Psmb7	1740.25	0.301596	0.0751995	4.01062	6.05603e-05	0.00672729
Disp2	11016.8	0.30015	0.0533345	5.62768	1.82649e-08	8.62299e-06
Slc38a2	3499.14	0.300138	0.082669	3.6306	0.000282759	0.0196726
Lrrk2	2887.53	0.298231	0.0918098	3.24835	0.00116075	0.0482515
Psmb3	808.833	0.296442	0.0904165	3.27863	0.00104312	0.0450505
Stac2	3175.39	0.29482	0.0742605	3.97008	7.1849e-05	0.00747852
Tufm	942.916	0.293963	0.0860868	3.41472	0.000638468	0.0327233
Jade2	2219.45	0.292196	0.0818046	3.57187	0.000354437	0.0229988
Stmn3	5331.39	0.291468	0.0687646	4.23864	2.2488e-05	0.00341688
Tubb4b	3951.66	0.289159	0.0762364	3.79293	0.000148878	0.0126155
Pls3	2282.96	0.284461	0.0725777	3.9194	8.87715e-05	0.00862845
Dcun1d4	3219.78	0.28277	0.0661104	4.27723	1.89234e-05	0.0029087
Tbc1d13	989.512	0.28246	0.0809124	3.49093	0.000481336	0.0277207
Wipf3	5011.12	0.278796	0.082964	3.36044	0.000778181	0.0371364
Ahi1	5216.72	0.270565	0.0626982	4.31535	1.59348e-05	0.00247845
Pptc7	1374.34	0.26988	0.076776	3.51517	0.000439477	0.0261687
Dynll2	11764	0.267106	0.0818063	3.2651	0.00109424	0.0465405
Bcat1	2079.48	0.265497	0.0742514	3.57565	0.000349359	0.0229988
Eif1ax	3175.12	0.264656	0.0776723	3.40734	0.000656002	0.0327233
Nmt2	3219.73	0.263122	0.077031	3.41579	0.000635967	0.0327233
Nars	2611.06	0.261346	0.0806937	3.23874	0.00120061	0.0492882
Eml5	3340.83	0.25834	0.0651922	3.96274	7.40938e-05	0.00759261
Prnp	11451.8	0.257712	0.0549024	4.69401	2.67904e-06	0.000562132
Rit2	1226.77	0.255082	0.0762788	3.34407	0.000825576	0.0388373
Kcnj10	5575.34	0.253701	0.0670504	3.78373	0.000154493	0.0130006
Iws1	1558.46	0.253412	0.074131	3.41843	0.000629825	0.0327233
Otub1	3681.62	0.251552	0.0737148	3.4125	0.000643692	0.0327233
Rnf14	6776.16	0.251134	0.0696947	3.60334	0.00031415	0.0214055
Castor2	3808.23	0.250186	0.067801	3.69	0.000224253	0.0165878
Gmps	1812.73	0.247908	0.0732112	3.3862	0.000708677	0.0345682
4933431E20Rik	2765.78	0.247049	0.0656656	3.76223	0.000168404	0.013574
Atp6v1a	10075.3	0.244338	0.0650923	3.75371	0.000174238	0.0139591
Tmx2	2788.07	0.244189	0.0706121	3.45818	0.000543842	0.0298301
Scn2b	8277.72	0.242204	0.0576531	4.20106	2.65671e-05	0.00394595
Anxa6	2325.99	0.241545	0.0694745	3.47674	0.000507551	0.0285503
Etnk1	9180.06	0.240179	0.0536886	4.47355	7.69303e-06	0.00133808
Ctsb	9224.43	0.239173	0.0644999	3.70811	0.000208813	0.0158654
Cct8	2269.77	0.237552	0.0716436	3.31574	0.000914004	0.0409567
Ddx24	3961.31	0.234787	0.0574355	4.08783	4.3542e-05	0.00537927
Rgs4	10311.6	0.227008	0.0609925	3.7219	0.000197729	0.0153835
Peg13	9368.05	0.225851	0.0557951	4.04786	5.16876e-05	0.00599349
Stxbp5	5435.72	0.224557	0.0613271	3.66163	0.000250614	0.0181031
Atp6v0c	8951.14	0.224008	0.0621897	3.60201	0.000315763	0.0214055
Hapln4	3642.53	0.223967	0.064636	3.46505	0.000530132	0.0293214
Mmp17	6715.84	0.223842	0.0615524	3.63661	0.000276252	0.0193216
Pgam1	8053.22	0.221978	0.0556834	3.98644	6.70724e-05	0.00713384
Polr2a	4049.48	0.215876	0.0558969	3.86203	0.000112449	0.0101813
Peg3	12299	0.213092	0.0516428	4.12627	3.68699e-05	0.00493827
Hnrnpul2	4677.67	0.210586	0.0550435	3.82581	0.000130342	0.0112614
Tgoln1	3430.34	0.209745	0.0610666	3.43469	0.000593227	0.0318775
Lynx1	10822.4	0.209707	0.0572269	3.66448	0.000247844	0.0180013
Npepps	4330.01	0.205626	0.0554534	3.70808	0.000208834	0.0158654
Malat1	416188	0.200415	0.0574114	3.49085	0.00048148	0.0277207
Taf1	2639.18	0.197053	0.0608229	3.23978	0.00119622	0.0492882
Atp1a3	60427.2	0.183807	0.0467343	3.93301	8.38896e-05	0.00827565
Cand1	5249.13	0.177679	0.0545371	3.25794	0.00112225	0.047163
Fbxw7	6583.49	-0.179448	0.0554973	-3.23345	0.00122305	0.0498997
Kcnq3	10859.7	-0.180872	0.0548541	-3.29732	0.00097611	0.0430106
Cyfip2	37936.6	-0.182994	0.0541932	-3.3767	0.000733612	0.0354804
Srebf2	5044.97	-0.183182	0.0561062	-3.26492	0.00109495	0.0465405
RMER6C:ERVK:LTR	6811.4	-0.186717	0.0559535	-3.337	0.000846875	0.0391955
Kctd16	15417.5	-0.191254	0.048234	-3.96514	7.33542e-05	0.00757554
Arap2	3935.88	-0.194554	0.057292	-3.39584	0.000684192	0.0337475
Tnik	6872.3	-0.194982	0.0535141	-3.64357	0.000268886	0.0191003
Ajm1	4503.97	-0.196053	0.0601184	-3.26111	0.00110978	0.0470196
Camkk2	10272.8	-0.196285	0.0550624	-3.56477	0.000364174	0.0232561
Atp2b3	4480.08	-0.197612	0.056025	-3.52721	0.000419966	0.0252342
Sestd1	3415.53	-0.198313	0.0608689	-3.25804	0.00112185	0.047163
Plppr2	4277.32	-0.199986	0.0605605	-3.30225	0.000959117	0.0424033
Cpeb4	6953.95	-0.201791	0.0603121	-3.34579	0.00082049	0.0388044
Ccni	5554.11	-0.202869	0.061607	-3.29296	0.000991385	0.0435386
Purb	17716.4	-0.204164	0.0601402	-3.39481	0.000686771	0.0337488
Tspoap1	8151.34	-0.207116	0.0620734	-3.33663	0.000848016	0.0391955
Apc	20613.5	-0.207372	0.055885	-3.71069	0.000206699	0.0158654
Acap3	3231	-0.209434	0.0614346	-3.40905	0.000651888	0.0327233
Rgs6	2722.24	-0.209547	0.0626391	-3.3453	0.00082194	0.0388044
Arfgef3	8335.07	-0.212966	0.0603186	-3.53068	0.000414487	0.0251335
Glcci1	3056.89	-0.216864	0.0606377	-3.57638	0.000348382	0.0229988
Syngap1	18396.9	-0.218748	0.0629131	-3.47698	0.000507094	0.0285503
Mast3	9677.59	-0.219859	0.0641159	-3.42908	0.000605633	0.0321521
Pom121	3275	-0.221478	0.0649861	-3.40808	0.000654209	0.0327233
Rbfox3	10544.5	-0.222111	0.0651454	-3.40946	0.000650911	0.0327233
Camta2	11036.1	-0.222794	0.0609915	-3.65287	0.000259328	0.0185636
Tardbp	2723.84	-0.225452	0.0640451	-3.5202	0.000431218	0.0257931
Cacnb3	5258.01	-0.226626	0.0688883	-3.28976	0.00100271	0.0438902
Nrxn3	12714.3	-0.228108	0.0562325	-4.05652	4.98102e-05	0.00595615
Spop	2632.06	-0.232772	0.0655292	-3.55219	0.000382042	0.0240487
Dlg4	20534.1	-0.233429	0.0705431	-3.30903	0.00093621	0.0415294
Agap2	24720.4	-0.233837	0.061824	-3.78229	0.00015539	0.0130006
Cbarp	5350.25	-0.234725	0.0655754	-3.57948	0.000344285	0.0229854
Nrcam	13449.9	-0.235673	0.0609439	-3.86705	0.000110159	0.0101124
Slc8a2	9435.95	-0.242821	0.0583929	-4.1584	3.20481e-05	0.00450884
Rnf130	5404.76	-0.243112	0.0528396	-4.60094	4.20589e-06	0.000805763
Vti1a	1469.65	-0.24379	0.073378	-3.32239	0.00089251	0.0404044
Jph4	9163.22	-0.244801	0.0657756	-3.72176	0.000197836	0.0153835
Lrfn5	3797.97	-0.247464	0.0692915	-3.57135	0.000355152	0.0229988
Lingo1	11094	-0.248816	0.0646786	-3.84695	0.000119597	0.0106104
Nell2	10216.6	-0.24896	0.063006	-3.95137	7.77047e-05	0.00778166
Shank1	47936.1	-0.249005	0.0721402	-3.45168	0.00055711	0.0304315
Olfm2	3328.82	-0.250997	0.0643691	-3.89934	9.64563e-05	0.00917307
Rpl18a	2697.28	-0.254176	0.0742463	-3.42342	0.000618394	0.0324387
Mef2c	24483.5	-0.254275	0.0732996	-3.46898	0.000522445	0.0291401
Mpp2	3915.52	-0.255113	0.074187	-3.43879	0.000584324	0.0316565
Adam22	10359.6	-0.255219	0.0514276	-4.96269	6.95251e-07	0.000208876
Tmem178b	10232.9	-0.255311	0.0581587	-4.3899	1.13401e-05	0.00187382
Tnrc18	5388.43	-0.255713	0.0677943	-3.77189	0.000162014	0.0132201
Chrm3	2095.09	-0.256921	0.0788918	-3.25663	0.00112743	0.047163
Cdh12	2018.78	-0.259202	0.0748613	-3.46243	0.000535313	0.0294846
Septin5	13208.4	-0.262743	0.0605734	-4.3376	1.44044e-05	0.00229412
Lamp5	4625.74	-0.263466	0.0757387	-3.47862	0.000504006	0.0285503
Camk4	12005.8	-0.265617	0.063733	-4.16765	3.07756e-05	0.00447058
Trps1	1409.88	-0.267223	0.0814995	-3.27883	0.00104238	0.0450505
Sez6	3555.84	-0.267452	0.066621	-4.01452	5.95668e-05	0.00667299
Sub1	2304.48	-0.267532	0.0690146	-3.87646	0.000105988	0.0098198
Npcd	13060.6	-0.270142	0.0787144	-3.43193	0.000599306	0.0320738
Tshz3	1884.31	-0.270981	0.0816413	-3.31917	0.000902852	0.0405945
Elk1	1608.48	-0.272266	0.080647	-3.37602	0.000735429	0.0354804
5031426D15Rik	2304.24	-0.27259	0.0806524	-3.37981	0.000725352	0.0352516
Kcnip4	1915.83	-0.274888	0.0816781	-3.36551	0.000764027	0.0367261
Tfrc	2489.94	-0.275235	0.0803682	-3.42467	0.000615536	0.0324174
Vstm2l	1328.21	-0.277196	0.0817736	-3.3898	0.00069944	0.0342441
Ccsap	1406.2	-0.277588	0.0777257	-3.57138	0.00035511	0.0229988
Fbxl17	3570.87	-0.279702	0.0678295	-4.1236	3.7299e-05	0.00493827
Ddn	14248	-0.280511	0.0590101	-4.75361	1.9982e-06	0.000453534
Stx1a	4697.64	-0.282388	0.0708615	-3.98508	6.74582e-05	0.00713384
Nrgn	29181.2	-0.284504	0.0586345	-4.85216	1.22125e-06	0.00031524
Zfp451	1470.12	-0.285188	0.0806091	-3.53791	0.000403304	0.0248772
Boc	1235.71	-0.285539	0.0836802	-3.41227	0.000644246	0.0327233
Cyth2	980.647	-0.28869	0.0871909	-3.31101	0.000929596	0.0413748
Rbm12	955.798	-0.290309	0.0837172	-3.46774	0.000524862	0.0291519
Stxbp6	2232.16	-0.291003	0.0872058	-3.33697	0.000846961	0.0391955
Ppfia3	4032.36	-0.297023	0.0722657	-4.11015	3.954e-05	0.00504796
Synm	995.36	-0.298129	0.0907532	-3.28505	0.00101965	0.0444842
Itpka	1782.71	-0.308515	0.0759883	-4.06003	4.90669e-05	0.0059506
Rims1	11811.4	-0.311857	0.0568294	-5.4876	4.07422e-08	1.68303e-05
Prmt8	1860.9	-0.312046	0.078201	-3.99031	6.59871e-05	0.00713384
Dcbld2	1274	-0.313122	0.0801612	-3.90616	9.37763e-05	0.00898282
Trhde	1423.47	-0.319146	0.0858412	-3.71787	0.000200912	0.0155313
Lpcat1	913.792	-0.322168	0.090245	-3.56993	0.000357081	0.0229988
Pak5	2358.05	-0.322298	0.0964761	-3.34071	0.00083565	0.0391718
Igfbp4	2581.08	-0.32738	0.0699295	-4.68157	2.84681e-06	0.000588001
Tmem44	2188.8	-0.32894	0.0690452	-4.76412	1.89678e-06	0.000439887
Tbc1d30	3989.58	-0.329498	0.093309	-3.53125	0.000413596	0.0251335
Zdhhc22	1238.94	-0.330303	0.090685	-3.64231	0.000270198	0.0191003
Fcho1	2497.3	-0.332075	0.0751177	-4.42073	9.83681e-06	0.00166709
Nfix	14210.7	-0.335155	0.0770205	-4.3515	1.35211e-05	0.00217969
Hgsnat	977.854	-0.337155	0.0866993	-3.88879	0.000100745	0.00951245
B4galt2	1480.12	-0.338873	0.0785279	-4.31533	1.59368e-05	0.00247845
Unc5d	2127.83	-0.340257	0.0819208	-4.15349	3.27444e-05	0.00450884
Pcdhga12	984.068	-0.340826	0.0884333	-3.85405	0.000116181	0.0104476
Cdyl	726.123	-0.340989	0.0903885	-3.77248	0.000161632	0.0132201
Greb1l	712.889	-0.343436	0.10052	-3.4166	0.000634084	0.0327233
Dbp	1862.35	-0.343507	0.106139	-3.23639	0.0012105	0.0495406
L1M3c:L1:LINE	1104.64	-0.345797	0.0869366	-3.97758	6.96205e-05	0.00730408
R3hdm1	17356.9	-0.35186	0.0600201	-5.86237	4.56304e-09	2.41275e-06
Hr	1551.04	-0.352405	0.087614	-4.02224	5.76476e-05	0.00656934
Kcnv1	3181.29	-0.353105	0.102754	-3.43642	0.000589465	0.0318047
Crocc	845.005	-0.353403	0.0990213	-3.56896	0.000358405	0.0229988
Lrrtm4	1725.84	-0.356739	0.0909841	-3.9209	8.82198e-05	0.00862845
Apoe	7793.55	-0.357475	0.0599471	-5.96317	2.47386e-09	1.36258e-06
Wwp2	699.145	-0.360308	0.0998313	-3.60917	0.000307182	0.0210395
Msra	733.308	-0.360527	0.105097	-3.43042	0.000602653	0.0321229
Crip2	1773.99	-0.362549	0.080124	-4.52485	6.04385e-06	0.00109443
Kcnh5	3352.08	-0.362564	0.082262	-4.40743	1.04605e-05	0.00175034
Cpne5	2315.25	-0.363882	0.0830026	-4.38398	1.16528e-05	0.00190171
Lrrc45	551.054	-0.371916	0.104865	-3.54662	0.000390203	0.0243306
5930403L14Rik	589.118	-0.380355	0.114169	-3.33151	0.00086375	0.0395436
Tcf20	9565.08	-0.380413	0.0583404	-6.52058	7.00371e-11	6.01353e-08
Stmn4	2066.3	-0.380577	0.108914	-3.49428	0.000475338	0.0277207
Uggt2	1660.76	-0.384194	0.0725776	-5.29356	1.1996e-07	4.40488e-05
Xrn1	1654.98	-0.386292	0.0711019	-5.43293	5.54362e-08	2.22064e-05
Cdh6	1694.49	-0.38678	0.0788349	-4.90621	9.28537e-07	0.000261156
Cacna1g	3771.3	-0.387686	0.0772292	-5.01994	5.16885e-07	0.000162683
Rasgrf2	8559.32	-0.393893	0.0726112	-5.42468	5.80571e-08	2.25723e-05
Cntn3	1116.46	-0.394349	0.12031	-3.27778	0.00104626	0.0450505
Nectin3	1211.25	-0.39466	0.102833	-3.83787	0.000124104	0.0108645
Scg5	2815.38	-0.397753	0.0710781	-5.596	2.19352e-08	9.99868e-06
Rpl23	816.283	-0.400044	0.0977484	-4.09259	4.26587e-05	0.00531986
Zfp423	616.877	-0.401185	0.105304	-3.80977	0.000139094	0.0119395
Crhr1	670.587	-0.40688	0.113829	-3.57448	0.000350923	0.0229988
Sergef	460.537	-0.409592	0.109864	-3.72817	0.000192877	0.0153593
Clstn2	2998.88	-0.411472	0.08368	-4.9172	8.77887e-07	0.000257884
6530402F18Rik	775.948	-0.417295	0.107664	-3.87591	0.000106228	0.0098198
Bbs7	362	-0.431185	0.126378	-3.41188	0.000645169	0.0327233
Zfp414	416.804	-0.432838	0.133124	-3.25139	0.00114843	0.0478897
A830082N09Rik	563.187	-0.438976	0.105406	-4.16461	3.11885e-05	0.00448132
Wdr4	313.106	-0.443188	0.126974	-3.49039	0.000482318	0.0277207
Ltk	613.253	-0.444299	0.106937	-4.15477	3.25621e-05	0.00450884
Rpl36	605.882	-0.444848	0.127739	-3.48246	0.000496821	0.0283856
Hs6st3	777.518	-0.447727	0.121349	-3.68959	0.000224618	0.0165878
Mmp16	1319.02	-0.447902	0.085996	-5.20841	1.9047e-07	6.45594e-05
Cux2	5034.54	-0.451969	0.0927847	-4.87116	1.10946e-06	0.000299304
Lin7b	412.642	-0.455293	0.125674	-3.6228	0.000291431	0.0201024
Cox4i1	1950.32	-0.456686	0.101094	-4.51744	6.25926e-06	0.00111812
Spag7	293.819	-0.457102	0.140336	-3.2572	0.00112515	0.047163
Mir770	740.658	-0.459444	0.103384	-4.44406	8.82772e-06	0.0015155
4930570G19Rik	422.194	-0.471242	0.127622	-3.69249	0.000222068	0.0165848
Herc2	11807.1	-0.47807	0.0606262	-7.88553	3.13193e-15	4.60011e-12
Mlip	4248.57	-0.483142	0.0970346	-4.97907	6.38898e-07	0.000196409
A830036E02Rik	1681.88	-0.488927	0.103383	-4.72925	2.25347e-06	0.000488338
Lxn	303.035	-0.496325	0.131525	-3.7736	0.000160909	0.0132201
Spag5	394.384	-0.49948	0.145778	-3.42631	0.000611849	0.0323521
Rnd1	359.744	-0.500162	0.119813	-4.17454	2.98591e-05	0.00438564
Arfgef2	2977.31	-0.501542	0.0584888	-8.57501	9.90748e-18	2.61934e-14
Clns1a	677.153	-0.501776	0.104914	-4.78272	1.72935e-06	0.00040822
Gm32856	227.789	-0.506163	0.146922	-3.44512	0.000570809	0.0310516
Trank1	12363.8	-0.508699	0.05788	-8.78886	1.51089e-18	4.99311e-15
Efna5	1764.59	-0.530928	0.10954	-4.8469	1.25408e-06	0.00031524
Ecpas	4638.01	-0.532033	0.0566984	-9.38356	6.37823e-21	2.81046e-17
Vmn2r85	323.551	-0.562798	0.141128	-3.98784	6.66768e-05	0.00713384
Zfand1	207.797	-0.572888	0.164541	-3.48173	0.000498182	0.0283856
A930017M01Rik	294.854	-0.57318	0.140597	-4.07676	4.56682e-05	0.0055897
Zfp607b	262.595	-0.582139	0.141433	-4.11599	3.85523e-05	0.00499631
Cntn6	556.746	-0.589122	0.121162	-4.86226	1.1605e-06	0.000306814
Epha8	253.291	-0.597994	0.184616	-3.23912	0.00119897	0.0492882
Rps15a	1034.76	-0.624033	0.0914666	-6.82253	8.94518e-12	8.44616e-09
Brinp3	786.06	-0.632743	0.138645	-4.56377	5.02439e-06	0.000922464
Pex6	715.453	-0.640858	0.105783	-6.05824	1.37619e-09	8.26901e-07
1700001L05Rik	248.758	-0.642403	0.185028	-3.47192	0.000516753	0.0289448
3110082I17Rik	134.7	-0.657558	0.196342	-3.34904	0.000810923	0.0385597
Chid1	561.658	-0.662762	0.101732	-6.5148	7.27865e-11	6.01353e-08
Scaper	1034.11	-0.667464	0.0903335	-7.38888	1.48071e-13	1.95735e-10
Gask1b	198.797	-0.672025	0.181378	-3.70511	0.0002113	0.015961
Upp2	196.181	-0.691584	0.171385	-4.03527	5.45402e-05	0.00626928
Gm19410	1124.7	-0.70149	0.111081	-6.31515	2.69906e-10	1.699e-07
Ap2m1	7583.94	-0.714318	0.0617988	-11.5588	6.6658e-31	4.40576e-27
Slc9a9	763.947	-0.717433	0.103636	-6.92263	4.43337e-12	4.88373e-09
Pnck	448.654	-0.734282	0.137769	-5.32979	9.83263e-08	3.71364e-05
Cep41	99.1765	-0.744315	0.223964	-3.32336	0.000889388	0.0404014
Mir5125	412.241	-0.792719	0.123491	-6.41923	1.36963e-10	9.52899e-08
Cacna1e	12374.7	-0.800159	0.0624274	-12.8174	1.30972e-37	1.73132e-33
Gm15246	140.116	-0.812129	0.211231	-3.84474	0.000120681	0.0106352
Olfr78	102.703	-0.852475	0.241063	-3.53632	0.000405742	0.0248772
Blmh	631.91	-0.858104	0.107567	-7.97741	1.49441e-15	2.82208e-12
Barx2	96.1836	-0.890038	0.238927	-3.72515	0.000195199	0.0153835
Gm48957	217.626	-0.912468	0.151731	-6.01373	1.81307e-09	1.04204e-06
Ankfn1	99.9626	-0.918071	0.226373	-4.05556	5.00138e-05	0.00595615
Adam33	197.818	-0.92049	0.193886	-4.74759	2.05855e-06	0.000453534
Kdm5d	515.913	-0.963604	0.148988	-6.46765	9.95392e-11	7.74005e-08
Gm14827	160.222	-1.04496	0.207046	-5.047	4.48806e-07	0.000144702
Col6a4	94.5676	-1.15163	0.315308	-3.6524	0.000259798	0.0185636

## Sheet: 3 months
Feature	baseMean	log2FoldChange	lfcSE	stat	pvalue	padj
Lat	114.947	3.45976	0.33918	10.2004	1.97529e-24	1.60423e-20
Myrfl	48.6864	2.18052	0.50737	4.29769	1.72584e-05	0.00718791
Gm15319	442.869	1.84032	0.27885	6.59969	4.12009e-11	1.67307e-07
Trim43a	40.8578	1.7999	0.47178	3.81514	0.000136108	0.031583
4930467E23Rik	76.7728	1.65368	0.444837	3.7175	0.0002012	0.0408512
Gm21119	337.998	1.337	0.227249	5.88341	4.01911e-09	8.16029e-06
9230112J17Rik	132.298	1.29383	0.31808	4.06764	4.74917e-05	0.0151257
Tnfrsf23	126.277	1.27366	0.330526	3.85342	0.000116481	0.0282388
Fam205a2	590.422	1.18746	0.176445	6.72994	1.6973e-11	9.18973e-08
Col6a3	151.661	1.16397	0.297504	3.91245	9.13663e-05	0.0230608
Thsd4	419.912	1.1066	0.268689	4.11852	3.81318e-05	0.0134647
Col5a1	605.712	1.05578	0.256308	4.11917	3.80241e-05	0.0134647
Car12	278.832	1.02717	0.236994	4.33417	1.46312e-05	0.00660151
Fbn2	382.647	0.935109	0.227469	4.11092	3.94079e-05	0.013468
RMER17A-int:ERVK:LTR	685.155	0.887796	0.236012	3.76165	0.000168793	0.036075
Rxfp1	750.717	0.838498	0.191857	4.37042	1.24008e-05	0.00575503
Nsun7	398.005	0.815546	0.198495	4.10864	3.97997e-05	0.013468
MMVL30-int:ERV1:LTR	1381.68	0.807579	0.143012	5.64692	1.6335e-08	2.41208e-05
Lats1	3554.24	0.797439	0.178489	4.46773	7.90537e-06	0.00401272
Ebf4	395.918	0.78592	0.213573	3.67986	0.000233358	0.0456059
Col4a2	2333.73	0.760791	0.125553	6.05952	1.36525e-09	3.69596e-06
Col6a1	1504.89	0.732761	0.193142	3.79389	0.000148304	0.0327104
Col4a1	1780.87	0.705859	0.146145	4.82987	1.36625e-06	0.00101632
Clcn1	413.49	0.699365	0.177093	3.94915	7.84303e-05	0.0203967
Stxbp2	1144.02	0.685845	0.142306	4.81951	1.4391e-06	0.00101632
Gm36117	813.476	0.681158	0.147954	4.60385	4.14756e-06	0.00224563
Catspere2	1217.22	0.673889	0.16635	4.05104	5.09898e-05	0.0157434
RLTR6_Mm:ERV1:LTR	1546.39	0.66426	0.164894	4.02841	5.61546e-05	0.0168911
Mir1906-1	4540.66	0.619041	0.129227	4.79034	1.66498e-06	0.00104017
ND3	28375.7	0.542923	0.104723	5.18436	2.16762e-07	0.000234724
Eml5	4200.42	0.512715	0.106686	4.80583	1.54113e-06	0.00103194
Peg10	1240.79	0.499957	0.133814	3.7362	0.000186821	0.0389043
Iws1	2346.7	0.477294	0.125404	3.80606	0.000141198	0.0319151
Synrg	4815.03	0.44339	0.110344	4.01824	5.86354e-05	0.0173166
2610005L07Rik	2553.01	0.442463	0.1104	4.00783	6.12791e-05	0.0177742
Tpi1	14089.6	-0.35805	0.0972821	-3.68053	0.000232749	0.0456059
Ckmt1	7368.72	-0.398916	0.0985148	-4.04931	5.13697e-05	0.0157434
Herc2	15752.8	-0.430095	0.112355	-3.828	0.000129188	0.0304115
Magee1	7278.06	-0.431162	0.114871	-3.75346	0.000174413	0.0367922
Stmn2	9551.67	-0.435163	0.114349	-3.80559	0.000141469	0.0319151
Fxyd7	2898.35	-0.443767	0.119345	-3.71834	0.000200534	0.0408512
Tubb5	15350.3	-0.451669	0.117833	-3.83312	0.000126528	0.0302235
Nell2	16505.7	-0.45457	0.115166	-3.94708	7.91105e-05	0.0203967
Mdh1	13474.9	-0.481594	0.124417	-3.8708	0.000108479	0.0266972
Tmem108	1359.49	-0.502284	0.132435	-3.79269	0.000149022	0.0327104
Fdft1	2317.05	-0.502625	0.11814	-4.25449	2.09527e-05	0.00830084
Hgsnat	1803.66	-0.504219	0.128955	-3.91003	9.22828e-05	0.0230608
Tubb3	11475.2	-0.504375	0.137923	-3.65695	0.000255237	0.0476531
Lrrn3	2437.14	-0.508415	0.128332	-3.9617	7.44175e-05	0.0203967
Arfgef2	4483.72	-0.52236	0.120847	-4.32247	1.54289e-05	0.00677328
Ddit4l	1275.63	-0.528976	0.143855	-3.67716	0.000235849	0.0456059
Tenm2	4348.25	-0.538959	0.146894	-3.66903	0.000243472	0.046526
Scaper	1507.55	-0.544111	0.12371	-4.39828	1.09112e-05	0.00521268
Efna5	1963.15	-0.559816	0.141746	-3.94943	7.83367e-05	0.0203967
Kcnh5	5704.41	-0.564825	0.117677	-4.7998	1.58828e-06	0.00103194
Igfbp4	5266.2	-0.57725	0.130399	-4.42681	9.56368e-06	0.00470736
Pdp1	8815.55	-0.579072	0.137439	-4.21331	2.51654e-05	0.00973243
Atp1a1	46124.9	-0.590811	0.159898	-3.69492	0.000219959	0.0441085
Sema3a	1522.66	-0.599851	0.13308	-4.50744	6.56146e-06	0.00343799
Scg5	5058.86	-0.600722	0.147014	-4.08615	4.3859e-05	0.014248
Coch	858.513	-0.628917	0.159279	-3.94853	7.86321e-05	0.0203967
Lamp5	9120.43	-0.639697	0.136214	-4.69628	2.64945e-06	0.00148397
Chid1	966.79	-0.652787	0.159391	-4.0955	4.21266e-05	0.0139645
Sez6	5464.09	-0.656763	0.138036	-4.75792	1.95595e-06	0.00117669
Cacna1e	20611.1	-0.672647	0.110972	-6.0614	1.3494e-09	3.69596e-06
Slc9a9	1604.7	-0.675743	0.143279	-4.71626	2.40223e-06	0.00139355
Clns1a	1336.91	-0.718348	0.143119	-5.01925	5.18748e-07	0.000495649
Etv1	4567.19	-0.725386	0.140365	-5.16787	2.36775e-07	0.000240371
Tuba4a	19098.6	-0.72752	0.122124	-5.95724	2.56531e-09	5.95263e-06
H4c14	1134.08	-0.76399	0.182646	-4.1829	2.87816e-05	0.0108721
H4c4	2810.58	-0.766472	0.159035	-4.81952	1.43901e-06	0.00101632
Upp2	411.125	-0.827433	0.191923	-4.31128	1.62311e-05	0.00693794
Rps15a	1489.96	-0.890003	0.183089	-4.86103	1.16774e-06	0.000948377
Blmh	1010.45	-0.908659	0.159474	-5.69785	1.21326e-08	1.9707e-05
Lamc2	497.421	-0.916363	0.213749	-4.2871	1.81023e-05	0.00735089
Tgm3	217.821	-0.939235	0.256452	-3.66242	0.000249839	0.0471877
Bmp6	237.139	-0.977406	0.234129	-4.17465	2.9845e-05	0.0110175
Pnck	688.197	-1.01435	0.177603	-5.71135	1.12086e-08	1.9707e-05
Bnc2	166.841	-1.09496	0.276256	-3.96358	7.38337e-05	0.0203967
Ap2m1	16222.5	-1.11537	0.0934092	-11.9407	7.26325e-33	1.17977e-28
Adcyap1	450.78	-1.11588	0.224107	-4.97924	6.38345e-07	0.000574161
Myoc	332.011	-1.16193	0.233817	-4.9694	6.71616e-07	0.000574161
H2bc18	365.182	-1.22647	0.221599	-5.53465	3.1185e-08	4.09665e-05
Hes5	366.578	-1.28764	0.233021	-5.52586	3.27873e-08	4.09665e-05
Srp54b	96.3501	-1.53396	0.405943	-3.77875	0.000157616	0.0341355
Gm30529	135.356	-1.6851	0.321185	-5.24651	1.55007e-07	0.000179841
Gm765	68.4836	-1.76472	0.445133	-3.96448	7.3556e-05	0.0203967

## Sheet: 6 months
Feature	baseMean	log2FoldChange	lfcSE	stat	pvalue	padj
Trim43a	29.5245	2.57125	0.418295	6.14697	7.89764e-10	2.01313e-07
Myrfl	22.3086	1.89824	0.46057	4.12151	3.764e-05	0.00207994
Mettl7a3	41.2633	1.81257	0.356204	5.08859	3.60743e-07	4.87281e-05
Gm15319	182.213	1.65459	0.190854	8.66939	4.34426e-18	3.61351e-15
Foxc2	44.0143	1.57561	0.400856	3.93061	8.47293e-05	0.00405777
Slc47a1	40.5383	1.50981	0.401438	3.761	0.000169234	0.00641384
Col2a1	35.4246	1.48419	0.375487	3.95272	7.72692e-05	0.00376902
9230112J17Rik	96.4962	1.42729	0.257628	5.54014	3.02234e-08	5.55407e-06
Thsd4	308.966	1.3431	0.170626	7.87164	3.50034e-15	1.97569e-12
Tmem267	322.12	1.27394	0.427736	2.97833	0.00289824	0.0497327
P2rx6	47.1573	1.07232	0.339987	3.15402	0.00161041	0.0340252
Cdhr3	50.3037	1.05562	0.300827	3.50905	0.000449718	0.0133848
Cdkn1c	106.669	0.996082	0.205301	4.85182	1.22332e-06	0.000137115
Cdh1	78.4181	0.977703	0.271768	3.59756	0.000321216	0.0105981
Gfap	1624.62	0.974198	0.215021	4.53071	5.87845e-06	0.000462204
Mfap2	133.416	0.965666	0.218835	4.41277	1.02057e-05	0.000733143
Amhr2	53.2716	0.965446	0.298039	3.23933	0.00119811	0.0280517
Gm21119	160.088	0.962324	0.210261	4.5768	4.72144e-06	0.000392725
Noxred1	64.9883	0.946846	0.297407	3.18367	0.00145421	0.0319159
Dok3	125.682	0.945505	0.218631	4.32467	1.52761e-05	0.00103615
Tmem255a	368.069	0.897032	0.123983	7.23512	4.65132e-13	1.93446e-10
Col18a1	58.0572	0.880482	0.276071	3.18934	0.001426	0.0316937
Palm3	55.2311	0.869158	0.290042	2.99667	0.00272949	0.0477792
Fzd9	80.4518	0.868325	0.28133	3.0865	0.00202525	0.039369
Tap1	72.341	0.868043	0.256221	3.38787	0.000704381	0.0190617
Hmox1	146.02	0.858793	0.204456	4.20038	2.66462e-05	0.00161072
Ebf4	302.586	0.823859	0.135803	6.06656	1.30682e-09	3.27825e-07
Tert	110.985	0.81555	0.208147	3.91814	8.9235e-05	0.00419723
Col1a1	171.994	0.796993	0.225812	3.52945	0.000416429	0.0126806
Blvrb	138.822	0.795039	0.192627	4.12735	3.66966e-05	0.0020493
Nectin2	101.561	0.793719	0.242357	3.27499	0.00105664	0.0254802
Klf2	246.944	0.792052	0.166502	4.75701	1.96478e-06	0.000195292
Fbxo2	805.371	0.786686	0.0938755	8.3801	5.28832e-17	3.79893e-14
Tunar	130.023	0.77458	0.201875	3.83693	0.000124583	0.0053282
Cchcr1	150.279	0.774171	0.200907	3.85337	0.000116502	0.0050862
Col4a2	1938.85	0.767373	0.0939357	8.16913	3.10625e-16	2.04547e-13
Zbtb11os1	74.2416	0.765644	0.250305	3.05885	0.00222191	0.0420036
Mocos	140.459	0.760861	0.199127	3.82099	0.000132918	0.00552801
Prg4	157.294	0.759674	0.201266	3.77448	0.000160342	0.00628092
Tuba8	405.599	0.741998	0.134433	5.51945	3.40061e-08	6.10337e-06
Baiap2l2	73.7091	0.731308	0.245543	2.97834	0.00289818	0.0497327
Ankrd24	1040.44	0.728358	0.0786677	9.25867	2.06998e-20	1.92435e-17
Copg2os2	1204.66	0.716703	0.0808657	8.86288	7.79754e-19	6.84624e-16
Bok	427.678	0.70809	0.127407	5.55771	2.73334e-08	5.20455e-06
Rhov	122.089	0.706152	0.202723	3.48334	0.000495204	0.0143864
Rasa4	232.377	0.705675	0.146378	4.82092	1.42901e-06	0.000152595
Hspa1a	268.716	0.699298	0.143206	4.88315	1.04406e-06	0.000119568
Gm39526	105.253	0.696298	0.209699	3.32047	0.000898669	0.0227241
Cebpa	149.332	0.693526	0.186325	3.72213	0.000197546	0.00736324
Col1a2	202.767	0.683041	0.179051	3.81479	0.0001363	0.00559501
Col24a1	148.086	0.68004	0.186601	3.64436	0.000268063	0.00918972
Fbn2	213.203	0.669872	0.164445	4.07354	4.63038e-05	0.00248907
Fbln2	234.236	0.669541	0.151187	4.42857	9.48613e-06	0.000697297
Rnu1b6	136.972	0.660804	0.218721	3.02122	0.0025176	0.0453168
Lats1	2096.17	0.657964	0.066915	9.83283	8.13018e-23	1.83556e-19
Cbln4	245.399	0.657395	0.147371	4.4608	8.16542e-06	0.000617446
Sst	2815.07	0.656546	0.0696208	9.43031	4.0887e-21	4.9706e-18
Anpep	157.933	0.653457	0.210382	3.10605	0.00189605	0.0375504
Myoc	248.288	0.648412	0.171888	3.77229	0.000161753	0.00628092
Mcm2	112.373	0.647781	0.203561	3.18225	0.00146135	0.0319159
Card6	112.697	0.643883	0.211534	3.04388	0.00233545	0.0431963
Rassf4	326.015	0.64196	0.125846	5.10114	3.37615e-07	4.63971e-05
Asl	211.03	0.63315	0.152801	4.14363	3.41855e-05	0.00193644
Col4a1	1305.83	0.62141	0.100736	6.16873	6.88418e-10	1.78357e-07
Hspa1b	252.263	0.613748	0.147767	4.15349	3.2744e-05	0.00188014
Gm12992	255.986	0.608505	0.152005	4.00319	6.2494e-05	0.00317822
Tmc4	162.13	0.602289	0.189296	3.18173	0.00146399	0.0319159
Tfr2	224.304	0.593489	0.154494	3.84151	0.000122279	0.00528003
Trip10	158.255	0.589679	0.192228	3.06759	0.0021579	0.0409897
Thap3	145.809	0.578555	0.187332	3.08839	0.00201241	0.0392202
Gm36117	580.485	0.578458	0.105785	5.46825	4.5451e-08	7.80769e-06
Tmem215	430.876	0.575068	0.142966	4.0224	5.76072e-05	0.00299482
Cd68	207.857	0.570663	0.155963	3.65897	0.000253228	0.00883446
RLTR44-int:ERVK:LTR	800.063	0.568471	0.102824	5.52856	3.22873e-08	5.86515e-06
Mtmr11	174.999	0.562238	0.163879	3.43081	0.000601793	0.0167442
Echdc2	150.354	0.558744	0.175135	3.19037	0.00142091	0.0316282
Slc17a6	281.003	0.558577	0.174787	3.19576	0.00139462	0.0311748
Ier3	173.292	0.556236	0.164895	3.37328	0.000742785	0.0197626
Pcdh8	644.366	0.548833	0.106256	5.16519	2.40198e-07	3.48266e-05
Peg10	742.918	0.548092	0.092667	5.91464	3.32598e-09	7.40334e-07
Gaa	8108.16	0.540672	0.0574041	9.4187	4.56721e-21	5.15573e-18
Stxbp2	947.021	0.534182	0.102297	5.22185	1.77146e-07	2.61646e-05
Ppp1r13l	184.531	0.532732	0.168311	3.16517	0.00154991	0.0330117
Hsf4	367.892	0.532602	0.133227	3.99771	6.39578e-05	0.00322936
Phf1	935.471	0.531652	0.0846023	6.28413	3.29692e-10	9.14114e-08
Pisd-ps3	12019.2	0.530774	0.163599	3.24436	0.00117714	0.0277664
Shd	563.2	0.529477	0.103569	5.11231	3.18241e-07	4.41183e-05
Samd14	484.971	0.525444	0.134956	3.89345	9.88289e-05	0.00451414
Dhx37	551.717	0.525209	0.110735	4.74294	2.10638e-06	0.000205489
Abca7	1186.92	0.521795	0.0949013	5.4983	3.83477e-08	6.73386e-06
Serpina3n	397.745	0.518929	0.12988	3.99545	6.45724e-05	0.00324655
Rnf207	332.668	0.51848	0.140336	3.69456	0.000220266	0.00795641
P3h3	399.832	0.515552	0.117866	4.37404	1.21968e-05	0.00085291
Oplah	607.086	0.513034	0.117822	4.35429	1.33497e-05	0.000917297
Chka	1234.78	0.507613	0.0820171	6.18911	6.05034e-10	1.59366e-07
RMER17A-int:ERVK:LTR	343.299	0.505219	0.1205	4.19268	2.75677e-05	0.00164177
Thbs3	195.089	0.493575	0.157011	3.14356	0.00166905	0.0349836
Arhgap22	221.77	0.491863	0.154585	3.18183	0.00146348	0.0319159
Col11a1	276.668	0.489956	0.13459	3.64036	0.000272254	0.00929311
Arrdc1	273.205	0.48787	0.138314	3.52727	0.000419876	0.0127365
Kank2	341.927	0.484476	0.144582	3.35087	0.000805579	0.0210089
Klf15	533.867	0.482915	0.124192	3.88846	0.000100882	0.00454753
Lfng	479.447	0.478307	0.149457	3.2003	0.00137283	0.030849
Masp1	298.659	0.477194	0.136736	3.48988	0.00048323	0.0141425
Tmem145	1708.78	0.476589	0.103865	4.58853	4.46378e-06	0.00037824
Mvb12a	366.038	0.46867	0.123078	3.80792	0.000140139	0.00569347
Grin2d	518.962	0.463362	0.110327	4.19991	2.67027e-05	0.00161072
Slc16a11	229.751	0.460403	0.148256	3.10545	0.00189987	0.0375789
Tspan17	560.499	0.459125	0.10732	4.2781	1.88494e-05	0.00122088
Gpr153	955.657	0.455984	0.0981236	4.64704	3.36739e-06	0.000297309
Abcb6	424.802	0.455589	0.109105	4.1757	2.97066e-05	0.00173883
Myh14	730.257	0.453094	0.123162	3.67885	0.000234292	0.00834378
H2-D1	444.267	0.452029	0.117379	3.85104	0.00011762	0.00512083
Dennd3	400.298	0.448884	0.123554	3.63309	0.000280042	0.00944235
Tmem200c	602.857	0.447283	0.115586	3.8697	0.000108971	0.00485731
Npy	2369.52	0.44349	0.0699319	6.34174	2.27181e-10	6.64884e-08
Sptan1	36275.6	0.442647	0.0455505	9.71771	2.53415e-22	5.00622e-19
Meis3	510.975	0.442174	0.112694	3.92366	8.72132e-05	0.0041267
Ackr2	256.367	0.442043	0.13646	3.23937	0.00119795	0.0280517
C030006K11Rik	321.497	0.432172	0.127897	3.37906	0.00072735	0.0195162
Sts	895.24	0.428995	0.113987	3.76353	0.000167532	0.00639537
Synrg	3467.85	0.428031	0.0592334	7.22618	4.96773e-13	2.00371e-10
Sesn2	250.927	0.426351	0.136864	3.11516	0.00183847	0.036919
Kcnk12	614.868	0.425822	0.131495	3.23833	0.00120232	0.0280918
Tspan9	813.86	0.425805	0.122711	3.46998	0.000520491	0.0149289
Kcnh2	1539.61	0.425657	0.0782605	5.43898	5.35877e-08	8.64183e-06
Dgkq	1247.22	0.423752	0.076333	5.55136	2.83457e-08	5.2703e-06
Itih3	456.63	0.422013	0.116163	3.63294	0.000280212	0.00944235
Piezo1	343.594	0.419513	0.12624	3.32315	0.000890083	0.0226155
Cd151	502.835	0.415061	0.112352	3.69428	0.000220508	0.00795641
Camk2n2	2338.81	0.414982	0.0880961	4.71055	2.47043e-06	0.000232397
Gsta4	500.895	0.413908	0.10595	3.90665	9.35864e-05	0.00433011
Fam214b	1206.4	0.409371	0.0761962	5.3726	7.76115e-08	1.22657e-05
Klhl21	355.717	0.408941	0.121168	3.37499	0.000738177	0.0197063
Podxl2	2679.13	0.405858	0.0845475	4.80035	1.58387e-06	0.000164681
Mafb	680.899	0.400794	0.106677	3.75709	0.000171902	0.00649939
D2hgdh	504.65	0.399365	0.103333	3.86485	0.000111156	0.00490702
Maf	741.822	0.398859	0.103081	3.86939	0.000109108	0.00485731
Nol3	403.88	0.397741	0.120017	3.31403	0.000919613	0.0230691
Panx2	3286.75	0.397221	0.0751825	5.28343	1.26788e-07	1.92669e-05
Slc19a2	495.005	0.397157	0.106919	3.71456	0.000203561	0.00753414
Rit1	539.181	0.3964	0.113066	3.5059	0.00045507	0.0135187
Ccdc85c	2244.44	0.396192	0.0670139	5.91208	3.37806e-09	7.41484e-07
MMVL30-int:ERV1:LTR	806.835	0.395371	0.0934629	4.23025	2.33435e-05	0.00146397
Vars	1459.32	0.388942	0.0804888	4.83225	1.34996e-06	0.000148158
Sox1	345.481	0.385734	0.124476	3.09885	0.00194274	0.038283
Celf6	425.769	0.382983	0.125614	3.0489	0.00229684	0.0428058
Slc32a1	1739.1	0.382252	0.0868345	4.40207	1.07222e-05	0.000759883
Carmil3	1010.98	0.381868	0.0911206	4.1908	2.77969e-05	0.00164532
Shisa6	640.027	0.380617	0.112404	3.38616	0.000708773	0.0190825
Cpne7	401.586	0.376144	0.112492	3.34373	0.000826595	0.021486
2610005L07Rik	1489.25	0.375655	0.0741862	5.06368	4.11237e-07	5.41599e-05
Phtf1	1156.21	0.375283	0.0798805	4.69805	2.62658e-06	0.000244179
Alad	666.441	0.375232	0.10136	3.70197	0.000213933	0.00780829
Tbl3	512.465	0.373374	0.113204	3.29823	0.000972974	0.0240137
B630019K06Rik	769.198	0.372767	0.0869457	4.28735	1.80817e-05	0.00117598
Adgra3	780.127	0.371073	0.0984763	3.76815	0.000164463	0.00635493
Ank1	2950.93	0.369177	0.0960399	3.84399	0.000121048	0.00524119
Tapbp	752.804	0.367814	0.101171	3.63558	0.000277353	0.00942247
Polr2a	5139.27	0.365094	0.0566372	6.44619	1.14696e-10	3.55423e-08
Htr5a	1088.72	0.364809	0.0779081	4.68255	2.83323e-06	0.000255865
Ring1	488.496	0.363785	0.112956	3.22059	0.00127929	0.0293012
Fam43b	583.22	0.36099	0.119932	3.00996	0.00261279	0.0466055
Macroh2a1	1214.19	0.360607	0.0750119	4.80733	1.52957e-06	0.000162202
Slc7a10	749.421	0.36009	0.0956314	3.76539	0.00016629	0.0063633
Ppfia4	1671.54	0.3582	0.0967512	3.70227	0.000213676	0.00780829
Slc6a9	948.743	0.356916	0.108344	3.29429	0.000986718	0.0242521
Adam15	2601.09	0.356444	0.0721412	4.94092	7.7755e-07	9.30939e-05
Tox3	427.927	0.356254	0.11541	3.08686	0.0020228	0.039369
Chga	1741.79	0.355081	0.0832799	4.2637	2.01071e-05	0.00128597
Mthfr	1044.82	0.353529	0.0931216	3.79643	0.000146796	0.00594864
Fyco1	1525.12	0.35312	0.0792521	4.45566	8.36363e-06	0.000625364
Amotl1	841.256	0.352575	0.0967698	3.64344	0.000269015	0.0092024
Dus3l	1108.98	0.352149	0.084002	4.19215	2.76329e-05	0.00164177
Dner	2598.78	0.349798	0.0766471	4.56375	5.02488e-06	0.00041361
Slc25a18	1282.81	0.349691	0.0927047	3.77209	0.000161885	0.00628092
Plxna3	1062.41	0.348436	0.0810339	4.29988	1.70891e-05	0.00113956
Aspscr1	603.996	0.345971	0.102694	3.36896	0.000754533	0.0199076
Dlx6os1	590.754	0.345828	0.114808	3.01223	0.00259336	0.0463637
Gfra4	1182.23	0.343438	0.0816382	4.20684	2.58972e-05	0.00158635
Medag	662.222	0.342367	0.109106	3.13793	0.00170143	0.0353782
Smyd2	862.718	0.341823	0.0941342	3.63123	0.000282074	0.00948487
Isyna1	582.71	0.341483	0.111706	3.05698	0.00223577	0.0421693
Mfsd10	464.414	0.341299	0.114594	2.97834	0.00289817	0.0497327
Mettl17	514.465	0.339013	0.104768	3.23584	0.00121284	0.0282293
Cpne1	985.979	0.338073	0.0803501	4.20749	2.5822e-05	0.00158635
Egfr	674.383	0.336645	0.0991205	3.39632	0.000682977	0.0186421
Impdh1	1073.9	0.336401	0.082359	4.08457	4.4159e-05	0.00239824
Atp13a2	4337.46	0.335925	0.0762851	4.40355	1.06492e-05	0.000758107
Stac2	5283.24	0.335053	0.0694182	4.82658	1.38898e-06	0.000149329
Ctnnbl1	518.351	0.33442	0.103829	3.22086	0.00127805	0.0293012
Ass1	776.654	0.331905	0.093162	3.56267	0.000367107	0.0117364
Pias3	738.099	0.330654	0.0933167	3.54335	0.000395074	0.012319
Arl4c	748.84	0.330453	0.099434	3.32334	0.00088948	0.0226155
Ttc28	1154.31	0.329883	0.0870859	3.78802	0.000151854	0.00610663
Txnrd1	1056.95	0.326857	0.0789702	4.139	3.48827e-05	0.00196888
Vat1	667.584	0.326015	0.104454	3.12115	0.00180146	0.0366309
Itga3	680.009	0.325818	0.103628	3.14411	0.00166592	0.0349645
Josd2	592.157	0.324363	0.107791	3.0092	0.0026194	0.0466708
Derl1	1164.24	0.323538	0.0791346	4.08846	4.34251e-05	0.00236652
Kcnj10	6115.92	0.322603	0.0646137	4.9928	5.95099e-07	7.34761e-05
Srxn1	2348.03	0.321653	0.0625767	5.14013	2.7455e-07	3.909e-05
Caly	2578.34	0.321004	0.0800599	4.00955	6.08335e-05	0.00311137
Pcyox1l	598.26	0.319963	0.0953969	3.35402	0.000796462	0.0208399
Aifm3	2564.4	0.319388	0.070216	4.54865	5.3991e-06	0.000435343
St6galnac4	832.293	0.319336	0.0922645	3.46109	0.000537984	0.0153749
Rtl8a	2093.31	0.319042	0.0659523	4.83747	1.31506e-06	0.000145337
Anxa11	1216.85	0.318105	0.0795175	4.00044	6.32259e-05	0.00320263
Tril	1702.88	0.318084	0.0862508	3.68789	0.000226119	0.00812177
Arfgap3	523.135	0.316259	0.100799	3.13753	0.00170377	0.0353782
Ackr1	1268.31	0.315495	0.0784627	4.02096	5.79616e-05	0.00300336
Ntsr2	1451.36	0.314788	0.0877526	3.58723	0.000334213	0.0109583
Cdc25b	779.402	0.313434	0.101811	3.0786	0.00207975	0.0399859
Arhgef26	692.534	0.313136	0.0937011	3.34186	0.000832197	0.0215961
Sh3bp1	705.055	0.312387	0.101984	3.06311	0.00219047	0.0414589
Fbrs	2470.91	0.308687	0.0642468	4.80471	1.54977e-06	0.000162202
Snrnp70	5887.42	0.308186	0.0522715	5.89587	3.72714e-09	8.069e-07
Smpd4	2115.46	0.307958	0.0740572	4.15838	3.20508e-05	0.00185542
Hap1	1555.62	0.307905	0.0869349	3.54179	0.000397428	0.0123641
Gdap1l1	1328.16	0.307507	0.0816334	3.76693	0.000165265	0.00635684
Ulk1	4839.95	0.307456	0.0628946	4.88844	1.0164e-06	0.00011725
Fam20c	824.896	0.306021	0.0931893	3.28386	0.00102394	0.0248578
Tcea2	919.952	0.304824	0.0834709	3.65186	0.00026035	0.00900344
Taz	792.234	0.303825	0.0941736	3.22622	0.00125436	0.0289412
Gabrd	1531.84	0.303684	0.0858067	3.53916	0.000401399	0.0124143
Tmem94	2862.07	0.30099	0.0642775	4.68267	2.83156e-06	0.000255865
Rgs11	886.145	0.298678	0.089111	3.35175	0.000803029	0.020977
Fgfr3	2167.66	0.29811	0.0780149	3.82119	0.000132808	0.00552801
Zfp316	1003.6	0.297202	0.097345	3.05307	0.00226511	0.0425657
Rit2	1262.24	0.295164	0.0808894	3.64898	0.000263279	0.00906506
Ptprn	18757.6	0.29481	0.0622332	4.73718	2.16712e-06	0.000209061
Tmem35a	769.124	0.293773	0.0940565	3.12337	0.00178794	0.0365084
Grb10	1071.92	0.293491	0.082588	3.55368	0.000379886	0.0120521
Ddx39b	2039.09	0.292099	0.0735527	3.97129	7.14848e-05	0.00353046
Vwa5b2	2951.86	0.292001	0.0750734	3.88954	0.000100435	0.00454753
Castor2	3645.29	0.291841	0.0604327	4.82919	1.37093e-06	0.000148398
Psmd4	1283.29	0.29158	0.0773077	3.77168	0.00016215	0.00628092
Ctsd	4694.78	0.291009	0.0638052	4.56091	5.09335e-06	0.000417074
Reln	3473.34	0.290884	0.0726664	4.00301	6.25427e-05	0.00317822
Notch2	1218.21	0.290616	0.0952088	3.05241	0.00227012	0.0426093
Pnpla6	1926.91	0.289696	0.0662901	4.37012	1.24175e-05	0.000856973
Gpr26	2566.18	0.289648	0.0786441	3.68303	0.000230481	0.00825755
Flna	2303.88	0.285883	0.0784217	3.64546	0.000266918	0.00917038
Mast1	4205.86	0.285165	0.0753642	3.78383	0.000154434	0.00616333
Slc25a25	1245.59	0.284204	0.0824395	3.44742	0.00056597	0.0160011
Ly6h	2645.44	0.283588	0.087243	3.25055	0.0011518	0.027332
Slc35f6	944.446	0.283149	0.0860753	3.28955	0.00100347	0.0246255
Os9	2545.31	0.282006	0.0623976	4.51951	6.19837e-06	0.000477849
Pcif1	1423.09	0.2817	0.0821086	3.43082	0.000601757	0.0167442
Plcxd2	3911.02	0.278612	0.085982	3.24035	0.00119384	0.0280348
Bdh1	1149.41	0.278221	0.0885309	3.14264	0.00167432	0.0350477
Sipa1l2	2582.36	0.2774	0.0805777	3.44264	0.000576075	0.0162577
Vegfb	1411.25	0.276684	0.0911934	3.03404	0.00241303	0.0440365
Cadm3	17107	0.276019	0.0557762	4.94869	7.47137e-07	9.01355e-05
Ajap1	1418.53	0.275808	0.0753058	3.66251	0.00024976	0.00877157
Disp3	2155.17	0.274893	0.0683269	4.02321	5.741e-05	0.00299441
Cpne6	2990.95	0.274432	0.073258	3.74611	0.000179598	0.00677158
Chchd10	2346.15	0.273627	0.0899239	3.04287	0.00234334	0.0432642
Ipo13	3159.69	0.273342	0.0706548	3.8687	0.000109416	0.00485733
Rnf144b	918.659	0.272658	0.0906418	3.00809	0.00262899	0.0467362
Naa40	985.701	0.271062	0.0797143	3.40042	0.000672818	0.0183966
Man1c1	2150.25	0.270922	0.0732247	3.69987	0.000215706	0.00783683
Gba	1068.89	0.269684	0.0820618	3.28635	0.00101493	0.0247149
Stk38	918.149	0.269453	0.0847996	3.17753	0.00148535	0.0321567
C130074G19Rik	1554.66	0.269286	0.0845915	3.18337	0.00145571	0.0319159
Gatad2a	1336.41	0.26812	0.0860547	3.11569	0.00183514	0.0368989
Psmb2	1460.54	0.267811	0.0811045	3.30205	0.000959816	0.0237801
Pbx2	1032.79	0.267576	0.0809404	3.30584	0.000946922	0.0236115
Ypel4	1069.2	0.266927	0.0807526	3.3055	0.000948088	0.0236115
Tufm	1238.65	0.26484	0.0877927	3.01665	0.00255587	0.045849
Atg2a	2887.21	0.264232	0.0673602	3.92267	8.75713e-05	0.00413128
Ipo4	2700.52	0.262716	0.0623402	4.21424	2.50621e-05	0.00155938
Robo3	1808.23	0.261856	0.0802787	3.26183	0.00110695	0.0265466
Phka2	1989.11	0.261259	0.0645793	4.04555	5.22006e-05	0.00276703
Trmt1	1333.46	0.26124	0.0721983	3.61836	0.000296473	0.00992681
Hapln4	5204.47	0.258394	0.0620553	4.16393	3.12816e-05	0.00181755
Cbr1	1031.13	0.258228	0.0820666	3.14656	0.00165202	0.034765
Bmp1	2204.27	0.258124	0.0746167	3.45933	0.00054152	0.0154202
Ccdc136	1454.86	0.257668	0.0802867	3.20935	0.00133037	0.0301651
Coro6	2561.94	0.257618	0.0808624	3.18588	0.00144315	0.0318986
Psmd3	1948.46	0.257525	0.0835516	3.08223	0.00205454	0.0396943
Mxi1	1802.44	0.255129	0.0719939	3.54376	0.000394471	0.012319
Map4k2	3017.03	0.254407	0.0605625	4.20073	2.66057e-05	0.00161072
Psmb3	1150.99	0.254381	0.0780264	3.26019	0.00111338	0.0266201
Nefh	2319.71	0.254204	0.0756246	3.36139	0.000775513	0.0203254
Leng8	8695.37	0.254051	0.0579588	4.38331	1.1689e-05	0.000821033
Peg13	10105.7	0.25183	0.0527816	4.77118	1.8315e-06	0.000186742
Tmem259	2909.98	0.251449	0.0793041	3.17069	0.00152076	0.0326661
Clk3	1495.24	0.25106	0.0710344	3.53435	0.000408777	0.0125443
Atat1	1340.74	0.250637	0.0810995	3.09048	0.0019983	0.0391826
Cnnm1	3484.72	0.250489	0.0695336	3.60241	0.000315276	0.0104677
Clasrp	1510.79	0.250301	0.0790416	3.1667	0.00154177	0.0328829
Fbxo10	1090.67	0.25001	0.0819294	3.05153	0.00227676	0.0426832
Ctbp1	3931.68	0.248706	0.0676066	3.67872	0.000234411	0.00834378
Bscl2	1958.6	0.248515	0.0634742	3.91522	9.03223e-05	0.00421258
Aldh2	1432.17	0.247257	0.0777795	3.17895	0.00147807	0.0320432
Kansl3	1764.69	0.247158	0.0659918	3.74528	0.000180195	0.00677158
Scrt1	7776.64	0.246975	0.0739289	3.34071	0.000835642	0.02165
Atp13a1	1970.77	0.245734	0.0725675	3.38628	0.000708473	0.0190825
Gpr137	2217.8	0.245647	0.0752393	3.26487	0.00109514	0.0263033
Arhgef17	8799.09	0.245621	0.0625692	3.92558	8.65207e-05	0.00410623
Gpld1	1292.14	0.245157	0.0767018	3.19624	0.00139233	0.0311677
Gstp1	1276.5	0.243897	0.0812814	3.00065	0.00269401	0.0474497
Kcnc1	9130.14	0.243357	0.0611177	3.98177	6.84029e-05	0.0033995
Npas2	2560.73	0.243331	0.0680716	3.57463	0.000350722	0.0113815
Nacc2	3926.5	0.243106	0.0601021	4.04488	5.23501e-05	0.00276703
Atp6v0b	2892.22	0.242682	0.0601652	4.03359	5.49308e-05	0.00287459
Scg2	2467.58	0.241969	0.0776552	3.11594	0.00183357	0.0368989
Emc1	4487.6	0.241915	0.0547059	4.42209	9.77502e-06	0.000715206
Ssh1	1777.19	0.241175	0.0704561	3.42305	0.00061923	0.0171389
Ahi1	5015.69	0.240232	0.0595262	4.03574	5.44314e-05	0.00286745
Trap1	1362.61	0.240204	0.0754955	3.1817	0.00146412	0.0319159
Chpf2	2413.27	0.239787	0.0721725	3.32241	0.000892438	0.022639
Ampd2	1814.93	0.239745	0.0784498	3.05604	0.00224285	0.0422479
Bicdl1	1522.11	0.238689	0.0733483	3.25419	0.00113718	0.0270662
Hexb	1489.92	0.238338	0.0784337	3.03872	0.00237584	0.0436602
Ergic3	1686.61	0.238183	0.0744301	3.20009	0.00137386	0.030849
Psmc3	1375.57	0.237552	0.0763973	3.10944	0.00187444	0.0374037
Disp2	15566.7	0.237522	0.0462321	5.13759	2.78286e-07	3.92681e-05
Hrh3	3734.33	0.236045	0.0658397	3.58515	0.00033689	0.0110232
Txndc5	1059.51	0.235987	0.0786501	3.00046	0.00269568	0.0474497
Plxnb2	1836.79	0.235389	0.0752133	3.12962	0.00175034	0.0360188
Elac2	1132.24	0.234723	0.075962	3.09001	0.0020015	0.0391967
Tecr	9385.86	0.234554	0.0518543	4.52332	6.08783e-06	0.000471627
Tvp23a	1083.45	0.233248	0.0766667	3.04237	0.00234727	0.0432862
Irak1	1316.96	0.232586	0.0779397	2.98418	0.0028434	0.0494357
Kcnj9	3560.03	0.23175	0.0715887	3.23724	0.00120693	0.0281332
Lpin1	1367.35	0.230305	0.074758	3.08068	0.0020653	0.0398426
Cpt1c	2837.84	0.229983	0.0737399	3.11885	0.0018156	0.0367398
Kmt2b	3959.2	0.229337	0.0626279	3.6619	0.000250349	0.00877278
Ogdhl	3026.28	0.228413	0.0669181	3.41331	0.000641778	0.0177319
Pdk2	3518.02	0.228332	0.0586319	3.89434	9.84677e-05	0.00451068
Fkbp4	1574.18	0.228291	0.0701136	3.25601	0.0011299	0.0269334
Kmt2a	12689.2	0.227512	0.0576858	3.94399	8.01355e-05	0.00389681
Tspyl2	1937.52	0.227495	0.0676526	3.36269	0.000771869	0.0202871
Abca1	1922.3	0.227019	0.0737958	3.07632	0.00209574	0.0401954
Agpat3	6412.04	0.226228	0.0597592	3.78566	0.000153303	0.00613367
H13	1829.19	0.2245	0.0679162	3.30554	0.000947932	0.0236115
Rell2	2615.44	0.222767	0.0669273	3.32849	0.00087319	0.0222939
Hdac6	1525.59	0.221321	0.069403	3.18892	0.00142805	0.0316937
Btbd2	2095.48	0.220913	0.0735258	3.00457	0.00265957	0.0470682
Prkab2	1389	0.220865	0.0736198	3.00007	0.00269914	0.0474497
Igdcc4	2374.68	0.220441	0.0709395	3.10746	0.00188705	0.0374764
Igsf8	4083.54	0.220098	0.0654592	3.36237	0.000772767	0.0202871
Evl	1990.79	0.219701	0.0693259	3.16911	0.00152907	0.0327002
Sptb	7045.81	0.219444	0.0688226	3.18855	0.00142987	0.0316937
Tenm4	9835.33	0.218822	0.0656641	3.33245	0.000860851	0.0221567
Bhlhe41	1584.1	0.218224	0.0727716	2.99876	0.00271084	0.0476024
Lrp1	36879.9	0.217999	0.0635632	3.42964	0.000604391	0.016787
Afg3l2	1564.85	0.217494	0.0724727	3.00105	0.00269053	0.0474497
Ehmt2	4600.02	0.217314	0.0632627	3.4351	0.000592342	0.0165982
Lgmn	1874.79	0.217186	0.0693488	3.1318	0.00173739	0.0358925
Ctsb	10982.4	0.215912	0.0556873	3.87722	0.000105658	0.00473039
Ctsa	2265.01	0.215537	0.0646867	3.33201	0.00086221	0.0221567
Inpp5f	1718.37	0.215235	0.0682354	3.15431	0.0016088	0.0340252
Celsr3	6501.62	0.215175	0.0569828	3.77615	0.000159273	0.00628092
Mt3	2858.36	0.214676	0.0661413	3.24572	0.00117154	0.0276757
Ptpn23	3577.87	0.214614	0.0606966	3.53585	0.000406469	0.0125416
Ppm1f	1988.12	0.213437	0.0683987	3.12048	0.00180558	0.0366309
Slc6a1	16736.5	0.212556	0.0504827	4.21046	2.54851e-05	0.0015733
Rptor	3882.89	0.212493	0.0569578	3.73072	0.000190936	0.00713371
Rubcn	3396.62	0.211215	0.059477	3.55121	0.000383465	0.0121206
Lrpap1	2038.01	0.209147	0.0675767	3.09495	0.00196845	0.0387415
Syngr3	2373.04	0.209068	0.0656871	3.18279	0.00145865	0.0319159
Tmem59l	5136.57	0.208886	0.0552406	3.78138	0.000155962	0.00619301
Peg3	13826.4	0.206807	0.0481689	4.29337	1.75978e-05	0.00115401
Maea	1788.94	0.205199	0.067376	3.04558	0.00232229	0.0430768
Kmt2d	18231	0.204554	0.0530235	3.8578	0.00011441	0.00502098
Trnp1	2223.65	0.204069	0.0678936	3.00572	0.00264955	0.0469433
Slc6a11	4018.32	0.203494	0.0551477	3.68998	0.000224274	0.00807385
Slc23a2	6785.75	0.203074	0.0562326	3.61131	0.000304649	0.010179
Tnk2	7292.62	0.202752	0.0615134	3.29606	0.000980527	0.0241375
Man2a2	6272.59	0.202522	0.0627933	3.22522	0.00125876	0.0289993
Rtl8c	2973.81	0.201378	0.0594217	3.38896	0.000701582	0.0190428
Rgp1	1813.25	0.201072	0.0672603	2.98946	0.00279474	0.0486969
Atp1b2	14439.1	0.200931	0.0569635	3.52736	0.000419725	0.0127365
Mroh1	3384.59	0.199935	0.0636797	3.13969	0.00169127	0.0352158
Ehd3	2728.29	0.199444	0.0619843	3.21766	0.00129239	0.0294308
Arhgef11	4353.85	0.194241	0.0546662	3.55323	0.000380535	0.0120521
Tkt	3215.91	0.193565	0.0630364	3.07068	0.00213572	0.0407643
Armcx2	2265.23	0.192745	0.0641163	3.00618	0.00264551	0.0469244
Mdn1	3980.46	0.192742	0.058353	3.30304	0.000956442	0.0237667
Tmem130	4117.58	0.191991	0.0542466	3.53923	0.000401295	0.0124143
Phyhipl	4359.19	0.189847	0.0592258	3.20547	0.00134842	0.0305188
Ralgps1	3826.17	0.189012	0.0536887	3.52051	0.000430714	0.0129411
Gns	2708.64	0.185915	0.0594595	3.12675	0.0017675	0.0362304
6430548M08Rik	9882.01	0.185444	0.0527286	3.51696	0.000436525	0.0130413
Prex1	7167.02	0.182723	0.0602069	3.03492	0.00240599	0.0440095
Atp1a3	78849.7	0.182442	0.0584335	3.12222	0.00179495	0.0366031
Atp6v0a1	15149.6	0.181977	0.0527221	3.45162	0.000557237	0.0158107
Pou6f1	5571.67	0.18103	0.0589519	3.07082	0.00213474	0.0407643
Mta3	3992.45	0.178552	0.0575045	3.10501	0.00190269	0.0375877
Psap	32873.6	0.177885	0.0503532	3.53275	0.00041126	0.0125717
Mapre3	5487	0.174985	0.0527191	3.31919	0.000902781	0.0227916
Trappc10	4589.06	0.17277	0.052557	3.28728	0.00101159	0.0246716
Ddx24	4385.54	0.172714	0.0559882	3.08482	0.00203676	0.0394345
Pdxk	4473.66	0.171614	0.057192	3.00066	0.00269397	0.0474497
Ncdn	27644.9	0.168724	0.0566402	2.97887	0.00289312	0.0497327
Fto	4194.8	0.165313	0.0545388	3.03111	0.00243653	0.0443068
Atp1a2	28805.9	0.161366	0.0474371	3.40168	0.000669737	0.018344
Prnp	13435	0.160641	0.0477382	3.36505	0.000765291	0.0201578
Etnk1	7761.72	0.155647	0.048941	3.1803	0.00147121	0.0320141
Map1b	68967.7	-0.140263	0.0462279	-3.03417	0.00241202	0.0440365
Syt7	13069.6	-0.151559	0.0493932	-3.06842	0.00215191	0.0409299
Myo5a	20108.3	-0.156535	0.0513632	-3.04761	0.00230667	0.0428962
ORR1A4:ERVL-MaLR:LTR	11326.7	-0.156638	0.0522489	-2.99792	0.00271829	0.0476803
ORR1D2:ERVL-MaLR:LTR	20702.6	-0.164011	0.0538173	-3.04755	0.00230712	0.0428962
Dock3	16597.9	-0.164677	0.0507742	-3.24331	0.00118149	0.0278276
MLT1A:ERVL-MaLR:LTR	8174.67	-0.165966	0.054089	-3.06839	0.00215216	0.0409299
Syngap1	19913	-0.166223	0.0547104	-3.03824	0.00237964	0.0436792
Pcsk2	14862	-0.166296	0.052294	-3.18001	0.00147268	0.0320141
Pex5l	7871.09	-0.169104	0.0537294	-3.14734	0.00164766	0.0347195
RMER20A:ERVK:LTR	3277.67	-0.170353	0.0557829	-3.05385	0.00225925	0.0425062
Secisbp2l	6236.78	-0.170742	0.0541144	-3.1552	0.00160386	0.0339778
Lx3C:L1:LINE	8021.91	-0.171156	0.0568369	-3.01135	0.00260085	0.0464451
Lx5:L1:LINE	19267.8	-0.171494	0.0538379	-3.18537	0.00144567	0.0319097
MLT1A0:ERVL-MaLR:LTR	11567.2	-0.172751	0.0555019	-3.11253	0.0018549	0.0371073
Lx3B:L1:LINE	7790.39	-0.172971	0.0567092	-3.05014	0.00228738	0.0427807
Pdpk1	5292.73	-0.173774	0.055675	-3.12123	0.00180098	0.0366309
Kcnb1	18149.8	-0.174053	0.057572	-3.02322	0.002501	0.0451207
Fem1b	3954.37	-0.17462	0.05735	-3.04481	0.0023283	0.0431377
L1MA4:L1:LINE	6834.3	-0.175374	0.057864	-3.0308	0.00243906	0.0443068
Lx7:L1:LINE	29426.9	-0.175709	0.0552133	-3.18238	0.00146072	0.0319159
L1MA6:L1:LINE	7505.63	-0.176162	0.059122	-2.97963	0.00288594	0.0497327
MER2:TcMar-Tigger:DNA	17205.5	-0.17665	0.0586432	-3.01229	0.00259287	0.0463637
MurSatRep1:MurSatRep1:Unknown	12673.4	-0.177106	0.0588873	-3.00754	0.0026337	0.0467674
Scn2a	13765.2	-0.177153	0.0563995	-3.14103	0.00168352	0.0351471
L1_Rod:L1:LINE	15466.9	-0.177174	0.0573682	-3.08836	0.00201263	0.0392202
Pclo	36886.3	-0.177491	0.0558223	-3.17957	0.00147493	0.0320189
Cdk5r1	7735.85	-0.177495	0.0571289	-3.10692	0.00189048	0.037487
Cacna1d	4297.99	-0.178169	0.0553629	-3.2182	0.00128997	0.029418
MTE2a:ERVL-MaLR:LTR	26712.8	-0.17857	0.0550931	-3.24125	0.00119006	0.0279877
Tmod2	15495.5	-0.180069	0.0591043	-3.04662	0.00231429	0.0429789
Phyhip	14404.9	-0.180297	0.0511602	-3.52417	0.000424819	0.0128618
L1Lx_III:L1:LINE	26748	-0.182317	0.0605983	-3.00862	0.00262435	0.0467063
Unc79	5946.22	-0.182915	0.0604346	-3.02667	0.00247265	0.0447847
Agtpbp1	8416.13	-0.182992	0.0549336	-3.33115	0.000864883	0.0221601
Hivep2	21639	-0.183088	0.0605754	-3.02248	0.00250714	0.04518
Ttll7	7348.98	-0.183093	0.0562292	-3.25619	0.00112919	0.0269334
Lx8:L1:LINE	57587.4	-0.183515	0.0526165	-3.48778	0.000487053	0.0142018
Fam81a	4075.4	-0.184807	0.0597286	-3.09411	0.00197402	0.0388027
MT2B1:ERVL:LTR	7271.88	-0.185137	0.0591485	-3.13004	0.00174781	0.0360135
Ptk2b	12668.1	-0.185404	0.0461801	-4.01481	5.94947e-05	0.00305277
L1_Mur3:L1:LINE	21457.5	-0.185596	0.0535057	-3.46872	0.000522953	0.0149724
Basp1	8080.87	-0.185975	0.0575067	-3.23397	0.00122081	0.0283731
Dlg4	21634.7	-0.186382	0.0507733	-3.67088	0.000241721	0.00854622
Ptprj	7879.96	-0.187213	0.0599172	-3.12453	0.0017809	0.0364577
MLT1D:ERVL-MaLR:LTR	10019.9	-0.187414	0.0607311	-3.08597	0.00202886	0.0393909
Rgs7bp	11322.4	-0.18742	0.0556024	-3.37072	0.000749733	0.0198472
Dlg2	15357	-0.187467	0.0563495	-3.32685	0.000878323	0.0223887
Mfsd6	3858.65	-0.187955	0.0577965	-3.25201	0.0011459	0.0272329
Lx2B2:L1:LINE	13396.2	-0.188079	0.0530125	-3.54782	0.000388427	0.0122285
Lrrc7	21450.1	-0.18843	0.0539446	-3.49303	0.000477571	0.0140143
Lx5c:L1:LINE	14505.4	-0.188543	0.0553566	-3.40597	0.000659299	0.018121
Lx3A:L1:LINE	7725.57	-0.188701	0.0622215	-3.03273	0.00242352	0.0441259
ORR1G:ERVL-MaLR:LTR	9822.67	-0.189812	0.0577341	-3.28769	0.00101013	0.0246716
L1MA9:L1:LINE	5662.79	-0.189823	0.0624304	-3.04055	0.00236145	0.0434463
L1MdTf_II:L1:LINE	14960.1	-0.18986	0.0608927	-3.11795	0.00182114	0.0367928
Kif3a	3775.38	-0.189938	0.0594808	-3.19327	0.0014067	0.0314005
Enc1	26890.6	-0.190008	0.0615229	-3.08841	0.00201234	0.0392202
L1MdV_III:L1:LINE	24717.5	-0.191425	0.0572262	-3.34506	0.000822659	0.021419
Plcb1	9167.13	-0.192163	0.0548894	-3.50092	0.000463658	0.0137187
MLT1C2:ERVL-MaLR:LTR	8178.13	-0.192286	0.0601498	-3.19678	0.00138971	0.0311531
Lx4A:L1:LINE	9531.32	-0.192735	0.0571728	-3.37109	0.000748714	0.0198472
Cdc42se2	2041.11	-0.193486	0.0634554	-3.04916	0.00229482	0.0428058
Lx8b:L1:LINE	30126.3	-0.19353	0.0557145	-3.4736	0.000513531	0.0147833
Kcnma1	9286.61	-0.193535	0.0536903	-3.60466	0.000312565	0.0104215
Mgll	5576.25	-0.194426	0.0631458	-3.079	0.00207696	0.0399808
Gria2	14646.4	-0.195238	0.053247	-3.66664	0.000245756	0.00865017
Afdn	3257.43	-0.19583	0.0580801	-3.37172	0.000747013	0.0198417
Pja2	13964.3	-0.196177	0.0511982	-3.83171	0.000127257	0.00540638
Vapb	2799.18	-0.197342	0.0641469	-3.07641	0.0020951	0.0401954
L1MdFanc_II:L1:LINE	25362.6	-0.197405	0.061642	-3.20245	0.00136266	0.030721
Tyro3	6024.41	-0.198264	0.0633392	-3.13019	0.00174691	0.0360135
Gpd1l	2696.66	-0.198547	0.0581778	-3.41276	0.000643076	0.0177368
Lx10:L1:LINE	8732.15	-0.198935	0.0638089	-3.11767	0.00182288	0.0367928
Opcml	11720.1	-0.199323	0.0656465	-3.03631	0.00239491	0.0438577
MLT1C:ERVL-MaLR:LTR	5575.96	-0.199495	0.0601835	-3.31477	0.000917174	0.0230445
Ndst1	4613.38	-0.199721	0.0666713	-2.99561	0.00273893	0.0478828
Septin5	17566.5	-0.200898	0.0563761	-3.56353	0.000365897	0.0117295
Nfib	5554.31	-0.200963	0.0553865	-3.62837	0.000285212	0.00957006
Camta2	14486.2	-0.201757	0.0570671	-3.53544	0.000407103	0.0125416
L1ME1:L1:LINE	5175.27	-0.201906	0.0672976	-3.00019	0.00269811	0.0474497
Lx:L1:LINE	21036.9	-0.202154	0.0588585	-3.43458	0.000593475	0.0166005
L1MdFanc_I:L1:LINE	29583	-0.203306	0.0648717	-3.13397	0.00172457	0.0356743
Atp2b3	5321.53	-0.203696	0.0547905	-3.71772	0.000201026	0.007471
L1MdMus_I:L1:LINE	25699.4	-0.203925	0.0657336	-3.1023	0.00192025	0.0378871
Rnf145	2236.62	-0.204205	0.0620956	-3.28856	0.00100702	0.0246361
Nalcn	3032.01	-0.204253	0.0628798	-3.24831	0.00116092	0.0275069
L1_Mur1:L1:LINE	7348.22	-0.204463	0.0653617	-3.12818	0.00175893	0.0361484
Arhgap26	5913.8	-0.204479	0.058887	-3.4724	0.00051583	0.0148221
L1MdA_VII:L1:LINE	19669.8	-0.204521	0.0667066	-3.06597	0.00216962	0.0411629
Ttc14	2549.35	-0.204934	0.0623763	-3.28544	0.00101823	0.024757
Hnrnpa3	3575.78	-0.205318	0.0628551	-3.26653	0.00108875	0.0261897
Tigger19a:TcMar-Tigger:DNA	2342.94	-0.206502	0.0679054	-3.04103	0.0023577	0.0434278
Pcdh7	10322.6	-0.206715	0.0608997	-3.39436	0.000687902	0.0187152
Kcnq3	9455.83	-0.207459	0.0567345	-3.65666	0.000255519	0.00885574
RMER2:ERV1:LTR	3427.18	-0.208747	0.0609021	-3.42759	0.000608975	0.0168846
MTE-int:ERVL-MaLR:LTR	4310.25	-0.209471	0.063917	-3.27724	0.00104827	0.0253315
Lx6:L1:LINE	14748.2	-0.209482	0.0590741	-3.54609	0.000390994	0.0122848
Grin2a	24339	-0.209584	0.0620548	-3.37741	0.000731731	0.0196005
Hdlbp	6855.39	-0.209981	0.0529926	-3.96246	7.41801e-05	0.00365216
Lx9:L1:LINE	47728.1	-0.210019	0.0556019	-3.77718	0.000158613	0.00628092
L1MdF_III:L1:LINE	30589	-0.210035	0.0694088	-3.02606	0.0024776	0.0448009
L1MdF_V:L1:LINE	34430.7	-0.211012	0.0633117	-3.33291	0.000859438	0.0221567
L1MC2:L1:LINE	3206.55	-0.212226	0.0713004	-2.97651	0.00291551	0.0499206
Dlc1	2972.39	-0.213145	0.0646299	-3.29794	0.000973979	0.0240137
Kdm5c	2803.05	-0.214214	0.0624127	-3.43222	0.00059867	0.0167162
Dkk3	7494.48	-0.215033	0.0653831	-3.28881	0.00100611	0.0246361
RLTR11A2:ERVK:LTR	2464.87	-0.215376	0.0697305	-3.08869	0.0020104	0.0392202
Lx2:L1:LINE	20421.5	-0.216025	0.0565597	-3.81941	0.000133771	0.00553433
Vsnl1	11452.1	-0.216364	0.0550842	-3.92787	8.57e-05	0.00407953
RMER20B:ERVK:LTR	2430.73	-0.217179	0.0596743	-3.63941	0.000273261	0.00930737
4930402H24Rik	3903.15	-0.217285	0.057571	-3.77421	0.000160517	0.00628092
Gabrb3	7411.31	-0.217783	0.0653593	-3.33209	0.000861965	0.0221567
Edil3	4671.45	-0.217901	0.0643435	-3.38652	0.000707846	0.0190825
Rock2	5603.11	-0.21807	0.0545865	-3.99495	6.47091e-05	0.00324655
Lx4B:L1:LINE	4877.82	-0.21837	0.0576645	-3.7869	0.00015254	0.00611863
Myt1l	6894.43	-0.218404	0.0587538	-3.71728	0.000201382	0.007471
Xiap	1767.77	-0.219235	0.0694184	-3.15817	0.00158765	0.0337248
Map2	42443.8	-0.219552	0.0502232	-4.37153	1.23376e-05	0.000856052
Crebrf	2626.4	-0.219632	0.0649763	-3.38019	0.00072435	0.0194688
L1Lx_I:L1:LINE	36581.6	-0.219638	0.0628827	-3.49281	0.000477961	0.0140143
Cplx2	42720	-0.219914	0.0524891	-4.18971	2.79309e-05	0.00164709
L1MEf:L1:LINE	1563.71	-0.220195	0.0708396	-3.10836	0.00188127	0.0374453
Prkcg	9199.72	-0.220339	0.0694816	-3.17118	0.00151819	0.0326661
Map9	3411.06	-0.220761	0.0687758	-3.20987	0.00132796	0.0301538
Wwc1	3339	-0.220951	0.0684864	-3.22621	0.00125441	0.0289412
Cep295	1220.46	-0.221038	0.0742597	-2.97655	0.00291513	0.0499206
Gpd2	2641.66	-0.221567	0.0643881	-3.44111	0.000579323	0.0163202
Nsd2	2788.83	-0.221621	0.071187	-3.11321	0.00185061	0.0370686
RMER6C:ERVK:LTR	4451.67	-0.222414	0.0679183	-3.27473	0.00105764	0.0254802
MLTR25A:ERVK:LTR	3121.87	-0.222945	0.0669039	-3.33232	0.000861247	0.0221567
Khdrbs3	2178.76	-0.22321	0.07012	-3.18326	0.00145624	0.0319159
L1MdA_II:L1:LINE	16980.9	-0.223626	0.0691762	-3.2327	0.00122625	0.0284576
Tspyl5	1327.55	-0.224056	0.0727361	-3.0804	0.00206726	0.0398426
LTR33:ERVL:LTR	2017.73	-0.224159	0.0749634	-2.99025	0.00278752	0.0486248
Csmd3	2127.6	-0.225055	0.0697291	-3.22756	0.00124851	0.0288893
RMER6D:ERVK:LTR	2165.82	-0.225877	0.0705114	-3.20341	0.0013581	0.0306621
Akt3	6537.64	-0.227338	0.0638468	-3.56068	0.000369902	0.0117861
Btaf1	1374.12	-0.227964	0.0726995	-3.1357	0.00171443	0.0355109
Fxyd7	2055.86	-0.22801	0.0764458	-2.98264	0.00285776	0.0494678
Fzd3	6697.21	-0.228062	0.063472	-3.59311	0.000326758	0.0107585
Cpeb4	5950.6	-0.228453	0.0648601	-3.52223	0.000427926	0.0129084
Atp2a2	25051.5	-0.228662	0.0521253	-4.38678	1.1504e-05	0.000811648
Kif2a	1858.91	-0.228991	0.0722381	-3.16995	0.00152465	0.0326942
Sv2b	17534.9	-0.229022	0.0587811	-3.89618	9.77228e-05	0.00448956
L1Lx_II:L1:LINE	11529.1	-0.229419	0.0555988	-4.12632	3.68609e-05	0.00205123
Homer1	4775.22	-0.229449	0.0691901	-3.31622	0.000912448	0.0229989
Anks1b	10166.5	-0.229705	0.056317	-4.07878	4.52718e-05	0.00244189
Morc2a	1438.2	-0.230173	0.0721003	-3.1924	0.00141095	0.0314509
Cntn1	10907.5	-0.230191	0.0488156	-4.71552	2.41098e-06	0.000229537
Camk1d	5690.8	-0.230261	0.0601593	-3.82752	0.00012944	0.0054697
Nrcam	14626.2	-0.230405	0.0608149	-3.78862	0.000151484	0.00610663
Dhcr24	3768.51	-0.23051	0.0666333	-3.45938	0.000541412	0.0154202
Stau2	3770.59	-0.231819	0.0670834	-3.45569	0.000548892	0.0156019
MLT2B2:ERVL:LTR	1733.31	-0.231926	0.0765344	-3.03036	0.00244266	0.0443213
MLT1I:ERVL-MaLR:LTR	1867.52	-0.231945	0.068148	-3.40355	0.000665169	0.0182506
Cap2	7192.81	-0.232056	0.0731679	-3.17155	0.00151627	0.0326661
Pcdh9	7873.95	-0.233166	0.0772267	-3.01924	0.00253413	0.0455625
Tnik	6561.39	-0.23338	0.055936	-4.17227	3.01583e-05	0.00175875
N4bp2l2	2498.38	-0.234231	0.0762602	-3.07147	0.00213007	0.040755
Apc	17081.7	-0.234288	0.0517595	-4.52648	5.99748e-06	0.000466917
Lx5b:L1:LINE	7023.04	-0.23434	0.0657191	-3.56578	0.000362773	0.011653
Sugt1	1335.95	-0.234543	0.0786243	-2.98308	0.00285362	0.0494502
Man1a2	4570.97	-0.234576	0.0662033	-3.54327	0.000395198	0.012319
Kcnk9	4510.43	-0.235018	0.0601633	-3.90634	9.3704e-05	0.00433011
Ankib1	2093.15	-0.235034	0.0672894	-3.49289	0.000477825	0.0140143
Scn4b	3899.13	-0.235071	0.0751724	-3.12709	0.00176544	0.0362304
Slitrk5	4033.45	-0.23527	0.0657314	-3.57926	0.000344569	0.011228
Srr	3930.25	-0.238031	0.0646381	-3.68252	0.000230944	0.00825755
Lx2B:L1:LINE	10978.3	-0.239076	0.062448	-3.8284	0.000128979	0.00546484
Ppp3cb	6090.17	-0.239482	0.0611797	-3.9144	9.06276e-05	0.00421258
Ptprd	9918.42	-0.241107	0.0580565	-4.15297	3.28194e-05	0.00188014
Lsamp	9655.87	-0.241138	0.0534963	-4.50758	6.55723e-06	0.00050063
Mapre1	1678.88	-0.241165	0.0692835	-3.48084	0.000499848	0.0144947
Nrxn3	14145.9	-0.242313	0.0567109	-4.27277	1.93061e-05	0.00124536
Il1rap	1410.6	-0.242386	0.0813706	-2.9788	0.00289383	0.0497327
Ankrd12	5488.3	-0.243134	0.0628829	-3.86645	0.000110429	0.00488859
Nucks1	5290.44	-0.243906	0.0651284	-3.74501	0.000180387	0.00677158
Rph3a	15811.7	-0.24421	0.0485332	-5.03182	4.85856e-07	6.29383e-05
Hsp90aa1	13427.4	-0.244475	0.0590948	-4.137	3.51882e-05	0.00197905
L4_A_Mam:RTE-X:LINE	1161.9	-0.244579	0.077853	-3.14155	0.00168054	0.0351313
Lrrtm2	2009.58	-0.244608	0.079681	-3.06985	0.00214169	0.040829
Cyria	6377.57	-0.250492	0.0538863	-4.64854	3.34298e-06	0.000297309
Cert1	1989.98	-0.250666	0.0836499	-2.99661	0.00272998	0.0477792
L1MEd:L1:LINE	1257.22	-0.252872	0.0800493	-3.15895	0.00158337	0.0336791
Scg5	3511.22	-0.25404	0.066199	-3.83753	0.00012428	0.0053282
MER113:hAT-Charlie:DNA	1612.12	-0.254055	0.0699069	-3.63419	0.000278858	0.00943699
Slc8a1	14799.4	-0.254154	0.0608424	-4.17726	2.95044e-05	0.00173341
Sorbs2	10708.1	-0.254456	0.0618626	-4.11325	3.90125e-05	0.00214081
Stxbp5l	8522.11	-0.255046	0.0617566	-4.12985	3.62995e-05	0.00203432
Jcad	6204.17	-0.255452	0.0561362	-4.55057	5.35016e-06	0.00043361
Lrfn5	3773.47	-0.255476	0.0846698	-3.01732	0.00255016	0.0457986
Erc2	6633.26	-0.256308	0.0565626	-4.53139	5.85962e-06	0.000462204
Etv5	4117.92	-0.2564	0.0728796	-3.51814	0.00043459	0.0130081
Phip	1889.51	-0.257009	0.072972	-3.52203	0.000428258	0.0129084
Prkce	10608.7	-0.257907	0.0472645	-5.45668	4.85114e-08	7.98619e-06
Lrrc4c	4161	-0.258235	0.0775443	-3.33016	0.000867958	0.0221961
Akap9	2465.06	-0.258236	0.0598499	-4.31473	1.598e-05	0.00107927
Dmd	4698.11	-0.258244	0.0584632	-4.41721	9.99845e-06	0.000728182
Ralyl	1692.92	-0.258289	0.073722	-3.50355	0.000459103	0.0136129
L1MdA_V:L1:LINE	6921.33	-0.258881	0.0654269	-3.95679	7.59644e-05	0.00371684
Tm9sf3	2409.83	-0.259179	0.0700826	-3.69819	0.000217145	0.007871
Glce	1076.47	-0.25922	0.0851661	-3.04369	0.00233693	0.0431963
Snn	3134.44	-0.26021	0.0574802	-4.52694	5.9843e-06	0.000466917
Rbfox1	12443.7	-0.260652	0.0564381	-4.61836	3.86788e-06	0.000335725
Gpr155	1447.02	-0.261589	0.0805567	-3.24726	0.00116521	0.0275672
Dennd1b	970.81	-0.26177	0.0816713	-3.20517	0.00134982	0.0305188
Ncam2	2521.07	-0.261857	0.0694096	-3.77263	0.000161538	0.00628092
Gabra5	1298.31	-0.262048	0.0842633	-3.10987	0.00187171	0.0373964
Prune2	2376.57	-0.262205	0.0658513	-3.98177	6.84027e-05	0.0033995
Mpv17l	1140.69	-0.262583	0.0795224	-3.302	0.000959991	0.0237801
Scai	2614.76	-0.262889	0.0607371	-4.32831	1.50257e-05	0.00102356
MamRep434:TcMar-Tigger:DNA	1293.83	-0.263075	0.0867429	-3.03281	0.00242286	0.0441259
Rimbp2	7646.23	-0.264292	0.0687118	-3.84639	0.000119871	0.00520453
Phyh	1713.19	-0.264483	0.0712439	-3.71236	0.000205337	0.0075821
Ntm	6507.69	-0.265213	0.0630657	-4.20535	2.60674e-05	0.00159062
Mapk14	2158.32	-0.265733	0.072659	-3.65726	0.000254925	0.00885574
Ctnna2	2974.89	-0.266126	0.0613987	-4.3344	1.46159e-05	0.000999959
Dpy19l1	2726.83	-0.267167	0.0680131	-3.92817	8.55953e-05	0.00407953
Grm3	4773.67	-0.267181	0.0710332	-3.76136	0.000168992	0.00641384
Rabgap1l	5003.71	-0.267665	0.063832	-4.19327	2.74966e-05	0.00164177
Insr	2867.4	-0.267849	0.0582344	-4.59949	4.23535e-06	0.000363779
Septin7	4751.14	-0.268044	0.0603528	-4.44128	8.94242e-06	0.000660402
Neurod6	1944.82	-0.268195	0.0751264	-3.56992	0.000357093	0.0115173
R3hdm1	17243.6	-0.269648	0.082177	-3.2813	0.00103328	0.025046
Cpd	3180.07	-0.271254	0.0571113	-4.74956	2.03856e-06	0.000201359
Nup155	862.523	-0.2717	0.0864005	-3.14466	0.00166277	0.0349448
Tmem50b	1881.51	-0.271775	0.0664468	-4.09012	4.31151e-05	0.00235775
L1MD1:L1:LINE	2235.06	-0.271931	0.0708433	-3.83849	0.000123794	0.0053282
Abcd2	1230.22	-0.271968	0.0861968	-3.1552	0.00160386	0.0339778
Rasgrp1	17048.6	-0.273263	0.0521443	-5.24051	1.60132e-07	2.41022e-05
MMERVK9E_I:ERVK:LTR	1392.22	-0.273823	0.0796711	-3.43692	0.000588377	0.0165164
L1ME3:L1:LINE	1347.02	-0.274083	0.078768	-3.47963	0.000502114	0.0145177
Gramd1b	9332.88	-0.274162	0.0524667	-5.22544	1.7374e-07	2.59036e-05
BLACKJACK:hAT-Blackjack:DNA	841.913	-0.27449	0.0852918	-3.21824	0.00128979	0.029418
Arf3	31251.7	-0.274859	0.0484278	-5.67566	1.38157e-08	2.76383e-06
Rprd1a	2041.92	-0.275013	0.0704987	-3.90097	9.58087e-05	0.00441446
Jph4	10361.4	-0.275351	0.0550067	-5.00578	5.56367e-07	7.08545e-05
Ppp3r1	15571.8	-0.275841	0.0602176	-4.58074	4.63331e-06	0.000387433
Ppp3ca	24905.1	-0.275892	0.0592718	-4.6547	3.2446e-06	0.00029135
Vti1a	1457.41	-0.277024	0.0722053	-3.83661	0.000124743	0.0053282
Atxn7l3b	3564.23	-0.2771	0.0735635	-3.76681	0.000165347	0.00635684
Zscan26	2023.52	-0.277459	0.0681475	-4.07144	4.67225e-05	0.00250306
Pak5	2402.54	-0.277642	0.0930667	-2.98326	0.00285197	0.0494502
Man2a1	1550.25	-0.281653	0.0738252	-3.81513	0.000136112	0.00559501
MLT2B4:ERVL:LTR	1204.63	-0.28203	0.0753527	-3.7428	0.000181982	0.00681525
Cdh10	1743.32	-0.282485	0.0915686	-3.08496	0.00203578	0.0394345
LTR72_RN:ERV1:LTR	773.35	-0.283116	0.0928122	-3.05042	0.00228523	0.0427807
Atp2b4	8933.49	-0.283246	0.0664445	-4.26289	2.01798e-05	0.00128597
Rragd	2989.79	-0.283378	0.0728819	-3.88818	0.000100999	0.00454753
Pbx1	6191.28	-0.284045	0.0549604	-5.16817	2.36397e-07	3.45927e-05
L1VL1:L1:LINE	809.721	-0.285182	0.0909037	-3.13719	0.00170578	0.0353782
Homer2	2848.32	-0.285216	0.0745448	-3.8261	0.000130187	0.00548662
Elavl4	2458.79	-0.285275	0.0791595	-3.60379	0.000313606	0.0104342
P2ry12	601.078	-0.287445	0.0960838	-2.9916	0.00277517	0.0484628
Fam102b	756.536	-0.2881	0.0925388	-3.11329	0.00185015	0.0370686
RLTR12D:ERVK:LTR	748.697	-0.288833	0.0944839	-3.05695	0.00223601	0.0421693
Camk2n1	32762	-0.289462	0.0573381	-5.04834	4.4566e-07	5.82083e-05
Pgm2l1	13820.1	-0.290151	0.0760935	-3.81309	0.000137239	0.00561896
Ralgps2	848.512	-0.29018	0.0897787	-3.23217	0.00122856	0.0284693
Nova1	1851.43	-0.292832	0.083339	-3.51375	0.000441833	0.013175
Rnf130	6012.14	-0.293434	0.051184	-5.73292	9.87164e-09	2.00015e-06
Fut9	5539.54	-0.294131	0.0751288	-3.91502	9.03963e-05	0.00421258
Adra1b	1108.12	-0.29417	0.0913268	-3.22107	0.00127712	0.0293012
Chrna4	1888.9	-0.294335	0.0867144	-3.39431	0.000688024	0.0187152
Purb	11350	-0.294425	0.0660794	-4.45563	8.36489e-06	0.000625364
Fam131b	3159.01	-0.294452	0.0666769	-4.41611	1.00493e-05	0.000728528
Itpka	1950.12	-0.295447	0.0809423	-3.6501	0.00026214	0.00904555
Fbxw7	5095.16	-0.296694	0.0764633	-3.88021	0.000104365	0.00468575
Pcdhga10	943.644	-0.297615	0.093941	-3.1681	0.00153436	0.032769
Gabrg3	1705.31	-0.297932	0.0785409	-3.79334	0.000148636	0.0060078
Neto1	4296.09	-0.298058	0.0657253	-4.53491	5.76276e-06	0.000457662
Grik4	985.322	-0.298546	0.0967876	-3.08455	0.0020386	0.0394345
Sec61a2	1227.11	-0.3009	0.0818099	-3.67804	0.000235036	0.0083472
Slc8a2	11822.7	-0.300951	0.0552743	-5.44468	5.18984e-08	8.45569e-06
Lrrtm3	1446.89	-0.301275	0.0801047	-3.76101	0.000169227	0.00641384
Sub1	1919.82	-0.301717	0.0775095	-3.89265	9.91559e-05	0.00451602
Ccdc127	1680.29	-0.303634	0.0771291	-3.9367	8.26086e-05	0.0039925
Bmp3	810.966	-0.30398	0.0859974	-3.53476	0.000408144	0.0125443
Vxn	7731.1	-0.304176	0.0620702	-4.90052	9.55841e-07	0.000111897
Gria3	8891.52	-0.304442	0.0647562	-4.70136	2.58436e-06	0.000241676
Nell2	11439.5	-0.305872	0.0526056	-5.81444	6.0838e-09	1.28198e-06
1700086L19Rik	673.144	-0.307893	0.0971088	-3.17059	0.00152128	0.0326661
Ube3c	2214.1	-0.309745	0.0660987	-4.6861	2.78457e-06	0.000254377
Arap2	3305.33	-0.310072	0.062042	-4.99777	5.79957e-07	7.21704e-05
Lgi1	3440.85	-0.310471	0.073701	-4.21257	2.52482e-05	0.00156479
Fkbp1a	3924.41	-0.310686	0.0568692	-5.46317	4.67715e-08	7.94813e-06
Ltk	799.759	-0.311467	0.0873341	-3.56638	0.000361945	0.0116501
Zkscan16	2727.67	-0.312016	0.0700741	-4.45266	8.48131e-06	0.00062929
Pnmal1	2405.83	-0.312241	0.0783424	-3.9856	6.73106e-05	0.00336638
Ryr3	1459.42	-0.313344	0.101326	-3.09243	0.00198524	0.0389749
Gzf1	795.487	-0.314135	0.0889184	-3.53285	0.000411111	0.0125717
Srebf2	6243.37	-0.31522	0.076453	-4.12305	3.73886e-05	0.0020733
Slc37a3	1002.89	-0.315365	0.08176	-3.85721	0.000114691	0.00502098
Gm1976	1138.41	-0.315758	0.0852737	-3.70287	0.000213174	0.00780829
Camkk2	10194.1	-0.316194	0.0573066	-5.51757	3.4371e-08	6.10337e-06
Acvr1c	1112.92	-0.320443	0.0966663	-3.31494	0.000916615	0.0230445
Nkain2	1140.48	-0.320452	0.0892263	-3.59145	0.000328842	0.0108046
Wnt7b	764.753	-0.321617	0.0898089	-3.58112	0.000342119	0.0111712
Fdft1	1794.97	-0.323772	0.075861	-4.26796	1.97271e-05	0.00126735
Zdhhc22	1662.3	-0.323976	0.0806772	-4.0157	5.92695e-05	0.00305112
Scn3b	1920.28	-0.325946	0.082365	-3.95734	7.57903e-05	0.00371684
Cdh18	949.868	-0.326777	0.082157	-3.97747	6.96534e-05	0.00345079
Prkcb	41960.4	-0.327336	0.0502623	-6.51256	7.38818e-11	2.38291e-08
Wdr44	521.197	-0.329027	0.105886	-3.10737	0.00188757	0.0374764
Scn3a	1392.9	-0.330061	0.0794779	-4.15286	3.28346e-05	0.00188014
Pde1a	5389.91	-0.330066	0.0710534	-4.64532	3.39551e-06	0.000298126
Tardbp	2418.41	-0.330698	0.0657945	-5.02623	5.00229e-07	6.42733e-05
Kcnh7	5103.17	-0.332317	0.071972	-4.61731	3.88748e-06	0.000335725
Arpp19	6613.08	-0.334527	0.0712392	-4.69583	2.65532e-06	0.000245408
Fbxl4	501.873	-0.336703	0.108317	-3.10849	0.00188045	0.0374453
Ephb1	1423.49	-0.336869	0.0780932	-4.31367	1.60563e-05	0.0010798
Stmn4	1906.37	-0.337888	0.073955	-4.56883	4.90447e-06	0.000405813
Ext1	1525.38	-0.338203	0.0698457	-4.84214	1.28446e-06	0.000142955
Zfp423	783.56	-0.338328	0.094757	-3.57048	0.000356332	0.0115163
P4ha1	639.878	-0.338377	0.113425	-2.98326	0.00285196	0.0494502
Adam23	7188.74	-0.339234	0.0545868	-6.21457	5.14664e-10	1.3786e-07
Parp11	411.888	-0.339678	0.114018	-2.97916	0.00289037	0.0497327
MMERVK10D3_I:ERVK:LTR	922.602	-0.340081	0.0972914	-3.49548	0.000473205	0.0139525
Zfp458	529.881	-0.340619	0.113023	-3.01373	0.00258061	0.0462403
Msmo1	1114.23	-0.342726	0.092486	-3.70571	0.000210803	0.00774773
IAPLTR2a:ERVK:LTR	464.823	-0.343555	0.106706	-3.21964	0.00128353	0.0293559
Tmeff1	1186.04	-0.343807	0.0807753	-4.25633	2.07808e-05	0.00131895
Coro2a	1430.53	-0.344031	0.0691654	-4.97403	6.55743e-07	7.97182e-05
Mbtps2	898.276	-0.344124	0.087411	-3.93685	8.25585e-05	0.0039925
Eif3m	707.408	-0.344759	0.0942121	-3.65939	0.000252817	0.00883446
Igfbp4	3294.46	-0.345097	0.061327	-5.62717	1.83193e-08	3.57429e-06
Adam22	9143.02	-0.345753	0.05373	-6.435	1.23473e-10	3.75264e-08
Rab3c	9426.68	-0.346071	0.0766481	-4.51507	6.32958e-06	0.000485595
Dlg3	4488.41	-0.347019	0.055717	-6.22824	4.7171e-10	1.28533e-07
Ankmy2	986.455	-0.347355	0.082028	-4.23459	2.28968e-05	0.00144167
Nrn1	1561.53	-0.347429	0.101953	-3.40773	0.000655067	0.018036
Ddn	15786.6	-0.348162	0.0625143	-5.56932	2.55729e-08	4.92871e-06
Hmgcr	1932.96	-0.350407	0.0713193	-4.91322	8.95943e-07	0.000105668
Tuba4a	12858.4	-0.350648	0.0611076	-5.73822	9.56792e-09	1.96378e-06
Sstr4	574.893	-0.351489	0.106536	-3.29924	0.000969468	0.0239773
Cpne5	3438.72	-0.352462	0.0611693	-5.76207	8.30865e-09	1.72776e-06
Zfx	653.765	-0.352964	0.100226	-3.52169	0.000428808	0.0129084
Pxdn	1723.07	-0.353917	0.096443	-3.66971	0.00024283	0.00856626
Zmat2	2462.74	-0.355286	0.0745834	-4.76361	1.90163e-06	0.000191423
Gap43	1717.14	-0.355635	0.0722691	-4.92099	8.61093e-07	0.000102321
MER90a:ERV1:LTR	406.553	-0.356701	0.114204	-3.12336	0.001788	0.0365084
Fezf2	956.441	-0.357063	0.0851276	-4.19444	2.7355e-05	0.00164177
Rexo4	785.048	-0.357116	0.0877775	-4.06843	4.73313e-05	0.00252711
Dcbld2	1364.36	-0.36095	0.073832	-4.8888	1.01452e-06	0.00011725
Garnl3	3176.26	-0.361548	0.0722924	-5.00118	5.69794e-07	7.14684e-05
Glcci1	4012	-0.364265	0.0680469	-5.35314	8.64416e-08	1.3526e-05
Spop	2098.36	-0.364523	0.0712724	-5.1145	3.1457e-07	4.39953e-05
Efcab6	443.99	-0.365349	0.115151	-3.17279	0.0015098	0.0325969
St6gal2	2885.03	-0.36931	0.0778622	-4.74312	2.10449e-06	0.000205489
Ipcef1	3085.95	-0.369482	0.0845243	-4.37132	1.235e-05	0.000856052
Arhgef9	11356.1	-0.371489	0.0564787	-6.57751	4.7838e-11	1.60858e-08
Atp2b1	20817.4	-0.37204	0.0556889	-6.68069	2.37826e-11	8.35244e-09
Susd1	399.038	-0.376354	0.116764	-3.22321	0.00126762	0.0291608
Armc8	1570.09	-0.378377	0.0756091	-5.00438	5.60416e-07	7.08545e-05
Sqle	1184.17	-0.379021	0.0860189	-4.40625	1.05173e-05	0.000752109
Lrp1b	3375.99	-0.379094	0.063016	-6.01583	1.78963e-09	4.22139e-07
Gls	8290.24	-0.381684	0.0643696	-5.92957	3.03729e-09	6.85734e-07
Ldb2	1214.44	-0.383806	0.0951367	-4.03426	5.47748e-05	0.00287459
Epha7	1555.28	-0.383842	0.0869429	-4.41488	1.01068e-05	0.000729349
Nos1ap	11459.2	-0.384337	0.059456	-6.46423	1.01818e-10	3.21827e-08
Plaat3	402.457	-0.385375	0.123552	-3.11912	0.0018139	0.0367398
Rbm12	1002.04	-0.385652	0.0807512	-4.77581	1.78989e-06	0.000184885
Hmgcs1	3387.43	-0.388671	0.0820508	-4.73696	2.16945e-06	0.000209061
Stard4	573.674	-0.392035	0.103669	-3.78159	0.00015583	0.00619301
Crim1	1754.05	-0.394111	0.0777591	-5.06836	4.01264e-07	5.32906e-05
Ulk4	668.499	-0.395018	0.103275	-3.82491	0.000130817	0.0054985
Col12a1	659.219	-0.395349	0.103573	-3.81709	0.000135035	0.00557204
Alcam	3358.67	-0.397955	0.0669211	-5.94663	2.73711e-09	6.26918e-07
Rasl10a	704.372	-0.401952	0.109416	-3.67363	0.000239132	0.00847362
Lsm11	729.236	-0.405329	0.0993452	-4.08	4.50357e-05	0.00243748
Arhgef28	786.019	-0.407486	0.123282	-3.30531	0.000948703	0.0236115
Diras2	10313.3	-0.407853	0.0637021	-6.4025	1.52853e-10	4.5579e-08
Zdhhc23	1139.84	-0.410407	0.0884405	-4.64048	3.47597e-06	0.000303504
Deptor	1458.41	-0.411057	0.108974	-3.77206	0.000161906	0.00628092
Plk5	479.686	-0.412268	0.129392	-3.1862	0.00144156	0.0318986
Pdp1	5179.12	-0.421507	0.0700101	-6.02066	1.7371e-09	4.15957e-07
Tcf20	10743.5	-0.428873	0.0612536	-7.0016	2.5305e-12	9.30046e-10
St8sia3	4103.48	-0.432736	0.0579968	-7.46138	8.56212e-14	3.97987e-11
Hgsnat	1185.98	-0.434731	0.0796073	-5.46094	4.7363e-08	7.96303e-06
Cdyl	797.263	-0.435431	0.104994	-4.1472	3.36573e-05	0.00192029
Rgs20	628.01	-0.436303	0.0971017	-4.49326	7.01401e-06	0.00053293
Kcnt2	2417.42	-0.436708	0.0857476	-5.09295	3.52534e-07	4.80297e-05
Clstn2	3297.69	-0.438123	0.0788949	-5.55325	2.80407e-08	5.2703e-06
Rgs14	497.052	-0.438548	0.105833	-4.14377	3.41649e-05	0.00193644
Elovl7	298.397	-0.438704	0.142784	-3.0725	0.00212276	0.0406643
Ccnd2	2008.47	-0.442248	0.0943369	-4.68796	2.75939e-06	0.000253543
Agbl4	476.709	-0.44746	0.108671	-4.11758	3.82875e-05	0.00210835
RLTR13B1:ERVK:LTR	658.244	-0.448185	0.0939141	-4.77229	1.82145e-06	0.000186742
D130017N08Rik	378.909	-0.450691	0.129748	-3.47359	0.000513542	0.0147833
Ppid	518.137	-0.451704	0.116084	-3.8912	9.97498e-05	0.00453002
Ncald	9231.23	-0.452926	0.060927	-7.43391	1.05431e-13	4.62842e-11
Ryr1	1141.45	-0.45849	0.0963473	-4.75872	1.94822e-06	0.000194871
Tbc1d32	487.08	-0.464574	0.108154	-4.2955	1.74302e-05	0.00115401
Tfrc	1681.79	-0.465516	0.0709884	-6.55763	5.46699e-11	1.80001e-08
Mfsd8	226.656	-0.468516	0.145921	-3.21076	0.00132383	0.0301033
Rapgef6	1392.11	-0.468877	0.0786785	-5.95941	2.53149e-09	5.88348e-07
Actn2	289.115	-0.470505	0.139437	-3.37433	0.000739967	0.0197208
B230303A05Rik	212.402	-0.473798	0.15052	-3.14774	0.00164537	0.0347175
Trpc6	613.169	-0.473965	0.140659	-3.36961	0.000752752	0.0198938
Clk1	956.002	-0.478143	0.089603	-5.33623	9.48973e-08	1.47035e-05
ERVB5_1-I_MM:ERVK:LTR	393.17	-0.48064	0.113054	-4.25141	2.12428e-05	0.00134289
Myl4	432.776	-0.481325	0.112086	-4.29425	1.75285e-05	0.00115401
Hspa4	2731.4	-0.483924	0.0637097	-7.59577	3.05968e-14	1.5111e-11
Dph3	515.176	-0.486587	0.103221	-4.71403	2.42868e-06	0.000229837
Pnck	553.968	-0.489746	0.106745	-4.58798	4.47551e-06	0.00037824
X24_DNA:DNA:DNA	232.383	-0.498055	0.152754	-3.2605	0.00111215	0.0266201
BGLII_Mus:ERVK:LTR	265.394	-0.498801	0.140314	-3.5549	0.000378124	0.0120239
Tshz2	1017.77	-0.499197	0.0825273	-6.04886	1.45871e-09	3.54668e-07
Rapgef4	15593.3	-0.50027	0.0638276	-7.83784	4.58367e-15	2.41468e-12
Crym	448.224	-0.500566	0.124546	-4.01913	5.84126e-05	0.00301684
Tafa1	638.228	-0.501215	0.131508	-3.81129	0.000138245	0.0056394
Cabp7	495.357	-0.501215	0.131521	-3.81092	0.000138451	0.0056394
Dbpht2	1054.2	-0.502685	0.112836	-4.45501	8.38884e-06	0.000625364
Arhgap25	274.467	-0.507896	0.162743	-3.12084	0.00180336	0.0366309
Rims1	10942.3	-0.513132	0.0671865	-7.63743	2.21609e-14	1.12978e-11
Dgkb	4380.53	-0.513795	0.0907355	-5.66255	1.49137e-08	2.9462e-06
Gpr52	269.699	-0.51471	0.133342	-3.86007	0.000113355	0.00499016
RLTR1D2_MM:ERV1:LTR	455.8	-0.515802	0.1137	-4.53653	5.71872e-06	0.000456458
Herc2	11937.2	-0.521611	0.0475179	-10.9771	4.92211e-28	1.55578e-24
Ccdc3	386.493	-0.527414	0.158332	-3.33106	0.000865148	0.0221601
Snora23	392.309	-0.539546	0.137225	-3.93183	8.43027e-05	0.00404961
Pced1b	238.493	-0.540726	0.156687	-3.451	0.000558516	0.0158186
Ntpcr	261.063	-0.541723	0.141688	-3.82335	0.000131653	0.00550433
Hrk	518.091	-0.541941	0.141429	-3.8319	0.000127159	0.00540638
Tmem163	180.03	-0.542011	0.171023	-3.16923	0.00152844	0.0327002
Onecut2	355.961	-0.546007	0.127347	-4.28756	1.80643e-05	0.00117598
Gm32856	197.17	-0.546073	0.173903	-3.1401	0.00168891	0.0352131
Srl	199.105	-0.547928	0.165686	-3.30702	0.000942942	0.0236115
Xrn1	1313.47	-0.548519	0.0780319	-7.02942	2.074e-12	7.80415e-10
IAP-d-int:ERVK:LTR	245.197	-0.550209	0.145764	-3.77466	0.000160223	0.00628092
Trank1	13190.6	-0.552569	0.0576758	-9.58061	9.64767e-22	1.38611e-18
ETnERV3-int:ERVK:LTR	523.337	-0.554741	0.128972	-4.30125	1.6984e-05	0.00113735
Grm8	601.894	-0.557401	0.10156	-5.48838	4.05643e-08	7.04482e-06
Dcc	1064.01	-0.558506	0.0788602	-7.08223	1.41857e-12	5.46806e-10
Mmp16	1316.77	-0.564568	0.0717955	-7.86355	3.73397e-15	2.03489e-12
RLTR30B_MM:ERV1:LTR	402.078	-0.571673	0.158756	-3.60097	0.000317038	0.0104992
Ano3	4171.22	-0.58616	0.0728834	-8.04243	8.80708e-16	5.35335e-13
Ccnd1	933.232	-0.587957	0.0933963	-6.29529	3.06829e-10	8.65915e-08
Cdh9	445.185	-0.593565	0.130398	-4.55193	5.31561e-06	0.00043303
Zfp607b	255.575	-0.59389	0.146113	-4.0646	4.81146e-05	0.00256028
Htr1f	196.625	-0.593971	0.166337	-3.57089	0.000355764	0.0115163
Gm31282	144.438	-0.604142	0.181922	-3.32088	0.000897342	0.0227241
Camk4	9918.43	-0.608612	0.0648241	-9.38866	6.07692e-21	6.00248e-18
Arfgef2	3567.64	-0.608718	0.0639526	-9.51828	1.76065e-21	2.31878e-18
Tmem196	612.59	-0.611436	0.112045	-5.45705	4.84108e-08	7.98619e-06
Vmn2r85	195.255	-0.615646	0.16602	-3.70826	0.00020869	0.00768797
Htr2c	216.616	-0.618501	0.170145	-3.63514	0.000277833	0.00942247
B3galt2	921.231	-0.623489	0.10292	-6.05802	1.37807e-09	3.40296e-07
Gm20063	231.797	-0.631998	0.160574	-3.93586	8.28981e-05	0.00399427
Obscn	173.955	-0.637643	0.183261	-3.47943	0.000502481	0.0145177
Dusp12	137.211	-0.644309	0.183048	-3.5199	0.000431712	0.0129465
Pcp4	3951.56	-0.645187	0.0811968	-7.94596	1.92689e-15	1.12787e-12
Galnt10	247.529	-0.647285	0.153197	-4.22518	2.38748e-05	0.00149137
Sez6	4496.97	-0.650641	0.0784289	-8.29593	1.07742e-16	7.40327e-14
F8	136.121	-0.652626	0.201547	-3.23808	0.00120338	0.0280918
Glra2	145.332	-0.653142	0.186586	-3.50049	0.000464409	0.0137187
A830082N09Rik	495.51	-0.655737	0.10409	-6.29969	2.98232e-10	8.56956e-08
Zfp935	264.163	-0.664031	0.146222	-4.54124	5.59254e-06	0.000448652
4933406I18Rik	154.728	-0.668774	0.180738	-3.70023	0.000215404	0.00783683
Zfp976	111.729	-0.671716	0.225379	-2.98038	0.0028789	0.0497327
Ecpas	3992.45	-0.68107	0.0623193	-10.9287	8.40256e-28	2.21323e-24
Lamc2	438.413	-0.685077	0.159559	-4.29356	1.75829e-05	0.00115401
Stat6	335.013	-0.68542	0.141906	-4.83009	1.36473e-06	0.000148398
Mgat4c	239.652	-0.688454	0.150166	-4.58461	4.54831e-06	0.000382348
Pex6	860.411	-0.694077	0.0930833	-7.45651	8.88424e-14	4.01162e-11
Mttp	236.977	-0.702702	0.144754	-4.85445	1.2072e-06	0.000137115
MamGypLTR3:Gypsy:LTR	115.927	-0.707761	0.199926	-3.54012	0.000399944	0.0124143
Ccdc148	385.164	-0.708588	0.131578	-5.38531	7.23211e-08	1.15451e-05
Spon1	1305.96	-0.709944	0.0982842	-7.22337	5.07139e-13	2.00371e-10
Atp5l	1063.16	-0.718322	0.200809	-3.57715	0.00034736	0.0112956
Cdkl4	337.897	-0.72046	0.123212	-5.84734	4.99495e-09	1.06676e-06
Adgrg6	214.25	-0.734253	0.155266	-4.729	2.25623e-06	0.000216106
Acad8	236.755	-0.736203	0.154398	-4.76822	1.85862e-06	0.000188292
Rps15a	1136.47	-0.765437	0.0912378	-8.38948	4.88293e-17	3.67475e-14
IAPEY3-int:ERVK:LTR	1218.16	-0.784066	0.0960688	-8.16151	3.3086e-16	2.09156e-13
Clns1a	783.576	-0.78621	0.103927	-7.56504	3.87746e-14	1.85695e-11
Vmn2r86	90.8851	-0.795691	0.235753	-3.3751	0.000737878	0.0197063
Hcrtr1	69.7032	-0.82002	0.271202	-3.02365	0.00249745	0.0451083
Scaper	901.146	-0.820384	0.0950404	-8.63195	6.03132e-18	4.76595e-15
Hccs	399.438	-0.870101	0.283847	-3.06538	0.00217391	0.0411948
Gm10635	328.607	-0.875857	0.175504	-4.99052	6.02167e-07	7.37724e-05
BC065397	70.8152	-0.889923	0.27152	-3.27756	0.00104709	0.0253315
Chid1	712.223	-0.893192	0.092899	-9.61466	6.93355e-22	1.09578e-18
Gask1b	163.368	-0.895775	0.173522	-5.16231	2.43924e-07	3.50452e-05
Slco4c1	84.7373	-0.902672	0.23629	-3.82019	0.000133351	0.00553144
Slc9a9	994.416	-0.944158	0.0980406	-9.63027	5.95709e-22	1.04606e-18
Uty	871.223	-0.953427	0.319054	-2.9883	0.00280535	0.0488279
Tmem232	80.0051	-0.958841	0.24492	-3.91492	9.04332e-05	0.00421258
Prss35	67.6115	-0.991584	0.325135	-3.04976	0.00229023	0.0427835
Gm38413	75.4188	-0.992155	0.284566	-3.48656	0.000489284	0.0142406
Upp2	260.305	-1.00182	0.151667	-6.60538	3.96496e-11	1.36222e-08
Ap2m1	9242.74	-1.00496	0.0556199	-18.0683	5.66427e-73	4.4759e-69
Gm30529	62.6027	-1.03811	0.283892	-3.6567	0.000255484	0.00885574
Gm48957	231.784	-1.04119	0.155703	-6.68701	2.27772e-11	8.18115e-09
Gm32926	50.8057	-1.05081	0.3101	-3.38861	0.000702476	0.0190428
Muc2	40.6315	-1.051	0.337282	-3.11609	0.00183265	0.0368989
Cplx3	203.353	-1.06513	0.21949	-4.85274	1.21768e-06	0.000137115
Cd4	41.344	-1.06966	0.35343	-3.02652	0.00247387	0.0447847
Cacna1e	13769.5	-1.07507	0.0493304	-21.7933	2.68595e-105	4.24488e-101
Klhdc7b	63.3215	-1.08277	0.306547	-3.53215	0.00041219	0.0125758
Gm2102	48.3579	-1.15495	0.325919	-3.54367	0.000394602	0.012319
Npsr1	59.2438	-1.17494	0.326323	-3.60054	0.000317554	0.0104992
Gm10754	54.4025	-1.19046	0.311331	-3.82378	0.000131419	0.00550433
Hydin	46.4706	-1.22247	0.350425	-3.48854	0.000485661	0.0141874
9530051G07Rik	41.53	-1.24164	0.348548	-3.56232	0.000367597	0.0117364
Gm20187	31.8688	-1.24168	0.408789	-3.03745	0.00238593	0.0437439
Blmh	620.885	-1.26206	0.101636	-12.4175	2.10012e-35	8.29757e-32
Cep41	97.4624	-1.26574	0.239464	-5.28571	1.25216e-07	1.92127e-05
Rxfp2	77.348	-1.41127	0.306997	-4.59703	4.28552e-06	0.000366099
Gm19410	1238.24	-1.46887	0.0944306	-15.555	1.47109e-54	7.74971e-51
Gm14827	131.86	-1.5324	0.20755	-7.3833	1.54416e-13	6.59567e-11
Rdh1	21.0185	-1.56685	0.493226	-3.17673	0.00148945	0.0322016
Zfp977	33.103	-1.56714	0.416102	-3.76625	0.000165719	0.00635684
Gm16702	65.2048	-1.59716	0.314833	-5.07304	3.91508e-07	5.24356e-05
Vmn2r1	24.7671	-1.71434	0.48302	-3.54921	0.000386383	0.0121884
Nxph4	29.8551	-1.96123	0.570407	-3.4383	0.000585384	0.0164616
Nanos2	31.319	-1.98453	0.412962	-4.80561	1.54279e-06	0.000162202
0610043K17Rik	29.5818	-2.02797	0.436323	-4.64786	3.35396e-06	0.000297309
Pappa2	212.016	-2.14405	0.228124	-9.39863	5.52798e-21	5.82428e-18
Snord3b4	342.663	-13.2275	4.13356	-3.20002	0.00137419	0.030849

## Sheet: 10 months
Feature	baseMean	log2FoldChange	lfcSE	stat	pvalue	padj
Mettl7a3	44.4339	1.88025	0.358345	5.24705	1.54554e-07	2.71379e-05
Gm15319	193.344	1.86448	0.168215	11.0839	1.50184e-28	1.12075e-24
RLTR6-int:ERV1:LTR	50.1647	1.63148	0.300507	5.42911	5.66369e-08	1.26165e-05
9230112J17Rik	101.61	1.54031	0.213221	7.22401	5.04757e-13	3.76675e-10
4930467E23Rik	35.8721	1.27378	0.356833	3.56968	0.000357415	0.0126708
Gm21119	168.192	1.16289	0.189567	6.13446	8.54493e-10	3.11056e-07
P2rx6	47.699	1.03676	0.295802	3.50492	0.000456753	0.0150155
Tmem255a	395.377	0.996051	0.144736	6.88183	5.90874e-12	3.52752e-09
Mocos	146.638	0.964225	0.177296	5.43851	5.37278e-08	1.21498e-05
Thsd4	314.488	0.919953	0.169536	5.42631	5.75314e-08	1.26273e-05
Cdkn1c	113.974	0.902436	0.254272	3.54909	0.00038656	0.0133551
Fam205a2	340.116	0.874484	0.170738	5.12178	3.02665e-07	4.80561e-05
Mpp7	93.796	0.873517	0.238067	3.6692	0.000243308	0.0094814
Ptma-ps2	93.164	0.850781	0.208247	4.08543	4.39951e-05	0.00260566
Lats1	2025.48	0.849234	0.0836893	10.1475	3.40098e-24	1.26899e-20
9330159M07Rik	111.968	0.786865	0.216221	3.63918	0.000273513	0.0104137
Col5a1	544.633	0.748521	0.163029	4.59134	4.404e-06	0.000416011
Col11a1	240.174	0.730633	0.193576	3.7744	0.000160396	0.00702026
RLTR44-int:ERVK:LTR	766.285	0.727163	0.130798	5.55943	2.70659e-08	6.41205e-06
Gm39526	113.421	0.704588	0.200545	3.51337	0.000442465	0.0146723
Copg2os2	1187.22	0.69505	0.141862	4.89949	9.60839e-07	0.00012883
Gab3	96.9262	0.693844	0.216461	3.2054	0.00134875	0.0325203
Card6	114.641	0.679043	0.20773	3.26887	0.00107978	0.0275747
Gm52877	166.123	0.650369	0.184468	3.52564	0.000422463	0.0142175
RMER17A-int:ERVK:LTR	324.991	0.650087	0.144691	4.49293	7.02502e-06	0.000599133
MMVL30-int:ERV1:LTR	815.512	0.65008	0.128919	5.04255	4.59366e-07	6.92529e-05
4930447C04Rik	215.591	0.635472	0.169497	3.74917	0.000177419	0.00752266
8430429K09Rik	165.902	0.626485	0.175723	3.56519	0.000363598	0.0127687
RLTR6B_Mm:ERV1:LTR	359.049	0.6052	0.11892	5.08912	3.59728e-07	5.59264e-05
Gm16386	189.499	0.598047	0.160365	3.72929	0.000192018	0.00793868
Ebf4	256.668	0.594317	0.141032	4.21406	2.5082e-05	0.0017172
Gm36117	572.033	0.593026	0.113803	5.21101	1.87819e-07	3.14965e-05
Dlx6os1	567.445	0.57273	0.133893	4.27752	1.88984e-05	0.00134314
Nudt12	148.861	0.558589	0.175661	3.17993	0.00147311	0.0345694
Wdr78	276.902	0.551218	0.145227	3.79556	0.000147309	0.00657135
Sst	2645.9	0.542582	0.0648094	8.37197	5.66634e-17	8.45701e-14
Fgf11	504.263	0.538976	0.110034	4.89829	9.66762e-07	0.00012883
Stxbp2	988.817	0.533202	0.106	5.0302	4.89962e-07	7.31268e-05
Hmox1	172.412	0.526266	0.159002	3.30981	0.000933601	0.0250162
Mettl8	210.017	0.514309	0.145327	3.53897	0.000401697	0.0137193
Tmem128	159.718	0.511596	0.161883	3.16028	0.00157617	0.0365286
Scg2	2262.82	0.499651	0.0972722	5.13663	2.79704e-07	4.4888e-05
ERVB4_2-LTR_MM:ERVK:LTR	258.103	0.498607	0.138997	3.58718	0.000334274	0.0120218
Gng10	279.393	0.489564	0.13305	3.67955	0.000233649	0.00917688
Rassf4	322.818	0.473049	0.136501	3.46554	0.000529174	0.0166272
Ankrd63	631.013	0.470515	0.1381	3.40705	0.000656687	0.019563
Pdrg1	350.216	0.469436	0.136874	3.4297	0.000604248	0.0182929
Asl	203.661	0.46436	0.147727	3.14336	0.00167022	0.0381815
2610005L07Rik	1456.9	0.462749	0.102647	4.50815	6.53947e-06	0.000570769
Gpr83	407.495	0.456627	0.1432	3.18874	0.00142893	0.0340683
Catspere2	556.815	0.439207	0.105761	4.15283	3.28387e-05	0.00212172
Spryd7	688.177	0.430346	0.108289	3.97406	7.06581e-05	0.00368731
Myh14	778.256	0.430211	0.11761	3.65794	0.000254247	0.00977998
Synrg	3271.22	0.423063	0.0677383	6.24555	4.22301e-10	1.65864e-07
ND6	658.395	0.418479	0.108968	3.8404	0.000122836	0.00572915
D2hgdh	471.051	0.410857	0.11112	3.69742	0.000217803	0.00871505
Ackr1	1224.99	0.410233	0.0866863	4.73239	2.21893e-06	0.000247145
Rbms3	517.637	0.410187	0.10453	3.9241	8.7054e-05	0.00441249
Echdc1	300.291	0.409768	0.132175	3.10018	0.00193402	0.0422007
ND3	8516.65	0.407889	0.0918402	4.44129	8.94221e-06	0.000706151
Atp11b	1756.62	0.407373	0.0875216	4.65454	3.24709e-06	0.00032651
Rit2	1148.51	0.397913	0.0838918	4.74317	2.10401e-06	0.000237897
Mblac2	556.41	0.388587	0.127295	3.05265	0.00226834	0.0474824
Ahi1	4822.94	0.387986	0.0788451	4.92086	8.61628e-07	0.00011798
Tra2a	1077.17	0.386047	0.103837	3.71781	0.000200959	0.00821731
Cep83os	622.589	0.3857	0.0961673	4.01072	6.05328e-05	0.00326156
B2_Mm1a:B2:SINE	19007.5	0.385379	0.0805192	4.78618	1.69983e-06	0.000196667
Cyb5r1	304.896	0.384545	0.121803	3.1571	0.00159348	0.0367584
Gnal	5889.05	0.380984	0.0906176	4.20431	2.61885e-05	0.00176064
Hpf1	300.23	0.37738	0.123291	3.06089	0.0022068	0.0465863
A330076H08Rik	461.299	0.377215	0.114348	3.29883	0.000970881	0.0257259
Npy	2335.51	0.375039	0.102524	3.65807	0.000254119	0.00977998
Ednrb	645.342	0.374323	0.110395	3.39077	0.000696963	0.0205577
Tbc1d15	561.322	0.373317	0.0974424	3.83115	0.000127544	0.0058935
RLTR6_Mm:ERV1:LTR	809.629	0.370694	0.102128	3.62969	0.00028376	0.0106048
Sptan1	33975.4	0.36952	0.0521481	7.08597	1.38069e-12	9.36673e-10
Col6a1	1582.48	0.368183	0.121079	3.04085	0.00235911	0.0487559
Ptcd3	1153.25	0.368106	0.0813182	4.52673	5.99029e-06	0.000532173
Flvcr1	478.017	0.36621	0.102445	3.57471	0.000350613	0.0124713
Tmem35a	705.876	0.365317	0.0950094	3.84506	0.000120522	0.00567443
RLTR49:ERVK:LTR	1396.01	0.364454	0.086647	4.2062	2.59704e-05	0.0017556
Ankrd24	1003.78	0.363925	0.109072	3.33656	0.00084823	0.0237075
Kcnj10	5734.81	0.363684	0.0667602	5.44762	5.10488e-08	1.17216e-05
Kdm5a	1538.73	0.363299	0.0833127	4.36067	1.29667e-05	0.000967643
Polr3k	350.862	0.363257	0.118833	3.05687	0.00223661	0.0470824
Pnpt1	446.164	0.363199	0.113745	3.19309	0.0014076	0.0337214
Phtf1	1117.77	0.363142	0.0801551	4.53049	5.88468e-06	0.000525921
Zcchc7	783.542	0.356734	0.102068	3.49505	0.000473973	0.015345
Amotl1	852.031	0.356543	0.101838	3.50107	0.000463398	0.0151671
Psme4	2102.06	0.3529	0.0739165	4.7743	1.8033e-06	0.000207032
2900092D14Rik	627.287	0.349114	0.100121	3.48692	0.000488624	0.0156496
Hnrnph3	466.121	0.346205	0.106589	3.24804	0.00116204	0.029051
Arxes2	610.847	0.345073	0.100962	3.41785	0.000631186	0.0189546
Scd1	5820.47	0.342369	0.0768303	4.45617	8.34384e-06	0.000676803
Eml5	2500.68	0.341811	0.0966563	3.53635	0.000405695	0.0138185
RLTR18:ERVK:LTR	565.009	0.340938	0.104721	3.25568	0.00113122	0.0285054
Eif5a2	1530.75	0.340885	0.0760624	4.48165	7.40683e-06	0.000624559
Stk38	851.481	0.34023	0.0905563	3.75711	0.000171886	0.0073669
Psma2	953.862	0.340134	0.100177	3.39532	0.000685486	0.0202994
Pgap1	1164.04	0.340059	0.0987377	3.44406	0.00057305	0.0176346
Macroh2a1	1162.37	0.339892	0.0889882	3.81952	0.000133712	0.00614045
Snx10	1363.65	0.338362	0.102223	3.31004	0.000932819	0.0250162
Plaa	818.879	0.331464	0.0947963	3.49659	0.000471244	0.015314
COX1	622371	0.331351	0.0744497	4.45067	8.56016e-06	0.000686883
Vma21	767.565	0.328576	0.0934181	3.51727	0.000436016	0.0145257
Mzt1	852.34	0.328285	0.0860829	3.8136	0.000136959	0.00625508
Gpcpd1	1730.78	0.328093	0.092355	3.55252	0.000381553	0.0132127
Inpp5f	1681.02	0.326932	0.0807433	4.04903	5.143e-05	0.00290755
Iws1	1281.79	0.325784	0.0815036	3.99717	6.41041e-05	0.00338076
Dgkq	1151.63	0.325373	0.0813245	4.00093	6.30953e-05	0.00333935
Slc4a4	4971.08	0.323255	0.0963581	3.35473	0.000794427	0.0226708
Lamp2	1609.78	0.320547	0.0712844	4.49674	6.90032e-06	0.000598764
Etnk1	7256.18	0.318693	0.0617345	5.16231	2.43919e-07	4.00054e-05
Ypel5	1325.99	0.317341	0.0778451	4.07657	4.57042e-05	0.00267504
Fam32a	1322.55	0.312332	0.087058	3.58763	0.000333701	0.0120218
ATP8	43143.6	0.310387	0.069621	4.45824	8.26344e-06	0.000673944
Mllt11	4810.19	0.309958	0.0879006	3.52623	0.000421514	0.0142175
Psmc6	742.196	0.306801	0.0986204	3.11093	0.00186497	0.04117
B2_Mm1t:B2:SINE	24987.3	0.302186	0.0821203	3.6798	0.000233422	0.00917688
Chka	1169.35	0.295273	0.0822623	3.58941	0.000331427	0.0120062
Rab5a	1230.73	0.292823	0.0789616	3.70843	0.000208551	0.00841249
Ccndbp1	796.036	0.292519	0.0948659	3.0835	0.00204579	0.043933
Pkia	1942.44	0.286004	0.0784008	3.64797	0.000264323	0.0101155
Ppp2r3a	1346.1	0.284849	0.0875021	3.25534	0.00113258	0.0285054
Supt20	867.895	0.282954	0.0906193	3.12245	0.00179355	0.040133
Cpne1	905.959	0.279577	0.0869089	3.2169	0.00129583	0.0314476
Atp5h	1341.81	0.277811	0.081793	3.39652	0.000682496	0.020251
Charlie2b:hAT-Charlie:DNA	1144.19	0.277679	0.0915791	3.03212	0.0024284	0.0496492
Polr2a	4902.35	0.274874	0.0870037	3.15934	0.00158128	0.0365335
Psma3	1456.66	0.269738	0.0789742	3.41552	0.000636598	0.0190788
Sppl2a	783.036	0.269198	0.0868898	3.09816	0.00194727	0.042366
L1MdTf_I:L1:LINE	9399.07	0.268753	0.087269	3.07959	0.00207284	0.0443861
Cyld	2641.99	0.267582	0.0668626	4.00197	6.28166e-05	0.00333643
ETnERV-int:ERVK:LTR	1683.12	0.26662	0.0843838	3.15961	0.00157982	0.0365335
Kpna4	1745.19	0.264125	0.0850612	3.10512	0.00190204	0.0416857
Dmxl1	3607.52	0.2629	0.0645896	4.07032	4.69484e-05	0.00269502
Ralgps1	3666.37	0.261101	0.067349	3.87683	0.000105826	0.00512809
Psmd1	2679.13	0.260507	0.0776875	3.35327	0.000798614	0.0227468
Nebl	2689.04	0.251832	0.0613605	4.10413	4.05836e-05	0.00247229
ND5	143100	0.250619	0.0823023	3.0451	0.00232603	0.0483931
Pptc7	1380.58	0.25032	0.0820902	3.04933	0.00229356	0.0478092
L1MdA_I:L1:LINE	14181.7	0.249151	0.0796767	3.12702	0.00176587	0.0396923
Luc7l2	3873.4	0.246021	0.0648918	3.79125	0.00014989	0.00661868
Slc9a7	2253.25	0.245226	0.0711794	3.44518	0.000570679	0.0175979
Phyhipl	4036.92	0.24272	0.0662479	3.66381	0.000248494	0.00962798
B2_Mm2:B2:SINE	80855.1	0.242616	0.0730173	3.32271	0.000891463	0.0245481
Tmx4	4175.31	0.239929	0.0691762	3.46838	0.000523609	0.0164871
Ctsb	10234.2	0.239593	0.058931	4.06566	4.78971e-05	0.00273894
Epdr1	2072.71	0.237806	0.0691955	3.43673	0.00058879	0.0179707
Fnip1	1465.1	0.236335	0.0776809	3.04238	0.00234719	0.0485878
Msi2	3416.42	0.235137	0.0667148	3.52452	0.000424257	0.0142293
Dnajc10	1559.44	0.230918	0.0736926	3.13353	0.00172716	0.0392955
Gaa	8034.92	0.2303	0.0581693	3.95914	7.52209e-05	0.00389817
Npepps	3548.48	0.226032	0.0674906	3.34908	0.000810802	0.0230061
Tmem30a	5242.2	0.224965	0.0644562	3.4902	0.000482662	0.0155253
B1_Mm:Alu:SINE	27626.9	0.224276	0.0672023	3.33732	0.000845893	0.0236866
Taf1	2346.39	0.222037	0.0729705	3.04283	0.00234361	0.0485811
Sdcbp	2248.09	0.219983	0.0691252	3.18238	0.00146071	0.0343938
Uhrf1bp1l	3255.12	0.217966	0.0661175	3.29664	0.000978473	0.0258016
Ubr1	2222.03	0.217815	0.0703436	3.09644	0.00195862	0.0425507
Senp5	1686.44	0.217232	0.0703126	3.08952	0.00200477	0.043364
4933431E20Rik	2661.21	0.216342	0.0680272	3.18022	0.00147162	0.0345694
Sf3b1	4880.2	0.214423	0.0653433	3.28149	0.0010326	0.0267098
Ahcyl2	3782.89	0.21396	0.0619676	3.45277	0.00055487	0.017289
L1MdTf_III:L1:LINE	15694.7	0.213715	0.0698967	3.05759	0.00223126	0.0470361
Hnrnpul2	3637.81	0.21035	0.0652633	3.2231	0.0012681	0.0309761
Zfp871	4347.79	0.209063	0.059417	3.51857	0.000433879	0.0144869
Xpr1	4393.23	0.207575	0.0577897	3.59191	0.00032826	0.0119204
B1_Mus2:Alu:SINE	55344.3	0.206983	0.066595	3.10808	0.00188304	0.0414519
L1MdA_III:L1:LINE	22958.9	0.202686	0.0612336	3.31004	0.000932823	0.0250162
Tomm20	6277.68	0.201468	0.063538	3.17083	0.00152005	0.0355035
BC005537	3661.37	0.198959	0.0594862	3.34462	0.000823946	0.0232465
B1_Mus1:Alu:SINE	72226.4	0.19597	0.0633288	3.09448	0.00197156	0.0427696
Calm3	32242.6	-0.166957	0.0546339	-3.05592	0.00224369	0.047165
Grin1	20460.9	-0.182192	0.0587202	-3.10271	0.00191756	0.0419028
Ilrun	6272.22	-0.182667	0.0591732	-3.08699	0.00202195	0.0435996
Atn1	10240.5	-0.185251	0.0571541	-3.24126	0.00119003	0.0293573
Mapk8ip3	14395.3	-0.185833	0.057208	-3.24838	0.00116066	0.029051
Eef2	24758.5	-0.188201	0.054359	-3.46219	0.000535796	0.0167999
Srrm2	36653.2	-0.188344	0.0518313	-3.63379	0.000279291	0.0105463
Gpr162	4141.45	-0.190854	0.0605616	-3.15141	0.00162484	0.0374239
Dmtn	12168.3	-0.1934	0.061738	-3.13258	0.00173274	0.0393626
Pcdh7	9224.94	-0.194498	0.0614055	-3.16743	0.00153791	0.0358086
Klc2	5494.49	-0.194567	0.0582738	-3.33885	0.000841266	0.0236458
Zbtb7a	3838.25	-0.195088	0.0596892	-3.26839	0.0010816	0.0275747
Faim2	14309	-0.198937	0.0635702	-3.1294	0.00175163	0.0394911
Tmcc1	2362.96	-0.198998	0.0638202	-3.11811	0.00182018	0.0404259
Pclo	33842.1	-0.199988	0.0597505	-3.34704	0.000816782	0.0231318
Trrap	10808.6	-0.20138	0.0616498	-3.26651	0.00108881	0.0276841
Nacc1	4890.58	-0.202201	0.0647026	-3.12508	0.00177758	0.0398355
Speg	6975.5	-0.202365	0.0653046	-3.09878	0.00194318	0.0423386
Actn4	4558.21	-0.20258	0.0654863	-3.09347	0.00197828	0.0428531
Scaf1	5740.16	-0.20341	0.0605616	-3.35872	0.000783037	0.0225003
Insr	2748.86	-0.204189	0.0666142	-3.06524	0.00217494	0.0459787
Setd1b	3316.63	-0.206688	0.0658348	-3.1395	0.00169239	0.0385633
Prkcb	37655.3	-0.210402	0.0641103	-3.28187	0.00103122	0.0267098
Iqsec3	10190.6	-0.210952	0.0639682	-3.29776	0.000974589	0.0257447
Tecpr1	2941.12	-0.210974	0.0649736	-3.24708	0.00116596	0.0290516
Apbb1	8486.55	-0.211063	0.053209	-3.96668	7.28793e-05	0.00378998
Epha4	6806.61	-0.211503	0.0620614	-3.40796	0.000654501	0.0195368
Fam189a1	3216.54	-0.211592	0.0649634	-3.2571	0.00112559	0.0284253
Dmwd	2423.91	-0.211703	0.0676135	-3.13107	0.00174171	0.0393948
Prr12	5216.64	-0.212161	0.0622036	-3.41076	0.000647827	0.0193764
Clstn1	41492.6	-0.212318	0.0628486	-3.37825	0.000729483	0.0212647
Rps2	4530.58	-0.212763	0.0666674	-3.19141	0.00141582	0.033864
Pakap	5844.79	-0.212989	0.0668878	-3.18428	0.00145117	0.0343789
Fam131b	2839.26	-0.213472	0.0678352	-3.14691	0.00165004	0.0378991
Dctn1	8931.12	-0.21394	0.0620268	-3.44916	0.000562334	0.0174125
Lmtk3	6970.06	-0.214348	0.0699018	-3.06642	0.00216639	0.0459282
Npdc1	4216.06	-0.214872	0.0645272	-3.32995	0.000868618	0.0241868
Celsr2	18344.7	-0.215474	0.0651543	-3.30713	0.000942566	0.025166
Afdn	3023.44	-0.216509	0.0671709	-3.22325	0.00126743	0.0309761
Ttyh1	9575.9	-0.216683	0.0645247	-3.35813	0.000784705	0.0225003
Zfp236	2425.32	-0.217227	0.0682605	-3.18232	0.00146102	0.0343938
Dlgap1	20274.7	-0.217998	0.068396	-3.18729	0.00143611	0.0341849
Plekhg5	3098.86	-0.218958	0.062193	-3.52062	0.000430532	0.0144074
Atp5d	3834.47	-0.21997	0.0649601	-3.38623	0.000708589	0.0208296
Cit	4724.22	-0.220089	0.061344	-3.58779	0.000333491	0.0120218
Rn7sk	1.07041e+06	-0.220266	0.0540841	-4.07266	4.64788e-05	0.00268428
Rpl12	1994.91	-0.221031	0.0693917	-3.18527	0.0014462	0.0343157
Ankrd33b	5292.56	-0.222907	0.0671105	-3.3215	0.000895358	0.0245647
Mn1	3070.2	-0.222916	0.0715718	-3.11458	0.00184207	0.0407819
Atp9a	7993.09	-0.223048	0.0555418	-4.01586	5.92287e-05	0.00322623
Foxg1	3977.83	-0.223274	0.064865	-3.44213	0.000577155	0.0177243
Dusp8	4896.55	-0.223344	0.0642624	-3.4755	0.000509906	0.0161922
Rusc2	6268.36	-0.22401	0.0603291	-3.71314	0.000204702	0.00832474
Myrip	2862.65	-0.225192	0.0633592	-3.55421	0.00037911	0.0131587
Cracdl	5063.03	-0.225543	0.0730709	-3.08663	0.00202442	0.0435996
Rnf157	11400.4	-0.22574	0.0672205	-3.35821	0.000784497	0.0225003
Tubb3	7152.91	-0.225992	0.068082	-3.31941	0.000902067	0.0246581
Satb2	5285.67	-0.226128	0.0735928	-3.0727	0.00212133	0.0451652
Mef2d	10880.8	-0.226426	0.0727932	-3.11054	0.00186748	0.04117
Syngr1	11298.5	-0.22656	0.0680846	-3.32762	0.000875907	0.0242991
Strn4	5374.24	-0.226604	0.0653199	-3.46914	0.000522118	0.0164749
Polg	1494.96	-0.227468	0.072285	-3.14682	0.00165055	0.0378991
Cyfip2	45116.6	-0.228013	0.0581125	-3.92366	8.72151e-05	0.00441249
Rbfox1	11666.3	-0.228167	0.0683643	-3.33751	0.00084533	0.0236866
Cic	9038.9	-0.228568	0.0606408	-3.76921	0.000163763	0.0071193
Adcy1	33564.1	-0.228864	0.0525576	-4.35455	1.33341e-05	0.000990106
Ppp2r2c	16113	-0.229197	0.0697592	-3.28555	0.00101785	0.0264349
Rnf145	2107.71	-0.2292	0.0698628	-3.28072	0.00103544	0.0267369
Rai1	4412.49	-0.229714	0.0737435	-3.11504	0.00183921	0.0407819
Maz	3368.77	-0.230289	0.0726887	-3.16815	0.0015341	0.0357757
Fbxo41	5753.24	-0.231337	0.0658864	-3.51115	0.000446177	0.0147327
Ncan	10691.7	-0.232224	0.0764458	-3.03776	0.00238341	0.0490653
Tecpr2	3092.91	-0.232299	0.0605082	-3.83914	0.000123468	0.00574067
Hcn1	3865.79	-0.232717	0.0608551	-3.82411	0.000131246	0.0060458
Gnb2	3945.21	-0.232896	0.0670457	-3.47369	0.000513362	0.0162674
Ctnnd2	12268.7	-0.233521	0.0719521	-3.24551	0.0011724	0.0290667
Sugp2	2045.66	-0.233994	0.0672444	-3.47975	0.000501886	0.0160056
Erc2	6125.97	-0.234286	0.0568807	-4.11891	3.8067e-05	0.00237328
Kif21b	5626.6	-0.234951	0.0774541	-3.03342	0.00241799	0.0495042
Tmcc2	5352.43	-0.235269	0.0775493	-3.0338	0.00241491	0.0495042
Wipf2	5229.71	-0.235799	0.0670759	-3.5154	0.000439088	0.0145955
Mark2	4516.66	-0.238183	0.0675421	-3.52643	0.000421196	0.0142175
Ppp1r37	3191.17	-0.238332	0.075813	-3.14369	0.00166833	0.0381815
Tet3	4023.72	-0.239179	0.0649287	-3.68371	0.000229861	0.00909995
Mapk8ip2	6834.17	-0.239335	0.0592127	-4.04195	5.30083e-05	0.00297425
Atg9a	6320.23	-0.239805	0.0647201	-3.70527	0.000211168	0.00849509
Rnf41	1900.71	-0.240373	0.0787254	-3.05331	0.00226329	0.0474433
Wnk2	10211.1	-0.240427	0.0716008	-3.35788	0.000785438	0.0225003
Lrrc4b	6766.16	-0.240797	0.075401	-3.19355	0.00140534	0.0337214
Cry2	4334.58	-0.241391	0.079395	-3.04038	0.00236284	0.0487559
Grk2	7026.35	-0.242134	0.0716175	-3.38093	0.000722406	0.0211542
Klhdc3	3452.21	-0.242789	0.0686648	-3.53586	0.000406452	0.0138185
Lrp1b	3214.35	-0.243427	0.0734952	-3.31215	0.000925809	0.0249868
Mnt	1659.4	-0.24406	0.0742205	-3.28831	0.00100789	0.0262716
Kcnq5	4826.41	-0.244832	0.0686145	-3.56823	0.000359406	0.0127112
Ptk2b	12549.2	-0.245072	0.0725858	-3.37631	0.000734664	0.021374
Cntnap1	10686.4	-0.245367	0.0584722	-4.1963	2.71312e-05	0.00180774
5730409E04Rik	2104.69	-0.245409	0.0692687	-3.54285	0.000395825	0.0135809
Nyap1	2187.46	-0.245503	0.0706016	-3.4773	0.000506488	0.016118
Rfng	1683.19	-0.24631	0.0719119	-3.42516	0.000614429	0.018526
Apc2	6897.13	-0.246946	0.06519	-3.78809	0.00015181	0.00668367
Numbl	2565.42	-0.247233	0.0768535	-3.21693	0.00129569	0.0314476
Egln1	1575.54	-0.247612	0.0793373	-3.121	0.00180239	0.0402705
Pip5k1c	18441	-0.247983	0.0537811	-4.61097	4.00788e-06	0.000389207
C2cd2l	4630.59	-0.248006	0.0764079	-3.24581	0.00117116	0.0290667
Fzr1	1440.65	-0.248965	0.0761801	-3.26812	0.00108266	0.0275747
Nfic	6182.57	-0.249013	0.0808589	-3.07959	0.00207282	0.0443861
Zmat2	2126.18	-0.249559	0.0812152	-3.07281	0.00212054	0.0451652
Anks1	1151.47	-0.249733	0.0818621	-3.05066	0.0022834	0.0476639
Cul9	3384.08	-0.250723	0.066936	-3.74571	0.000179882	0.00756263
Spen	6428.37	-0.251318	0.0625122	-4.0203	5.81232e-05	0.0031893
Taok2	4046.89	-0.251392	0.0627613	-4.00552	6.188e-05	0.00330388
Dnm1	34663.8	-0.251947	0.0571703	-4.40696	1.0483e-05	0.000810668
Trim46	2594.52	-0.252149	0.0721795	-3.49335	0.000476996	0.0153801
Iqsec2	8848.64	-0.252551	0.0755484	-3.34291	0.000829049	0.0233463
Atp2b2	52820.3	-0.252865	0.0788046	-3.20875	0.00133312	0.0322476
R3hdm2	12110.8	-0.252898	0.0616417	-4.10271	4.08336e-05	0.00247403
Rps15	2863.73	-0.252985	0.065178	-3.88145	0.000103834	0.00508107
Mbd3	1253.52	-0.253352	0.082553	-3.06897	0.00214799	0.0456678
Fkbp1a	3624.8	-0.253799	0.0725935	-3.49617	0.000471988	0.015314
Cers1	1349.36	-0.254046	0.0814376	-3.11952	0.00181147	0.040324
Gdf1	1349.36	-0.254046	0.0814376	-3.11952	0.00181147	0.040324
B4galt5	2042.38	-0.254475	0.0793372	-3.20751	0.0013389	0.0323351
Adap1	3431.37	-0.254772	0.0650265	-3.91798	8.92945e-05	0.00448728
Otud7a	1530.61	-0.255495	0.0806752	-3.16695	0.00154045	0.0358118
Map7d1	6318.06	-0.255727	0.063083	-4.05382	5.03888e-05	0.00286842
Rhot2	1639.94	-0.256456	0.0764064	-3.35648	0.000789428	0.0225713
Syn1	29451.6	-0.256764	0.0673314	-3.81344	0.000137046	0.00625508
Arf3	29060.5	-0.256785	0.0747639	-3.43461	0.000593415	0.0180749
Ap2s1	998.936	-0.256848	0.0797936	-3.21891	0.0012868	0.0313816
Map3k12	3402.95	-0.256898	0.0675835	-3.8012	0.000143999	0.00645961
Pcdhga12	1129.72	-0.257357	0.0813195	-3.16477	0.00155207	0.036026
Olfm2	3370.44	-0.258861	0.071727	-3.60898	0.000307403	0.0112451
Gramd1b	8839.94	-0.258977	0.0646612	-4.00513	6.19824e-05	0.00330388
Nckipsd	2346.88	-0.259452	0.072344	-3.58636	0.00033532	0.0120304
Arhgef2	5119.56	-0.259844	0.0783001	-3.31857	0.000904808	0.0246879
Cend1	4410.83	-0.261621	0.0806779	-3.24278	0.0011837	0.0292981
Snn	2969.88	-0.261637	0.0704083	-3.716	0.000202405	0.00825382
Sec61a2	1111.33	-0.262063	0.0854822	-3.06571	0.00217156	0.0459724
Tmem132a	5901.72	-0.264071	0.0624844	-4.22619	2.37681e-05	0.00163474
Map6	4382.27	-0.264231	0.0612592	-4.31332	1.6082e-05	0.00115396
Atp2b3	4952.25	-0.264574	0.0602173	-4.39366	1.1146e-05	0.000857498
Rpl8	1258.82	-0.264725	0.0814471	-3.25026	0.00115299	0.0289216
Tub	5655.94	-0.264993	0.0672325	-3.94145	8.09918e-05	0.00415396
Garnl3	2887.62	-0.265075	0.078407	-3.38076	0.000722856	0.0211542
Rnf130	5402.92	-0.265626	0.0575663	-4.61426	3.94506e-06	0.000387369
Map1s	1925.32	-0.266422	0.0732869	-3.63533	0.000277628	0.0105288
Sema6b	3808.98	-0.266962	0.0650795	-4.10209	4.09437e-05	0.00247403
Fam53b	2107.52	-0.267288	0.0696622	-3.83692	0.000124588	0.00577476
Kifc2	10964.6	-0.267579	0.0612468	-4.36887	1.24894e-05	0.000941719
Dscam	4328.75	-0.268016	0.0667551	-4.01492	5.94668e-05	0.00322743
Pld3	16569.1	-0.268993	0.0767647	-3.50413	0.000458102	0.0150267
Chd3	9561.88	-0.270297	0.0781613	-3.45819	0.00054381	0.0170154
Faah	2326.72	-0.270389	0.0661681	-4.08639	4.38135e-05	0.00260525
Rpl13	2874.95	-0.270397	0.0717519	-3.7685	0.000164229	0.0071193
Cdk5r1	7075.3	-0.270536	0.0600045	-4.5086	6.52583e-06	0.000570769
Cadm4	3908.3	-0.271302	0.0728547	-3.72388	0.000196187	0.0080442
Mpnd	1022.97	-0.271309	0.0825122	-3.28811	0.00100862	0.0262716
Bop1	1240.21	-0.27209	0.0813465	-3.34483	0.000823336	0.0232465
Map1a	84383.5	-0.272151	0.0613009	-4.43959	9.013e-06	0.000707995
Rbm12	990.43	-0.272353	0.0853831	-3.18978	0.00142382	0.0340008
Mib2	2231.43	-0.272408	0.0702172	-3.87951	0.000104669	0.00510516
Srrm3	2080.08	-0.273663	0.0768774	-3.55973	0.000371231	0.0129757
Brsk1	8772.61	-0.273847	0.0611342	-4.47944	7.48407e-06	0.000627527
Shank3	10334	-0.273906	0.0841889	-3.25347	0.00114006	0.0286455
Rbfox3	10419.8	-0.275326	0.0674779	-4.08024	4.49895e-05	0.00264357
Gas6	1557.17	-0.276145	0.0836253	-3.30218	0.000959381	0.0254782
Ptprs	21904.9	-0.276187	0.0592924	-4.65805	3.19222e-06	0.000326328
Rasgrf1	14836	-0.27655	0.0678626	-4.07514	4.5987e-05	0.00268108
Rpl41	4316.12	-0.276841	0.0852894	-3.2459	0.00117079	0.0290667
Ttyh3	8135.15	-0.277037	0.0728435	-3.80318	0.00014285	0.00644121
Ss18l1	1602.11	-0.277766	0.078389	-3.54344	0.00039495	0.0135809
Adam22	8297.19	-0.277775	0.0642656	-4.32229	1.54417e-05	0.00112423
Brinp2	2883.98	-0.278043	0.0730703	-3.80514	0.000141723	0.00641331
Adgrb1	17220.1	-0.278337	0.0641498	-4.33886	1.43221e-05	0.00104783
Rhobtb2	4356.76	-0.278412	0.0670899	-4.14984	3.32709e-05	0.00213144
Tubb5	11426.2	-0.278952	0.0726201	-3.84126	0.000122407	0.00572703
Jph3	7087.49	-0.279124	0.0718313	-3.88583	0.000101982	0.00502339
Zdhhc23	1013.78	-0.280066	0.0899317	-3.11421	0.00184441	0.0407819
Srcin1	12866.1	-0.280442	0.058032	-4.83253	1.34809e-06	0.00016358
Palm	4700.24	-0.280856	0.0682148	-4.11723	3.83453e-05	0.0023747
Sncb	3001.74	-0.281643	0.0884974	-3.1825	0.0014601	0.0343938
Mknk2	1317.04	-0.281944	0.0786533	-3.58465	0.000337537	0.0120809
Syngap1	18561.9	-0.28368	0.0823351	-3.44543	0.000570141	0.0175979
Hivep2	20200.2	-0.284619	0.0668293	-4.2589	2.05433e-05	0.00144627
Dab2ip	6548.24	-0.284625	0.0692669	-4.1091	3.97202e-05	0.00244969
Fbxo31	3273.77	-0.284944	0.064437	-4.42205	9.77697e-06	0.000763985
Cox8a	7403	-0.286451	0.0755208	-3.79301	0.000148832	0.00659146
Hspa4	2431.96	-0.286754	0.0685721	-4.1818	2.89216e-05	0.00190998
Slitrk5	3662.6	-0.287329	0.0947151	-3.03361	0.00241643	0.0495042
Irgq	3091.29	-0.287419	0.0691928	-4.15389	3.2687e-05	0.0021211
Adra1d	1659.85	-0.288176	0.0883829	-3.26054	0.001112	0.0281777
Mfsd12	1055.98	-0.289228	0.0826604	-3.49899	0.000467017	0.0152521
Ccdc85a	1375.82	-0.289617	0.0767233	-3.77482	0.000160121	0.00702026
Slc37a3	942.145	-0.290077	0.0845697	-3.43003	0.000603507	0.0182929
2900026A02Rik	3056.44	-0.29079	0.0705838	-4.11979	3.79226e-05	0.00237328
Flrt1	2811.67	-0.291263	0.0756003	-3.85267	0.000116836	0.00551828
Arhgdia	5541.13	-0.292018	0.0769773	-3.79355	0.000148506	0.00659146
Tnks1bp1	2887.53	-0.292769	0.0808787	-3.61985	0.000294769	0.0109167
Zer1	4570.57	-0.292963	0.0734269	-3.98986	6.61125e-05	0.0034744
Ier5	945.445	-0.293455	0.0893212	-3.28539	0.00101843	0.0264349
Mapk14	2022.15	-0.293587	0.0731026	-4.01609	5.9171e-05	0.00322623
Lamp5	5000.89	-0.294894	0.0928835	-3.17488	0.00149898	0.0350663
Vapb	2570.19	-0.294928	0.0730666	-4.03643	5.42711e-05	0.00303369
Ints1	4943.63	-0.29542	0.0593477	-4.97779	6.4315e-07	9.14192e-05
Cep170b	14065	-0.295424	0.0720766	-4.09876	4.15374e-05	0.00249978
Wsb2	6296.95	-0.295688	0.0814603	-3.62984	0.0002836	0.0106048
Unc13a	14182	-0.295792	0.0652313	-4.53452	5.77351e-06	0.000519095
Sptbn2	27894.5	-0.296098	0.0836102	-3.54142	0.000397985	0.0136237
Med25	2277.59	-0.296103	0.0711468	-4.16186	3.15666e-05	0.00205734
Kcnb1	17063.1	-0.296388	0.061489	-4.82018	1.43431e-06	0.000172638
Ankrd34a	2484.6	-0.297207	0.0684831	-4.33986	1.42571e-05	0.00104783
Dagla	7091.36	-0.297999	0.0698116	-4.26862	1.96685e-05	0.00139124
Plec	14563.7	-0.298732	0.0733599	-4.07215	4.65815e-05	0.00268428
Rapgef4	14810.6	-0.298844	0.0731857	-4.08337	4.43881e-05	0.00261855
Pik3r2	3140.82	-0.299074	0.0650273	-4.59921	4.24101e-06	0.000405152
Ntm	5879.76	-0.29934	0.0638172	-4.69058	2.72426e-06	0.000284332
Elfn2	6023.96	-0.30114	0.091502	-3.29108	0.000998046	0.026114
Map1lc3a	2729.3	-0.301626	0.0677372	-4.45288	8.47279e-06	0.000683548
Rps28	1114.64	-0.301711	0.0839962	-3.59196	0.000328205	0.0119204
Ncor2	10840.4	-0.302419	0.0747332	-4.04665	5.19566e-05	0.00292624
Gp1bb	2010.72	-0.302836	0.0740508	-4.08957	4.32176e-05	0.00259046
Adgrb2	15528.1	-0.304964	0.0738303	-4.1306	3.61812e-05	0.0022785
Fxyd7	1864.29	-0.305381	0.0777572	-3.92737	8.58796e-05	0.00437458
RMER12B:ERVK:LTR	2106.4	-0.305497	0.0815386	-3.74665	0.00017921	0.00756263
Vipr1	931.148	-0.305524	0.100342	-3.04484	0.00232806	0.0483931
Rps27	1291.04	-0.305701	0.0817237	-3.74067	0.000183533	0.00767289
Vstm2l	1446.84	-0.306252	0.100366	-3.05136	0.00227804	0.0476188
Trim8	2163.77	-0.307058	0.0932956	-3.29124	0.00099746	0.026114
Tmem181a	3491.67	-0.307086	0.0676841	-4.53705	5.70461e-06	0.000516008
Tyro3	5428.61	-0.307388	0.0836173	-3.67613	0.000236798	0.00927614
Zfp46	1263.67	-0.307911	0.0951402	-3.23639	0.00121052	0.0297371
Gadd45gip1	698.849	-0.30855	0.098709	-3.12586	0.00177288	0.0397898
Mgll	5406.33	-0.30905	0.0938371	-3.29347	0.00098959	0.0260487
Prickle1	4071.61	-0.30906	0.0694598	-4.44948	8.60788e-06	0.000687019
Apoe	9940.02	-0.309274	0.0781796	-3.95594	7.62333e-05	0.00393696
Fsd1	708.91	-0.310102	0.0889797	-3.48509	0.000491964	0.0157228
Dlgap4	10747	-0.310108	0.074116	-4.18409	2.86306e-05	0.00189916
Kcnh7	4463.64	-0.310578	0.0855909	-3.62863	0.000284925	0.0106048
Erf	1371.35	-0.311178	0.0959745	-3.2423	0.0011857	0.0292991
Chpf	2139.66	-0.312203	0.0806478	-3.8712	0.000108302	0.00521032
Sec14l1	6700.29	-0.312844	0.066474	-4.70627	2.52295e-06	0.000270899
Cdk5r2	12069.6	-0.313663	0.0788551	-3.97772	6.95801e-05	0.0036438
Dtx4	2169.4	-0.313932	0.0931247	-3.37109	0.000748716	0.0217404
Cacnb3	7311.75	-0.314303	0.0843452	-3.72638	0.000194247	0.00800865
Rpsa	4931.42	-0.315035	0.0600933	-5.24243	1.58474e-07	2.71865e-05
Ahsa1	867.551	-0.315135	0.102435	-3.07644	0.00209491	0.0447945
P4ha1	652.893	-0.315461	0.0971459	-3.2473	0.00116507	0.0290516
Dgkz	13456.1	-0.315683	0.100874	-3.12946	0.00175127	0.0394911
R3hdm1	15923.6	-0.315686	0.0928889	-3.39854	0.000677476	0.0201421
Snca	1218.24	-0.31606	0.0976281	-3.23739	0.0012063	0.0297095
Pde1a	4785.54	-0.31657	0.10399	-3.04423	0.00233274	0.0484231
Ctnnbip1	592.286	-0.317093	0.094579	-3.35267	0.000800347	0.0227527
Myo7a	1026.37	-0.317546	0.0893112	-3.5555	0.000377264	0.0131251
Plekha7	606.382	-0.317672	0.0989384	-3.2108	0.00132365	0.0320706
Tnrc18	5511.89	-0.318492	0.0688247	-4.62758	3.69966e-06	0.000368116
Midn	2260.14	-0.318852	0.0743755	-4.28705	1.81059e-05	0.00129297
Nfix	13585.9	-0.320038	0.090262	-3.54566	0.000391633	0.0134991
Mfge8	2486.03	-0.320093	0.0916309	-3.49328	0.000477117	0.0153801
Pik3cd	875.958	-0.320401	0.0928898	-3.44925	0.000562136	0.0174125
Ctnna2	2706.43	-0.320439	0.065814	-4.86886	1.12244e-06	0.000145674
Abhd17c	641.886	-0.320718	0.096486	-3.32399	0.000887401	0.0244815
Tmem121b	1736.56	-0.321491	0.0723317	-4.44467	8.80259e-06	0.000698823
1810055G02Rik	626.072	-0.321674	0.0966389	-3.32861	0.000872791	0.0242577
1700086L19Rik	648.14	-0.321748	0.0970109	-3.31662	0.000911142	0.0247251
Cbx6	10889.3	-0.322076	0.0697911	-4.61486	3.93354e-06	0.000387369
Dusp7	3973.67	-0.322199	0.069902	-4.6093	4.04035e-06	0.000389207
Rps18	787.027	-0.322689	0.0929986	-3.46982	0.000520809	0.0164684
Slc24a3	2445.4	-0.323237	0.0666345	-4.85089	1.22908e-06	0.000152867
Chrm1	8364.5	-0.323555	0.0607489	-5.32611	1.00339e-07	1.94487e-05
Phyhip	13742.5	-0.324425	0.0714987	-4.5375	5.69258e-06	0.000516008
Ppp1r16a	1558.36	-0.32492	0.0743728	-4.3688	1.24932e-05	0.000941719
Rxrb	1105.47	-0.324948	0.0865776	-3.75325	0.000174555	0.00744351
Kcnc4	1546.84	-0.325077	0.0896222	-3.62719	0.000286524	0.0106378
Rpph1	41229.3	-0.32531	0.0647046	-5.02762	4.96616e-07	7.3386e-05
Grik5	6750.78	-0.325578	0.0690468	-4.71533	2.41322e-06	0.000264833
Robo2	4697.77	-0.325637	0.0606805	-5.36642	8.03155e-08	1.64207e-05
Phyh	1580.03	-0.325927	0.0902316	-3.61211	0.000303713	0.0111924
Pnmal1	2134.53	-0.327253	0.0986514	-3.31727	0.000909021	0.0247251
Kcnn2	1070.06	-0.327319	0.0984696	-3.32406	0.000887173	0.0244815
Caskin1	5153.66	-0.327386	0.0700317	-4.67482	2.94207e-06	0.00030283
Lrfn1	1498.24	-0.327391	0.0792283	-4.13225	3.59227e-05	0.00227181
A830082N09Rik	453.488	-0.327719	0.104363	-3.1402	0.00168835	0.03853
Nrxn2	11784.4	-0.328492	0.0872726	-3.76398	0.000167232	0.00719291
Mpp2	3909.06	-0.331033	0.080635	-4.10533	4.03732e-05	0.00247229
Slc36a1	3865.64	-0.332058	0.104216	-3.18624	0.00144133	0.0342545
Dusp6	1532.22	-0.33354	0.0858743	-3.88405	0.000102732	0.00504365
Eefsec	441.866	-0.334063	0.109996	-3.03705	0.00238909	0.0491146
Gprin1	2968.07	-0.3346	0.0904508	-3.69925	0.00021624	0.00867575
B4galt2	1410.04	-0.334742	0.0825894	-4.05309	5.05458e-05	0.00286842
Mpp3	1276.31	-0.335291	0.0915275	-3.66328	0.000249005	0.00962798
Kcnt2	2088.84	-0.336691	0.0719101	-4.68211	2.83932e-06	0.000294283
Kcnmb4	963.118	-0.337468	0.109283	-3.08801	0.00201502	0.0435228
Irf2bpl	2290.91	-0.33903	0.085903	-3.94666	7.92485e-05	0.00407857
Syt13	4425	-0.33928	0.0801613	-4.23246	2.31149e-05	0.00160461
Etv5	3949.75	-0.3408	0.104405	-3.2642	0.00109772	0.027863
Cacng8	1888.61	-0.343812	0.100539	-3.41967	0.00062696	0.0188657
Rbm15b	1053.97	-0.343842	0.0853801	-4.02719	5.64472e-05	0.00310876
Chd5	9997.31	-0.344135	0.0677532	-5.07925	3.78936e-07	5.78066e-05
Coro1a	775.102	-0.344293	0.0879805	-3.91329	9.10472e-05	0.00454475
Cpne5	3442.32	-0.344598	0.0769756	-4.47672	7.57998e-06	0.000629392
Mical2	15210.1	-0.344625	0.0988148	-3.48759	0.000487398	0.0156439
Chsy3	901.981	-0.345928	0.0896369	-3.85921	0.000113753	0.00544141
Pdp1	5045.13	-0.346214	0.0707855	-4.89103	1.00311e-06	0.00013249
Mmp16	1242.18	-0.346363	0.0816612	-4.24147	2.22059e-05	0.00155598
Spop	2007.05	-0.347141	0.0745939	-4.65374	3.25963e-06	0.00032651
Fcho1	2995.98	-0.347142	0.0764228	-4.54238	5.56215e-06	0.000509295
Ajm1	5259.39	-0.347843	0.0777056	-4.47642	7.59066e-06	0.000629392
Neurl1a	4686.55	-0.348889	0.101387	-3.44115	0.000579256	0.0177524
Elavl4	2168.4	-0.349474	0.0962037	-3.63265	0.000280527	0.0105463
Gng3	4166.02	-0.350862	0.0829666	-4.22895	2.34782e-05	0.00162228
Arhgef25	3343.63	-0.351971	0.0664222	-5.29899	1.16445e-07	2.18019e-05
Wwp2	869.603	-0.35288	0.093652	-3.76799	0.000164567	0.0071193
Sidt1	2599.26	-0.353856	0.0704444	-5.02319	5.08195e-07	7.43608e-05
Plxna1	6451.69	-0.356674	0.0859494	-4.14981	3.32748e-05	0.00213144
Nos1ap	10748.3	-0.357517	0.0856845	-4.17248	3.01308e-05	0.00198106
Bsn	59037.1	-0.358298	0.0702484	-5.10044	3.3886e-07	5.32368e-05
Tasp1	406.44	-0.359035	0.112131	-3.20191	0.00136518	0.0328106
Dlg4	20359.7	-0.359041	0.0765277	-4.69165	2.71007e-06	0.000284332
Fasn	12980.3	-0.359526	0.0655337	-5.48613	4.10838e-08	9.58086e-06
Caskin2	589.398	-0.36008	0.110078	-3.27114	0.00107114	0.0274687
Grm2	2208.17	-0.360081	0.081467	-4.41996	9.87214e-06	0.000767405
Icam5	3246.73	-0.361205	0.0928102	-3.89187	9.94743e-05	0.00491607
Nell2	10733	-0.361397	0.0752847	-4.8004	1.58347e-06	0.000184635
Nrn1	1330.33	-0.361459	0.098169	-3.68201	0.000231405	0.00913681
Tmem191c	585.154	-0.3621	0.0997844	-3.62883	0.000284711	0.0106048
Niban2	796.007	-0.362414	0.109299	-3.31579	0.000913851	0.0247536
Fam171a2	1788.55	-0.363756	0.0889755	-4.08827	4.34594e-05	0.00259453
Dlc1	2794.8	-0.366447	0.0734988	-4.98575	6.17219e-07	8.94368e-05
Hgsnat	1081.69	-0.366549	0.100303	-3.65441	0.000257776	0.00989025
Stx1a	4400.62	-0.366642	0.068284	-5.36937	7.90105e-08	1.63782e-05
Epn1	9402.54	-0.366946	0.0685849	-5.35024	8.78355e-08	1.77155e-05
Pom121	4213.59	-0.368356	0.0659533	-5.5851	2.33567e-08	5.71474e-06
Tmem151a	6208.85	-0.368977	0.0632972	-5.82928	5.56685e-09	1.59779e-06
Alkbh6	556.295	-0.371535	0.112415	-3.30505	0.000949601	0.0252635
Jph4	9902.51	-0.37218	0.090027	-4.13409	3.56358e-05	0.00226325
Dexi	964.869	-0.373973	0.0995521	-3.75656	0.000172265	0.0073669
Apba2	5006.12	-0.374057	0.0586265	-6.38034	1.76698e-10	7.32559e-08
Ttc9b	1432.79	-0.376263	0.0833378	-4.51491	6.3344e-06	0.000559414
1700003E16Rik	677.803	-0.379597	0.0968738	-3.91847	8.91123e-05	0.00448728
Rapgefl1	5039.53	-0.38105	0.0724957	-5.25618	1.47081e-07	2.64479e-05
Rps29	2929.75	-0.381736	0.0930023	-4.10459	4.05038e-05	0.00247229
Lasp1	3584.15	-0.381824	0.0726828	-5.25329	1.49409e-07	2.65468e-05
Dact3	4454.91	-0.382846	0.0918481	-4.16825	3.06947e-05	0.00200929
Camk4	8380.68	-0.383693	0.101781	-3.76978	0.000163392	0.0071193
Mlip	6096.88	-0.383738	0.104563	-3.66992	0.000242623	0.00947944
H4c8	515.936	-0.384279	0.104036	-3.6937	0.000221011	0.00879623
Nrgn	22974.7	-0.38469	0.08116	-4.7399	2.1382e-06	0.000239944
Gap43	1532.6	-0.384783	0.115362	-3.33544	0.00085165	0.0237586
Wdr90	692.197	-0.385896	0.110362	-3.49664	0.000471165	0.015314
Tmem151b	4843.3	-0.387262	0.0671309	-5.76875	7.98601e-09	2.20724e-06
Per2	2685.72	-0.390724	0.115391	-3.38608	0.000708975	0.0208296
Fjx1	765.928	-0.392922	0.106525	-3.68856	0.000225531	0.00895226
Arvcf	684.384	-0.394545	0.0904237	-4.3633	1.28117e-05	0.000960874
Hivep3	5710.88	-0.396187	0.102222	-3.87575	0.000106295	0.00513417
Dcakd	540.078	-0.396719	0.12494	-3.17527	0.00149699	0.0350663
Ppfia3	4266.89	-0.396847	0.0621725	-6.38301	1.73646e-10	7.32559e-08
Ddn	15372.8	-0.396945	0.112598	-3.52533	0.000422952	0.0142175
Ldlr	786.967	-0.398635	0.116378	-3.42534	0.000614039	0.018526
Rps12	1486.27	-0.398942	0.0785485	-5.07893	3.79568e-07	5.78066e-05
Mast3	13272.4	-0.400621	0.0752154	-5.32632	1.00224e-07	1.94487e-05
Dlg3	4172.72	-0.400911	0.0745703	-5.37628	7.60393e-08	1.59843e-05
Rmrp	66795	-0.401287	0.0704141	-5.69895	1.20545e-08	3.10196e-06
Adrb1	1160.01	-0.402253	0.121099	-3.32169	0.000894756	0.0245647
Fmnl1	3545.55	-0.403759	0.0705932	-5.71952	1.06824e-08	2.79709e-06
4933439C10Rik	573.066	-0.404504	0.100442	-4.02725	5.64323e-05	0.00310876
Git1	11759.2	-0.404767	0.0715699	-5.65554	1.55356e-08	3.86448e-06
Camkk2	9110.81	-0.404819	0.0699881	-5.78412	7.28936e-09	2.05271e-06
Lhx2	1621.26	-0.408334	0.1131	-3.61038	0.000305752	0.0112121
Zfpm1	2186.49	-0.409881	0.133576	-3.06853	0.00215114	0.0456696
Nectin1	3859.71	-0.411992	0.105381	-3.90953	9.24753e-05	0.00458536
Rimbp2	7309.2	-0.412583	0.0849697	-4.85565	1.19992e-06	0.000150494
Dcbld2	1316.81	-0.413187	0.109762	-3.76439	0.000166953	0.00719291
Ntng2	1111.74	-0.413793	0.126181	-3.27937	0.0010404	0.0267724
Prdm11	1128.37	-0.414487	0.0890416	-4.65499	3.24002e-06	0.00032651
Zfpm2	569.133	-0.417047	0.125735	-3.31688	0.000910275	0.0247251
H3c6	354.316	-0.420886	0.126771	-3.32006	0.000899985	0.0246464
Adam19	1032.07	-0.421808	0.109775	-3.84247	0.000121802	0.00571667
Glcci1	3894.53	-0.421934	0.0715481	-5.89721	3.69699e-09	1.12607e-06
Dhcr24	3564.42	-0.423187	0.0716086	-5.90973	3.42676e-09	1.06551e-06
Lingo1	12566	-0.423763	0.0800176	-5.29587	1.18449e-07	2.18254e-05
Plppr2	4808.51	-0.42469	0.0784293	-5.41494	6.13092e-08	1.32615e-05
Trpc3	484.769	-0.424724	0.114459	-3.71072	0.000206674	0.00835938
Crip2	2283.46	-0.425092	0.0853894	-4.97828	6.41523e-07	9.14192e-05
Gal3st3	1854.42	-0.425923	0.0879412	-4.84327	1.27718e-06	0.000157537
Kcnv1	2263.16	-0.426658	0.0925663	-4.60921	4.04202e-06	0.000389207
Doc2a	888.55	-0.427497	0.130343	-3.27977	0.0010389	0.0267724
Zdhhc22	1556.77	-0.431693	0.121264	-3.55993	0.000370947	0.0129757
Ephb2	904.556	-0.432041	0.115398	-3.74394	0.00018116	0.00759499
Acap3	3297.13	-0.432498	0.0647739	-6.67704	2.43818e-11	1.25482e-08
Ccnd2	2087.72	-0.432926	0.121417	-3.56562	0.000362995	0.0127687
Pop5	291.416	-0.433401	0.132574	-3.26914	0.00107876	0.0275747
Prdm8	911.177	-0.434399	0.119172	-3.64515	0.000267239	0.0102009
Fam131a	3287.96	-0.43477	0.0832141	-5.22472	1.74422e-07	2.95824e-05
Tmem44	2035.36	-0.435202	0.0891813	-4.87997	1.06101e-06	0.000138909
Tuba4a	11652.8	-0.439562	0.0635474	-6.91707	4.61087e-12	2.86738e-09
Mir1188	241.433	-0.440465	0.140678	-3.13101	0.00174208	0.0393948
Bbs7	327.202	-0.443091	0.131569	-3.36774	0.000757877	0.0219212
Zfp469	475.744	-0.445322	0.129046	-3.45088	0.000558763	0.017374
H4c6	405.761	-0.446085	0.117538	-3.79525	0.000147498	0.00657135
Deptor	1373.11	-0.446449	0.0905802	-4.92877	8.2748e-07	0.000114353
Tmem181b-ps	6436.28	-0.447626	0.0948181	-4.7209	2.34807e-06	0.000259593
Boc	1371.4	-0.448033	0.0905842	-4.94604	7.57392e-07	0.000105653
Chrna4	1723.29	-0.449293	0.0847988	-5.29834	1.16861e-07	2.18019e-05
Crocc	843.727	-0.452373	0.106688	-4.24015	2.2337e-05	0.00155785
Kif5a	57683.2	-0.452658	0.085175	-5.31444	1.06984e-07	2.0471e-05
Sstr4	548.307	-0.454153	0.138687	-3.27466	0.00105787	0.0271751
Gramd2	358.407	-0.460426	0.118721	-3.87823	0.000105219	0.00511531
Rasal1	1806.72	-0.466381	0.124947	-3.73262	0.000189495	0.00785614
Cbarp	6254	-0.466794	0.0762997	-6.1179	9.48146e-10	3.29095e-07
Spon1	1173.8	-0.466803	0.140412	-3.32452	0.000885722	0.0244815
Rplp1	5968.79	-0.467646	0.0981221	-4.76596	1.87956e-06	0.000214141
Etv1	2141.12	-0.469489	0.131639	-3.56647	0.000361818	0.0127663
Sergef	582.677	-0.470216	0.108267	-4.3431	1.40484e-05	0.00103798
Fbxw4	541.191	-0.470502	0.102324	-4.59818	4.2619e-06	0.000405152
Agap2	26200.7	-0.471842	0.0781514	-6.03753	1.56487e-09	5.30812e-07
Mir770	480.005	-0.472098	0.142561	-3.31154	0.00092783	0.0249962
Rims1	10264.9	-0.475124	0.0643068	-7.38839	1.48622e-13	1.23232e-10
Septin5	16836.4	-0.475945	0.0626694	-7.59454	3.08888e-14	3.07344e-11
Ecpas	3696.46	-0.476068	0.06052	-7.8663	3.65282e-15	4.54319e-12
Kdm2b	717.409	-0.477146	0.109057	-4.37522	1.21312e-05	0.000928505
Tcf20	10512.6	-0.477292	0.0727148	-6.56388	5.24245e-11	2.44511e-08
Klhl33	212.406	-0.478795	0.155251	-3.084	0.00204236	0.0439225
Lsm11	690.532	-0.483974	0.0995394	-4.86214	1.16126e-06	0.000148108
Zbtb7c	240.107	-0.484056	0.143652	-3.36965	0.000752635	0.0218118
Crim1	1632.18	-0.487001	0.129885	-3.7495	0.00017719	0.00752266
Bhlhe40	4868.16	-0.488402	0.0915191	-5.33661	9.46998e-08	1.88453e-05
Mapk11	1472.77	-0.490856	0.113767	-4.31457	1.59914e-05	0.001153
Camta2	13857.8	-0.493558	0.0654703	-7.53865	4.74845e-14	4.42941e-11
Srebf2	5923.56	-0.494043	0.079621	-6.20493	5.47197e-10	2.04173e-07
Epop	2170.2	-0.494697	0.110077	-4.49408	6.98702e-06	0.000599133
Shank1	51202.3	-0.495604	0.0809328	-6.12364	9.14616e-10	3.25015e-07
H4c3	597.253	-0.496265	0.123852	-4.00692	6.1516e-05	0.00330261
Egr1	9957.43	-0.496334	0.0946561	-5.24355	1.57519e-07	2.71865e-05
Slc8a2	11121.6	-0.497411	0.0786097	-6.3276	2.49007e-10	1.00444e-07
H4c14	677.499	-0.498368	0.103515	-4.81447	1.47589e-06	0.000174822
Trank1	12873.2	-0.498715	0.0731503	-6.81768	9.25255e-12	5.31132e-09
Adamtsl5	343.239	-0.499183	0.156829	-3.18298	0.00145768	0.0343938
Ntpcr	237.301	-0.50014	0.142563	-3.5082	0.000451154	0.0148642
Ccdc148	339.117	-0.500177	0.161105	-3.10466	0.00190496	0.0416885
Grm8	531.917	-0.507649	0.138535	-3.66442	0.000247899	0.00962798
H3c11	214.144	-0.508305	0.154104	-3.29846	0.000972154	0.0257259
Hr	1649.95	-0.510614	0.141663	-3.60442	0.000312851	0.0114164
Zfp423	774.026	-0.51776	0.110221	-4.69745	2.63429e-06	0.000278842
Mttp	207.114	-0.520502	0.145617	-3.57446	0.000350952	0.0124713
Ltk	738.376	-0.521925	0.11679	-4.4689	7.86235e-06	0.000648318
Hbegf	190.148	-0.522137	0.155358	-3.36086	0.000776999	0.0224308
Chst8	231.841	-0.523151	0.167715	-3.11929	0.00181289	0.040324
Dus2	171.245	-0.529676	0.17337	-3.05517	0.00224934	0.0472172
Il1rapl2	210.014	-0.531484	0.163163	-3.25739	0.00112444	0.0284253
Igfbp4	3110.74	-0.531574	0.0927241	-5.73286	9.87527e-09	2.67979e-06
Otx1	217.448	-0.532045	0.160552	-3.31384	0.00092025	0.0248818
Plk5	462.691	-0.533593	0.166507	-3.20463	0.00135239	0.0325554
Rasl10a	693.124	-0.535513	0.127462	-4.20137	2.65308e-05	0.00177566
Tle2	1155.3	-0.538778	0.0818198	-6.58493	4.55107e-11	2.19112e-08
Npr3	295.127	-0.539853	0.14203	-3.80098	0.000144124	0.00645961
Efcab6	386.496	-0.54097	0.163636	-3.30594	0.000946597	0.0252285
Acad8	233.757	-0.544423	0.141099	-3.85844	0.000114115	0.00544141
Fzd2	335.05	-0.545044	0.165627	-3.29079	0.00099907	0.026114
Evc	266.617	-0.54551	0.146053	-3.73501	0.000187711	0.00780387
E2f1	401.286	-0.54655	0.113426	-4.81857	1.44592e-06	0.000172642
Coro2a	1311.74	-0.551737	0.0814476	-6.77413	1.25155e-11	6.91829e-09
Trib1	576.585	-0.552205	0.148754	-3.7122	0.000205462	0.00833295
Itpka	1842.14	-0.553568	0.0932387	-5.9371	2.90103e-09	9.21231e-07
3110082I17Rik	161.664	-0.554748	0.177366	-3.1277	0.00176179	0.0396601
Crb2	183.212	-0.561094	0.170418	-3.29246	0.000993156	0.0260966
Rgs14	490.304	-0.562701	0.122807	-4.582	4.60559e-06	0.000432317
Ccnd1	963.842	-0.567581	0.149167	-3.805	0.000141802	0.00641331
Vasn	405.262	-0.569289	0.137631	-4.13634	3.52894e-05	0.00225083
Cdyl	824.888	-0.572304	0.121684	-4.70322	2.56092e-06	0.000273012
Clstn2	3124.7	-0.57288	0.111522	-5.13694	2.79246e-07	4.4888e-05
Egr4	738.471	-0.576283	0.0977843	-5.89341	3.78299e-09	1.12922e-06
H2bc18	369.571	-0.57979	0.144465	-4.01336	5.98606e-05	0.00323703
Maml3	699.506	-0.594718	0.12626	-4.71024	2.4742e-06	0.000269543
Camk1g	1211.64	-0.599522	0.147192	-4.07305	4.64012e-05	0.00268428
Adra1b	976.642	-0.599687	0.130919	-4.58058	4.63687e-06	0.000432533
Galnt9	2015.52	-0.600849	0.137389	-4.37334	1.22361e-05	0.000931757
Lratd2	182.945	-0.604745	0.182829	-3.30771	0.000940614	0.0251589
Adgrg6	185.867	-0.604804	0.186888	-3.23618	0.0012114	0.0297371
Herc2	11253.4	-0.607172	0.0609309	-9.96493	2.17027e-23	6.47826e-20
Rps15a	1014.9	-0.616205	0.108606	-5.67375	1.39705e-08	3.53407e-06
Galnt10	241.198	-0.616949	0.137356	-4.49159	7.06921e-06	0.000599477
Tmem200a	470.997	-0.617461	0.127037	-4.86049	1.17097e-06	0.000148108
Snora73a	1451.08	-0.619046	0.0960799	-6.44303	1.1711e-10	5.29656e-08
Nrarp	197.984	-0.622104	0.154436	-4.02822	5.62005e-05	0.00310876
Tshz2	938.083	-0.626405	0.0935202	-6.69807	2.11186e-11	1.1257e-08
Npnt	667.309	-0.62805	0.0977105	-6.42765	1.29588e-10	5.68852e-08
H4c4	2207.83	-0.644694	0.112674	-5.72179	1.0541e-08	2.79709e-06
H4f16	190.537	-0.648183	0.178407	-3.63318	0.000279949	0.0105463
Tafa1	533.334	-0.65345	0.166255	-3.93042	8.47978e-05	0.00433427
Alox12b	222.756	-0.65925	0.168372	-3.91544	9.02398e-05	0.00451956
Mir5125	232.221	-0.662058	0.153311	-4.31839	1.57174e-05	0.00113875
Zfp853	176.356	-0.676724	0.174837	-3.87059	0.00010857	0.00521032
Cabp7	541.416	-0.679772	0.13972	-4.86526	1.14307e-06	0.000147072
Stat6	335.094	-0.682477	0.151841	-4.49468	6.96757e-06	0.000599133
Aebp1	529.345	-0.684914	0.18284	-3.74598	0.000179691	0.00756263
H3c13	119.176	-0.685548	0.192691	-3.55776	0.000374028	0.0130429
Rnu12	244.677	-0.692274	0.196107	-3.53009	0.000415421	0.0140913
Arfgef2	3405.08	-0.695085	0.0676474	-10.2751	9.12448e-25	4.53943e-21
Scaper	809.511	-0.697226	0.0948377	-7.35178	1.95587e-13	1.53639e-10
Col1a2	209.02	-0.708408	0.206325	-3.43346	0.000595927	0.0181145
Clns1a	741.717	-0.716402	0.107803	-6.6455	3.02195e-11	1.50342e-08
Tgm3	132.671	-0.724437	0.214384	-3.37915	0.000727105	0.0212369
Col23a1	104.432	-0.726386	0.211136	-3.44037	0.000580928	0.0177671
Pnck	533.103	-0.750534	0.10633	-7.05853	1.68272e-12	1.09194e-09
Snora74a	784.649	-0.751797	0.153174	-4.9081	9.19607e-07	0.000124774
Lamc2	408.071	-0.754616	0.143139	-5.27192	1.35006e-07	2.45728e-05
Gm48957	177.073	-0.761806	0.161811	-4.70798	2.5018e-06	0.000270575
Col1a1	199.089	-0.76621	0.225798	-3.39335	0.000690443	0.0204057
Snora73b	3743.54	-0.777501	0.108858	-7.14235	9.17487e-13	6.52071e-10
Slc9a9	900.544	-0.792534	0.0899206	-8.81371	1.21067e-18	3.01154e-15
Snora68	257.049	-0.799029	0.13668	-5.84599	5.03551e-09	1.47363e-06
Hes5	203.759	-0.843923	0.170626	-4.94602	7.57444e-07	0.000105653
Zfp296	67.53	-0.855231	0.281318	-3.04009	0.00236511	0.0487559
Rnu1a1	53579.4	-0.864561	0.278367	-3.10584	0.00189741	0.0416453
Chid1	665.155	-0.869123	0.105385	-8.24713	1.62247e-16	2.20139e-13
Pex6	887.381	-0.880257	0.103242	-8.52617	1.51267e-17	2.50851e-14
Prg4	178.129	-0.903755	0.248624	-3.63503	0.000277946	0.0105288
Cacna1e	13296.8	-0.914041	0.104854	-8.71731	2.849e-18	5.31516e-15
Gm16702	71.3103	-0.927215	0.268339	-3.45539	0.000549499	0.0171575
Atp5l	1015.04	-0.946387	0.107726	-8.78511	1.56208e-18	3.33058e-15
Evpl	80.2237	-0.997119	0.278631	-3.57864	0.00034539	0.0123324
Col8a1	63.3855	-0.998301	0.276055	-3.61632	0.000298824	0.0110395
Blmh	543.267	-1.01679	0.132293	-7.68594	1.51878e-14	1.61913e-11
Ap2m1	8580.19	-1.04112	0.0678196	-15.3513	3.47014e-53	5.17918e-49
Klhdc7b	62.2929	-1.04758	0.28119	-3.72553	0.000194908	0.00801377
Olfr78	110.266	-1.07496	0.278791	-3.85578	0.000115361	0.00546589
Upp2	238.074	-1.07897	0.173632	-6.21412	5.16139e-10	1.97522e-07
BC065397	64.3402	-1.08123	0.299475	-3.61043	0.000305694	0.0112121
Gm14827	139.389	-1.08156	0.181152	-5.97042	2.36645e-09	7.6781e-07
Cplx3	176.888	-1.08263	0.256987	-4.21279	2.52232e-05	0.00171898
Amn	130.54	-1.09138	0.195684	-5.57726	2.44342e-08	5.88195e-06
Poln	52.9282	-1.09401	0.292842	-3.73583	0.000187093	0.00779992
Gm10069	39.6972	-1.09679	0.352959	-3.10742	0.00188728	0.041484
Gm19410	1002.83	-1.10806	0.141716	-7.81886	5.33028e-15	6.11958e-12
Snord104	36.2294	-1.11791	0.346013	-3.23082	0.00123435	0.0302506
Erich5	34.9313	-1.15646	0.369235	-3.13203	0.00173599	0.0393765
Gm2102	47.2249	-1.16475	0.30197	-3.85717	0.000114709	0.00545232
Nlrp5-ps	187.081	-1.17099	0.224925	-5.20613	1.92819e-07	3.19757e-05
Snord89	125.772	-1.221	0.267969	-4.55648	5.20184e-06	0.000479243
Nr4a2	191.737	-1.24051	0.230115	-5.39081	7.01403e-08	1.49549e-05
Snora47	79.6145	-1.25738	0.305313	-4.11833	3.81634e-05	0.00237328
RLTR45-int:ERVK:LTR	3239.23	-1.26718	0.39379	-3.21792	0.00129125	0.0314387
Tmem232	62.474	-1.30275	0.285004	-4.57098	4.85457e-06	0.000450028
Gm30529	65.0889	-1.33854	0.318248	-4.20598	2.59958e-05	0.0017556
Fbln7	32.8655	-1.37732	0.372642	-3.69609	0.000218948	0.00873744
Lrg1	64.4383	-1.4398	0.357243	-4.03031	5.57035e-05	0.00310214
Ccn2	265.731	-1.49971	0.477113	-3.1433	0.00167052	0.0381815
Npsr1	56.083	-1.52671	0.317625	-4.80663	1.53492e-06	0.000180383
Tmem267	566.604	-1.53901	0.393407	-3.912	9.15359e-05	0.00455391
Zfp648	32.7053	-1.71101	0.383572	-4.46072	8.16848e-06	0.00066986
Ccl28	47.744	-1.86743	0.385912	-4.83901	1.30489e-06	0.000159635
Rxfp2	65.0002	-1.94373	0.323155	-6.01487	1.80031e-09	5.97104e-07
Pappa2	168.827	-2.13298	0.694129	-3.07288	0.00212001	0.0451652
Mir6236	1875.86	-3.40456	0.969179	-3.51283	0.000443362	0.0146723
Snord3b1	373.648	-13.2336	3.47192	-3.81162	0.000138057	0.00628201
Snord3b4	160.792	-28.9146	3.9077	-7.3994	1.36799e-13	1.20101e-10

## Sheet: 15 months
Feature	baseMean	log2FoldChange	lfcSE	stat	pvalue	padj
Fga	39.2626	8.05523	2.08517	3.8631	0.000111957	0.000351503
Mir3091	20.2972	6.9267	2.11904	3.26879	0.00108009	0.00284803
Mir27b	13.5035	6.6438	2.15108	3.08859	0.00201107	0.00502819
Eutr2:DNA:DNA	11.1201	6.52388	2.22009	2.93856	0.00329738	0.00788957
Mir8098	11.3812	6.50855	2.16752	3.00277	0.00267536	0.00651178
Mir344i	10.4817	6.37824	2.20831	2.88829	0.00387343	0.00914814
Cst7	7.09013	6.30579	2.31794	2.72043	0.00651979	0.0146482
Lypd8	5.74803	6.18636	2.46673	2.50792	0.0121445	0.0256671
Mir6907	8.86999	6.05972	2.24324	2.70132	0.00690646	0.0154291
1700026J14Rik	8.62278	6.05533	2.22379	2.72298	0.00646954	0.0145494
H2ac7	10.7422	6.01728	2.26163	2.6606	0.0078002	0.0172501
Pdzk1ip1	8.1483	6.01185	2.23432	2.69069	0.00713044	0.015881
Mir378a	7.8455	5.8286	2.21001	2.63737	0.0083552	0.0183154
Snord49a	7.54014	5.72399	2.24959	2.54446	0.0109447	0.0233827
Cyp2d26	8.07844	5.71045	2.22447	2.56711	0.0102551	0.022054
Gm28729	5.34037	5.6169	2.32	2.42107	0.0154748	0.0319866
1700003D09Rik	5.44087	5.60525	2.35252	2.38266	0.0171879	0.0351522
Cdkn2b	7.86879	5.58799	2.22402	2.51256	0.0119857	0.0253724
S100a4	7.16175	5.50044	2.26567	2.42774	0.0151934	0.0314456
Mir3474	7.04521	5.35469	2.23379	2.39713	0.0165239	0.0339382
Apol9b	5.47805	5.28964	2.36714	2.23461	0.025443	0.049925
Mir7116	6.83474	5.26126	2.27901	2.30858	0.0209672	0.0420408
Iqank1	25.9822	4.9813	1.52251	3.27177	0.00106877	0.00282193
Scarna2	63.2873	4.96657	0.912537	5.4426	5.25093e-08	2.83855e-07
H2bc3	34.3548	4.60683	1.11193	4.1431	3.42638e-05	0.000117928
Serpinc1	15.4039	4.43363	1.5735	2.81769	0.00483711	0.0111624
Pck1	56.4992	4.25755	0.820401	5.18959	2.10753e-07	1.02962e-06
Mir5131	11.2493	4.25731	1.65513	2.57219	0.0101056	0.0217587
Klhl34	11.1511	4.25521	1.80432	2.35835	0.0183564	0.037287
Icam4	12.0781	4.10897	1.62452	2.52934	0.0114277	0.0243214
Mir212	77.9189	4.06496	1.04065	3.90617	9.37687e-05	0.00029935
H2bc12	10.928	4.01986	1.64066	2.45015	0.0142796	0.029734
H2ac11	12.6642	4.01194	1.62951	2.46205	0.0138146	0.028854
Ccl12	9.23219	3.88029	1.684	2.30421	0.0212111	0.0424825
Pet117	11.0641	3.73252	1.62015	2.30381	0.0212332	0.0425224
Mir7238	34.8012	3.6739	0.83753	4.38659	1.1514e-05	4.29939e-05
Gm23450	114.602	3.61964	0.50847	7.1187	1.08953e-12	1.24405e-11
Snord104	59.5084	3.6003	0.66347	5.42647	5.74806e-08	3.08616e-07
Gadd45g	59.0245	3.54515	0.611282	5.79954	6.64969e-09	4.15306e-08
Pomc	25.5957	3.50829	0.99938	3.51047	0.00044732	0.00126301
Mir5625	25.3501	3.44208	0.978699	3.517	0.000436461	0.001235
Gm19412	24.2422	3.43572	1.01069	3.39939	0.000675374	0.00184543
Etfb	98.0707	3.41495	0.543642	6.28162	3.35072e-10	2.56893e-09
Bricd5	13.5171	3.40363	1.24262	2.73907	0.00616128	0.0139124
Smim26	27.7362	3.39155	0.962396	3.52406	0.000424983	0.00120546
Mir132	14.1991	3.36033	1.27863	2.62808	0.00858689	0.0187691
Slc43a1	12.4216	3.32583	1.28288	2.59248	0.0095288	0.0206403
Mir370	97.3381	3.31551	0.490467	6.75991	1.38076e-11	1.31686e-10
Rny3	2353.45	3.25535	0.405991	8.0183	1.07221e-15	2.1274e-14
Sdcbp2	20.0145	3.25095	1.03669	3.13589	0.00171331	0.00434479
Rnu1b6	70.3572	3.24984	0.583605	5.56857	2.56841e-08	1.44997e-07
Gdf7	24.207	3.24932	1.0143	3.20351	0.00135764	0.00352062
Edf1	609.742	3.20091	0.507013	6.31326	2.73214e-10	2.13784e-09
Egfl8	15.2513	3.18929	1.22262	2.60858	0.00909185	0.0197634
2900060B14Rik	27.7452	3.17835	0.870061	3.65302	0.000259173	0.000763442
FordPrefect:hAT-Tip100:DNA	102198	3.17494	0.390092	8.13896	3.98672e-16	8.69677e-15
Exosc6	133.086	3.14991	0.446741	7.05086	1.77814e-12	1.95893e-11
Mir12191	23.7029	3.14603	0.995281	3.16095	0.00157254	0.00402504
Lsm7	190.064	3.09783	0.336587	9.20366	3.45956e-20	1.73788e-18
Mir3960	26.003	3.09461	0.91838	3.36965	0.000752645	0.00204271
Mir760	18.1441	3.06335	1.02831	2.97902	0.00289173	0.00698844
Cldn14	11.566	3.04616	1.26686	2.40451	0.0161943	0.0333411
H2ac15	82.8136	3.03858	0.567426	5.35503	8.55434e-08	4.45123e-07
Atp5j2	1014.36	3.00589	0.412159	7.29304	3.03034e-13	3.78879e-12
Prn	96.4652	3.00077	0.442598	6.77989	1.2027e-11	1.15485e-10
Gm36220	24.299	2.98768	0.876847	3.4073	0.000656086	0.00179621
Cd99	78.0421	2.94633	0.518066	5.68717	1.29162e-08	7.69205e-08
H2ac8	31.3566	2.9447	0.796968	3.69488	0.000219988	0.0006553
Mir7044	13.3542	2.94111	1.23252	2.38625	0.0170212	0.03484
Tcea3	10.4635	2.93632	1.3125	2.23719	0.025274	0.0496378
Ecrg4	15.9462	2.89333	1.03304	2.80079	0.00509784	0.0117107
Gm9767	12.9323	2.87828	1.24015	2.32092	0.0202914	0.0408519
Epb41l4aos	44.3003	2.85899	0.634648	4.50484	6.64216e-06	2.57998e-05
Mir137	24.9879	2.85541	0.904491	3.15692	0.00159443	0.00407525
Mir6903	27.8249	2.84316	0.923379	3.07908	0.00207642	0.00518107
Nkpd1	20.4968	2.84245	1.05754	2.6878	0.00719253	0.0160103
Mir8114	1639.91	2.81858	0.347342	8.11472	4.86913e-16	1.03584e-14
Ndufb7	616.467	2.78128	0.206784	13.4502	3.07155e-41	4.6645e-38
Wnt16	20.4348	2.76654	0.950358	2.91105	0.00360213	0.00856064
Adamts14	17.5977	2.76209	1.0491	2.63282	0.00846785	0.0185417
Endog	169.689	2.76077	0.359131	7.68737	1.50189e-14	2.40029e-13
Grap	54.8892	2.75562	0.571107	4.82506	1.39963e-06	6.03176e-06
Mir6769b	38.6971	2.74594	0.684908	4.00921	6.09212e-05	0.000201189
Krtcap3	14.1358	2.7341	1.08478	2.52042	0.0117215	0.0248555
Mir6418	322.916	2.73324	0.287678	9.50101	2.07855e-21	1.3454e-19
Vaultrc5	14.8754	2.71702	1.19559	2.27253	0.0230543	0.0457517
Ctrl	22.2393	2.71264	0.900632	3.01193	0.00259589	0.00633709
Cyp2a5	20.5315	2.69106	0.946621	2.8428	0.0044719	0.0104146
Pheta2	14.2042	2.68595	1.11799	2.40248	0.0162842	0.0334983
Tmem160	176.924	2.68436	0.383785	6.99445	2.66307e-12	2.83879e-11
Mir3093	60.631	2.66704	0.563063	4.73667	2.17259e-06	9.10641e-06
Mir149	15.708	2.66598	1.03827	2.56771	0.0102373	0.0220183
H2bc11	38.4006	2.66566	0.6843	3.89546	9.80144e-05	0.000311695
Mir7666	29.5955	2.65648	0.846106	3.13966	0.00169146	0.00429875
Mir539	26.1249	2.65559	0.899552	2.95213	0.00315594	0.00757319
Snrpd2	437.52	2.64179	0.269467	9.80373	1.08501e-22	9.03809e-21
C230035I16Rik	13.2596	2.60633	1.11054	2.3469	0.0189304	0.0383347
Onecut1	22.9568	2.60524	0.917519	2.83944	0.00451927	0.010515
Rps14	2744.57	2.60515	0.359243	7.25179	4.11305e-13	5.04346e-12
Snora68	95.7264	2.58614	0.43962	5.88268	4.03686e-09	2.61555e-08
Mir8101	106.272	2.58454	0.412326	6.2682	3.65255e-10	2.78843e-09
H2-Q6	14.3516	2.57422	1.08268	2.37764	0.0174237	0.0355754
Rab26os	30.9486	2.55662	0.718667	3.55745	0.000374474	0.00107252
Pde6g	10.5036	2.54587	1.13575	2.24157	0.0249889	0.0491366
Fbxo2	1153.94	2.54526	0.187489	13.5755	5.59365e-42	9.20248e-39
Capns2	22.0091	2.54074	0.899619	2.82425	0.00473921	0.0109647
H4c3	802.799	2.52634	0.191144	13.2169	7.0065e-40	9.22149e-37
Mir128-2	16.4832	2.51704	1.04839	2.40086	0.0163568	0.0336335
Hspb1	155.223	2.51576	0.364643	6.89923	5.22847e-12	5.30196e-11
Prtn3	20.6505	2.51462	0.940562	2.67353	0.00750582	0.0166494
Gm45972	36.0426	2.50451	0.698356	3.5863	0.000335401	0.000968196
Mir540	26.9251	2.49278	0.835523	2.9835	0.00284971	0.00689279
Emilin1	52.5965	2.48271	0.573245	4.33098	1.48444e-05	5.44111e-05
Rpl36	1393.69	2.48228	0.343849	7.21909	5.23349e-13	6.33042e-12
Sertad1	182.498	2.48149	0.314544	7.88915	3.0426e-15	5.49561e-14
Rplp2	936.698	2.46697	0.204087	12.0878	1.22483e-33	7.32747e-31
Fkbp11	15.2824	2.4652	0.985515	2.50143	0.0123692	0.0260918
Cox6a1	2171.36	2.45415	0.164467	14.9219	2.37589e-50	7.81746e-47
Mir702	41.0908	2.44458	0.652025	3.74922	0.000177387	0.000537196
Nudt22	115.381	2.44078	0.387822	6.29357	3.10249e-10	2.3963e-09
Mir3072	36.5616	2.43881	0.658319	3.7046	0.000211724	0.000633023
Tdrd9	22.5069	2.43688	0.850292	2.86593	0.00415782	0.00974518
H2ac23	18.0375	2.43515	0.992912	2.45253	0.0141854	0.0295534
Gm42107	15.9379	2.43378	0.946092	2.57246	0.010098	0.0217494
Copg2os2	2196.27	2.42516	0.178517	13.5851	4.91026e-42	8.81257e-39
Six2	28.8362	2.42364	0.716953	3.38047	0.000723624	0.00196991
Atp5k	118.463	2.42	0.383835	6.3048	2.88565e-10	2.24639e-09
Dnaaf1	19.7098	2.41393	0.916777	2.63306	0.00846189	0.0185308
Nme2	379.394	2.41365	0.260081	9.28038	1.68878e-20	9.03521e-19
Ptgis	27.5105	2.40313	0.754143	3.18657	0.0014397	0.00371148
Mir7019	13.3239	2.40107	1.07177	2.24028	0.0250724	0.0492861
Hyi	63.1247	2.39468	0.489593	4.89117	1.00238e-06	4.41815e-06
Naa38	125.622	2.39359	0.36019	6.64535	3.02496e-11	2.73939e-10
H2ac20	34.3327	2.39094	0.671014	3.56317	0.0003664	0.00105122
H4c1	261.699	2.38815	0.320484	7.45168	9.21595e-14	1.26965e-12
Cps1	117.024	2.38169	0.375978	6.33466	2.37866e-10	1.87913e-09
Junb	1123.69	2.36601	0.501303	4.71971	2.36176e-06	9.84289e-06
Il12rb1	20.0469	2.34906	0.897593	2.61706	0.00886898	0.0193324
Mir758	54.8768	2.34626	0.570201	4.11479	3.87524e-05	0.000132179
Prr22	54.0497	2.34507	0.500523	4.68525	2.79622e-06	1.15102e-05
Klhl35	24.3155	2.33803	0.829647	2.8181	0.00483084	0.0111528
C4b	1345.17	2.32724	0.498393	4.66949	3.01941e-06	1.23619e-05
Mir380	21.2002	2.32647	0.848893	2.7406	0.00613276	0.0138575
Rpl8	1989.95	2.32281	0.35618	6.52143	6.96384e-11	5.9826e-10
H4c8	801.861	2.29742	0.210307	10.9241	8.83683e-28	2.26567e-25
Dohh	491.968	2.29008	0.217259	10.5408	5.6019e-26	9.87435e-24
Rnu1a1	23121.7	2.28548	0.364936	6.26269	3.78385e-10	2.87864e-09
Rnu12	53.0162	2.2848	0.573873	3.98137	6.85195e-05	0.00022407
Rps18	1055.49	2.2845	0.188864	12.096	1.10885e-33	7.06156e-31
Eaf2	21.1136	2.27909	0.818512	2.78444	0.00536208	0.0122744
Cox17	263	2.26789	0.290804	7.7987	6.25473e-15	1.06725e-13
Chga	1838.47	2.2615	0.161358	14.0155	1.25399e-44	3.09452e-41
Mir12181	92.3163	2.25329	0.413999	5.44274	5.24682e-08	2.83711e-07
Mir770	806.684	2.25274	0.222319	10.133	3.94557e-24	4.42576e-22
Cfap45	44.7136	2.2502	0.611368	3.68059	0.000232694	0.000690597
Polr2j	350.929	2.24304	0.224138	10.0074	1.41414e-23	1.44804e-21
Prr7	850.821	2.24163	0.207345	10.8111	3.04952e-27	7.00043e-25
Gm1604b	20.0991	2.24147	0.839659	2.66951	0.0075963	0.0168388
H2aw	468.117	2.24076	0.250335	8.95106	3.5209e-19	1.4191e-17
Ubc	3209.9	2.239	0.306241	7.31124	2.64689e-13	3.34538e-12
Mir337	108.964	2.23656	0.410444	5.44912	5.06201e-08	2.74847e-07
Prxl2b	391.526	2.23142	0.271582	8.21638	2.0973e-16	4.78669e-15
Dpcd	319.444	2.23065	0.244268	9.13195	6.72756e-20	3.19268e-18
Gnmt	22.7007	2.2304	0.773538	2.88338	0.00393436	0.00927689
Snord3a	338.347	2.22737	0.292995	7.60209	2.91386e-14	4.41145e-13
Id3	270.756	2.21847	0.281275	7.88721	3.09023e-15	5.57044e-14
Scand1	620.453	2.21008	0.240637	9.18429	4.14264e-20	2.02938e-18
Mir491	24.4491	2.20926	0.861066	2.56573	0.0102959	0.0221298
Sart1	775.094	2.2065	0.208056	10.6053	2.81561e-26	5.29388e-24
Hebp1	225.191	2.20488	0.291801	7.5561	4.15323e-14	6.11433e-13
Ubb	14543.5	2.20348	0.301336	7.31236	2.62496e-13	3.31979e-12
Mir412	19.0119	2.19911	0.875989	2.51043	0.0120584	0.0255098
Cdc37	1419.75	2.19702	0.184713	11.8942	1.2681e-32	6.4192e-30
Adat3	112.974	2.18306	0.365314	5.97585	2.28888e-09	1.5417e-08
Mir376a	34.0312	2.16841	0.654856	3.31127	0.000928736	0.00247537
Trim47	109.313	2.16611	0.431403	5.02109	5.13781e-07	2.36987e-06
Mir3061	20.6127	2.1643	0.849895	2.54656	0.0108792	0.0232518
Rpl37	658.774	2.16176	0.218894	9.87586	5.29765e-23	4.75392e-21
Batf3	45.0483	2.1594	0.62248	3.46903	0.000522335	0.00145772
Snora52	22.0797	2.15826	0.797194	2.70732	0.00678287	0.0151857
H4c12	235.347	2.14658	0.341495	6.28584	3.26084e-10	2.51151e-09
Sncb	4372.41	2.14477	0.338751	6.33142	2.42918e-10	1.91521e-09
Mir5130	31.7247	2.13705	0.703716	3.0368	0.00239103	0.00589603
Id1	177.584	2.13595	0.314403	6.79366	1.09324e-11	1.05487e-10
Msln	36.3348	2.12788	0.668369	3.18368	0.00145413	0.00374478
Rps21	1271.71	2.11726	0.184164	11.4967	1.37125e-30	5.30807e-28
Znhit1	494.106	2.11564	0.228776	9.24767	2.29432e-20	1.17955e-18
Cebpa	276.075	2.11487	0.277263	7.62767	2.39031e-14	3.68093e-13
Palm3	90.5453	2.11364	0.397334	5.31957	1.04015e-07	5.33504e-07
Sncg	31.4737	2.11158	0.659843	3.20013	0.00137365	0.00355421
Mir7052	36.5845	2.11068	0.603042	3.50005	0.000465173	0.001308
Rpl18	540.07	2.11047	0.232338	9.08361	1.05033e-19	4.72336e-18
Asgr1	16.0664	2.1101	0.923368	2.28522	0.0222998	0.0444577
Prss50	24.2776	2.10665	0.747313	2.81896	0.00481796	0.0111247
Bbc3	166.496	2.1052	0.33548	6.27519	3.49215e-10	2.66907e-09
Snord83b	16.1806	2.1028	0.890852	2.36044	0.0182534	0.0371008
Fam174c	35.6132	2.09658	0.607702	3.45002	0.000560552	0.0015558
Mir323	18.1338	2.0947	0.902828	2.32015	0.0203325	0.040922
Rsph1	29.0199	2.09371	0.667012	3.13893	0.00169563	0.00430882
Tcf15	18.4809	2.09309	0.882433	2.37196	0.017694	0.036105
Naa10	406.057	2.08937	0.212752	9.82067	9.17327e-23	7.70633e-21
Rnu2-10	4794.91	2.08658	0.368967	5.65518	1.5568e-08	9.14167e-08
A730063M14Rik	22.1336	2.0837	0.827639	2.51765	0.0118142	0.0250333
AF357355	20.3761	2.08232	0.812062	2.56424	0.0103402	0.0222177
Alx3	33.7161	2.07203	0.665653	3.11278	0.00185332	0.00466866
Wnt5b	34.4288	2.06478	0.639089	3.23082	0.00123435	0.00322335
Sf3b5	461.011	2.06439	0.227064	9.09166	9.75426e-20	4.41671e-18
Mcrip2	129.058	2.06404	0.341946	6.03618	1.5781e-09	1.09426e-08
Grrp1	41.0636	2.06032	0.586357	3.51377	0.000441791	0.00124865
1190005I06Rik	41.4538	2.05871	0.605236	3.4015	0.000670167	0.00183196
Mir3098	49.9315	2.05292	0.529926	3.87398	0.000107071	0.000337883
Stc2	16.6084	2.04529	0.881873	2.31926	0.0203811	0.0409947
H2ac18	118.48	2.04331	0.452248	4.51813	6.23882e-06	2.43461e-05
Gm48551	304.203	2.04166	0.233709	8.73592	2.41674e-18	8.11416e-17
Isg15	18.1154	2.03137	0.8404	2.41715	0.0156428	0.0323101
H4c6	521.309	2.02481	0.222878	9.08483	1.03862e-19	4.68137e-18
Sst	4010.4	2.01983	0.147214	13.7204	7.66318e-43	1.51287e-39
H4c18	611.333	2.01656	0.388059	5.19654	2.03034e-07	9.9585e-07
Fbxl15	373.21	2.01551	0.243366	8.28181	1.21314e-16	2.89949e-15
Thap3	238.75	2.0084	0.271158	7.40674	1.29445e-13	1.71857e-12
Pld6	19.1724	2.0052	0.824409	2.43229	0.0150038	0.0310878
Sfn	76.5314	2.00516	0.411501	4.87279	1.10034e-06	4.81327e-06
Angptl6	89.2884	2.00303	0.401486	4.98905	6.06771e-07	2.7684e-06
Lppos	39.917	2.001	0.573229	3.49075	0.000481675	0.00135132
Dynlt1f	39.8262	2.0001	0.587884	3.4022	0.000668459	0.00182755
Ndufaf8	150.73	1.99993	0.368666	5.42477	5.80288e-08	3.11305e-07
Clec3b	19.0452	1.99427	0.791037	2.52109	0.0116992	0.024819
Macrod1	227.867	1.99191	0.258779	7.69737	1.38893e-14	2.23474e-13
Gm27021	101.231	1.99026	0.383672	5.18741	2.13244e-07	1.03999e-06
Rn7s1	60593.6	1.98866	0.243603	8.16351	3.25438e-16	7.17054e-15
Bcl3	20.6846	1.98829	0.776534	2.56047	0.0104529	0.0224355
Timm13	285.238	1.98783	0.245881	8.08451	6.24164e-16	1.30665e-14
2900079G21Rik	100.234	1.98644	0.377012	5.26891	1.37238e-07	6.90458e-07
Ubb-ps	943.611	1.9861	0.185107	10.7295	7.4021e-27	1.58839e-24
Gm32139	51.8485	1.98438	0.575397	3.44872	0.000563261	0.00156222
Snora73b	5645.33	1.98171	0.154024	12.8662	6.97166e-38	7.64636e-35
Oas1b	18.8723	1.97821	0.817473	2.41991	0.0155245	0.0320757
Dok3	174.677	1.97237	0.285812	6.90096	5.1654e-12	5.24565e-11
Plin4	288.254	1.96979	0.312124	6.31094	2.77339e-10	2.16583e-09
Mir7648	45.0966	1.96568	0.626393	3.1381	0.00170049	0.00431831
Mir8104	103.428	1.96339	0.408688	4.80414	1.55416e-06	6.6556e-06
Dpm3	66.6969	1.96072	0.463598	4.22936	2.34358e-05	8.28416e-05
Snord3b1	432.355	1.96049	0.583033	3.36257	0.000772206	0.00209006
Coro1a	1222.61	1.9565	0.183483	10.6631	1.51466e-26	3.08273e-24
Snora73a	2135.65	1.95637	0.161725	12.0969	1.09628e-33	7.06156e-31
Tinagl1	106.702	1.95064	0.365638	5.33489	9.56033e-08	4.92794e-07
H4c11	48.1458	1.94899	0.511269	3.81205	0.000137817	0.000425522
Capg	33.4017	1.9454	0.642683	3.02699	0.00247	0.00606653
Snhg8	157.781	1.94295	0.347601	5.5896	2.27596e-08	1.29786e-07
Ddrgk1	314.173	1.94125	0.231564	8.38321	5.15036e-17	1.31537e-15
Fcrlb	31.9184	1.93955	0.621133	3.1226	0.00179264	0.00452967
Tagln	35.1562	1.93517	0.608552	3.17996	0.00147298	0.00378836
Snrnp35	102.932	1.935	0.386267	5.00948	5.45764e-07	2.50803e-06
S100a13	63.2186	1.93462	0.456837	4.23482	2.28731e-05	8.10265e-05
RLTR44D:ERVK:LTR	66.5581	1.93237	0.480579	4.02091	5.79725e-05	0.000192223
RLTR44-int:ERVK:LTR	1470.81	1.93019	0.166947	11.5617	6.44091e-31	2.59503e-28
Atp5md	542.178	1.92935	0.232742	8.28964	1.13594e-16	2.7315e-15
S100a6	112.441	1.92369	0.381167	5.04685	4.49151e-07	2.09081e-06
Alkbh2	82.7912	1.92002	0.420179	4.56954	4.88801e-06	1.93773e-05
Ydjc	392.267	1.91463	0.248304	7.71084	1.24994e-14	2.01935e-13
Ino80b	238.225	1.91279	0.287431	6.65479	2.83711e-11	2.58469e-10
Psmb5	693.841	1.91158	0.188157	10.1595	3.00558e-24	3.53192e-22
Rrad	28.877	1.90491	0.64274	2.96373	0.00303937	0.00731123
Mrps24	487.245	1.90009	0.219034	8.67486	4.14057e-18	1.327e-16
Mir3070b	66.6851	1.89919	0.518716	3.66133	0.00025091	0.000741092
Chchd2	2082.64	1.89512	0.177813	10.6579	1.60087e-26	3.19237e-24
Cox4i1	3238.98	1.89415	0.155542	12.1778	4.08213e-34	2.98479e-31
H2ac6	42.8065	1.89237	0.598928	3.15959	0.00157991	0.00404128
Mir3106	20.0803	1.89236	0.826735	2.28895	0.0220821	0.0440795
Stk19	284.733	1.89009	0.253499	7.45598	8.9202e-14	1.23149e-12
H4f16	299.42	1.88867	0.534682	3.53233	0.000411917	0.0011721
Mir686	119.378	1.88573	0.352634	5.34756	8.91469e-08	4.62047e-07
Tsen34	1108.78	1.88318	0.190821	9.86887	5.67987e-23	4.96159e-21
Snora74a	1015.88	1.88227	0.213167	8.83001	1.04665e-18	3.81941e-17
Il17rc	81.9	1.88118	0.431362	4.36101	1.29462e-05	4.78658e-05
Podxl2	3732.29	1.8796	0.149464	12.5756	2.8757e-36	2.46835e-33
Col9a2	70.5392	1.87669	0.428808	4.37653	1.20582e-05	4.48225e-05
Col3a1	38.5554	1.87447	0.657575	2.85057	0.00436405	0.0101862
Trmt112	458.458	1.87046	0.213294	8.7694	1.79617e-18	6.27611e-17
0610009L18Rik	71.0962	1.86925	0.408268	4.5785	4.68329e-06	1.86256e-05
Hes6	214.82	1.86745	0.306147	6.09985	1.0617e-09	7.5668e-09
Prcd	42.9997	1.86716	0.583809	3.19824	0.0013827	0.00357529
Mrpl18	289.12	1.86667	0.233446	7.99616	1.28356e-15	2.50148e-14
Stac3	99.4881	1.86466	0.386289	4.82712	1.38525e-06	5.97629e-06
Egr4	1113.23	1.86462	0.344804	5.40779	6.38086e-08	3.39179e-07
Col7a1	73.625	1.86364	0.424474	4.39046	1.13109e-05	4.23238e-05
Rpl37a	1326.63	1.86241	0.181724	10.2486	1.20122e-24	1.51048e-22
Mettl7a3	62.7059	1.85973	0.414713	4.48439	7.31244e-06	2.82123e-05
Rpl36a	199.853	1.85883	0.295886	6.28225	3.33697e-10	2.55938e-09
Pmvk	184.715	1.85305	0.28571	6.4858	8.82639e-11	7.46895e-10
Trim43a	49.0239	1.85277	0.48676	3.80633	0.000141045	0.000434944
Ccdc102a	30.6358	1.85272	0.712382	2.60074	0.0093022	0.020194
Bok	778.475	1.85163	0.191132	9.68767	3.40198e-22	2.51543e-20
Hspa1a	520.839	1.84983	0.20842	8.87548	6.96311e-19	2.6184e-17
Btg2	351.355	1.8479	0.299068	6.17887	6.45635e-10	4.73834e-09
Ddit4	749.618	1.84768	0.21932	8.42457	3.62076e-17	9.54354e-16
Mrps11	278.868	1.84737	0.246555	7.49272	6.74618e-14	9.50629e-13
Gm13889	357.082	1.84724	0.232506	7.94493	1.94304e-15	3.64288e-14
Cd37	83.5405	1.84404	0.434473	4.24432	2.19257e-05	7.79501e-05
Cldn5	467.87	1.84214	0.427358	4.31053	1.62867e-05	5.93231e-05
Gm15417	68.36	1.84064	0.435278	4.22866	2.35087e-05	8.30695e-05
Borcs6	525.732	1.83616	0.202359	9.0738	1.14942e-19	5.1223e-18
Aarsd1	655.51	1.836	0.184199	9.96746	2.11561e-23	2.07793e-21
Dmrta2	73.0189	1.83567	0.405259	4.52962	5.90891e-06	2.31594e-05
Smdt1	658.334	1.82617	0.17535	10.4144	2.13149e-25	3.4345e-23
Myh14	1156.09	1.8224	0.173827	10.484	1.02366e-25	1.72727e-23
Gzmm	43.6496	1.81949	0.536145	3.39365	0.000689686	0.00188271
Klf2	350.75	1.81934	0.25051	7.26254	3.79902e-13	4.69045e-12
Tmem238	62.6946	1.81821	0.437474	4.15616	3.2364e-05	0.000111877
Leng1	144.123	1.81745	0.319823	5.68269	1.3259e-08	7.86537e-08
Matk	2773.92	1.81678	0.177749	10.221	1.59677e-24	1.94589e-22
Gpr62	215.079	1.8137	0.264067	6.86834	6.49553e-12	6.48633e-11
Ndufb3	220.345	1.81327	0.271758	6.67237	2.5171e-11	2.3102e-10
Snora44	37.0396	1.81269	0.62236	2.9126	0.0035843	0.00852135
H2ac13	31.1023	1.80929	0.674608	2.68199	0.00731846	0.0162631
Tnfrsf14	21.6414	1.80905	0.782961	2.31053	0.020859	0.0418451
Mir1893	62.9419	1.80845	0.54388	3.32508	0.000883931	0.00236907
Ctu1	202.01	1.80386	0.260889	6.9143	4.70192e-12	4.80462e-11
Erdr1	1676.65	1.80296	0.518181	3.4794	0.000502537	0.00140665
Ndufb8	1830.79	1.79919	0.148235	12.1374	6.69487e-34	4.55759e-31
LOC114841036	318.148	1.79855	0.238181	7.5512	4.3126e-14	6.33478e-13
Rpl11	1029.04	1.79755	0.179984	9.98728	1.73276e-23	1.73646e-21
Mir667	44.2906	1.79319	0.559072	3.20745	0.00133919	0.00347599
Rprml	555.003	1.79138	0.188352	9.51078	1.89239e-21	1.23299e-19
Col6a4	208.092	1.79068	0.36182	4.94911	7.45548e-07	3.36041e-06
Oplah	893.419	1.79038	0.154564	11.5834	5.0036e-31	2.05794e-28
Hps6	215.073	1.78915	0.286032	6.25507	3.97334e-10	3.01467e-09
Sla2	26.6375	1.78579	0.714081	2.50082	0.0123906	0.0261313
H2bu1-ps	79.9985	1.78269	0.412436	4.32234	1.54381e-05	5.64196e-05
Sdsl	23.6375	1.78235	0.7122	2.5026	0.0123285	0.0260114
Stx4a	454.703	1.77911	0.229177	7.76304	8.29185e-15	1.38609e-13
Uchl1	7009.12	1.7777	0.139314	12.7603	2.7307e-37	2.56712e-34
Arl6ip4	429.145	1.77686	0.19067	9.31901	1.1743e-20	6.47569e-19
Itprip	30.3172	1.77578	0.644379	2.7558	0.00585483	0.0132903
Tekt2	57.8394	1.77051	0.447643	3.95518	7.64784e-05	0.00024841
Plac9a	20.5709	1.77019	0.785618	2.25325	0.0242436	0.0478487
Rps19	1646.84	1.769	0.171767	10.2988	7.13275e-25	9.64484e-23
Zbtb11os1	101.462	1.76717	0.359526	4.91528	8.86551e-07	3.95083e-06
H1f2	785.14	1.76676	0.199847	8.84055	9.52465e-19	3.4886e-17
Rps27rt	37.8102	1.76644	0.589399	2.99702	0.00272634	0.00662768
Alkbh7	170.439	1.76615	0.313995	5.62478	1.85742e-08	1.07692e-07
Fkbp2	296.802	1.76143	0.241139	7.30462	2.78043e-13	3.50295e-12
Enho	627.624	1.75882	0.197482	8.90623	5.27992e-19	2.04786e-17
Gpt	309.016	1.75862	0.228682	7.69023	1.46876e-14	2.35169e-13
Srp14	672.098	1.75818	0.169726	10.359	3.81113e-25	5.6571e-23
Bcam	372.558	1.75529	0.248043	7.07653	1.47808e-12	1.64674e-11
Pycr2	374.149	1.75492	0.210269	8.34609	7.05586e-17	1.7588e-15
Fcgbp	33.9935	1.75476	0.682713	2.57027	0.0101618	0.0218701
Dusp28	427.096	1.7543	0.198281	8.84755	8.94613e-19	3.28891e-17
Lmod1	28.4526	1.75179	0.652739	2.68375	0.00728007	0.0161869
Dera	38.1976	1.75166	0.572793	3.05809	0.00222749	0.00552313
H2-Q4	97.6922	1.75155	0.385195	4.54717	5.4372e-06	2.14083e-05
Smim12	358.049	1.74805	0.233784	7.47722	7.59126e-14	1.05988e-12
Cabp1	3585.94	1.74704	0.165769	10.539	5.70811e-26	9.97252e-24
Prrx2	23.3258	1.74603	0.731121	2.38815	0.0169333	0.0346997
Mir679	35.8231	1.74593	0.581761	3.00111	0.00268997	0.00654652
Tspan17	751.013	1.74297	0.202421	8.61065	7.26469e-18	2.20645e-16
Renbp	62.8085	1.74247	0.477262	3.65097	0.000261251	0.000768761
Ndufb9	1120.12	1.74223	0.16216	10.7439	6.33149e-27	1.39093e-24
Gm10644	35.7993	1.74033	0.610458	2.85086	0.00436005	0.0101793
Snrpg	181.127	1.73868	0.279843	6.21305	5.19674e-10	3.87043e-09
Zkscan4	82.9805	1.73811	0.430491	4.03751	5.4021e-05	0.000180149
Abhd15	38.826	1.73726	0.587222	2.95844	0.00309198	0.00742692
Triap1	107.668	1.73454	0.36445	4.75933	1.94235e-06	8.20232e-06
Mir7004	44.4852	1.73397	0.557701	3.10913	0.00187638	0.00472372
Myh7	136.22	1.73395	0.395819	4.38066	1.18322e-05	4.40488e-05
Tcap	129.441	1.73316	0.324421	5.34232	9.17636e-08	4.74489e-07
Mir671	111.712	1.73127	0.364431	4.75061	2.02804e-06	8.5368e-06
Stub1	1537.25	1.72933	0.188998	9.15001	5.693e-20	2.72794e-18
Zbtb42	55.4112	1.7285	0.483751	3.57312	0.000352757	0.00101488
Ppp1r3e	141.571	1.7285	0.324094	5.33333	9.64294e-08	4.96534e-07
Lypla2	1341.8	1.72808	0.174603	9.89722	4.28016e-23	3.94855e-21
Tomm7	260.765	1.72532	0.241198	7.15312	8.48244e-13	9.90303e-12
Dnajc17	162.544	1.72274	0.310829	5.5424	2.98357e-08	1.67192e-07
C1qtnf4	4299.77	1.72268	0.287663	5.98855	2.11715e-09	1.43978e-08
Pik3ip1	713.388	1.72186	0.167067	10.3064	6.59232e-25	9.03789e-23
3110082J24Rik	22.2069	1.72023	0.759199	2.26585	0.0234605	0.0464691
Baiap3	105.814	1.718	0.396603	4.33178	1.47912e-05	5.42361e-05
Slc2a4	35.0088	1.71712	0.639344	2.68575	0.00723664	0.0160975
Mblac1	51.7921	1.7161	0.498859	3.44005	0.000581613	0.0016086
Pglyrp1	63.4103	1.71589	0.445544	3.85121	0.000117535	0.000367555
Pkn3	41.4317	1.71563	0.539929	3.17751	0.00148545	0.00381599
Col2a1	72.5294	1.71489	0.394876	4.34286	1.40641e-05	5.17237e-05
Mrpl2	438.207	1.71468	0.24636	6.96004	3.40167e-12	3.56643e-11
H2ac4	31.4158	1.7145	0.646029	2.65391	0.00795661	0.0175399
Mir409	30.8208	1.71071	0.640227	2.67204	0.00753916	0.0167178
Prdm6	48.9495	1.71062	0.495811	3.45015	0.000560284	0.00155528
Wfikkn1	43.2138	1.70863	0.514941	3.31811	0.000906282	0.00242404
Tmem51	74.7903	1.70484	0.446536	3.81792	0.000134584	0.000416516
Klc3	31.6033	1.70042	0.65951	2.5783	0.00992873	0.0214222
Nagpa	347.872	1.70029	0.202844	8.38226	5.19189e-17	1.32427e-15
Tmem240	424.24	1.69965	0.231864	7.3304	2.2946e-13	2.93394e-12
Hagh	919.881	1.698	0.166894	10.1742	2.58598e-24	3.07544e-22
Rhov	181.996	1.69798	0.272844	6.22328	4.86869e-10	3.64358e-09
Trp53rka	196.09	1.69719	0.268158	6.32905	2.46672e-10	1.9417e-09
Inafm1	464.225	1.69467	0.228627	7.41241	1.24028e-13	1.65444e-12
Tesc	704.007	1.69364	0.192567	8.79505	1.42983e-18	5.04969e-17
Mir3572	46.6264	1.69341	0.528787	3.20244	0.00136267	0.00352899
Cyba	85.3319	1.68869	0.385899	4.37598	1.20886e-05	4.49189e-05
Ush1g	35.767	1.68525	0.613565	2.74666	0.0060206	0.0136243
Blvrb	210.891	1.6852	0.260609	6.46641	1.0036e-10	8.4311e-10
Plekhg4	98.1457	1.68328	0.373884	4.50213	6.72763e-06	2.61142e-05
Selenom	891.523	1.68134	0.168767	9.96246	2.22498e-23	2.16383e-21
Sec61b	224.428	1.6809	0.280997	5.98191	2.20536e-09	1.49104e-08
Cmtm7	58.3566	1.67943	0.454044	3.69884	0.00021659	0.000646008
Spsb2	30.9244	1.6777	0.615738	2.7247	0.00643596	0.0144796
Nenf	722.34	1.67759	0.203853	8.22938	1.88186e-16	4.35032e-15
Psmc3	2216.47	1.67724	0.150265	11.1618	6.26739e-29	1.90355e-26
Atoh8	45.9034	1.67631	0.52698	3.18098	0.00146776	0.00377593
Asl	345.687	1.67572	0.208489	8.03744	9.17347e-16	1.85366e-14
Btbd17	335.534	1.67569	0.225943	7.41644	1.20309e-13	1.61245e-12
Mir7047	33.2762	1.67555	0.630775	2.65634	0.00789945	0.0174383
Uqcr11	1028.51	1.67255	0.196964	8.49164	2.03736e-17	5.6254e-16
Rn7s2	64866.2	1.66915	0.147881	11.2871	1.51925e-29	4.99885e-27
Gfy	37.6948	1.66864	0.563036	2.96364	0.0030402	0.00731194
Guk1	1421.5	1.66763	0.154163	10.8173	2.851e-27	6.6217e-25
Tmem158	899.185	1.66749	0.424222	3.93069	8.47025e-05	0.000272923
Zap70	38.5247	1.66514	0.602121	2.76546	0.00568424	0.0129388
Fos	513.202	1.66441	0.451886	3.68325	0.000230281	0.00068395
Ndufa13	2018.96	1.66339	0.150203	11.0743	1.67216e-28	4.71598e-26
Zfp219	924.388	1.66042	0.18193	9.12668	7.06301e-20	3.34384e-18
Mocs3	278.748	1.65846	0.251404	6.5968	4.20124e-11	3.73272e-10
Trim71	39.411	1.65687	0.572705	2.89305	0.00381517	0.00902133
Ccdc9	676.062	1.65394	0.196596	8.41289	4.00032e-17	1.05159e-15
Zglp1	35.8537	1.65388	0.58352	2.83432	0.00459233	0.0106699
Prodh	653.837	1.65332	0.190801	8.66518	4.50793e-18	1.42393e-16
Rpl36al	459.27	1.65321	0.196663	8.40629	4.23181e-17	1.10362e-15
Pfdn1	394.634	1.64874	0.219034	7.52734	5.17859e-14	7.48223e-13
Pcsk1n	19548.6	1.64727	0.133129	12.3735	3.63619e-35	2.99107e-32
Ndufa2	714.551	1.6451	0.187939	8.75339	2.07047e-18	7.09638e-17
Gm12070	163.925	1.64459	0.283645	5.79805	6.70914e-09	4.18754e-08
Cdkn2d	552.879	1.64311	0.1999	8.21966	2.04089e-16	4.6724e-15
Txn1	585.093	1.64293	0.209111	7.85674	3.94253e-15	6.98057e-14
Uqcc3	265.654	1.64242	0.241333	6.80562	1.00613e-11	9.74633e-11
H2-K1	393.074	1.64158	0.208318	7.88017	3.26931e-15	5.85688e-14
Mir300	119.976	1.64133	0.360821	4.54888	5.39323e-06	2.12564e-05
Hypk	223.905	1.64126	0.282283	5.81424	6.09109e-09	3.83084e-08
Lyzl4	102.015	1.64115	0.386076	4.25084	2.1297e-05	7.592e-05
Mir5121	412.191	1.64005	0.21461	7.642	2.13871e-14	3.3351e-13
Nudt9	527.687	1.63946	0.20739	7.90521	2.67473e-15	4.88028e-14
Rny1	5899.17	1.6387	0.424945	3.85625	0.000115138	0.000360802
Aurkaip1	755.773	1.63827	0.190739	8.58909	8.76608e-18	2.6261e-16
Ogfod3	107.175	1.63824	0.342516	4.78296	1.7273e-06	7.35237e-06
Tomm40	1365.67	1.63803	0.165915	9.87271	5.46647e-23	4.81781e-21
Ggn	61.2889	1.63612	0.456534	3.58377	0.000338666	0.000976905
Polr2e	521.902	1.63594	0.205352	7.9665	1.6323e-15	3.09855e-14
Abhd8	5881.11	1.63583	0.157721	10.3717	3.33647e-25	5.06682e-23
Rps9	1336.43	1.63193	0.181722	8.98036	2.69887e-19	1.11467e-17
Top1mt	214.338	1.63165	0.272908	5.97876	2.2484e-09	1.51753e-08
Paqr6	109.537	1.63153	0.358741	4.54792	5.41778e-06	2.13404e-05
Mir3104	263.492	1.62931	0.261596	6.22832	4.71469e-10	3.53369e-09
Polr2f	268.279	1.6287	0.263954	6.17041	6.81142e-10	4.9841e-09
Bad	358.217	1.62834	0.258474	6.29979	2.98049e-10	2.31202e-09
H2ax	790.9	1.62811	0.190319	8.55463	1.18243e-17	3.45831e-16
Nrn1l	36.3643	1.62799	0.553985	2.93869	0.00329605	0.00788734
Usp18	29.5786	1.62776	0.65408	2.48862	0.012824	0.0269559
Ift43	168.92	1.62759	0.285267	5.70551	1.15994e-08	6.97731e-08
Ppia	8898.32	1.62462	0.15703	10.346	4.36562e-25	6.33721e-23
Mir9-1	47.4303	1.6232	0.602343	2.69481	0.00704284	0.0157107
Oxld1	54.2656	1.62313	0.467185	3.47429	0.000512209	0.0014321
Snord89	50.4068	1.62291	0.483131	3.35915	0.000781837	0.00211439
B9d2	186.351	1.62168	0.317409	5.10911	3.23678e-07	1.53829e-06
B230206L02Rik	37.8632	1.62115	0.592497	2.73613	0.00621661	0.0140261
Mir431	49.8613	1.62094	0.50839	3.18838	0.00143073	0.00369175
B3gnt4	23.7594	1.61973	0.707123	2.29059	0.0219871	0.043912
Sptbn4	6054.74	1.61837	0.25831	6.26522	3.72308e-10	2.83897e-09
Psmd4	1634.74	1.61611	0.133041	12.1474	5.92038e-34	4.17429e-31
Hmg20b	386.869	1.61388	0.221455	7.28759	3.15551e-13	3.94029e-12
Cuta	755.474	1.61358	0.180267	8.95102	3.52224e-19	1.4191e-17
Romo1	382.196	1.61232	0.196557	8.2028	2.34855e-16	5.32319e-15
H4c2	181.033	1.61225	0.275881	5.84399	5.09636e-09	3.24871e-08
Ankrd9	425.831	1.61102	0.236305	6.81752	9.26271e-12	9.02143e-11
Snx15	597.375	1.6101	0.172188	9.35078	8.70069e-21	4.92175e-19
Rpl13	4863.17	1.60945	0.138698	11.604	3.93361e-31	1.65228e-28
Wdr83	313.656	1.60817	0.214192	7.50807	6.00059e-14	8.55333e-13
Rpl12	2839.29	1.60747	0.146475	10.9744	5.0765e-28	1.33627e-25
Abtb1	629.181	1.60477	0.232818	6.89279	5.47075e-12	5.52448e-11
Coq7	116.065	1.60453	0.341133	4.70354	2.55692e-06	1.0587e-05
Rpph1	73854.8	1.6026	0.243527	6.58078	4.67992e-11	4.13938e-10
Rex1bd	446.009	1.6016	0.198286	8.07721	6.62664e-16	1.37999e-14
Bax	407.388	1.60142	0.204896	7.8158	5.46159e-15	9.43331e-14
Mir124a-1	41.4158	1.60019	0.584032	2.7399	0.00614579	0.0138822
Npff	63.2095	1.60014	0.459698	3.48084	0.00049984	0.0013995
Rnf8	320.109	1.59937	0.240638	6.64639	3.00363e-11	2.72174e-10
2410006H16Rik	115.846	1.59661	0.324829	4.91524	8.86745e-07	3.95083e-06
Mrpl54	264.827	1.59592	0.247057	6.45972	1.04894e-10	8.79704e-10
Pigyl	182.179	1.59542	0.267647	5.9609	2.50854e-09	1.67933e-08
Mrc2	494.357	1.59487	0.189737	8.40567	4.25421e-17	1.10784e-15
Mrpl52	437.545	1.59363	0.203693	7.82367	5.13037e-15	8.90798e-14
Lgals4	47.1407	1.59	0.507934	3.13033	0.00174611	0.00442399
Rabep2	255.722	1.58831	0.299267	5.30734	1.11234e-07	5.67436e-07
Hint1	1104.28	1.58712	0.149836	10.5924	3.23099e-26	5.90613e-24
H1f4	994.623	1.58619	0.155519	10.1993	1.99631e-24	2.38856e-22
H2-D1	747.49	1.58557	0.182218	8.70147	3.27602e-18	1.07613e-16
Amh	60.9293	1.58553	0.443118	3.57811	0.000346083	0.000996991
Depp1	63.8625	1.58549	0.540228	2.93485	0.00333705	0.00797772
Rps15	4222.8	1.58512	0.142983	11.0861	1.46538e-28	4.25435e-26
Icam5	5548.08	1.58363	0.154271	10.2652	1.01071e-24	1.29568e-22
Sigirr	38.8334	1.57995	0.583735	2.70663	0.00679699	0.0152104
Tmem191c	1045.19	1.57913	0.20992	7.52256	5.37136e-14	7.71772e-13
Slc16a11	467.446	1.57746	0.242002	6.51837	7.10752e-11	6.09278e-10
Megf6	214.565	1.57572	0.30302	5.20005	1.99233e-07	9.79399e-07
Myo1a	40.0914	1.57562	0.533844	2.95146	0.00316274	0.00758858
Nefm	6419.35	1.57357	0.138045	11.399	4.23177e-30	1.5471e-27
Myl6b	386.042	1.57214	0.198407	7.92379	2.3038e-15	4.24268e-14
Lamtor2	219.15	1.57142	0.26758	5.8727	4.2875e-09	2.76976e-08
Klhl21	608.035	1.57141	0.172329	9.11865	7.60683e-20	3.55862e-18
Cpne7	625.531	1.57024	0.206983	7.58633	3.29089e-14	4.95945e-13
Col5a1	832.06	1.57024	0.179475	8.74905	2.15153e-18	7.32172e-17
Scarna13	527.589	1.56976	0.202197	7.7635	8.2615e-15	1.38219e-13
Atad3a	696.6	1.56956	0.191431	8.19911	2.42176e-16	5.46405e-15
Asphd1	634.564	1.56944	0.185019	8.48257	2.2028e-17	6.03158e-16
Mir453	75.2835	1.56274	0.442977	3.52782	0.000419004	0.00118987
Fam43b	866.516	1.56155	0.183383	8.51523	1.66264e-17	4.66911e-16
Upk1a	59.0529	1.56154	0.458168	3.40823	0.00065387	0.00179113
Ggct	110.476	1.56044	0.391466	3.98615	6.71542e-05	0.000220116
Mir493	214.857	1.56044	0.275351	5.66707	1.45257e-08	8.5704e-08
Ubxn1	557.819	1.55729	0.170163	9.15174	5.60225e-20	2.69099e-18
Cebpd	84.2526	1.55608	0.381101	4.08313	4.44328e-05	0.00015023
Gpx1	1278.59	1.55556	0.140795	11.0484	2.23073e-28	6.11653e-26
Gmppb	186.033	1.55477	0.304635	5.10373	3.33027e-07	1.57854e-06
Dok1	36.9079	1.55386	0.573489	2.70949	0.00673874	0.0150972
Tbcb	956.34	1.55311	0.188514	8.23871	1.74082e-16	4.05275e-15
Atp5g2	738.279	1.55151	0.17119	9.06306	1.26843e-19	5.62726e-18
Nr2f6	754.428	1.54683	0.173377	8.92178	4.58869e-19	1.80099e-17
H4c9	158.814	1.54672	0.302026	5.12114	3.03693e-07	1.45064e-06
Gm45929	83.3122	1.54654	0.372493	4.15188	3.29762e-05	0.000113854
Tagln2	103.009	1.54485	0.371803	4.15502	3.25255e-05	0.000112376
Rrp1	3931.57	1.54336	0.152933	10.0917	6.00952e-24	6.48305e-22
Crlf2	386.918	1.53821	0.217304	7.07862	1.45592e-12	1.62389e-11
Ghdc	188.362	1.53761	0.262007	5.86858	4.39551e-09	2.83397e-08
Egln2	1407.4	1.53756	0.155333	9.89852	4.22491e-23	3.91588e-21
Mrpl46	150.282	1.53465	0.31757	4.83247	1.34852e-06	5.82804e-06
Nkx6-2	207.64	1.53322	0.313797	4.88603	1.02892e-06	4.52403e-06
Rpl27a	1358.8	1.53158	0.136883	11.189	4.61599e-29	1.42389e-26
Acta2	148.758	1.53075	0.307786	4.97342	6.57824e-07	2.98821e-06
Kcns1	505.187	1.53	0.21914	6.98185	2.91308e-12	3.08862e-11
Psmg3	104.258	1.52971	0.341834	4.475	7.64099e-06	2.93708e-05
Pcdh8	1267.46	1.52918	0.202763	7.54168	4.63954e-14	6.7797e-13
Aldh1l1	1696.12	1.52876	0.140364	10.8914	1.26717e-27	3.12705e-25
Nt5dc2	68.6023	1.52855	0.410983	3.71925	0.000199814	0.000599503
Cd59a	126.108	1.5274	0.348974	4.37683	1.20419e-05	4.47788e-05
Apof	59.48	1.52688	0.460232	3.31762	0.000907864	0.00242695
Scrn2	59.5373	1.52564	0.446981	3.41321	0.00064202	0.00176251
Sh3tc1	107.238	1.5251	0.362358	4.20883	2.56694e-05	9.02074e-05
Efs	366.78	1.52463	0.230564	6.61262	3.77572e-11	3.37439e-10
Ppp1r3f	775.114	1.5233	0.159069	9.5763	1.00581e-21	6.82361e-20
Tradd	96.6016	1.5231	0.354841	4.29236	1.76784e-05	6.38974e-05
Bmp4	92.0297	1.52285	0.393709	3.86797	0.000109745	0.000345492
Chgb	5701.61	1.51958	0.154271	9.8501	6.84781e-23	5.8778e-21
Ggt1	51.9003	1.51956	0.4874	3.11769	0.00182274	0.00459866
Irf7	51.369	1.51855	0.519222	2.92466	0.00344833	0.00822384
Antkmt	702.591	1.51838	0.165907	9.15199	5.58941e-20	2.69099e-18
Nat9	182.783	1.5175	0.261473	5.80364	6.48914e-09	4.06049e-08
Rps19-ps3	52.3383	1.51482	0.592854	2.55512	0.0106151	0.0227538
Zfp647	99.217	1.51347	0.345459	4.38105	1.18109e-05	4.39779e-05
Kcne1l	33.5376	1.51297	0.604213	2.50404	0.0122784	0.0259195
Ndufa7	1053.23	1.51241	0.143392	10.5474	5.22447e-26	9.3765e-24
Col1a1	396.699	1.51226	0.27504	5.4983	3.83461e-08	2.11491e-07
RLTR6-int:ERV1:LTR	88.1623	1.51084	0.348998	4.32908	1.49736e-05	5.48642e-05
Foxd1	86.8211	1.5108	0.388582	3.88798	0.000101081	0.000320518
Ier3	336.993	1.51009	0.238265	6.33787	2.32959e-10	1.84406e-09
Mrps12	494.63	1.50971	0.215837	6.99467	2.65889e-12	2.83586e-11
Spint2	237.904	1.50777	0.279622	5.39216	6.9614e-08	3.67367e-07
Mea1	892.795	1.50774	0.181594	8.30282	1.0167e-16	2.46582e-15
9530052E02Rik	48.6853	1.50683	0.574217	2.62414	0.00868668	0.0189746
Arpc1b	240.031	1.50414	0.244524	6.15128	7.68583e-10	5.5846e-09
Mir99b	59.6406	1.50098	0.460815	3.25723	0.00112506	0.00295712
Mir12188	134.951	1.50022	0.315985	4.74776	2.05682e-06	8.64872e-06
Eif4a3	650.674	1.49987	0.179942	8.33528	7.73181e-17	1.91761e-15
Dgcr6	752.24	1.49976	0.167619	8.94747	3.63712e-19	1.45352e-17
Snrpb	984.293	1.49724	0.164154	9.12096	7.4463e-20	3.50012e-18
Ndufb2	312.908	1.49544	0.230302	6.49339	8.39253e-11	7.12013e-10
Fermt3	127.911	1.49392	0.328947	4.54152	5.5851e-06	2.19381e-05
Trabd	427.999	1.49182	0.202102	7.38153	1.5648e-13	2.05812e-12
Scx	52.5153	1.49168	0.484546	3.07852	0.00208033	0.00518953
Uqcc2	470.17	1.49036	0.193223	7.71315	1.22751e-14	1.98635e-13
9030025P20Rik	84.257	1.49022	0.365259	4.07989	4.50566e-05	0.000152209
Tmem205	246.653	1.49005	0.239172	6.23002	4.66362e-10	3.49674e-09
Adprhl2	331.021	1.4884	0.234181	6.35578	2.07377e-10	1.65683e-09
Rcn3	87.6216	1.48576	0.387391	3.8353	0.000125411	0.000390391
Pfdn6	294.1	1.48575	0.220237	6.74615	1.51821e-11	1.44168e-10
Hsf4	649.55	1.48564	0.172196	8.62761	6.26453e-18	1.93241e-16
Map4k1	72.7976	1.48543	0.408887	3.63287	0.000280287	0.000820254
Chmp6	431.392	1.48521	0.209663	7.08378	1.40272e-12	1.57165e-11
Rnaseh2c	184.347	1.48481	0.265648	5.58941	2.27845e-08	1.29891e-07
Sema3g	133.785	1.48441	0.337986	4.39194	1.12345e-05	4.20536e-05
Igsf9	144.627	1.48417	0.301413	4.92404	8.4776e-07	3.78653e-06
Mvp	170.502	1.47594	0.280867	5.25494	1.48074e-07	7.4157e-07
Rrp9	474.707	1.47579	0.203107	7.26609	3.70041e-13	4.57729e-12
Rps29	3082.82	1.47492	0.126226	11.6847	1.52531e-31	7.00297e-29
Aars2	908.506	1.47341	0.170022	8.66601	4.47535e-18	1.41818e-16
Cct5	1898.11	1.47311	0.146976	10.0228	1.21004e-23	1.27067e-21
Efemp2	270.9	1.47272	0.230229	6.39679	1.5868e-10	1.29129e-09
Cib2	404.097	1.47185	0.192149	7.65991	1.86066e-14	2.91765e-13
Mir3069	107.907	1.4715	0.347246	4.23765	2.25875e-05	8.01012e-05
Pin4	54.7289	1.47112	0.474303	3.10164	0.0019245	0.00482885
Atp4a	31.837	1.47094	0.62091	2.369	0.0178363	0.0363651
Oaz1	2074.87	1.46949	0.156106	9.41338	4.80437e-21	2.83976e-19
Pafah1b3	174.122	1.46914	0.277402	5.29607	1.1832e-07	6.01408e-07
Imp3	279.804	1.46804	0.223741	6.56134	5.33256e-11	4.65614e-10
Gm48552	42.8214	1.46705	0.499186	2.93889	0.00329389	0.00788314
Ankrd24	1552.44	1.46544	0.138011	10.6183	2.44879e-26	4.69359e-24
Aspg	92.5754	1.46463	0.404744	3.61865	0.00029614	0.000863065
Zfp707	189.913	1.4629	0.275084	5.318	1.04915e-07	5.37705e-07
Rps27	1647.11	1.46286	0.137107	10.6695	1.41418e-26	2.93882e-24
Mir22	40.5629	1.46242	0.564668	2.58987	0.00960113	0.0207789
Ppp1r15a	309.885	1.46103	0.224161	6.51779	7.13504e-11	6.11372e-10
Kif7	53.2442	1.45459	0.480533	3.02702	0.00246974	0.00606653
Tbxa2r	33.6193	1.45425	0.611531	2.37805	0.0174044	0.0355434
Engase	274.039	1.45394	0.225521	6.44703	1.1406e-10	9.49313e-10
Nfkb2	88.8855	1.45392	0.410067	3.54556	0.000391777	0.00111805
Nr4a1	2711.85	1.45382	0.394361	3.68652	0.000227342	0.000675729
Mroh5	107.899	1.45277	0.323824	4.48628	7.24786e-06	2.79871e-05
H2ac21	80.9327	1.45268	0.419011	3.46691	0.000526469	0.00146822
Tfip11	1594.3	1.45215	0.163641	8.87399	7.05725e-19	2.64875e-17
Csrp2	52.3376	1.45161	0.539371	2.6913	0.00711737	0.0158555
Mrpl28	632.234	1.45008	0.193428	7.49674	6.54258e-14	9.22598e-13
Haghl	1124.5	1.44946	0.165464	8.75997	1.95295e-18	6.75221e-17
Rps28	1692.35	1.44892	0.167393	8.65581	4.8943e-18	1.53859e-16
Slc22a17	17709.3	1.44889	0.140789	10.2912	7.71975e-25	1.02975e-22
Col1a2	462.832	1.44832	0.227819	6.35732	2.05302e-10	1.64225e-09
Tmem200b	128.066	1.44563	0.314628	4.59473	4.33301e-06	1.73303e-05
Il3ra	71.1722	1.44544	0.435183	3.32146	0.000895471	0.00239642
Cdc42bpg	190.642	1.44508	0.281	5.14262	2.70934e-07	1.30585e-06
Ccdc124	1174.93	1.44498	0.17091	8.45465	2.79924e-17	7.52895e-16
Ubtd1	166.13	1.44451	0.270808	5.33406	9.60428e-08	4.94672e-07
Spag7	400.802	1.44183	0.221077	6.52183	6.94529e-11	5.96926e-10
Aldh1b1	143.741	1.44177	0.317971	4.53428	5.77992e-06	2.26718e-05
Crocc	1386.77	1.44086	0.180207	7.99559	1.28958e-15	2.50826e-14
Acaa1a	789.498	1.44078	0.180471	7.98345	1.42299e-15	2.7461e-14
Samd14	1026	1.44026	0.217553	6.62025	3.58597e-11	3.21499e-10
Slc39a7	1500.87	1.43928	0.158906	9.05743	1.33557e-19	5.91184e-18
Shisa8	58.1264	1.43865	0.465509	3.09049	0.00199827	0.00500063
Sesn2	406.538	1.43822	0.195871	7.34267	2.09381e-13	2.68416e-12
Zfp652os	62.8016	1.43764	0.459827	3.12647	0.00176918	0.00447445
Zfp775	224.368	1.43716	0.24542	5.85592	4.74366e-09	3.03958e-08
Tmsb10	3708.4	1.43632	0.139426	10.3017	6.92346e-25	9.42641e-23
Lgals1	241.843	1.43573	0.241815	5.93731	2.89733e-09	1.9175e-08
Bsg	5875.26	1.43137	0.139484	10.2619	1.04645e-24	1.33284e-22
Ccs	144.082	1.43114	0.303258	4.71922	2.36754e-06	9.86282e-06
Nfkbil1	178.648	1.42961	0.273839	5.22062	1.78326e-07	8.83662e-07
Ier5l	757.616	1.429	0.191108	7.47744	7.57867e-14	1.05887e-12
Rtkn	1263.03	1.42754	0.148653	9.60315	7.75365e-22	5.37097e-20
Klhl40	213.458	1.42746	0.278999	5.11636	3.11491e-07	1.48394e-06
Lonp1	1443.61	1.42733	0.161171	8.85598	8.29486e-19	3.06088e-17
2210416O15Rik	35.9191	1.427	0.54647	2.61131	0.00901951	0.0196234
Gnl1	3237.04	1.42662	0.155751	9.15961	5.2086e-20	2.5203e-18
Mir127	39.5465	1.42643	0.56003	2.54706	0.0108634	0.0232229
Gdap1l1	1758.04	1.4257	0.139189	10.2429	1.27321e-24	1.59087e-22
Fam181b	423.444	1.42541	0.205388	6.94007	3.91892e-12	4.05277e-11
Ndufb1	243.508	1.42448	0.245956	5.79161	6.97151e-09	4.33212e-08
Asprv1	83.8541	1.42415	0.412304	3.45413	0.00055208	0.00153466
Tap2	311.382	1.42186	0.229021	6.20843	5.35174e-10	3.97196e-09
Mvb12a	567.388	1.42186	0.178185	7.9797	1.46688e-15	2.80954e-14
Pin1	1045.41	1.41919	0.201064	7.05839	1.68444e-12	1.86402e-11
Tmed1	139.193	1.41904	0.330379	4.29518	1.7455e-05	6.31939e-05
Slc25a18	1738.29	1.41704	0.14326	9.89137	4.53758e-23	4.16655e-21
Sspo	104.44	1.4169	0.388059	3.65124	0.000260982	0.000768199
Mrps34	548.224	1.41637	0.175742	8.05938	7.66813e-16	1.5655e-14
Spef1	113.981	1.41637	0.339688	4.16961	3.05119e-05	0.000105883
Gm3435	79.9508	1.41588	0.359902	3.93408	8.35169e-05	0.000269278
Tubg1	916.832	1.41214	0.163262	8.64953	5.17114e-18	1.61533e-16
Myh11	182.785	1.41209	0.27736	5.09117	3.55854e-07	1.67868e-06
Scrib	1515.45	1.41206	0.153706	9.18675	4.04904e-20	1.98846e-18
Tha1	90.4993	1.4107	0.398771	3.53763	0.000403734	0.00114972
Prdx5	1573.74	1.41007	0.171495	8.2222	1.99804e-16	4.59737e-15
Snhg12	172.35	1.40874	0.288469	4.88351	1.04212e-06	4.57495e-06
Slc8b1	208.41	1.4075	0.281297	5.0036	5.62689e-07	2.5828e-06
Cdk3	40.986	1.40619	0.550923	2.55243	0.0106975	0.0229032
Emc9	237.685	1.40605	0.257495	5.46051	4.74756e-08	2.58769e-07
Spag8	36.2952	1.40604	0.580586	2.42175	0.015446	0.031937
Nhp2	358.007	1.40511	0.218739	6.42367	1.33027e-10	1.09654e-09
Msx1	67.5395	1.40449	0.429771	3.26798	0.00108317	0.00285575
Mecr	316.415	1.40423	0.200624	6.9993	2.57244e-12	2.75408e-11
Fis1	659.331	1.40377	0.173841	8.07502	6.74653e-16	1.39466e-14
Epop	3425.14	1.40351	0.173655	8.08221	6.36013e-16	1.32833e-14
Mir8094	345.243	1.40109	0.214359	6.5362	6.31029e-11	5.45676e-10
Npas1	419.501	1.40067	0.199944	7.0053	2.46462e-12	2.65448e-11
Fxyd1	526.505	1.39993	0.202323	6.91927	4.53965e-12	4.65568e-11
Wfdc1	97.0849	1.39799	0.404657	3.45476	0.000550786	0.00153171
Pex14	1408.36	1.39677	0.136418	10.2389	1.32728e-24	1.648e-22
Aamp	2236.39	1.39668	0.13779	10.1363	3.81164e-24	4.29997e-22
Arhgap45	273.145	1.39624	0.260076	5.36859	7.93565e-08	4.15118e-07
Sdf2	559.44	1.39532	0.187755	7.43161	1.07282e-13	1.45365e-12
Usf1	964.188	1.39501	0.165358	8.43629	3.27568e-17	8.71543e-16
Irf1	144.83	1.39353	0.318499	4.37532	1.21256e-05	4.50477e-05
Rpl13a	2293.59	1.39273	0.145275	9.58684	9.08267e-22	6.2045e-20
Cygb	1198.21	1.39267	0.156852	8.87889	6.75328e-19	2.54434e-17
Wnt6	45.4714	1.39258	0.5521	2.52233	0.0116581	0.0247425
Gtf2f1	1304.2	1.39218	0.162245	8.58073	9.42769e-18	2.82002e-16
Ddx54	1302.1	1.39163	0.158836	8.76142	1.92811e-18	6.67804e-17
Ifi35	63.7028	1.39098	0.419023	3.31957	0.000901571	0.00241209
Hhipl1	303.225	1.39083	0.228838	6.07781	1.21839e-09	8.60587e-09
Fabp5	555.459	1.39035	0.192862	7.20906	5.63393e-13	6.78413e-12
Csrnp1	437.141	1.38944	0.207626	6.69203	2.2009e-11	2.03704e-10
2010320M18Rik	67.4484	1.3892	0.43722	3.17734	0.00148631	0.00381758
Hspa12b	235.291	1.38903	0.253985	5.46895	4.52714e-08	2.4737e-07
Trappc2l	497.388	1.38806	0.184723	7.51426	5.72341e-14	8.19374e-13
Rpl21	3943.87	1.38801	0.114827	12.0879	1.22334e-33	7.32747e-31
Flnc	166.761	1.38749	0.301585	4.60066	4.21147e-06	1.68818e-05
Rnh1	526.667	1.38736	0.179466	7.7305	1.07127e-14	1.75511e-13
Tmem14c	227.549	1.38704	0.246349	5.63037	1.79825e-08	1.04568e-07
Ifitm3	173.062	1.38537	0.322878	4.29068	1.78126e-05	6.43296e-05
Rp9	361.081	1.38491	0.202633	6.83457	8.22527e-12	8.10296e-11
Smtn	294.234	1.38452	0.239616	5.77809	7.55521e-09	4.66401e-08
Pdlim4	126.326	1.38406	0.309835	4.46707	7.92994e-06	3.03868e-05
Gm42517	992.235	1.38314	0.155961	8.86844	7.41759e-19	2.77034e-17
H2ac19	97.4436	1.38282	0.375539	3.68222	0.000231208	0.0006866
Rpl38	3022.89	1.38282	0.148508	9.31138	1.26178e-20	6.88123e-19
Frs3	654.472	1.38258	0.161787	8.54568	1.27781e-17	3.72073e-16
Igfbp2	599.152	1.38238	0.376085	3.67572	0.000237184	0.000702969
Tspo	50.257	1.38233	0.465097	2.97214	0.00295731	0.00713296
Map2k3	405.618	1.3821	0.201906	6.84528	7.63279e-12	7.55321e-11
Pde4c	166.002	1.38192	0.308197	4.48388	7.32982e-06	2.82683e-05
Enkd1	143.758	1.38177	0.302959	4.56091	5.09331e-06	2.01467e-05
Aip	1195.93	1.38122	0.176591	7.82158	5.21665e-15	9.04188e-14
Cep131	853.596	1.38062	0.176728	7.81213	5.62279e-15	9.68631e-14
Myh3	85.5421	1.37968	0.409006	3.37325	0.000742856	0.00201837
Pgf	38.1503	1.37935	0.537436	2.56655	0.0102717	0.0220826
Jtb	297.143	1.37886	0.233734	5.8993	3.65045e-09	2.38167e-08
Hspa1b	484.376	1.37883	0.19775	6.97258	3.1117e-12	3.2886e-11
Apba3	447.443	1.37744	0.180061	7.64985	2.01221e-14	3.14529e-13
Pop5	473.524	1.37718	0.21477	6.41232	1.43324e-10	1.17505e-09
Arhgef1	2046.74	1.37716	0.14499	9.49832	2.13307e-21	1.37618e-19
Sphk1	112.537	1.37698	0.350419	3.92952	8.51157e-05	0.00027412
Uqcrh	1059.24	1.37685	0.16946	8.12495	4.47557e-16	9.6354e-15
Evc2	889.069	1.37588	0.204686	6.72191	1.79359e-11	1.68294e-10
Fam207a	714.127	1.37563	0.187051	7.35431	1.91922e-13	2.47966e-12
Gcat	255.458	1.37546	0.232105	5.92602	3.10364e-09	2.04718e-08
Bex3	2024.2	1.37437	0.161258	8.52281	1.55721e-17	4.40437e-16
Lamtor4	332.08	1.37423	0.209224	6.56822	5.09194e-11	4.47375e-10
Zfp428	671.439	1.37416	0.175305	7.83866	4.55386e-15	7.97006e-14
Cebpb	192.387	1.37356	0.336248	4.08495	4.4087e-05	0.00014924
Zfp366	139.782	1.37214	0.35233	3.89446	9.84178e-05	0.000312877
Lemd2	729.884	1.37172	0.177971	7.70753	1.28276e-14	2.06728e-13
Mif	3826.24	1.3708	0.137882	9.94183	2.73759e-23	2.62357e-21
Mafg	869.29	1.37062	0.182041	7.52918	5.10594e-14	7.40099e-13
Timm17b	309.344	1.3697	0.236601	5.78908	7.07717e-09	4.39501e-08
Scarna10	129.142	1.36858	0.347119	3.94268	8.05756e-05	0.000260433
L3hypdh	51.517	1.36567	0.473746	2.8827	0.00394282	0.00929534
Mcm2	158.927	1.36521	0.304453	4.48413	7.32104e-06	2.82399e-05
Rps8	2467.09	1.36499	0.127872	10.6747	1.33711e-26	2.80821e-24
Rn4.5s	129.865	1.3647	0.314626	4.33754	1.44085e-05	5.29115e-05
Mrpl14	293.371	1.36246	0.217967	6.25078	4.08406e-10	3.09155e-09
Ogfod2	391.582	1.36125	0.213662	6.37107	1.8772e-10	1.51202e-09
Lrrc38	94.3081	1.36029	0.383671	3.54544	0.000391953	0.00111836
Adprh	1439.89	1.35969	0.168512	8.06878	7.10032e-16	1.46015e-14
Mrps6	198.014	1.35849	0.243893	5.57	2.54737e-08	1.43933e-07
Meltf	46.1818	1.35824	0.520558	2.6092	0.00907554	0.0197345
Rps27a	629.636	1.3578	0.165852	8.18682	2.68228e-16	5.99702e-15
Ap2s1	1787.97	1.35705	0.158295	8.57293	1.00886e-17	3.01174e-16
Syf2	384.045	1.35588	0.195105	6.9495	3.66585e-12	3.81303e-11
Nme3	261.4	1.35542	0.233077	5.81532	6.05173e-09	3.81095e-08
Tead3	94.3549	1.35528	0.404637	3.34937	0.000809964	0.00218357
Pgls	457.189	1.35412	0.188594	7.18007	6.96782e-13	8.26675e-12
Nectin2	182.974	1.35211	0.266534	5.07294	3.91711e-07	1.8386e-06
Col4a2	3085.71	1.35146	0.114993	11.7526	6.85011e-32	3.21988e-29
Pcolce	141.479	1.3511	0.348819	3.87335	0.000107349	0.000338707
Hint2	210.915	1.35035	0.246617	5.47549	4.36302e-08	2.38865e-07
Polr2l	701.748	1.35011	0.15841	8.52286	1.55665e-17	4.40437e-16
Niban3	50.5883	1.34869	0.476784	2.82872	0.00467351	0.0108292
Doc2g	89.3641	1.34811	0.356921	3.77706	0.00015869	0.000485415
Pacsin3	480.201	1.34743	0.192261	7.00833	2.41176e-12	2.6075e-11
Ilvbl	370.959	1.3464	0.202357	6.65359	2.86028e-11	2.6022e-10
Cdpf1	119.064	1.34583	0.325629	4.13303	3.58012e-05	0.000122855
Mir433	52.3557	1.34557	0.47928	2.80747	0.00499324	0.0114904
Pcsk4	213.308	1.34555	0.293768	4.58033	4.64251e-06	1.84746e-05
Col18a1	90.6642	1.34534	0.369997	3.6361	0.000276799	0.000811367
Bola1	137.515	1.34529	0.30332	4.43522	9.19801e-06	3.4887e-05
Siva1	113.686	1.34507	0.32333	4.16006	3.18161e-05	0.000110118
Bst2	32.5328	1.34501	0.579863	2.31952	0.0203667	0.0409699
Snrnp25	177.868	1.34494	0.276714	4.8604	1.17151e-06	5.09873e-06
Cep250	1167.74	1.34427	0.158175	8.49863	1.91836e-17	5.31167e-16
Mcts2	117.403	1.34377	0.352685	3.81011	0.000138905	0.000428613
Shf	1180.11	1.34337	0.187175	7.1771	7.12072e-13	8.41276e-12
Lmna	1001.44	1.34273	0.182149	7.37162	1.68573e-13	2.20249e-12
Mir138-2	31.1122	1.34272	0.59618	2.25222	0.0243087	0.0479566
Magel2	42.4543	1.34247	0.527627	2.54436	0.0109479	0.023386
Dnttip1	445.307	1.34143	0.18797	7.13641	9.58004e-13	1.10473e-11
Ndufa5	368.113	1.33833	0.213987	6.25426	3.99403e-10	3.02804e-09
Pop7	181.323	1.33793	0.267709	4.99771	5.8016e-07	2.6562e-06
Mfsd12	1433.86	1.33633	0.150373	8.88677	6.29104e-19	2.38842e-17
H3c6	639.569	1.33624	0.200325	6.6704	2.55109e-11	2.33923e-10
Tmem161a	557.267	1.33624	0.187346	7.13249	9.85722e-13	1.13536e-11
Scaf1	8440.61	1.33601	0.142236	9.39297	5.83325e-21	3.42738e-19
Cox6c	2130.36	1.33517	0.151393	8.81921	1.15269e-18	4.14506e-17
Asb6	578.77	1.33507	0.17605	7.58344	3.36511e-14	5.04899e-13
Flywch1	9013.07	1.33489	0.127068	10.5053	8.16731e-26	1.38999e-23
Ccdc22	848.871	1.33483	0.149171	8.94832	3.60933e-19	1.44534e-17
Arid5a	303.12	1.33456	0.225621	5.91505	3.31779e-09	2.17897e-08
Klhl36	224.042	1.3345	0.247538	5.3911	7.00283e-08	3.69356e-07
Gm5617	58.2128	1.33372	0.443936	3.00431	0.00266185	0.00648209
E4f1	979.101	1.33364	0.155041	8.60188	7.84239e-18	2.37097e-16
Haus8	131.165	1.33264	0.319824	4.16679	3.08923e-05	0.000107071
Akr7a5	315.282	1.33249	0.210025	6.34442	2.2326e-10	1.77297e-09
Ndufv1	2229.25	1.33243	0.152971	8.71038	3.02867e-18	9.99865e-17
Pias4	588.718	1.33077	0.181525	7.33104	2.28379e-13	2.92201e-12
Akt1s1	1092.81	1.33002	0.175133	7.59434	3.09354e-14	4.6656e-13
Cbr3	122.793	1.32985	0.330688	4.02147	5.78372e-05	0.000191838
H2bc6	169.838	1.32973	0.292501	4.54606	5.46597e-06	2.15087e-05
Nudc	1225.79	1.32876	0.149411	8.89332	5.93089e-19	2.27355e-17
Snx21	1005.17	1.32862	0.149455	8.88971	6.12687e-19	2.33057e-17
Zscan2	309.21	1.32816	0.216355	6.13877	8.31627e-10	6.00291e-09
Cbx8	136.726	1.32764	0.306986	4.32475	1.52704e-05	5.58378e-05
A2m	64.5864	1.32612	0.476389	2.78369	0.0053744	0.0122988
Psma7	1192.88	1.32593	0.132353	10.0181	1.26878e-23	1.32531e-21
Hmgn1	356.29	1.32591	0.233135	5.6873	1.2906e-08	7.69205e-08
Yju2	145.422	1.32404	0.31097	4.25778	2.06472e-05	7.38167e-05
Olfml2a	125.808	1.32342	0.311716	4.24559	2.18021e-05	7.75527e-05
Cd74	107.088	1.32266	0.326674	4.04888	5.1464e-05	0.000172262
Grin2d	889.213	1.32216	0.172162	7.67975	1.59404e-14	2.533e-13
Pik3r2	4593.27	1.32196	0.146556	9.02018	1.87786e-19	8.07686e-18
Ndufa6	525.635	1.32024	0.169476	7.79011	6.69535e-15	1.13948e-13
P2rx6	74.5229	1.31925	0.388453	3.39617	0.000683357	0.00186569
Vwa1	520.059	1.31891	0.18371	7.17934	7.00511e-13	8.306e-12
Cacng8	2914.39	1.31707	0.140951	9.3442	9.25893e-21	5.17192e-19
Ctnnbl1	755.814	1.31676	0.154517	8.52173	1.57187e-17	4.43311e-16
Mir5122	77.272	1.31539	0.410619	3.20342	0.00135804	0.00352074
Psmb10	592.881	1.31471	0.177599	7.40271	1.33429e-13	1.76907e-12
Tnfrsf12a	35.3035	1.31412	0.561024	2.34235	0.0191626	0.0387651
1810062O18Rik	38.0745	1.31326	0.574001	2.2879	0.0221434	0.0441794
Ssbp4	3559.64	1.3131	0.144658	9.07728	1.11321e-19	4.99476e-18
Itga2b	53.9828	1.31257	0.47304	2.77476	0.00552428	0.0126081
Xylt2	788.303	1.31185	0.16944	7.7423	9.76366e-15	1.61436e-13
Dusp1	727.143	1.31122	0.49236	2.66314	0.00774146	0.0171355
Esrra	1103.63	1.31083	0.162408	8.07119	6.96138e-16	1.435e-14
Sumo3	1814.94	1.3108	0.13339	9.82683	8.62917e-23	7.31146e-21
Eif3g	692.458	1.31068	0.16932	7.74085	9.87562e-15	1.63014e-13
Ogdhl	4418.09	1.31054	0.127263	10.2978	7.20581e-25	9.67735e-23
Eef1d	1158.14	1.31038	0.145259	9.02098	1.86421e-19	8.03563e-18
Pthlh	62.6802	1.30976	0.419345	3.12336	0.00178801	0.00451855
Cuedc1	912.457	1.30976	0.181443	7.21857	5.25354e-13	6.34733e-12
Efhd2	5871.43	1.30952	0.12583	10.407	2.30249e-25	3.6076e-23
Gaa	13044.7	1.30783	0.148925	8.78181	1.60862e-18	5.66084e-17
Ppa2	586.348	1.30774	0.172648	7.57455	3.60365e-14	5.37336e-13
Atp13a2	6562.14	1.30762	0.12332	10.6034	2.87188e-26	5.34874e-24
Fez1	3037.66	1.30703	0.137412	9.51175	1.87479e-21	1.22556e-19
Thbs1	124.183	1.30646	0.353098	3.69998	0.000215613	0.000643287
Cactin	474.693	1.30554	0.176911	7.37962	1.58742e-13	2.08231e-12
Ppp1r13l	292.847	1.30523	0.226006	5.7752	7.6863e-09	4.74197e-08
Pagr1a	628.241	1.30501	0.166909	7.81867	5.3385e-15	9.23687e-14
Rrs1	267.925	1.30469	0.22304	5.84958	4.92824e-09	3.14967e-08
Znhit2	645.404	1.30385	0.178774	7.29327	3.02531e-13	3.78489e-12
Mrm2	115.277	1.30374	0.326038	3.99875	6.36769e-05	0.000209518
Unc119b	795.671	1.30338	0.182381	7.14647	8.90354e-13	1.03579e-11
Arvcf	1075.99	1.30272	0.155222	8.39263	4.75366e-17	1.22515e-15
Alyref	354.92	1.30205	0.207867	6.26386	3.75572e-10	2.86165e-09
Cfdp1	555.151	1.30183	0.202807	6.41905	1.37127e-10	1.12752e-09
Cdh15	41.0304	1.30152	0.522567	2.49062	0.0127521	0.0268249
Nr1h2	1670.72	1.30115	0.135855	9.57746	9.94603e-22	6.77085e-20
Fam98c	461.447	1.30104	0.195795	6.64494	3.03332e-11	2.74319e-10
Chkb	207.359	1.30097	0.263453	4.93814	7.88695e-07	3.54356e-06
Klf15	862.419	1.30077	0.168965	7.69846	1.37715e-14	2.21759e-13
Rpl32l	48.2592	1.30038	0.481632	2.69995	0.00693503	0.0154877
Nbl1	1226.19	1.29947	0.173287	7.49893	6.43395e-14	9.09228e-13
Fzd9	150.44	1.29915	0.28351	4.58238	4.5971e-06	1.8307e-05
Tap1	149.902	1.29863	0.293375	4.42651	9.57691e-06	3.61921e-05
Trim56	168.424	1.297	0.264948	4.89529	9.8163e-07	4.33542e-06
Itpr3	421.248	1.29644	0.191204	6.78039	1.19853e-11	1.1514e-10
Tmem11	416.76	1.29598	0.190068	6.81851	9.19871e-12	8.96352e-11
Grk6	1728.74	1.29591	0.130493	9.93089	3.05505e-23	2.89966e-21
Gata2	172.066	1.29556	0.326716	3.96538	7.32783e-05	0.000238762
ND6	926.485	1.29522	0.427205	3.03185	0.00243057	0.00598233
Exd1	46.0133	1.29476	0.50966	2.54044	0.0110715	0.023632
Riox1	353.76	1.29464	0.205598	6.29692	3.03615e-10	2.3515e-09
Pdap1	1868.05	1.29455	0.143111	9.04575	1.48647e-19	6.49245e-18
Ppm1g	1322.21	1.29362	0.142116	9.10256	8.82268e-20	4.03188e-18
Rps16	1748.17	1.29265	0.12511	10.3321	5.04347e-25	7.11202e-23
Abca7	1869.12	1.29209	0.132457	9.75478	1.7598e-22	1.40089e-20
Ifitm1	45.812	1.28946	0.508585	2.53538	0.0112326	0.0239346
Atg16l2	468.42	1.28892	0.216188	5.96204	2.49113e-09	1.66825e-08
Iba57	189.155	1.28834	0.267578	4.81482	1.47336e-06	6.32742e-06
Josd2	924.466	1.28768	0.154095	8.35636	6.46822e-17	1.61845e-15
Dvl1	2977.39	1.2875	0.137521	9.36216	7.81214e-21	4.45743e-19
Hk3	43.5758	1.28745	0.560668	2.29628	0.0216597	0.0433063
Ntsr2	2240.13	1.28731	0.133574	9.63748	5.55371e-22	3.9298e-20
Mydgf	432.553	1.28689	0.182683	7.04439	1.86273e-12	2.04755e-11
Sart3	1212.74	1.28686	0.142742	9.01532	1.96295e-19	8.38801e-18
Rpp21	335.298	1.28677	0.208939	6.1586	7.3392e-10	5.34257e-09
Asb2	228.928	1.28648	0.266117	4.83428	1.33628e-06	5.78147e-06
Sp9	186.887	1.28508	0.302178	4.25273	2.11183e-05	7.53511e-05
Lzts2	1203.95	1.2843	0.138287	9.28719	1.58422e-20	8.56866e-19
Apoe	15901.5	1.28419	0.136868	9.38269	6.43083e-21	3.72309e-19
Zfp185	53.0918	1.2835	0.485169	2.64547	0.00815777	0.0179404
Acadvl	663.789	1.28321	0.164394	7.8057	5.91719e-15	1.01669e-13
Snora7a	39.4684	1.28306	0.533756	2.40382	0.0162247	0.0333966
Mir1966	127.833	1.28301	0.31959	4.01455	5.95584e-05	0.000196985
Ngdn	200.667	1.28286	0.275182	4.66184	3.13401e-06	1.27887e-05
Aprt	412.739	1.28279	0.200939	6.38397	1.7255e-10	1.39667e-09
Lat2	63.0814	1.2819	0.425567	3.01221	0.00259352	0.00633445
Egr2	92.4692	1.2813	0.469742	2.72767	0.0063783	0.0143638
Gpc2	46.0788	1.28123	0.489817	2.61574	0.00890339	0.0193951
Fdxr	285.405	1.28047	0.21461	5.96648	2.42429e-09	1.6279e-08
Mt2	1715.43	1.28042	0.292445	4.37832	1.196e-05	4.45079e-05
Mief2	306.689	1.28016	0.251001	5.10022	3.39261e-07	1.60578e-06
Aldoc	16250.6	1.27903	0.134997	9.47453	2.67962e-21	1.65834e-19
G0s2	62.5531	1.27863	0.477595	2.67723	0.00742338	0.016474
Mrps26	648.696	1.2786	0.17648	7.24499	4.32487e-13	5.28678e-12
Cope	1701.85	1.27856	0.142558	8.96867	3.00118e-19	1.23436e-17
Lime1	1491.02	1.2782	0.147084	8.69025	3.61638e-18	1.17232e-16
Dand5	218.382	1.27796	0.262888	4.86122	1.16662e-06	5.08084e-06
Impdh1	1625.78	1.27786	0.159645	8.00439	1.2006e-15	2.35141e-14
Pcbp4	4530.7	1.27744	0.146319	8.73048	2.53595e-18	8.47119e-17
Plekha4	123.922	1.27453	0.32519	3.91935	8.87883e-05	0.00028525
Adora2b	60.704	1.2743	0.454615	2.80303	0.00506246	0.0116389
Rell2	3817.9	1.27396	0.146329	8.70609	3.14527e-18	1.03663e-16
Arc	4498.78	1.27368	0.428993	2.96899	0.00298778	0.00719942
Slc25a4	6117.38	1.27349	0.131588	9.67782	3.74609e-22	2.73908e-20
Rdh12	55.4838	1.27312	0.436669	2.91554	0.00355078	0.00845183
Lrrc45	870.115	1.27304	0.184655	6.89411	5.42012e-12	5.47896e-11
AI413582	334.49	1.2729	0.250154	5.08847	3.60968e-07	1.70077e-06
Etnk2	358.518	1.27282	0.217513	5.85173	4.86488e-09	3.11119e-08
Zfp316	1560.95	1.27276	0.147291	8.64113	5.56588e-18	1.73315e-16
Cd9	289.306	1.27172	0.254374	4.9994	5.75083e-07	2.63478e-06
Ccdc61	171.136	1.27136	0.318447	3.99237	6.54156e-05	0.000214953
Rps23	1758.43	1.27112	0.158564	8.01647	1.08829e-15	2.15558e-14
Selenos	374.628	1.27088	0.201342	6.31207	2.75335e-10	2.15274e-09
Bag1	1213.87	1.27068	0.157082	8.08924	6.00362e-16	1.26223e-14
Dhx58	60.1979	1.27028	0.428472	2.96467	0.00303003	0.00729054
Zcchc12	404.696	1.27028	0.235523	5.39345	6.91167e-08	3.65133e-07
Tsen54	223.214	1.26998	0.237595	5.34515	9.03413e-08	4.67747e-07
Txnrd3	159.997	1.26998	0.273024	4.65152	3.2949e-06	1.34119e-05
Gadd45b	135.774	1.26945	0.306137	4.14669	3.37318e-05	0.00011628
Wnt7a	166.804	1.2686	0.271087	4.67968	2.8732e-06	1.18123e-05
Armc5	591.512	1.26739	0.215116	5.89169	3.82275e-09	2.48498e-08
Lin7b	881.647	1.26542	0.175008	7.23065	4.8068e-13	5.83615e-12
Dnpep	749.48	1.2649	0.170348	7.42538	1.12458e-13	1.51857e-12
R3hcc1	333.359	1.26469	0.227362	5.56244	2.66025e-08	1.50053e-07
Shd	940.045	1.26413	0.167775	7.53468	4.89538e-14	7.11889e-13
Atf5	286.586	1.26399	0.23545	5.36838	7.94474e-08	4.15278e-07
Mrto4	337.208	1.2638	0.200748	6.29546	3.06497e-10	2.37103e-09
H3c7	451.675	1.26331	0.227198	5.56037	2.69199e-08	1.51757e-07
Fen1	314.253	1.26321	0.209958	6.0165	1.78224e-09	1.22853e-08
Phldb1	2778.26	1.26301	0.149348	8.45683	2.74754e-17	7.41011e-16
Tmem42	270.019	1.26264	0.25065	5.03745	4.71781e-07	2.18687e-06
Gpsm3	51.1457	1.26259	0.477366	2.64492	0.00817107	0.0179636
Egfl7	630.717	1.26247	0.188445	6.69939	2.09293e-11	1.94349e-10
P4htm	1856.51	1.26223	0.158181	7.97967	1.46725e-15	2.80954e-14
Thop1	1307.83	1.26175	0.153039	8.24462	1.65681e-16	3.87545e-15
9230112J17Rik	151.424	1.25969	0.268435	4.69273	2.69583e-06	1.11271e-05
Gnb2	5699.23	1.25925	0.134451	9.36592	7.53876e-21	4.31392e-19
Dlk2	887.814	1.25896	0.172851	7.2835	3.25258e-13	4.05126e-12
Hopx	293.666	1.25896	0.266835	4.71812	2.38035e-06	9.91201e-06
Metrnl	109.118	1.25887	0.334356	3.76506	0.000166508	0.000506814
Rps12	1963.17	1.25842	0.139096	9.04714	1.46768e-19	6.42458e-18
Hic1	174.378	1.25795	0.281702	4.46555	7.98637e-06	3.05971e-05
Tbl3	695.651	1.25752	0.16975	7.40804	1.2818e-13	1.70405e-12
Pepd	638.593	1.25659	0.176519	7.11873	1.08923e-12	1.24405e-11
Mrpl9	539.517	1.25446	0.184642	6.79401	1.09055e-11	1.05331e-10
Ccdc106	468.276	1.25346	0.19827	6.32197	2.58246e-10	2.02877e-09
Exosc4	266.33	1.25339	0.221498	5.65869	1.52536e-08	8.96775e-08
Ndufaf3	739.14	1.25319	0.16978	7.38125	1.56812e-13	2.06111e-12
Ror2	57.3967	1.25299	0.443538	2.82499	0.00472819	0.010943
Ushbp1	101.569	1.25221	0.396799	3.15577	0.00160076	0.00408825
Them6	2163.49	1.25201	0.15117	8.28213	1.20991e-16	2.89527e-15
Hcn3	724.658	1.25201	0.174623	7.16977	7.5124e-13	8.82848e-12
Lrrc73	948.989	1.25164	0.158999	7.87199	3.49049e-15	6.22487e-14
Ak1	2754.8	1.25137	0.136876	9.14234	6.11154e-20	2.91435e-18
Aldh16a1	150.65	1.25025	0.319667	3.91109	9.18809e-05	0.000294037
Gpsm1	1266.89	1.25007	0.153953	8.11983	4.66848e-16	1.00071e-14
4930467E23Rik	62.3609	1.25003	0.435869	2.86791	0.00413196	0.00969378
Epha2	56.4367	1.2488	0.44395	2.81293	0.00490929	0.0113078
Rbp1	104.008	1.24868	0.336122	3.71495	0.000203241	0.000609323
Cdk20	207.894	1.24798	0.24592	5.07474	3.88018e-07	1.82214e-06
Gpc5	1066.98	1.24729	0.142264	8.76744	1.82767e-18	6.3749e-17
Spns1	1367.82	1.24723	0.140289	8.89045	6.08645e-19	2.32415e-17
Hgh1	181.053	1.2472	0.276831	4.50526	6.62914e-06	2.57572e-05
Mir7010	39.9916	1.24715	0.532543	2.34187	0.0191875	0.0388035
1810037I17Rik	289.086	1.24587	0.220831	5.64174	1.68344e-08	9.83266e-08
Bod1	901.064	1.24569	0.170678	7.29847	2.91055e-13	3.65755e-12
Notum	101.136	1.24551	0.341497	3.6472	0.00026511	0.000779188
Ndufb5	1144.49	1.24534	0.164315	7.57901	3.48215e-14	5.21582e-13
Zbtb48	251.193	1.24522	0.234103	5.31911	1.04277e-07	5.34713e-07
Gpx4	4581	1.24411	0.133595	9.31252	1.24833e-20	6.82677e-19
Gng13	405.322	1.24378	0.208196	5.97406	2.31417e-09	1.5581e-08
Mir6982	247.163	1.24282	0.265757	4.67653	2.91774e-06	1.19854e-05
Bloc1s1	417.513	1.24268	0.178363	6.96716	3.23408e-12	3.39974e-11
Ier2	181.634	1.24212	0.292839	4.24164	2.21895e-05	7.88169e-05
Col11a2	539.384	1.24202	0.182664	6.79945	1.05018e-11	1.01531e-10
Safb	2099.13	1.24165	0.132881	9.34403	9.27394e-21	5.17192e-19
Mtfp1	849.677	1.24129	0.145851	8.51063	1.72985e-17	4.85032e-16
Rab11fip4	5551.65	1.24015	0.147178	8.42616	3.57208e-17	9.44043e-16
Tst	338.773	1.23955	0.216452	5.72666	1.02429e-08	6.19153e-08
Nfatc4	56.5722	1.23928	0.458268	2.70427	0.00684551	0.0153051
Snf8	558.763	1.23919	0.17139	7.23022	4.82221e-13	5.85127e-12
Vgf	8772.43	1.23873	0.142829	8.67283	4.21496e-18	1.34647e-16
Kirrel2	240.34	1.23838	0.249687	4.95974	7.05867e-07	3.19396e-06
Pick1	1103.79	1.23796	0.137588	8.99758	2.30757e-19	9.67219e-18
Socs3	102.51	1.23789	0.367414	3.3692	0.000753869	0.00204548
Comtd1	217.372	1.2372	0.270293	4.57725	4.71121e-06	1.87253e-05
Jag2	1693.64	1.23717	0.154979	7.98285	1.42991e-15	2.75139e-14
H2bc18	474.21	1.23687	0.191992	6.44231	1.17667e-10	9.76456e-10
Myoc	501.246	1.23685	0.221967	5.57224	2.51485e-08	1.42136e-07
Dok4	330.932	1.23622	0.214723	5.7573	8.54723e-09	5.23223e-08
Ypel3	4314.73	1.23482	0.120748	10.2264	1.51026e-24	1.85189e-22
Sap30l	688.358	1.23454	0.15949	7.74058	9.89681e-15	1.63227e-13
Thyn1	240.104	1.23451	0.23691	5.21089	1.87937e-07	9.28026e-07
Sec11c	429.988	1.23425	0.178136	6.92872	4.24651e-12	4.37321e-11
Dapk3	715.376	1.23406	0.181919	6.78358	1.17238e-11	1.12738e-10
Thbs3	335.805	1.23401	0.197256	6.2559	3.95238e-10	3.00223e-09
Nod1	235.727	1.23249	0.246055	5.00898	5.47193e-07	2.51401e-06
Dus1l	562.913	1.23233	0.209371	5.88586	3.95987e-09	2.57072e-08
Eola1	117.262	1.2323	0.327477	3.76301	0.000167879	0.000510357
Dipk1b	1181.31	1.23195	0.154333	7.98245	1.43451e-15	2.75756e-14
Cst3	16152.1	1.23181	0.121585	10.1312	4.01536e-24	4.4786e-22
Chrac1	235.212	1.23117	0.242592	5.07508	3.87331e-07	1.81934e-06
Fcsk	745.174	1.23076	0.154199	7.98164	1.44399e-15	2.77308e-14
Zfyve21	182.694	1.23067	0.270783	4.54486	5.49707e-06	2.16096e-05
Spin2c	68.1773	1.2302	0.405619	3.03289	0.00242226	0.0059641
Gli1	149.531	1.22974	0.302008	4.07189	4.66336e-05	0.00015716
Dlx6	120.024	1.22974	0.338403	3.63395	0.000279113	0.00081706
Keap1	1952.77	1.22953	0.120205	10.2287	1.47537e-24	1.82042e-22
Mrps33	554.557	1.22846	0.158924	7.7299	1.0763e-14	1.76188e-13
Tnnt2	131.601	1.22819	0.349954	3.50957	0.000448831	0.00126692
Gstt2	65.6523	1.228	0.418252	2.93604	0.00332433	0.0079487
Isoc2a	369.005	1.22783	0.198088	6.19839	5.70448e-10	4.21947e-09
Eps8l2	193.152	1.22727	0.250216	4.90486	9.34926e-07	4.14398e-06
Vwf	977.524	1.22727	0.20818	5.89522	3.74175e-09	2.43553e-08
Lmo1	127.738	1.22718	0.367685	3.33757	0.000845135	0.00227157
Meis3	713.639	1.22632	0.149021	8.22916	1.88525e-16	4.35305e-15
Sap30	46.39	1.22463	0.49184	2.4899	0.0127778	0.0268704
Sfrp4	51.3695	1.22455	0.486094	2.51916	0.0117636	0.0249369
Tie1	342.542	1.22451	0.211868	5.77959	7.48835e-09	4.62707e-08
Mst1r	60.6494	1.22388	0.446446	2.74139	0.00611791	0.0138287
Stoml1	1023.79	1.22382	0.148886	8.21984	2.03767e-16	4.67221e-15
Tceal3	1715.93	1.22381	0.133189	9.18855	3.98157e-20	1.96021e-18
Fam171a2	2973.31	1.22377	0.148182	8.25854	1.47464e-16	3.46988e-15
Wnt10b	79.2089	1.22331	0.398798	3.06749	0.00215866	0.00536863
Sh3bp5l	1033.3	1.22322	0.145174	8.42592	3.57927e-17	9.44678e-16
Slc2a8	1017.39	1.22234	0.146949	8.31814	8.93557e-17	2.18866e-15
Vstm2l	2812.15	1.22234	0.301439	4.05503	5.01274e-05	0.000168073
Pgp	1672.75	1.22231	0.132121	9.25146	2.21445e-20	1.14444e-18
Ptpru	1966.25	1.22117	0.148409	8.22841	1.8971e-16	4.37529e-15
Kcns3	193.049	1.22096	0.256031	4.76881	1.8532e-06	7.85948e-06
Nab2	1208.27	1.22086	0.155061	7.87345	3.44996e-15	6.16372e-14
Mypop	1897.58	1.22072	0.138373	8.82197	1.1246e-18	4.05884e-17
Pfkl	4502.23	1.22043	0.139086	8.77465	1.71439e-18	6.00097e-17
Omp	43.2987	1.22026	0.533554	2.28704	0.0221936	0.0442662
Map2k2	2025.79	1.21952	0.135954	8.97009	2.96263e-19	1.22105e-17
Anapc13	365.601	1.21909	0.200268	6.0873	1.14829e-09	8.1399e-09
Dlgap3	19311.8	1.21901	0.150341	8.1083	5.13345e-16	1.08739e-14
Ptdss2	1217.64	1.21824	0.139337	8.74315	2.26705e-18	7.65063e-17
Mgp	232.032	1.21757	0.24924	4.88514	1.03354e-06	4.54132e-06
Ccdc12	341.397	1.21692	0.204228	5.95865	2.54337e-09	1.7015e-08
Mir7220	108.422	1.21675	0.344862	3.52823	0.000418354	0.00118819
Lingo4	81.4313	1.21636	0.381131	3.19146	0.00141557	0.00365549
Rgl2	1238.27	1.21604	0.154644	7.86348	3.73602e-15	6.63875e-14
Dad1	1558.62	1.21588	0.139042	8.74471	2.2359e-18	7.57139e-17
Tnfrsf25	179.404	1.21584	0.328852	3.69723	0.000217965	0.000649911
Snora47	53.1459	1.21541	0.464713	2.6154	0.00891231	0.0194116
H2-T23	282.408	1.21471	0.228414	5.31802	1.049e-07	5.37705e-07
Abcd4	374.596	1.21309	0.19972	6.07398	1.24781e-09	8.78856e-09
IAPLTR3:ERVK:LTR	35.1756	1.21302	0.542941	2.23416	0.0254724	0.0499777
Ppp1r37	4971.87	1.21256	0.147222	8.23627	1.77669e-16	4.13138e-15
Krt9	150.811	1.21243	0.326441	3.71409	0.000203934	0.000611121
Elmo3	53.2831	1.20991	0.460534	2.62718	0.00860961	0.0188167
Ano8	1817.2	1.20974	0.17063	7.08982	1.34283e-12	1.51055e-11
Ptp4a3	1650.06	1.2097	0.140367	8.6181	6.80737e-18	2.07714e-16
Agap3	7645.83	1.20943	0.127287	9.50156	2.06763e-21	1.34274e-19
Lrrc24	1061.88	1.2093	0.163054	7.41653	1.20233e-13	1.61245e-12
Vps51	1391.31	1.20925	0.162978	7.41973	1.17363e-13	1.57725e-12
Slc7a10	937.784	1.20824	0.141404	8.5446	1.28987e-17	3.75032e-16
Pex16	320.38	1.20822	0.236974	5.09851	3.42335e-07	1.61916e-06
Rpl34	1022.15	1.20748	0.147912	8.16351	3.25422e-16	7.17054e-15
Islr	527.26	1.20706	0.179388	6.72877	1.71108e-11	1.61165e-10
Fbll1	737.652	1.20656	0.153293	7.8709	3.52091e-15	6.2678e-14
Mir3082	197.604	1.20605	0.283932	4.24766	2.1601e-05	7.68929e-05
Itga3	948.569	1.20519	0.176555	6.8261	8.72535e-12	8.5402e-11
Ip6k2	1038.43	1.20431	0.156991	7.67123	1.70359e-14	2.68843e-13
Nol3	704.002	1.20312	0.146796	8.19586	2.48798e-16	5.60066e-15
Adamts10	911.3	1.20277	0.166044	7.24366	4.36738e-13	5.33215e-12
Chpf2	3639.62	1.20273	0.136249	8.82743	1.0711e-18	3.9014e-17
Slc6a13	228.428	1.20273	0.280101	4.29391	1.75552e-05	6.34892e-05
Dtnbp1	1018.32	1.20271	0.150507	7.99102	1.33825e-15	2.59526e-14
Chchd10	3431.73	1.20137	0.141035	8.51824	1.61994e-17	4.56217e-16
Crip1	88.6813	1.20128	0.370221	3.24476	0.00117548	0.0030798
H1f10	829.127	1.20088	0.171138	7.01704	2.26617e-12	2.46223e-11
Map3k11	837.721	1.20083	0.177593	6.76168	1.36398e-11	1.30211e-10
Tmem120a	279.396	1.20066	0.224507	5.34798	8.89415e-08	4.61225e-07
Mir7653	79.147	1.20004	0.373469	3.21323	0.00131252	0.00341213
Polr1d	530.786	1.19928	0.203968	5.87973	4.10932e-09	2.66074e-08
ID_B1:B4:SINE	769792	1.19856	0.132887	9.0194	1.89123e-19	8.09905e-18
Dus3l	1818.16	1.19853	0.14863	8.06381	7.39536e-16	1.51301e-14
Arl5c	40.3622	1.19844	0.510404	2.34803	0.0188731	0.0382421
Thoc6	86.4824	1.19828	0.360408	3.3248	0.000884836	0.00237085
Coprs	263.105	1.19791	0.241175	4.96696	6.80123e-07	3.08383e-06
Bloc1s4	161.136	1.19778	0.306038	3.91384	9.08408e-05	0.000291275
C1qc	864.756	1.19773	0.164613	7.27604	3.43766e-13	4.26832e-12
Khnyn	570.354	1.19744	0.156707	7.64126	2.15105e-14	3.34905e-13
Jakmip1	2608.65	1.19725	0.151467	7.90437	2.69292e-15	4.90439e-14
Pja1	3763.56	1.19689	0.119979	9.97585	1.94426e-23	1.91918e-21
Gm15510	46.3766	1.19669	0.469607	2.54829	0.0108253	0.0231441
Asap3	247.105	1.19654	0.226666	5.27887	1.29984e-07	6.56641e-07
Anxa2	219.632	1.19653	0.266022	4.49787	6.86366e-06	2.65899e-05
Ddt	538.476	1.19527	0.171898	6.95336	3.56688e-12	3.71735e-11
Gja4	61.4408	1.19526	0.433536	2.75701	0.00583328	0.0132429
Gm44502	241.972	1.19484	0.23781	5.02434	5.05157e-07	2.33228e-06
Pam16	355.249	1.19477	0.210364	5.67957	1.35033e-08	8.00306e-08
Sytl1	43.5705	1.19437	0.485454	2.46032	0.0138812	0.0289838
Coq10a	526.345	1.19372	0.180519	6.61271	3.77353e-11	3.37396e-10
D630003M21Rik	302.879	1.1929	0.220308	5.41469	6.13954e-08	3.27144e-07
Hook2	429.937	1.1926	0.205495	5.80353	6.49341e-09	4.06188e-08
Myc	95.5608	1.19256	0.348441	3.42256	0.000620353	0.00170809
Sts	1113.41	1.19246	0.170476	6.99485	2.65551e-12	2.83378e-11
Rps17	2386.14	1.19214	0.126257	9.44213	3.65287e-21	2.19863e-19
Gm1673	680.828	1.19161	0.174946	6.81129	9.67241e-12	9.39728e-11
Pkdcc	281.853	1.19039	0.229272	5.19203	2.08018e-07	1.01777e-06
Lsr	182.37	1.19003	0.278024	4.28033	1.86616e-05	6.71438e-05
Xpnpep1	1248.38	1.18877	0.149688	7.94165	1.99513e-15	3.73344e-14
Mir6999	46.145	1.1886	0.498213	2.38573	0.0170451	0.0348818
Npr1	92.1135	1.18827	0.352958	3.36661	0.000760985	0.00206252
Cenpb	4164.07	1.18702	0.151649	7.82747	4.97802e-15	8.66632e-14
Ly6g6e	39.4881	1.18693	0.52757	2.2498	0.0244615	0.0482196
Ttc9b	2438.52	1.18663	0.14608	8.12311	4.54374e-16	9.77151e-15
Lyar	100.071	1.18612	0.344003	3.44799	0.000564776	0.00156554
Crh	95.8236	1.18452	0.367198	3.22585	0.001256	0.00327425
Ggnbp1	77.836	1.1844	0.417316	2.83814	0.00453776	0.0105555
Gpr3	292.133	1.18408	0.232041	5.10292	3.34459e-07	1.58419e-06
Bri3	566.952	1.18373	0.173569	6.81991	9.10944e-12	8.9029e-11
Relb	185.024	1.18339	0.279544	4.2333	2.30287e-05	8.1534e-05
Pabpn1	2576.59	1.182	0.120584	9.80227	1.10079e-22	9.13103e-21
Npbwr1	37.9484	1.18128	0.512954	2.30289	0.0212852	0.042618
2210016L21Rik	2486.8	1.18019	0.147305	8.01189	1.12962e-15	2.22565e-14
Flad1	842.644	1.17986	0.154854	7.61921	2.55229e-14	3.90902e-13
Ormdl3	904.654	1.17894	0.142788	8.2566	1.49879e-16	3.51832e-15
Unc45a	759.667	1.17877	0.163513	7.20902	5.63569e-13	6.78413e-12
Cenps	40.6408	1.17844	0.523306	2.25191	0.0243282	0.0479903
Mir7029	85.8031	1.17787	0.372291	3.16384	0.001557	0.00398889
Mrpl21	205.973	1.1774	0.265518	4.43435	9.23522e-06	3.50215e-05
Rgs16	224.478	1.17558	0.265294	4.43124	9.36907e-06	3.54541e-05
Ppp1r12c	2304.26	1.17545	0.139792	8.40854	4.15155e-17	1.08556e-15
Micos13	558.997	1.17531	0.188211	6.24464	4.24771e-10	3.20682e-09
Mfng	78.3846	1.17483	0.379242	3.09784	0.00194935	0.00488499
Togaram2	62.2762	1.17474	0.413684	2.8397	0.00451561	0.0105077
Atp9a	12369.1	1.17264	0.119878	9.78192	1.34631e-22	1.10745e-20
Mpg	226.071	1.1726	0.232862	5.03558	4.76406e-07	2.20624e-06
Polr2i	344.925	1.17236	0.210508	5.56921	2.55904e-08	1.44509e-07
Thsd4	610.394	1.17219	0.159964	7.32786	2.33858e-13	2.9863e-12
Snord15b	51.2574	1.17218	0.488393	2.40008	0.0163914	0.0336976
Sbsn	189.637	1.17126	0.24894	4.70498	2.53888e-06	1.05189e-05
Slc32a1	3491.25	1.16969	0.122314	9.56299	1.14398e-21	7.73439e-20
Card10	221.646	1.1694	0.239988	4.87275	1.10055e-06	4.81327e-06
Rpl23	1143.84	1.16926	0.138026	8.47133	2.42602e-17	6.59704e-16
Tfeb	280.42	1.16853	0.230315	5.07361	3.90329e-07	1.83255e-06
Camkk1	4234.8	1.16838	0.149745	7.80248	6.07032e-15	1.03758e-13
Gbgt1	66.8911	1.16796	0.422163	2.76662	0.00566415	0.0129005
Myo1f	116.358	1.16739	0.311456	3.74817	0.000178133	0.000539288
Pnpla7	672.265	1.16738	0.184357	6.33215	2.41761e-10	1.90761e-09
Hddc2	107.957	1.16674	0.326916	3.56893	0.000358441	0.00102944
Cisd1	943.042	1.1667	0.148127	7.87629	3.37239e-15	6.03606e-14
Ubald2	367.047	1.16663	0.206442	5.65115	1.59374e-08	9.34195e-08
Ndufs8	1210.91	1.16613	0.153927	7.57586	3.56751e-14	5.32751e-13
Telo2	614.9	1.166	0.202624	5.7545	8.68993e-09	5.31135e-08
Gpc1	3471.93	1.16522	0.136573	8.53185	1.4403e-17	4.13892e-16
Mrpl33	163.594	1.16508	0.276818	4.20882	2.56704e-05	9.02074e-05
Dlx1	594.586	1.16501	0.177049	6.58019	4.69858e-11	4.15402e-10
Pnkp	434.424	1.16348	0.182029	6.39174	1.64007e-10	1.3308e-09
Ccdc88b	70.2936	1.16324	0.397377	2.9273	0.00341916	0.00816116
Rida	147.964	1.16321	0.280917	4.14076	3.46156e-05	0.000118973
Tfap4	127.301	1.16247	0.309098	3.76085	0.000169339	0.000514639
Vti1b	1483.63	1.16189	0.141351	8.21984	2.03767e-16	4.67221e-15
Eif6	761.428	1.16174	0.165854	7.0046	2.47686e-12	2.6633e-11
Serp2	981.839	1.16145	0.162552	7.14512	8.99197e-13	1.04423e-11
Ccdc85c	3254.77	1.16041	0.133945	8.66332	4.58229e-18	1.44511e-16
Cfl1	18791.4	1.16008	0.135614	8.55425	1.18636e-17	3.46467e-16
Kif19a	58.3138	1.15985	0.439347	2.63993	0.00829231	0.0181997
Ost4	456.61	1.15966	0.180995	6.40713	1.48281e-10	1.21253e-09
Mlycd	611.576	1.15889	0.174702	6.63349	3.27835e-11	2.94991e-10
Raly	1316.49	1.15874	0.165058	7.02024	2.21493e-12	2.41186e-11
Gfap	3385.85	1.15872	0.378771	3.05915	0.00221965	0.00550506
Ier5	1515.4	1.15823	0.165513	6.99785	2.59919e-12	2.7812e-11
Sod1	2337.33	1.15788	0.125835	9.20164	3.52536e-20	1.7656e-18
Klc1	12719.4	1.15769	0.118907	9.73606	2.11605e-22	1.65774e-20
Gstm2	50.2755	1.15731	0.508775	2.2747	0.0229241	0.045539
Chadl	382.706	1.15726	0.204817	5.6502	1.60261e-08	9.38541e-08
Selenoh	167.629	1.15658	0.279907	4.13202	3.59596e-05	0.000123335
Serhl	83.738	1.1545	0.363357	3.17731	0.00148646	0.00381758
Fbxw9	444.441	1.15425	0.192834	5.98571	2.15444e-09	1.45911e-08
Qtrt1	279.592	1.15398	0.213249	5.41142	6.25269e-08	3.32904e-07
Dbi	721.635	1.15394	0.170079	6.78472	1.16314e-11	1.11958e-10
Vwa5b2	4126.84	1.15388	0.136423	8.4581	2.71768e-17	7.35972e-16
Zfp213	229.225	1.15319	0.257869	4.47201	7.74868e-06	2.97442e-05
Tmem176a	240.649	1.15254	0.238779	4.82683	1.38726e-06	5.98368e-06
Slc25a29	254.827	1.1525	0.230045	5.00991	5.44544e-07	2.503e-06
Aldh3b1	74.0093	1.15237	0.423532	2.72086	0.00651131	0.0146309
Ssna1	325.204	1.15193	0.226005	5.09689	3.45272e-07	1.63212e-06
Mir7082	50.2653	1.15185	0.472167	2.43949	0.014708	0.0305423
Cux2	8402.14	1.15163	0.162015	7.10813	1.17623e-12	1.33455e-11
Tmem179	2509.29	1.15155	0.135844	8.47698	2.31108e-17	6.31056e-16
Wfikkn2	64.8185	1.15073	0.43161	2.66613	0.0076729	0.0169971
Cox5b	3267.14	1.15026	0.118393	9.71561	2.58689e-22	1.97183e-20
Mt3	5270.36	1.1498	0.150521	7.6388	2.19253e-14	3.40024e-13
Tbc1d10a	655.895	1.14959	0.183551	6.26305	3.77527e-10	2.87437e-09
Tpgs1	1301.62	1.14929	0.15499	7.41525	1.21398e-13	1.62485e-12
Ift27	385.325	1.14918	0.204179	5.62831	1.81988e-08	1.05609e-07
Bud23	561.528	1.14743	0.188991	6.07138	1.26818e-09	8.92565e-09
Ehbp1l1	384.056	1.14742	0.214229	5.35606	8.50578e-08	4.42713e-07
Tmem101	255.242	1.14692	0.254088	4.51387	6.36547e-06	2.47962e-05
Trappc4	368.465	1.14676	0.231607	4.95131	7.3717e-07	3.32569e-06
Megf8	11843.6	1.14669	0.132066	8.68265	3.86669e-18	1.24732e-16
Kcnj9	5387.56	1.14584	0.1228	9.33096	1.04915e-20	5.81808e-19
Tsfm	256.95	1.14542	0.229563	4.98954	6.05244e-07	2.76207e-06
Atp5d	4717.41	1.14538	0.133888	8.55478	1.18098e-17	3.45831e-16
Gipc1	1506.81	1.14504	0.166226	6.88847	5.63942e-12	5.68899e-11
Aldh4a1	729.175	1.14484	0.174689	6.55359	5.61702e-11	4.88939e-10
Fcgrt	345.35	1.14414	0.232836	4.91393	8.9268e-07	3.97228e-06
Nsfl1c	1601.31	1.14311	0.124271	9.19849	3.63021e-20	1.80509e-18
Bcdin3d	59.9367	1.14308	0.447496	2.5544	0.0106372	0.0227939
Rinl	68.7761	1.14254	0.385701	2.96224	0.00305414	0.0073419
Hdhd3	94.5534	1.14235	0.364353	3.13529	0.00171686	0.00435322
Zfp593	218.24	1.142	0.252474	4.52322	6.09064e-06	2.38149e-05
Sult1a1	152.705	1.14162	0.373411	3.05727	0.0022336	0.00553479
Cisd3	323.119	1.14124	0.220808	5.16849	2.35997e-07	1.14501e-06
Klc4	509.205	1.14108	0.172027	6.63313	3.28634e-11	2.95576e-10
Asic4	287.667	1.13964	0.253981	4.48709	7.22027e-06	2.79003e-05
Ankrd54	414.482	1.13964	0.195082	5.84183	5.16302e-09	3.28801e-08
Fgfr3	3267.86	1.13886	0.113803	10.0073	1.41562e-23	1.44804e-21
Pnoc	187.433	1.13883	0.271338	4.19708	2.7038e-05	9.46426e-05
Mdh2	5929.29	1.13842	0.129571	8.78611	1.54823e-18	5.45806e-17
Plekhh3	566.528	1.1384	0.165528	6.87741	6.09491e-12	6.12344e-11
Carmil2	2135.55	1.13827	0.156541	7.27141	3.55756e-13	4.40888e-12
Il4i1b	63.6368	1.137	0.414409	2.74365	0.00607597	0.0137402
Sf3a3	501.195	1.13696	0.1919	5.92475	3.12767e-09	2.06028e-08
Cox5a	1672.41	1.13632	0.13758	8.25938	1.4643e-16	3.44966e-15
Itpka	3264.53	1.13557	0.171208	6.63271	3.29587e-11	2.96163e-10
Klf16	1788.8	1.13542	0.168663	6.73193	1.67428e-11	1.58076e-10
Eef1b2	1259.83	1.13531	0.160523	7.07255	1.52112e-12	1.69183e-11
Pheta1	274.002	1.13521	0.216567	5.24184	1.58984e-07	7.93592e-07
Abhd17a	3618.41	1.13471	0.123067	9.22027	2.96364e-20	1.50021e-18
Ctsz	761.765	1.13406	0.166113	6.82706	8.66733e-12	8.49605e-11
Ninj1	287.203	1.13398	0.212022	5.34838	8.8745e-08	4.60327e-07
Nat14	1296.81	1.13393	0.147546	7.68522	1.52736e-14	2.43563e-13
Lama1	418.821	1.13302	0.231532	4.89356	9.90305e-07	4.3708e-06
Gapdh	63429.5	1.13222	0.123936	9.13553	6.50874e-20	3.09628e-18
Fbxl18	1572	1.13125	0.147194	7.68539	1.52531e-14	2.43433e-13
Use1	755.587	1.13098	0.169735	6.66319	2.67947e-11	2.45012e-10
Tmem198	1894.51	1.13068	0.17109	6.60869	3.87723e-11	3.46197e-10
Ufsp1	130.365	1.1306	0.346111	3.26657	0.00108858	0.00286888
Marchf11	177.687	1.13052	0.257568	4.38922	1.13758e-05	4.25342e-05
Adra2c	520.771	1.13028	0.192026	5.88609	3.95441e-09	2.56802e-08
Cbs	815.834	1.13019	0.162883	6.93867	3.9581e-12	4.08686e-11
Gm44504	235.303	1.12995	0.234265	4.82338	1.41142e-06	6.07993e-06
Pwp2	691.154	1.12969	0.168864	6.68993	2.23271e-11	2.06262e-10
Fam83h	276.621	1.12964	0.233925	4.82905	1.37186e-06	5.9237e-06
Setd6	202.888	1.12933	0.259239	4.35634	1.32254e-05	4.88028e-05
Fam89b	587.263	1.12931	0.183596	6.15106	7.69683e-10	5.59054e-09
Fabp3	1651.04	1.129	0.145316	7.76925	7.89536e-15	1.32882e-13
Sra1	456.007	1.12884	0.192149	5.87483	4.23272e-09	2.73795e-08
Wrnip1	1166.34	1.12745	0.153535	7.34329	2.08411e-13	2.67345e-12
Mier2	1331.28	1.12733	0.167499	6.73036	1.69244e-11	1.59562e-10
Pth1r	183.807	1.12715	0.258254	4.36451	1.27408e-05	4.71735e-05
Park7	1012.55	1.12693	0.169444	6.65073	2.91643e-11	2.64962e-10
Sema6b	5621.76	1.12653	0.148149	7.60402	2.87073e-14	4.35618e-13
Eml3	315.265	1.12585	0.20987	5.36452	8.1166e-08	4.23798e-07
Whrn	1190.66	1.12574	0.138485	8.12893	4.33111e-16	9.37552e-15
Egflam	113.039	1.12545	0.312095	3.60611	0.000310822	0.000903054
Arrdc2	268.541	1.1251	0.262465	4.28668	1.81367e-05	6.54454e-05
Gpr27	865.132	1.12507	0.211325	5.3239	1.01567e-07	5.21087e-07
Ajap1	2377.83	1.1246	0.149024	7.54644	4.47304e-14	6.56068e-13
Casz1	81.7152	1.12452	0.377715	2.97716	0.00290932	0.00702836
Rbfa	586.657	1.12449	0.171447	6.55879	5.42463e-11	4.73235e-10
Slirp	215.557	1.12422	0.250359	4.49042	7.10813e-06	2.74885e-05
Mylk3	146.839	1.12298	0.336378	3.33845	0.000842474	0.00226539
Mir22hg	514.948	1.12284	0.195738	5.73646	9.66737e-09	5.8724e-08
Dusp26	1133.07	1.12265	0.150487	7.46008	8.64728e-14	1.19716e-12
Prpf40b	2404.83	1.12244	0.124558	9.01137	2.03493e-19	8.65811e-18
Tgm2	315.11	1.12234	0.207208	5.41649	6.07809e-08	3.24132e-07
Srebf1	2427.79	1.12226	0.13979	8.02816	9.8948e-16	1.98719e-14
Dnajc9	281.294	1.12211	0.212065	5.29132	1.21436e-07	6.16137e-07
Sik1	725.59	1.12193	0.179834	6.23871	4.41194e-10	3.31938e-09
Mrps16	212.731	1.12179	0.253911	4.41806	9.95931e-06	3.75581e-05
Icosl	131.698	1.12177	0.307384	3.64941	0.000262847	0.000773112
Tsc22d4	1449.95	1.12093	0.141055	7.94679	1.91402e-15	3.59872e-14
Col9a3	91.4991	1.12093	0.366074	3.06203	0.00219842	0.00545927
Ppp4c	466.196	1.12081	0.178447	6.28091	3.36589e-10	2.57956e-09
Timeless	130.952	1.12058	0.308314	3.63452	0.000278496	0.000815616
Avpi1	332.302	1.11953	0.243167	4.60393	4.14586e-06	1.66357e-05
Gm16287	70.6611	1.11829	0.410564	2.72378	0.00645391	0.0145184
Dipk1c	167.951	1.11804	0.283692	3.94104	8.11303e-05	0.000262054
Ppp1r14a	175.66	1.11791	0.29573	3.78017	0.00015672	0.000479835
Trim11	704.867	1.11768	0.15627	7.15223	8.53768e-13	9.95575e-12
Cct7	2302.44	1.11733	0.138355	8.0758	6.70371e-16	1.38804e-14
Spsb3	1057.92	1.11713	0.138995	8.03719	9.19188e-16	1.85548e-14
Hexim2	159.273	1.11676	0.286799	3.89386	9.86631e-05	0.000313606
H2-Ke6	355.69	1.11648	0.198328	5.62946	1.8077e-08	1.04977e-07
Zc3h12a	50.3896	1.11558	0.448284	2.48855	0.0128266	0.0269559
Zfp90	267.322	1.11553	0.213744	5.219	1.79889e-07	8.91185e-07
Col5a3	128.956	1.11466	0.31007	3.59486	0.000324563	0.000939519
Rtn2	2513.45	1.1144	0.117366	9.49508	2.20047e-21	1.41504e-19
Tor2a	473.36	1.114	0.184501	6.03791	1.56127e-09	1.08339e-08
Gtf2h4	360.037	1.11378	0.216657	5.14074	2.73665e-07	1.31709e-06
Mdga1	670.479	1.11377	0.167913	6.63304	3.28836e-11	2.95623e-10
Ccdc51	57.2026	1.11342	0.44473	2.50358	0.0122942	0.0259419
Mxra8	181.911	1.11317	0.262972	4.23303	2.30565e-05	8.16029e-05
H2-K2	55.5036	1.11267	0.434112	2.5631	0.0103743	0.0222861
Ndufs2	2722.8	1.11226	0.120937	9.19704	3.67944e-20	1.82054e-18
Pih1d1	313.903	1.11204	0.22628	4.91444	8.90354e-07	3.96512e-06
Lamb2	1163.18	1.11172	0.137408	8.09065	5.93487e-16	1.24911e-14
1110065P20Rik	423.403	1.11134	0.176863	6.28364	3.30736e-10	2.54062e-09
Dnajb11	730.554	1.11132	0.156615	7.09584	1.28565e-12	1.45202e-11
Mir6516	87.8617	1.11112	0.405805	2.73807	0.00618005	0.0139484
Nrxn2	18968.2	1.11092	0.153092	7.25653	3.97134e-13	4.88487e-12
Tssc4	524.487	1.11068	0.200438	5.54127	3.00291e-08	1.68132e-07
Stmn4	2426.41	1.1106	0.136991	8.10709	5.18466e-16	1.09706e-14
Lrpap1	3345.99	1.11037	0.133264	8.33216	7.93803e-17	1.96628e-15
Atp5g1	2039.23	1.11024	0.125882	8.8197	1.14769e-18	4.13461e-17
Lhfpl4	3447.64	1.10995	0.128601	8.63094	6.08487e-18	1.88254e-16
Metrn	787.168	1.10974	0.176091	6.30208	2.93677e-10	2.28259e-09
Ctsl	1010.94	1.10954	0.142453	7.78882	6.76376e-15	1.14815e-13
Ngrn	512.701	1.10951	0.166067	6.68111	2.37138e-11	2.18459e-10
Spata24	67.7481	1.10862	0.407888	2.71796	0.00656865	0.0147445
Snx11	719.142	1.10834	0.17089	6.48569	8.83257e-11	7.47098e-10
Gpn2	213.7	1.10803	0.238533	4.6452	3.39742e-06	1.37951e-05
Ifi27	232.261	1.10748	0.260498	4.25139	2.12451e-05	7.57561e-05
Acot8	299.396	1.10738	0.217131	5.10007	3.39522e-07	1.60663e-06
Aspscr1	934.957	1.10637	0.14732	7.50993	5.91576e-14	8.44461e-13
Rpl28	3827.51	1.10574	0.12227	9.04341	1.51857e-19	6.60342e-18
Nolc1	1295.97	1.10546	0.168807	6.54864	5.80635e-11	5.04751e-10
Akr1b10	283.13	1.10453	0.208214	5.3048	1.12799e-07	5.75126e-07
Psmb4	1864.99	1.10425	0.124552	8.86577	7.59778e-19	2.8301e-17
Pdrg1	571.806	1.10319	0.157805	6.99082	2.73277e-12	2.90995e-11
Kiss1r	338.201	1.10286	0.187324	5.88744	3.92232e-09	2.54802e-08
Ckb	31602	1.10253	0.109187	10.0977	5.65809e-24	6.17139e-22
Mrpl53	389.088	1.10174	0.200197	5.50326	3.72823e-08	2.06055e-07
H2bc8	255.571	1.10051	0.217142	5.06814	4.01728e-07	1.88338e-06
Mettl27	404	1.10034	0.189073	5.81966	5.89691e-09	3.72057e-08
Slc12a9	1025.77	1.09973	0.151993	7.23541	4.64137e-13	5.64919e-12
Prmt7	1048.89	1.09956	0.131237	8.37842	5.36407e-17	1.3629e-15
Rps4l	97.5483	1.09822	0.352652	3.11419	0.00184452	0.00465004
Tysnd1	512.333	1.09811	0.184646	5.9471	2.72938e-09	1.81609e-08
Dhx38	1249.28	1.09791	0.137529	7.98314	1.42654e-15	2.75016e-14
Vars	2279.44	1.09717	0.128941	8.5091	1.75282e-17	4.90144e-16
Tmem132e	654.848	1.09651	0.184695	5.93687	2.90514e-09	1.92202e-08
Sdf2l1	167.742	1.09595	0.307917	3.55923	0.000371937	0.00106541
Syde2	110.469	1.09574	0.312601	3.50524	0.000456198	0.00128532
Cfap410	909.862	1.09551	0.160348	6.83208	8.36899e-12	8.23222e-11
Epm2a	392.167	1.09489	0.18974	5.77046	7.90536e-09	4.86192e-08
Insyn1	3999.6	1.09451	0.128435	8.52188	1.5699e-17	4.43311e-16
Ccdc8	59.336	1.09442	0.445669	2.45567	0.0140624	0.0293219
Qsox1	824.395	1.09389	0.145345	7.52618	5.22447e-14	7.53402e-13
Dmpk	563.073	1.09356	0.188925	5.78831	7.1099e-09	4.41395e-08
Gas2l1	2529.18	1.09324	0.145085	7.53514	4.87814e-14	7.11101e-13
Cln3	391.521	1.09315	0.200757	5.44513	5.17668e-08	2.80225e-07
Tchp	223.847	1.09312	0.251282	4.35016	1.36035e-05	5.0114e-05
Rpl7a	3352.94	1.09282	0.133461	8.1883	2.64933e-16	5.93005e-15
Eif1ad	483.516	1.09116	0.17112	6.37655	1.81125e-10	1.46248e-09
Pald1	406.138	1.09109	0.194513	5.60935	2.03093e-08	1.1703e-07
Arx	771.897	1.09102	0.170632	6.39398	1.61624e-10	1.31308e-09
AI837181	1972.21	1.09009	0.152407	7.15246	8.52363e-13	9.94524e-12
Fah	534.127	1.08976	0.163013	6.68515	2.30684e-11	2.12812e-10
Trip10	207.991	1.08959	0.228771	4.76278	1.90942e-06	8.07364e-06
Pebp1	6159.33	1.08854	0.124186	8.76542	1.86086e-18	6.4678e-17
Ltbp3	1968.6	1.08839	0.133656	8.14321	3.8493e-16	8.42494e-15
Mul1	1093.76	1.08831	0.158123	6.88266	5.87469e-12	5.91423e-11
Higd2a	1126.9	1.08751	0.156537	6.94734	3.72249e-12	3.86583e-11
Pim3	822.742	1.08718	0.167173	6.5033	7.85763e-11	6.69799e-10
Ring1	651.838	1.08704	0.181492	5.98947	2.10521e-09	1.43215e-08
Csk	917.333	1.08703	0.174684	6.22286	4.88161e-10	3.65048e-09
Mrm1	312.136	1.08694	0.200626	5.41776	6.03516e-08	3.22278e-07
Nucb1	1896.04	1.08639	0.130543	8.32204	8.64638e-17	2.12574e-15
Vps72	578.104	1.08616	0.186373	5.8279	5.61296e-09	3.55506e-08
Anapc11	1206.56	1.08605	0.147857	7.34532	2.05269e-13	2.63658e-12
Pcyt2	1677.05	1.08567	0.138429	7.84285	4.40443e-15	7.73596e-14
Epha8	474.873	1.08555	0.247362	4.38849	1.14138e-05	4.26442e-05
Upf3a	428.381	1.08553	0.186475	5.82134	5.83787e-09	3.68686e-08
Trappc6a	112.09	1.08551	0.334805	3.24221	0.00118606	0.00310461
Fkbp5	968.565	1.08502	0.172469	6.29113	3.15169e-10	2.43144e-09
Smox	1010.59	1.08495	0.140129	7.74248	9.74976e-15	1.61341e-13
Notch4	335.258	1.08449	0.214955	5.04519	4.53074e-07	2.10659e-06
Erp29	710.153	1.08439	0.168414	6.43879	1.20428e-10	9.98109e-10
Vat1	1322.94	1.08374	0.161076	6.72811	1.7188e-11	1.61815e-10
Kank3	452.869	1.08365	0.187779	5.77085	7.88704e-09	4.85471e-08
Manbal	515.119	1.08362	0.194599	5.56849	2.56951e-08	1.45018e-07
RLTR44B:ERVK:LTR	43.2104	1.08357	0.480921	2.25312	0.0242517	0.0478585
Srsf9	555.448	1.08355	0.179959	6.02111	1.73226e-09	1.19491e-08
Zfp653	668.276	1.08346	0.158687	6.82766	8.63135e-12	8.46499e-11
Mrps28	161.054	1.08326	0.262975	4.11926	3.80087e-05	0.000129866
Rhbdl1	1643.16	1.08174	0.155728	6.94629	3.75006e-12	3.89036e-11
Syne3	128.531	1.08165	0.298843	3.61945	0.000295231	0.000860924
Rims4	3432.49	1.08001	0.154291	6.9998	2.56323e-12	2.74791e-11
Kif1c	2764.69	1.08	0.140631	7.67968	1.59483e-14	2.533e-13
Cdk5rap3	474.658	1.07975	0.179724	6.00783	1.88028e-09	1.28805e-08
Ndufs5	709.627	1.07947	0.153441	7.03511	1.99098e-12	2.18003e-11
Nos3	383.382	1.07879	0.198882	5.42428	5.81902e-08	3.11883e-07
Tafa5	3511.87	1.07845	0.132671	8.1287	4.33925e-16	9.38212e-15
Uap1l1	311.023	1.07743	0.229909	4.68631	2.78177e-06	1.14531e-05
Zfp523	3125.54	1.07719	0.135756	7.93474	2.10941e-15	3.93238e-14
Mical1	338.456	1.07682	0.191993	5.60864	2.03925e-08	1.17476e-07
Fzd1	591.888	1.07675	0.205393	5.2424	1.585e-07	7.9158e-07
Pdcd2l	312.262	1.0757	0.200919	5.35392	8.60709e-08	4.47514e-07
Zfp61	334.277	1.07541	0.195917	5.48913	4.03917e-08	2.22306e-07
Miga2	2531.73	1.07531	0.12253	8.77589	1.6955e-18	5.95598e-17
Bex2	1327.22	1.07385	0.149945	7.1616	7.97436e-13	9.34856e-12
Timm50	408.467	1.07344	0.180401	5.95031	2.67628e-09	1.78376e-08
Adamts15	233.25	1.07271	0.2316	4.63174	3.62603e-06	1.46721e-05
Cnn2	160.519	1.07215	0.269245	3.98208	6.83159e-05	0.00022359
Ache	1814.15	1.07206	0.128994	8.31091	9.49729e-17	2.31476e-15
Clip2	5712.24	1.07174	0.1294	8.28243	1.20689e-16	2.89156e-15
Tfr2	323.857	1.07163	0.201223	5.3256	1.00622e-07	5.16908e-07
Rasgrp2	347.55	1.07133	0.250772	4.27212	1.9362e-05	6.95495e-05
Suclg1	1382.85	1.07039	0.133648	8.00898	1.15662e-15	2.27657e-14
Carmil3	1734.46	1.06934	0.124142	8.61382	7.06625e-18	2.15281e-16
D130020L05Rik	76.057	1.06867	0.380969	2.80512	0.00502971	0.0115649
Nfkbie	127.185	1.06806	0.286459	3.72851	0.000192614	0.000579397
Cit	6964.8	1.06778	0.133257	8.0129	1.12033e-15	2.21619e-14
Ntn4	220.53	1.06757	0.233101	4.57988	4.65235e-06	1.851e-05
Sin3b	3039.38	1.067	0.122086	8.73974	2.33653e-18	7.87165e-17
Ninl	307.455	1.06669	0.20448	5.21663	1.82206e-07	9.02434e-07
Ap3b2	4696.69	1.06646	0.123649	8.6249	6.41513e-18	1.97578e-16
Amdhd2	343.015	1.06605	0.211053	5.05112	4.3923e-07	2.04753e-06
Aifm2	180.335	1.06598	0.267084	3.99117	6.57482e-05	0.000215866
Axin1	806.32	1.06594	0.153956	6.92366	4.40112e-12	4.52065e-11
Igfbp6	1063.56	1.0659	0.155169	6.86926	6.45363e-12	6.45101e-11
Caskin2	967.139	1.06548	0.159921	6.66254	2.69135e-11	2.45984e-10
Sumf1	427.891	1.0653	0.186681	5.70653	1.15302e-08	6.93777e-08
Arhgef10l	2433.21	1.06525	0.161725	6.58683	4.49314e-11	3.9831e-10
Cavin1	730.616	1.06524	0.168307	6.32918	2.46462e-10	1.94083e-09
Mir705	153.655	1.06444	0.295739	3.59926	0.000319125	0.000924997
Srrm3	2820.84	1.06431	0.12662	8.40553	4.25921e-17	1.10784e-15
Gm5126	132.316	1.06416	0.303643	3.50464	0.00045722	0.00128765
Uaca	231.97	1.06401	0.249607	4.26276	2.01922e-05	7.22818e-05
Adam11	4865.61	1.0636	0.130106	8.17482	2.96299e-16	6.57252e-15
Plec	21568.5	1.06359	0.133106	7.99056	1.34324e-15	2.60239e-14
Nek8	84.344	1.06321	0.357753	2.97191	0.00295957	0.00713667
Ndufb10	1433.35	1.06319	0.136625	7.78185	7.14734e-15	1.20807e-13
Cox7c	1258.74	1.06268	0.163542	6.49792	8.14401e-11	6.91522e-10
Cavin3	269.77	1.06242	0.250611	4.23932	2.24201e-05	7.95537e-05
Rrbp1	1335.08	1.06192	0.132387	8.02136	1.04579e-15	2.08336e-14
Gstt1	334.583	1.06158	0.205035	5.17754	2.24829e-07	1.09325e-06
Hdgfl2	1380.13	1.06152	0.142045	7.47309	7.83306e-14	1.09055e-12
Fkbpl	162.362	1.06136	0.265271	4.00105	6.30615e-05	0.00020777
Grwd1	433.074	1.061	0.184683	5.74497	9.19346e-09	5.59486e-08
Ddit3	306.348	1.06093	0.197068	5.3836	7.30115e-08	3.84269e-07
Nagk	327.502	1.06088	0.19483	5.44516	5.176e-08	2.80225e-07
Gm16286	1167.37	1.05991	0.142838	7.42036	1.16801e-13	1.57183e-12
Pomgnt1	1451.12	1.05935	0.155176	6.82672	8.68774e-12	8.51183e-11
Tubb2b	1326.99	1.05932	0.148674	7.12512	1.0399e-12	1.19428e-11
Mad1l1	438.219	1.05891	0.182976	5.78716	7.1585e-09	4.44273e-08
Flcn	1359.38	1.05884	0.156067	6.7845	1.16488e-11	1.12071e-10
Sema6c	922.918	1.05825	0.141602	7.47342	7.81372e-14	1.0894e-12
Entpd6	1273.8	1.05726	0.154605	6.83846	8.00462e-12	7.90136e-11
Akap8l	3650.85	1.05687	0.121174	8.72191	2.73553e-18	9.07644e-17
Tnk2	11140.1	1.0561	0.12714	8.3066	9.84854e-17	2.39446e-15
Gale	284.46	1.05517	0.213321	4.94639	7.5601e-07	3.40446e-06
Rnf40	1585.86	1.05406	0.142139	7.41567	1.21013e-13	1.62078e-12
Dll1	144.462	1.05386	0.306583	3.43744	0.000587234	0.00162256
Matn4	192.886	1.05314	0.257282	4.09332	4.25232e-05	0.000144243
Vasp	333.873	1.05245	0.205709	5.11621	3.11739e-07	1.48477e-06
Gpank1	226.976	1.05228	0.244771	4.29904	1.71538e-05	6.21949e-05
Phax	327.233	1.05149	0.203825	5.15879	2.48557e-07	1.20299e-06
Alx4	110.01	1.05097	0.348201	3.01828	0.00254214	0.00622355
Casp6	66.1085	1.04953	0.441056	2.37958	0.0173325	0.0354223
Gcn1	4862.07	1.04947	0.121482	8.63891	5.67522e-18	1.76441e-16
Phb2	1636.45	1.04929	0.141247	7.42878	1.09608e-13	1.48312e-12
Cdc42ep4	994.612	1.04923	0.160053	6.55555	5.54359e-11	4.83185e-10
Dhrsx	219.868	1.04858	0.249447	4.20363	2.6267e-05	9.21562e-05
Cd14	51.4432	1.04858	0.462494	2.26722	0.0233766	0.0463168
Rn7sk	1.34734e+06	1.04841	0.127554	8.2194	2.04532e-16	4.67345e-15
Mrpl44	375.822	1.04804	0.190269	5.50821	3.62497e-08	2.00966e-07
Ndufa11	1682.88	1.04797	0.133711	7.83761	4.59192e-15	8.02955e-14
Rbm42	1296.13	1.04736	0.155843	6.72059	1.80988e-11	1.69581e-10
Fsd1	1149.04	1.04727	0.147701	7.09049	1.33641e-12	1.50436e-11
Rmdn3	625.329	1.04638	0.162786	6.42798	1.29313e-10	1.06799e-09
Hsd11b1	205.368	1.04634	0.318404	3.28622	0.00101542	0.00268936
Itih3	765.629	1.04615	0.168458	6.21017	5.29259e-10	3.93249e-09
Adamtsl2	198.805	1.04473	0.254983	4.09726	4.18076e-05	0.000141986
P3h3	629.43	1.04428	0.166134	6.28579	3.26183e-10	2.51151e-09
Zscan21	346.588	1.04395	0.20318	5.13804	2.77617e-07	1.33416e-06
Il16	87.8415	1.04356	0.350086	2.98088	0.00287422	0.00694953
Abhd3	501.377	1.04332	0.190833	5.46718	4.57241e-08	2.49637e-07
Plekhf1	89.488	1.04309	0.402945	2.58867	0.00963465	0.0208401
Particl	259.676	1.04297	0.227608	4.58232	4.59853e-06	1.8307e-05
Zbtb17	1035.55	1.04267	0.140766	7.4071	1.29091e-13	1.71501e-12
Uqcr10	1701.11	1.04253	0.138365	7.53464	4.89689e-14	7.11889e-13
Rpp25l	216.509	1.0422	0.260184	4.00563	6.18517e-05	0.000204091
Cct3	1376.25	1.04131	0.132068	7.88465	3.15412e-15	5.67109e-14
Rpl35a	1173.21	1.04127	0.13962	7.45789	8.79216e-14	1.21466e-12
Brf1	1169.54	1.04073	0.132515	7.8537	4.03935e-15	7.12644e-14
Man2c1	1872.56	1.04057	0.139237	7.47333	7.8193e-14	1.0894e-12
Tomm40l	1319.79	1.04055	0.139752	7.4457	9.64306e-14	1.31929e-12
Piezo1	584.732	1.04032	0.201986	5.15044	2.59871e-07	1.25437e-06
Ltc4s	74.538	1.04005	0.419427	2.47968	0.01315	0.0275563
Adrb2	110.44	1.03998	0.381429	2.72654	0.00640027	0.0144092
Ppfia3	6873.09	1.0398	0.129556	8.02586	1.00818e-15	2.01656e-14
Prrt4	158.197	1.03944	0.267902	3.87991	0.000104493	0.000330382
Rab11fip5	5304.34	1.03883	0.129742	8.00685	1.17685e-15	2.31407e-14
Zfp180	1610.62	1.03872	0.128932	8.05637	7.85966e-16	1.60129e-14
Emd	552.355	1.03818	0.175208	5.9254	3.11531e-09	2.0535e-08
Tnip2	457.742	1.03658	0.205543	5.04312	4.57998e-07	2.12798e-06
Slc4a2	850.496	1.0356	0.160371	6.45754	1.06419e-10	8.90977e-10
Sh2b1	2959.91	1.03509	0.122777	8.43067	3.43694e-17	9.1199e-16
Six5	114.279	1.03477	0.316134	3.27319	0.00106341	0.00280817
C1qa	809.759	1.03464	0.156668	6.60402	4.00166e-11	3.56663e-10
Retsat	251.558	1.03455	0.232715	4.44557	8.76581e-06	3.3337e-05
Mamdc4	82.4169	1.03432	0.367456	2.81481	0.00488056	0.0112532
Kcnk12	1006.34	1.03422	0.167607	6.17047	6.80877e-10	4.98401e-09
Hspd1	1499.38	1.03411	0.146604	7.05372	1.74197e-12	1.92123e-11
Chka	1824.67	1.03364	0.128589	8.03834	9.10661e-16	1.84204e-14
Ctsd	6968.21	1.03334	0.10708	9.65009	4.91105e-22	3.5256e-20
Sec14l5	293.758	1.03293	0.289024	3.57385	0.000351767	0.00101218
Mrps5	497.136	1.0327	0.173744	5.94382	2.78449e-09	1.85027e-08
Sat2	164.629	1.03182	0.270249	3.81804	0.000134517	0.000416376
Ikbke	54.4297	1.03161	0.434081	2.37653	0.0174761	0.0356788
2310039H08Rik	78.7268	1.02989	0.394172	2.61278	0.00898084	0.0195523
Rbm17	759.623	1.02986	0.147041	7.00391	2.48908e-12	2.67352e-11
Snx29	691.674	1.02985	0.158286	6.50629	7.70297e-11	6.57467e-10
Gas8	492.318	1.02982	0.203908	5.05042	4.40839e-07	2.05454e-06
Snx8	300.694	1.02975	0.218262	4.71795	2.3823e-06	9.91806e-06
Mir3070a	74.8145	1.02902	0.414702	2.48134	0.0130889	0.0274434
Doc2b	485.594	1.02898	0.194351	5.29446	1.19366e-07	6.06259e-07
Bin2	132.406	1.02855	0.306807	3.35244	0.000801012	0.00216151
Fam241b	535.304	1.02844	0.170042	6.04816	1.46513e-09	1.02316e-08
Slc30a3	5843.3	1.02807	0.149696	6.86774	6.52267e-12	6.51014e-11
Chmp2a	688.731	1.02796	0.165601	6.20746	5.38466e-10	3.99489e-09
Pold1	277.766	1.02796	0.215902	4.76124	1.92404e-06	8.13271e-06
Lrp5	558.64	1.02789	0.168888	6.08624	1.15596e-09	8.18838e-09
Slc27a3	125.185	1.02784	0.310383	3.31154	0.000927843	0.00247333
Zc3h3	1372.98	1.02691	0.124252	8.26478	1.39956e-16	3.309e-15
Atg9b	98.3884	1.02661	0.331733	3.09468	0.00197023	0.00493546
Slco4a1	213.732	1.02651	0.243217	4.22057	2.4369e-05	8.59709e-05
Gjc2	177.795	1.02608	0.301008	3.40882	0.000652453	0.00178775
Gm42151	61.0037	1.02555	0.447525	2.2916	0.021929	0.0438047
Slc25a5	3451.31	1.02554	0.134867	7.6041	2.86902e-14	4.35618e-13
Robo4	270.222	1.02541	0.229859	4.46101	8.15725e-06	3.11913e-05
Prob1	333	1.02531	0.197998	5.17839	2.23808e-07	1.08855e-06
Ccdc130	324.31	1.02516	0.201837	5.07914	3.7915e-07	1.78346e-06
5830448L01Rik	58.2141	1.02504	0.443491	2.31129	0.0208167	0.0417772
Mxd4	1023.14	1.025	0.170896	5.9978	2.00007e-09	1.36392e-08
Cdk9	1773.02	1.02466	0.140434	7.29635	2.9567e-13	3.71082e-12
2210408F21Rik	414.998	1.02456	0.199519	5.13515	2.81918e-07	1.35351e-06
Cchcr1	227.762	1.02409	0.216789	4.72391	2.3135e-06	9.65198e-06
Zfp658	235.705	1.0239	0.226482	4.5209	6.15777e-06	2.40488e-05
Xkr7	177.848	1.02326	0.281935	3.6294	0.000284077	0.000830359
G630016G05Rik	67.8719	1.02308	0.396331	2.58138	0.00984052	0.0212504
Hemk1	258.191	1.02295	0.223734	4.57219	4.82659e-06	1.91513e-05
Phpt1	541.22	1.02258	0.157511	6.49212	8.46349e-11	7.17416e-10
Mrnip	255.454	1.02234	0.256695	3.98271	6.81341e-05	0.000223106
Sf3b2	4726.55	1.02137	0.119783	8.52684	1.50399e-17	4.29663e-16
Chac1	188.798	1.02127	0.275291	3.7098	0.000207424	0.000621107
Timm8b	913.41	1.02125	0.137298	7.43818	1.02086e-13	1.38705e-12
Rasip1	165.374	1.02071	0.258978	3.94129	8.10446e-05	0.00026182
Psph	257.695	1.02062	0.213157	4.78811	1.68358e-06	7.17092e-06
Ebf4	407.936	1.02028	0.173922	5.86633	4.45553e-09	2.87079e-08
H3c4	171.973	1.02	0.277021	3.68205	0.000231367	0.000686894
Traf5	135.768	1.01973	0.28397	3.59099	0.000329429	0.000952208
Sirt3	1108.69	1.0196	0.155372	6.56231	5.29812e-11	4.63222e-10
Cables1	981.901	1.01945	0.164461	6.19869	5.6935e-10	4.21293e-09
Bmf	158.643	1.01879	0.295783	3.44438	0.000572362	0.00158546
Smpdl3b	75.9545	1.01874	0.400567	2.54326	0.0109824	0.0234572
Emilin2	248.879	1.0187	0.248747	4.09534	4.21557e-05	0.000143119
A330040F15Rik	58.8613	1.01866	0.446755	2.28013	0.0226002	0.0449862
Bnip1	304.76	1.0186	0.252049	4.0413	5.31568e-05	0.000177481
Stoml2	634.807	1.01855	0.156096	6.52514	6.79385e-11	5.8544e-10
Marchf9	534.405	1.01846	0.182853	5.56984	2.54971e-08	1.44024e-07
Mocs1	397.622	1.0182	0.182326	5.58447	2.34408e-08	1.33401e-07
Acbd6	1040.18	1.01801	0.141824	7.17796	7.07599e-13	8.37495e-12
Dhx34	557.871	1.01789	0.189296	5.37726	7.56267e-08	3.96975e-07
Timm44	844.802	1.01783	0.147283	6.91073	4.82153e-12	4.91159e-11
1110038F14Rik	231.568	1.01711	0.225983	4.50081	6.76965e-06	2.62567e-05
Fbxl6	631.727	1.01696	0.168799	6.02467	1.69457e-09	1.17014e-08
Ramp1	1007.63	1.01687	0.146273	6.95186	3.60495e-12	3.75363e-11
Dgat2	1379.34	1.01631	0.161594	6.28929	3.18916e-10	2.45747e-09
Psma4	649.614	1.01605	0.154416	6.57995	4.70605e-11	4.15877e-10
Ppm1m	449.871	1.01599	0.187461	5.41974	5.9686e-08	3.19155e-07
Inhbb	173.201	1.01575	0.262927	3.86322	0.000111901	0.000351438
Htra1	3100.55	1.01491	0.126798	8.00415	1.2029e-15	2.35359e-14
Sptan1	51064.8	1.01453	0.104482	9.71013	2.72982e-22	2.04913e-20
Fkbp8	7264.91	1.01411	0.109445	9.26593	1.93376e-20	1.02349e-18
Fes	145.626	1.0141	0.303482	3.34154	0.000833153	0.0022418
0610012G03Rik	533.852	1.01377	0.17535	5.78139	7.40864e-09	4.58069e-08
Wdr74	435.197	1.01342	0.175169	5.78541	7.23336e-09	4.48118e-08
Epha10	2417.23	1.01307	0.154541	6.55538	5.54986e-11	4.83306e-10
Palm	6961.35	1.0126	0.122778	8.24742	1.61849e-16	3.7903e-15
Ssc5d	170.471	1.01243	0.275912	3.66939	0.000243126	0.000719718
Os9	3843.49	1.01192	0.12785	7.91489	2.47472e-15	4.53208e-14
Rpl19	4344.59	1.01184	0.118215	8.55933	1.1352e-17	3.35497e-16
Rcc1l	309.416	1.01152	0.206935	4.8881	1.01811e-06	4.48052e-06
Mir544	63.3395	1.01084	0.448437	2.25413	0.0241879	0.0477564
Ifit3b	135.812	1.0103	0.288233	3.50514	0.000456376	0.00128564
Slc25a47	55.9013	1.00958	0.436466	2.31309	0.0207179	0.0416044
Slc6a7	2692.3	1.00764	0.159401	6.32142	2.59168e-10	2.0352e-09
Ppib	1253.83	1.00702	0.134129	7.50787	6.00972e-14	8.55399e-13
Fibp	946.259	1.00701	0.148417	6.785	1.16085e-11	1.11793e-10
Shc1	618.569	1.00661	0.165722	6.07412	1.24672e-09	8.78403e-09
Gm35685	150.97	1.00637	0.294618	3.41586	0.000635804	0.00174771
Rsph3b	243.093	1.00566	0.236088	4.2597	2.04706e-05	7.32253e-05
Rarg	456.76	1.00562	0.1764	5.70078	1.1926e-08	7.16066e-08
Slc4a3	7244.67	1.00462	0.127631	7.87125	3.51124e-15	6.25621e-14
Trim62	819.469	1.004	0.19	5.2842	1.26255e-07	6.39275e-07
Rab4a	838.916	1.00363	0.137935	7.27608	3.43659e-13	4.26832e-12
Evl	2884.11	1.00335	0.12783	7.84909	4.19057e-15	7.37345e-14
Chchd4	429.168	1.00325	0.194424	5.16011	2.46806e-07	1.1951e-06
Trim8	4065.98	1.00301	0.149054	6.72921	1.70589e-11	1.60753e-10
Shisa4	3222.18	1.00228	0.14625	6.85321	7.22116e-12	7.17465e-11
Smpd2	188.749	1.00127	0.255474	3.91926	8.88222e-05	0.000285312
Adamts2	389.107	1.00111	0.190431	5.25707	1.46369e-07	7.33408e-07
Dhodh	392.486	1.00082	0.186956	5.35323	8.63981e-08	4.48979e-07
Tunar	228.515	1.00021	0.243512	4.10743	4.00082e-05	0.00013625
Gcc1	500.254	0.999755	0.175501	5.69658	1.22231e-08	7.3257e-08
Krt77	146.343	0.999265	0.334578	2.98665	0.00282056	0.00682981
Shkbp1	610.329	0.998577	0.15901	6.27995	3.38685e-10	2.59462e-09
Fmod	1045.25	0.998539	0.195631	5.10418	3.32224e-07	1.57625e-06
H2aj	360.838	0.997985	0.217882	4.58039	4.64117e-06	1.8473e-05
Dbp	2965.68	0.997895	0.317103	3.14691	0.00165008	0.00419792
Tbx1	82.2144	0.997805	0.432753	2.30572	0.0211264	0.0423215
Psmb6	1341.91	0.997313	0.153785	6.48513	8.86545e-11	7.49237e-10
Nrgn	30099.8	0.997174	0.145163	6.86935	6.44967e-12	6.45033e-11
Slc45a1	2177.62	0.996948	0.141766	7.03234	2.03097e-12	2.22135e-11
Hdac5	7369.98	0.996905	0.116917	8.52658	1.50736e-17	4.29663e-16
C2	85.4352	0.996877	0.358313	2.78214	0.00540021	0.0123507
Mapk8ip2	10650.9	0.996837	0.125041	7.9721	1.56006e-15	2.96998e-14
Rac3	474.305	0.996804	0.222363	4.48279	7.3675e-06	2.83859e-05
Psme2	267.59	0.996784	0.211683	4.70884	2.49126e-06	1.03346e-05
Edem2	474.716	0.996493	0.169539	5.87767	4.1609e-09	2.69238e-08
Mettl7a1	526.926	0.996377	0.174117	5.72247	1.04987e-08	6.33838e-08
Ccn1	102.656	0.996326	0.357865	2.78409	0.00536788	0.0122853
Lmtk3	12741.3	0.995805	0.12191	8.16837	3.1259e-16	6.91832e-15
Cpe	35941.4	0.995283	0.112059	8.88177	6.58055e-19	2.48876e-17
Iqcc	425.36	0.994955	0.17455	5.70012	1.19723e-08	7.18413e-08
Ube2o	6792.96	0.994936	0.11543	8.61942	6.72948e-18	2.05656e-16
Smim11	123.051	0.994653	0.291415	3.41319	0.000642077	0.00176251
Ppan	467.023	0.992581	0.186953	5.30926	1.10073e-07	5.62385e-07
Mir138-1	64.0333	0.992191	0.423972	2.34023	0.0192719	0.0389583
Kctd2	1139.22	0.991792	0.159552	6.2161	5.09672e-10	3.7984e-09
Morn4	1105.34	0.991463	0.157365	6.30042	2.96837e-10	2.30533e-09
Itm2c	15758.7	0.991402	0.117014	8.47248	2.40218e-17	6.55026e-16
Tnni1	63.0227	0.991387	0.439183	2.25734	0.0239866	0.0473874
Kcp	98.9171	0.990961	0.373228	2.65511	0.0079283	0.0174903
Snapc5	247.364	0.990747	0.222351	4.45577	8.35934e-06	3.1896e-05
Tsc22d3	1371.95	0.990386	0.162469	6.09585	1.08854e-09	7.74416e-09
Abcd1	769.019	0.990019	0.145455	6.80635	1.00106e-11	9.71627e-11
Wdr55	173.076	0.989888	0.28122	3.51998	0.000431586	0.00122208
Med24	5014.41	0.989806	0.134903	7.33716	2.18166e-13	2.79496e-12
Xrcc1	796.479	0.989799	0.156918	6.30773	2.83152e-10	2.20687e-09
Mospd3	557.328	0.989467	0.172	5.75273	8.78156e-09	5.36403e-08
Cuedc2	2072.75	0.989335	0.140212	7.05599	1.71372e-12	1.89218e-11
Tedc2	309.723	0.989283	0.203448	4.86257	1.15869e-06	5.0474e-06
Nkain4	329.662	0.988413	0.226551	4.36287	1.28367e-05	4.75017e-05
Tmem223	379.588	0.988386	0.187604	5.26848	1.37559e-07	6.91894e-07
Atp5j	793.974	0.988225	0.153231	6.44927	1.12391e-10	9.37e-10
Spout1	843.971	0.987979	0.155292	6.36209	1.99025e-10	1.59657e-09
Ubxn6	1649.11	0.98778	0.124222	7.95176	1.83885e-15	3.46068e-14
Aatk	12518.2	0.987578	0.12069	8.18275	2.77431e-16	6.17479e-15
Ccdc136	2188.24	0.987483	0.124493	7.93202	2.15617e-15	4.0024e-14
Rasl11a	64.6155	0.987435	0.430042	2.29614	0.0216681	0.0433186
Plekhm2	4531.16	0.987228	0.115233	8.56723	1.06006e-17	3.14805e-16
Zfp771	1214.6	0.986902	0.157575	6.26304	3.77532e-10	2.87437e-09
Bak1	409.461	0.986668	0.182633	5.40247	6.57294e-08	3.48357e-07
H2az1	2089.95	0.986574	0.124444	7.92786	2.22954e-15	4.12517e-14
Ap5z1	1040.99	0.986231	0.149141	6.61273	3.77298e-11	3.37396e-10
Rhbdf2	73.7675	0.986065	0.432516	2.27983	0.0226175	0.0450161
Nlgn2	15787.4	0.985307	0.125032	7.88043	3.26248e-15	5.84995e-14
Hcn2	6227.16	0.985258	0.145494	6.77183	1.27161e-11	1.21806e-10
Atp7b	146.88	0.985175	0.259996	3.7892	0.000151135	0.000463595
Mark4	3598.52	0.985057	0.133921	7.35552	1.90192e-13	2.46053e-12
Ephb3	1578.35	0.985052	0.141165	6.97802	2.99379e-12	3.17078e-11
Zfp598	1448.56	0.984969	0.136415	7.22041	5.18324e-13	6.27392e-12
Mad2l1bp	164.903	0.984944	0.271981	3.62136	0.000293054	0.00085508
Grasp	1278.28	0.984741	0.153747	6.40496	1.5041e-10	1.22702e-09
Psmd2	4614.8	0.984726	0.103347	9.52838	1.59751e-21	1.05127e-19
Eif3d	1390.64	0.984273	0.135445	7.26695	3.67702e-13	4.5512e-12
Islr2	2552.68	0.983901	0.134261	7.32828	2.33118e-13	2.97879e-12
Ano1	152.928	0.983826	0.286738	3.4311	0.00060114	0.0016575
Poll	256.106	0.983639	0.228248	4.30951	1.63618e-05	5.95311e-05
Rpl22	1097.44	0.983498	0.136453	7.20759	5.69508e-13	6.85145e-12
Leo1	395.62	0.983202	0.1852	5.30886	1.10311e-07	5.63167e-07
Washc1	583.488	0.983076	0.156474	6.28266	3.32828e-10	2.55371e-09
Tinf2	250.891	0.983031	0.222314	4.42182	9.7871e-06	3.6951e-05
Pla2g4b	60.1366	0.982626	0.403161	2.4373	0.0147972	0.0307081
Eva1c	93.7719	0.982619	0.336918	2.9165	0.00353986	0.00842786
Eml2	4470.84	0.982068	0.131933	7.44372	9.78924e-14	1.33651e-12
Tln1	2628.31	0.981782	0.124204	7.90457	2.68854e-15	4.90094e-14
Ahsa1	1244.93	0.981663	0.158737	6.18421	6.24136e-10	4.58909e-09
Acot7	4266.91	0.981185	0.127574	7.69113	1.45844e-14	2.34086e-13
Wnt10a	556.952	0.981107	0.18166	5.40079	6.63491e-08	3.51452e-07
Nudt8	160.97	0.980339	0.281504	3.48251	0.000496734	0.00139159
Slc1a6	217.48	0.980271	0.236295	4.1485	3.34665e-05	0.000115466
Itpripl1	66.0299	0.980176	0.404432	2.42359	0.0153681	0.0317927
Pdcd5	343.957	0.979801	0.203125	4.82364	1.4096e-06	6.07339e-06
Nmral1	166.405	0.979144	0.276412	3.54234	0.000396595	0.00113079
Myl6	3942.68	0.978494	0.108086	9.0529	1.39216e-19	6.13481e-18
Polrmt	1494.93	0.978269	0.135972	7.19461	6.26373e-13	7.47633e-12
Vps16	1369.43	0.978264	0.135012	7.24577	4.29995e-13	5.26284e-12
Etnppl	732.168	0.978241	0.209789	4.66297	3.11683e-06	1.27239e-05
Taf1c	649.263	0.978057	0.165658	5.90409	3.54593e-09	2.31877e-08
Sars2	422.804	0.977252	0.186004	5.25392	1.48896e-07	7.45123e-07
Svep1	181.982	0.976179	0.29663	3.2909	0.000998671	0.00264948
Leng9	115.203	0.975358	0.320297	3.04517	0.00232547	0.00574298
Pkm	30311.8	0.9753	0.101673	9.59256	8.5925e-22	5.91056e-20
Dlx5	161.124	0.975026	0.259891	3.75167	0.000175664	0.000532303
Zfp628	1013.9	0.974908	0.168126	5.79867	6.68412e-09	4.17324e-08
Gtpbp6	852.33	0.974766	0.157979	6.17025	6.81842e-10	4.98737e-09
Ccdc181	255.885	0.974713	0.213763	4.55979	5.12052e-06	2.02462e-05
Rnf126	1784.85	0.974525	0.132684	7.3447	2.06218e-13	2.64705e-12
Gm28042	95.6018	0.974349	0.330405	2.94895	0.00318854	0.00764956
Erbb2	123.566	0.974112	0.315236	3.0901	0.00200087	0.00500522
Pcx	3230.81	0.974032	0.125289	7.77428	7.58753e-15	1.27919e-13
Sipa1	602.291	0.973574	0.173519	5.61077	2.01431e-08	1.16107e-07
Pola2	205.329	0.972707	0.234548	4.14715	3.36636e-05	0.000116065
Plcb3	496.921	0.97173	0.183942	5.2828	1.27223e-07	6.44008e-07
Mpst	777.153	0.971313	0.148501	6.54077	6.12027e-11	5.30173e-10
Ptgds	18397	0.971109	0.151284	6.4191	1.37079e-10	1.12752e-09
Usp20	2849.04	0.970787	0.129024	7.52406	5.30996e-14	7.64061e-13
Mir7658	158.039	0.970409	0.284024	3.41664	0.000633994	0.00174346
Fbxo46	658.079	0.97025	0.158951	6.10408	1.03395e-09	7.37702e-09
Ctbp1	6103.75	0.969392	0.117926	8.22037	2.02872e-16	4.66251e-15
Snd1	2968.26	0.968567	0.120077	8.06622	7.25066e-16	1.48718e-14
Gcsh	405.464	0.967403	0.206426	4.68643	2.78008e-06	1.14503e-05
Tjp2	920.087	0.96666	0.17053	5.66857	1.43992e-08	8.50089e-08
Dnaic1	87.627	0.966485	0.369052	2.61883	0.00882324	0.0192473
Rrp15	78.7073	0.966377	0.403031	2.39777	0.0164951	0.0338932
Wdr6	4169.43	0.96618	0.167705	5.7612	8.35186e-09	5.11739e-08
Fibcd1	419.973	0.965654	0.191649	5.03866	4.68799e-07	2.17458e-06
Dact2	3742.4	0.965528	0.151817	6.35981	2.02008e-10	1.61721e-09
Ccdc92	2508.37	0.965502	0.119803	8.05908	7.68682e-16	1.5677e-14
Exosc3	86.6759	0.965285	0.354951	2.71949	0.00653828	0.0146831
Acacb	317.193	0.964822	0.212285	4.54494	5.49499e-06	2.16057e-05
Ppcs	97.6115	0.964626	0.370788	2.60156	0.00928008	0.0201482
Nfs1	838.67	0.964584	0.133929	7.2022	5.92471e-13	7.10519e-12
Xab2	1310.82	0.964505	0.134504	7.17085	7.45344e-13	8.77435e-12
Dkkl1	705.027	0.964438	0.180858	5.33256	9.68381e-08	4.98248e-07
Chmp1a	1500.72	0.964228	0.127141	7.58391	3.35294e-14	5.03757e-13
Tufm	1754.03	0.96374	0.142387	6.76844	1.30177e-11	1.24453e-10
Armc6	714.921	0.963706	0.176267	5.46732	4.56903e-08	2.49521e-07
Dhx37	925.475	0.963514	0.158901	6.06362	1.33093e-09	9.35391e-09
Rtcb	1648.52	0.963197	0.128452	7.49853	6.45395e-14	9.11401e-13
Lamc3	533.801	0.962678	0.212936	4.52098	6.15547e-06	2.40446e-05
Cspg4	1261.8	0.961328	0.171176	5.61602	1.95404e-08	1.12863e-07
Nupr1	91.0053	0.961249	0.383109	2.50907	0.0121048	0.0255969
Pear1	352.956	0.960791	0.210368	4.56719	4.94305e-06	1.95837e-05
Vav2	566.572	0.960785	0.188272	5.10316	3.34026e-07	1.58252e-06
Aldoa	46475.8	0.960637	0.118954	8.07573	6.70746e-16	1.38804e-14
Catip	58.6602	0.960048	0.409742	2.34306	0.0191265	0.0387
Sned1	635.666	0.959955	0.202208	4.74736	2.06091e-06	8.66037e-06
Vps18	2102.72	0.959507	0.129442	7.41264	1.2381e-13	1.65376e-12
Wdr18	1756.84	0.959345	0.143159	6.70126	2.0663e-11	1.92147e-10
Fuz	285.78	0.959089	0.229851	4.17266	3.0107e-05	0.000104588
Plin3	316.722	0.959073	0.210807	4.54954	5.37634e-06	2.11983e-05
Med9	1016.31	0.957782	0.140311	6.82613	8.72371e-12	8.5402e-11
Eef2	31857.5	0.957775	0.110672	8.65414	4.96646e-18	1.55879e-16
Nmb	70.054	0.957566	0.391453	2.44618	0.0144378	0.0300318
Mrps7	715.555	0.957519	0.150533	6.36085	2.00641e-10	1.60888e-09
Col26a1	264.528	0.957482	0.212337	4.50925	6.50567e-06	2.53124e-05
Mpp4	77.5326	0.957264	0.367707	2.60333	0.00923218	0.0200552
Eno3	188.278	0.956937	0.246372	3.88412	0.0001027	0.000325365
Mcat	298.449	0.956017	0.198023	4.82781	1.3804e-06	5.95931e-06
Rsrp1	5524.45	0.955816	0.122404	7.80871	5.77762e-15	9.94436e-14
Afg3l2	2132.33	0.955746	0.123055	7.76683	8.04765e-15	1.34984e-13
Zc3hc1	437.726	0.955013	0.179635	5.3164	1.05842e-07	5.4189e-07
Nle1	354.731	0.954898	0.204663	4.6657	3.07565e-06	1.25772e-05
Dock6	1232.97	0.954366	0.148526	6.42557	1.31374e-10	1.08337e-09
Glo1	1269.46	0.954023	0.157916	6.04132	1.52854e-09	1.06292e-08
Mir5129	291.34	0.953964	0.20403	4.6756	2.93095e-06	1.20344e-05
Ndufb4	887.641	0.953733	0.150963	6.31768	2.65526e-10	2.08264e-09
Mgat1	1409.03	0.953428	0.13427	7.10085	1.23991e-12	1.40357e-11
Mvd	576.183	0.952002	0.193137	4.92914	8.25914e-07	3.69816e-06
Rhpn1	368.645	0.951826	0.216797	4.39039	1.13147e-05	4.233e-05
Sem1	413.611	0.951379	0.190755	4.98745	6.11828e-07	2.7889e-06
Lama5	1147.02	0.951335	0.1675	5.6796	1.35007e-08	8.00306e-08
Vsig10	63.4086	0.951135	0.410407	2.31754	0.0204743	0.0411697
Ddr1	1943.44	0.950293	0.136235	6.97538	3.05048e-12	3.22736e-11
Ldhb	8853.75	0.950222	0.117	8.12158	4.60147e-16	9.87416e-15
Ehmt2	7457.8	0.950009	0.122851	7.73303	1.05019e-14	1.72344e-13
Tm7sf2	272.755	0.949918	0.228595	4.15547	3.24624e-05	0.000112178
Minpp1	1560.7	0.949839	0.134529	7.06046	1.65956e-12	1.83856e-11
Rnf25	881.189	0.949797	0.159866	5.94122	2.82917e-09	1.87679e-08
0610010K14Rik	404.162	0.949759	0.189433	5.01369	5.33953e-07	2.45718e-06
Myg1	602.037	0.949549	0.158401	5.99458	2.04006e-09	1.39023e-08
Ldb1	2889.21	0.948946	0.130888	7.25008	4.16511e-13	5.10414e-12
Echdc2	289.027	0.948924	0.236476	4.01277	6.0011e-05	0.000198323
Sumf2	318.974	0.947978	0.212751	4.45582	8.35741e-06	3.18949e-05
Foxc2	112.965	0.947715	0.299595	3.16332	0.00155981	0.00399505
Skiv2l	2308.93	0.947242	0.121948	7.76757	8.00048e-15	1.34422e-13
Ccdc142	423.059	0.947099	0.201485	4.7006	2.59395e-06	1.07313e-05
D8Ertd738e	676.223	0.946895	0.169112	5.59923	2.15309e-08	1.23529e-07
Arrb2	1046.14	0.946788	0.153377	6.17293	6.70374e-10	4.91077e-09
Ndufv3	1575.78	0.946287	0.155155	6.099	1.06737e-09	7.60176e-09
Txndc5	1590.32	0.946286	0.121864	7.76513	8.15626e-15	1.36574e-13
Sec11a	262.07	0.946211	0.219656	4.3077	1.64961e-05	5.99532e-05
B3galt4	138.838	0.945739	0.288612	3.27686	0.0010497	0.00277456
Slc39a11	259.287	0.945417	0.220343	4.29066	1.78143e-05	6.43296e-05
Rpl32	1557.64	0.945411	0.124138	7.61579	2.62084e-14	4.00469e-13
Tmbim6	7041.34	0.944549	0.100927	9.35876	8.06745e-21	4.57665e-19
Dedd2	523.653	0.944222	0.180801	5.22244	1.76579e-07	8.75663e-07
Plxnb1	3770.33	0.944179	0.120192	7.85561	3.97825e-15	7.02492e-14
Pelo	288.855	0.943601	0.240457	3.9242	8.70179e-05	0.000279926
Lmnb1	265.992	0.943102	0.211879	4.45113	8.54207e-06	3.25618e-05
Sema4c	539.049	0.942952	0.191021	4.93639	7.95831e-07	3.57228e-06
Kifc3	1883.35	0.941654	0.128143	7.34847	2.00485e-13	2.58185e-12
Kat5	1359.19	0.941209	0.136886	6.87586	6.16157e-12	6.18098e-11
Rnaseh1	117.249	0.941068	0.319363	2.9467	0.00321184	0.00769891
Col4a1	2104.09	0.941053	0.130495	7.21142	5.53702e-13	6.68165e-12
Rab24	716.579	0.940982	0.145981	6.44594	1.14884e-10	9.55772e-10
Fbln2	405.34	0.940789	0.207358	4.53703	5.70532e-06	2.23925e-05
Cadm4	5927.3	0.94026	0.120232	7.82035	5.26775e-15	9.12245e-14
Atp6v0b	4222.66	0.939974	0.116303	8.08212	6.36512e-16	1.32833e-14
Ostf1	200.318	0.939258	0.250876	3.74391	0.000181177	0.000547665
Dusp4	189.881	0.939246	0.305891	3.07052	0.00213683	0.00531769
Tab1	685.626	0.93871	0.167399	5.60761	2.0514e-08	1.18072e-07
Aacs	1490.77	0.938469	0.156285	6.00486	1.91499e-09	1.30861e-08
Fcgr3	271.199	0.938237	0.228839	4.1	4.13158e-05	0.000140437
Gpr137	3238.68	0.938122	0.14114	6.64675	2.99629e-11	2.71717e-10
Ripply2	81.32	0.93789	0.363649	2.57911	0.00990561	0.0213793
Arhgef19	563.231	0.937494	0.172728	5.42757	5.71269e-08	3.06801e-07
Mpnd	1586.07	0.937402	0.149186	6.28345	3.31148e-10	2.54181e-09
Hspg2	1188.99	0.937301	0.170763	5.4889	4.04443e-08	2.22431e-07
Mapk3	3832.58	0.937165	0.170196	5.50638	3.66281e-08	2.0278e-07
Pck2	789.376	0.937035	0.168132	5.57323	2.50065e-08	1.41536e-07
Cbr1	1386.41	0.937023	0.145189	6.45383	1.09056e-10	9.11124e-10
Tsr3	258.366	0.936937	0.232518	4.02952	5.58901e-05	0.000185974
Drap1	2568.24	0.936608	0.127218	7.3622	1.80902e-13	2.35268e-12
Rnf19b	1145.4	0.936324	0.166001	5.64049	1.69568e-08	9.88956e-08
Gpr26	3858.73	0.936182	0.146155	6.40539	1.49984e-10	1.22456e-09
Nadsyn1	150.226	0.935647	0.282135	3.31631	0.000912131	0.00243572
Ctu2	430.548	0.935012	0.193473	4.83279	1.34635e-06	5.8212e-06
Stk11	2131.85	0.934861	0.126676	7.37994	1.5836e-13	2.07869e-12
Clcn2	2298.66	0.934649	0.147396	6.34106	2.28194e-10	1.80997e-09
Nectin4	227.045	0.934252	0.249435	3.74547	0.000180056	0.000544527
Cul9	5363.48	0.933926	0.129968	7.1858	6.68171e-13	7.94162e-12
Fgd3	202.197	0.933827	0.234078	3.98939	6.62435e-05	0.000217347
Timm10	242.438	0.933774	0.241899	3.86019	0.0001133	0.000355269
Rbak	252.182	0.933082	0.223445	4.17588	2.96831e-05	0.000103224
Pet100	302.604	0.932995	0.213628	4.36739	1.2574e-05	4.65996e-05
Fance	415.092	0.932741	0.188039	4.96035	7.03655e-07	3.18541e-06
Rras	174.661	0.9322	0.277673	3.35719	0.000787399	0.00212826
Fkbp10	158.408	0.931853	0.277405	3.35918	0.000781733	0.00211439
Tex261	819.609	0.93177	0.140663	6.62413	3.49291e-11	3.13298e-10
Fam50a	507.57	0.931753	0.188043	4.95499	7.23324e-07	3.26845e-06
Hnrnph3	625.525	0.931601	0.153805	6.05704	1.38647e-09	9.71658e-09
Nsmce1	200.335	0.931243	0.242026	3.8477	0.00011923	0.000372384
Zmynd19	569.928	0.930545	0.172015	5.40968	6.31364e-08	3.36058e-07
Thap7	623.825	0.930503	0.164036	5.67254	1.40698e-08	8.32133e-08
Flna	3261.72	0.930262	0.100045	9.29847	1.42485e-20	7.74913e-19
Ranbp3	2416.77	0.930077	0.129212	7.19808	6.10677e-13	7.29781e-12
Nme6	96.7829	0.930074	0.343254	2.70958	0.00673682	0.0150946
Arhgef40	823.018	0.930072	0.142103	6.54505	5.94749e-11	5.16565e-10
Adck5	375.139	0.929834	0.193393	4.80799	1.52455e-06	6.53872e-06
Sox18	298.66	0.929463	0.269764	3.44547	0.000570058	0.0015793
Psap	50179.8	0.929209	0.0935887	9.92864	3.1249e-23	2.95176e-21
Rmrp	68657.9	0.929083	0.112853	8.23268	1.83067e-16	4.24691e-15
Dhrs13	88.5855	0.928307	0.353957	2.62266	0.00872469	0.0190513
Prmt1	1255.7	0.928076	0.155577	5.96539	2.44054e-09	1.63715e-08
Maz	5109.74	0.927969	0.126256	7.34987	1.984e-13	2.55833e-12
Recql4	99.6731	0.927073	0.337301	2.74851	0.00598674	0.0135539
Fpgs	163.919	0.926767	0.298925	3.10033	0.00193302	0.00484796
Tmem132a	9634.87	0.92664	0.118369	7.82843	4.94002e-15	8.61535e-14
Sap30bp	1122.66	0.926589	0.160114	5.78704	7.16367e-09	4.44454e-08
Amz1	481.455	0.926479	0.209515	4.42202	9.77832e-06	3.69249e-05
Pcbp1	2663.91	0.926283	0.121537	7.62141	2.50912e-14	3.84887e-13
Tmc4	264.133	0.926054	0.217458	4.25854	2.05767e-05	7.35782e-05
Ptma	4634.56	0.925985	0.10844	8.53916	1.35197e-17	3.90784e-16
Eef1g	3584.9	0.925842	0.119312	7.75986	8.50238e-15	1.42008e-13
Capn10	671.153	0.925256	0.168922	5.47742	4.31571e-08	2.3634e-07
Klhdc8b	532.301	0.925203	0.21385	4.32641	1.51556e-05	5.54385e-05
Dennd3	616.566	0.924908	0.155218	5.95877	2.5414e-09	1.70076e-08
Ttbk1	8353.9	0.924838	0.129841	7.12284	1.05724e-12	1.21138e-11
Paxx	531.139	0.924664	0.16988	5.44303	5.23807e-08	2.83315e-07
Sfi1	800.091	0.924384	0.152853	6.04754	1.47072e-09	1.02603e-08
Rab33a	505.752	0.924136	0.178315	5.1826	2.18816e-07	1.06584e-06
Snord17	159.906	0.924019	0.316658	2.91803	0.0035225	0.00838957
Elovl1	387.926	0.923522	0.198433	4.65408	3.25436e-06	1.32579e-05
Slc1a5	100.259	0.923292	0.326785	2.82538	0.00472245	0.0109323
Actr5	225.774	0.92294	0.236563	3.90145	9.56175e-05	0.000304783
Grin2c	2092.06	0.922642	0.15356	6.00836	1.87407e-09	1.28465e-08
Bag5	534.611	0.922599	0.177796	5.1891	2.11318e-07	1.03187e-06
Ypel4	1655.68	0.922561	0.161614	5.70842	1.14032e-08	6.86558e-08
Kri1	650.262	0.922527	0.155633	5.92757	3.07444e-09	2.02995e-08
St6galnac6	3258.92	0.922512	0.123954	7.44235	9.89076e-14	1.34889e-12
Tceal5	894.027	0.922487	0.138617	6.65494	2.83419e-11	2.58322e-10
Mtarc2	896.604	0.922245	0.157922	5.83989	5.22348e-09	3.32437e-08
Haus5	171.555	0.922228	0.251553	3.66613	0.000246246	0.000728406
Myo1c	978.395	0.921616	0.148156	6.2206	4.95264e-10	3.69941e-09
Chrd	1840.24	0.921585	0.170012	5.42071	5.93639e-08	3.17605e-07
Btbd6	1473.21	0.921473	0.140366	6.56477	5.2113e-11	4.56925e-10
Chpf	3327.66	0.921216	0.145117	6.3481	2.17988e-10	1.73529e-09
Fahd1	188.394	0.920733	0.242025	3.80429	0.000142212	0.000438149
Gabrd	2191.49	0.920323	0.132955	6.92207	4.45094e-12	4.56945e-11
Mknk2	1972.4	0.920239	0.144477	6.36947	1.89683e-10	1.52597e-09
Zfp3	220.851	0.92022	0.233627	3.93884	8.18757e-05	0.000264246
Tnip1	890.874	0.9201	0.155476	5.91796	3.25969e-09	2.14438e-08
H4c4	2757.5	0.920071	0.132278	6.9556	3.5106e-12	3.66894e-11
Urm1	593.193	0.919194	0.161478	5.69239	1.25274e-08	7.48534e-08
Fhad1	221.169	0.918774	0.261843	3.50887	0.000450016	0.0012699
Rxrb	1614.26	0.918762	0.131836	6.96899	3.19225e-12	3.36115e-11
Rundc1	945.436	0.917657	0.150286	6.10607	1.02117e-09	7.29111e-09
Gfod2	474.765	0.917594	0.17377	5.28051	1.28822e-07	6.51102e-07
Rnf113a1	67.2823	0.917199	0.376479	2.43626	0.0148401	0.0307745
Mpc2	1564.78	0.917006	0.118454	7.74147	9.82729e-15	1.62352e-13
Kcnn1	599.09	0.916856	0.178413	5.13895	2.76283e-07	1.32839e-06
Psmc4	1562.41	0.916097	0.126442	7.24517	4.31903e-13	5.28292e-12
Bag6	9086.84	0.915874	0.118246	7.74548	9.52231e-15	1.58107e-13
Mir3076	126.945	0.915251	0.301451	3.03615	0.00239622	0.0059081
Rcor2	627.912	0.915193	0.17553	5.21387	1.84938e-07	9.15047e-07
Foxm1	69.5691	0.914474	0.390772	2.34017	0.0192749	0.0389602
Arhgap39	4065.47	0.914255	0.113977	8.02137	1.04574e-15	2.08336e-14
Stk16	970.985	0.913989	0.128492	7.11318	1.134e-12	1.29109e-11
Syne4	103.953	0.913946	0.329081	2.77727	0.00548175	0.0125255
Tmem219	313.835	0.913178	0.20092	4.54498	5.49396e-06	2.16057e-05
Acy1	252.354	0.912443	0.238781	3.82125	0.000132776	0.000411372
Snca	2174.45	0.912317	0.156735	5.82076	5.85806e-09	3.69724e-08
Map1lc3a	4322.97	0.911404	0.123622	7.37249	1.67469e-13	2.19097e-12
Rsph9	203.692	0.911143	0.283858	3.20986	0.001328	0.00345057
Cplane2	59.1774	0.910487	0.407035	2.23688	0.0252943	0.0496628
Zkscan14	216.374	0.910254	0.229997	3.95768	7.56805e-05	0.000246021
Plch2	3773.17	0.909898	0.144103	6.31422	2.71525e-10	2.12632e-09
Tmem88	121.94	0.909246	0.309572	2.9371	0.00331293	0.00792582
Tada3	1226.36	0.908499	0.151567	5.99406	2.04672e-09	1.39428e-08
Dner	4272.11	0.90803	0.121245	7.48924	6.92731e-14	9.73374e-13
Mocos	222.869	0.907892	0.217159	4.18077	2.90527e-05	0.000101121
Nudt16	271.498	0.907456	0.226348	4.00911	6.09471e-05	0.000201241
Ddx23	2437.77	0.906931	0.114546	7.91758	2.42181e-15	4.44344e-14
Plod3	1101.83	0.906617	0.15204	5.96302	2.47619e-09	1.65881e-08
Kif26a	464.904	0.906463	0.222508	4.07384	4.62452e-05	0.00015593
Rps6ka4	1279.35	0.906177	0.155296	5.83517	5.3736e-09	3.4144e-08
Serpinh1	370.583	0.905663	0.203098	4.45925	8.22472e-06	3.1431e-05
Cradd	117.942	0.905604	0.321455	2.81721	0.00484434	0.0111778
Creld2	208.05	0.905485	0.231812	3.90612	9.37913e-05	0.000299374
Lhfpl5	104.622	0.904358	0.357265	2.53133	0.0113629	0.0241914
Trp53i13	80.0124	0.904287	0.366819	2.46521	0.0136933	0.0286187
Nptx2	1598	0.904246	0.132153	6.84244	7.7857e-12	7.70067e-11
Clpp	855.281	0.904236	0.146948	6.15344	7.58184e-10	5.51107e-09
Adra1d	2573.24	0.904077	0.139805	6.46671	1.0016e-10	8.41791e-10
Gm38431	1056.17	0.904048	0.151243	5.97743	2.26679e-09	1.52884e-08
Pex5	1239.46	0.903857	0.133692	6.76075	1.37283e-11	1.30993e-10
Gsn	1213.92	0.903738	0.154058	5.86622	4.45835e-09	2.87167e-08
Lars2	3037.93	0.903607	0.149291	6.05266	1.42475e-09	9.96716e-09
Gstm5	2327.3	0.903446	0.118817	7.60366	2.87867e-14	4.36488e-13
Gripap1	2003.1	0.903421	0.125967	7.17189	7.39712e-13	8.71844e-12
C1ql1	145.246	0.903343	0.299556	3.01561	0.00256465	0.00627013
Sun2	1915.82	0.903284	0.13154	6.867	6.55644e-12	6.54054e-11
Cttn	2813.74	0.902864	0.113651	7.94422	1.95421e-15	3.66034e-14
Csnk1g2	4764.23	0.902766	0.124331	7.26098	3.84306e-13	4.74185e-12
Rita1	560.659	0.902684	0.169821	5.31552	1.06356e-07	5.4424e-07
Ppfia4	2346.02	0.902142	0.120074	7.51318	5.77061e-14	8.25532e-13
Lmnb2	621.052	0.901863	0.165955	5.43437	5.49906e-08	2.95972e-07
Abhd16a	2500.6	0.901852	0.132508	6.80604	1.00321e-11	9.72284e-11
Rin3	263.14	0.901474	0.219033	4.1157	3.86012e-05	0.000131731
Dctpp1	131.336	0.901421	0.30154	2.98939	0.00279537	0.00677189
Lrfn1	2339.75	0.901241	0.134985	6.67659	2.44568e-11	2.24989e-10
Sys1	602.759	0.90119	0.173	5.20918	1.8968e-07	9.36164e-07
Adap1	5333.45	0.900779	0.142975	6.30027	2.97129e-10	2.30669e-09
Tbc1d22a	1285.8	0.900766	0.161637	5.57276	2.50732e-08	1.41792e-07
Pgd	827.498	0.900415	0.137767	6.5358	6.327e-11	5.46881e-10
Arhgap30	81.3507	0.899949	0.368979	2.43902	0.0147271	0.0305754
Eif2b4	688.82	0.898614	0.154665	5.81006	6.24486e-09	3.92256e-08
Sec61g	252.585	0.89827	0.235086	3.82103	0.000132898	0.000411685
Prelid3a	1273.93	0.898076	0.135688	6.61866	3.62473e-11	3.24827e-10
Rilpl2	195.12	0.897909	0.255957	3.50805	0.000451402	0.0012729
Cmtm3	177.701	0.897872	0.24812	3.6187	0.000296086	0.000863035
Poc1a	280.694	0.897595	0.225847	3.97435	7.05729e-05	0.000230365
Alkbh6	753.896	0.897491	0.159428	5.62944	1.80793e-08	1.04977e-07
Mast1	6165.66	0.896898	0.11903	7.53507	4.88067e-14	7.11101e-13
Ndufa1	800.158	0.896581	0.147029	6.098	1.07402e-09	7.64358e-09
Fzd2	431.51	0.896455	0.169831	5.27852	1.30231e-07	6.57717e-07
Trnau1ap	263.986	0.895987	0.227965	3.93036	8.48184e-05	0.000273251
2810001G20Rik	104.271	0.895849	0.325389	2.75316	0.00590229	0.0133765
Sfxn2	272.143	0.895004	0.219372	4.07985	4.50649e-05	0.000152211
Grhl3	79.8831	0.894908	0.399792	2.23843	0.0251927	0.0495077
Ccdc114	66.2831	0.894882	0.399171	2.24185	0.0249709	0.0491061
Nelfcd	1040.81	0.894789	0.14104	6.34424	2.23525e-10	1.77436e-09
Klhdc4	391.889	0.894332	0.179925	4.97057	6.67549e-07	3.0296e-06
C4a	102.829	0.894018	0.34857	2.56482	0.0103231	0.0221857
Mov10	538.451	0.893667	0.166803	5.35762	8.43262e-08	4.39369e-07
Fjx1	1397.47	0.893479	0.148571	6.01382	1.81197e-09	1.24771e-08
Sult2b1	178.118	0.893473	0.279721	3.19416	0.00140241	0.00362481
Adamts8	193.862	0.892862	0.247621	3.60575	0.000311247	0.000904156
Col6a3	222.074	0.892708	0.258929	3.4477	0.000565384	0.00156679
Aebp1	1190.09	0.892621	0.178832	4.9914	5.99431e-07	2.73871e-06
Idh2	842.563	0.892118	0.153876	5.79764	6.72534e-09	4.19633e-08
Ctnna1	1343.41	0.892107	0.13406	6.65455	2.84158e-11	2.58757e-10
Mtg2	333.735	0.892067	0.18922	4.71445	2.42368e-06	1.00797e-05
Foxo4	493.961	0.891757	0.193793	4.60159	4.19288e-06	1.68141e-05
Srprb	1018.92	0.8916	0.140405	6.3502	2.15033e-10	1.71367e-09
Gal3st1	290.594	0.891381	0.209083	4.26329	2.01441e-05	7.21228e-05
Psd2	1740.65	0.891267	0.143344	6.21769	5.04517e-10	3.76424e-09
Cdsn	111.248	0.891171	0.306736	2.90533	0.00366865	0.00870719
Gpat4	1735.05	0.890528	0.131081	6.79374	1.09267e-11	1.05484e-10
Olig1	2544.53	0.89006	0.148209	6.00545	1.90801e-09	1.30519e-08
D17H6S53E	545.048	0.889559	0.164446	5.40942	6.32291e-08	3.36461e-07
Sema3b	69.8882	0.889281	0.393077	2.26236	0.0236751	0.0468189
Slc12a4	666.079	0.888799	0.149948	5.92737	3.0782e-09	2.03175e-08
Plxnd1	7392.01	0.888646	0.144476	6.15084	7.70755e-10	5.59421e-09
Naprt	152.533	0.888638	0.264048	3.36544	0.000764217	0.00207014
C030006K11Rik	560.612	0.888415	0.187683	4.7336	2.20572e-06	9.23941e-06
Ybey	269.808	0.888411	0.213115	4.16868	3.06365e-05	0.000106278
Htra3	213.226	0.888112	0.261791	3.39244	0.000692727	0.00189047
Atg4d	632.676	0.888039	0.165573	5.36343	8.16584e-08	4.26143e-07
Svbp	85.8115	0.887785	0.39218	2.26372	0.0235914	0.0466768
Fem1al	193.877	0.887709	0.236711	3.75018	0.00017671	0.00053539
Rnaset2a	98.0604	0.887493	0.387826	2.28838	0.0221154	0.0441279
Ddah2	136.19	0.887136	0.304837	2.9102	0.00361197	0.00858195
1110038B12Rik	120.606	0.887105	0.325006	2.7295	0.00634303	0.014295
Vtn	1345.86	0.886724	0.15875	5.58565	2.32824e-08	1.32538e-07
Atp1a3	104657	0.886715	0.107221	8.27	1.33957e-16	3.18624e-15
Prkcsh	1884.96	0.886662	0.127943	6.93015	4.20385e-12	4.33155e-11
Traf4	247.516	0.886648	0.22433	3.95243	7.73629e-05	0.00025087
P4ha2	332.924	0.886616	0.210628	4.20939	2.56058e-05	9.00444e-05
Syt12	1097.36	0.886465	0.13945	6.35685	2.05929e-10	1.64593e-09
[truncated: 8,063 more rows]

## Sheet: Adjusted for age
Feature	baseMean	log2FoldChange	lfcSE	stat	pvalue	padj
Gm15290	1.05572	16.1505	3.64024	4.43667	9.13609e-06	0.000166287
Ntrk1	2.63928	2.96317	1.0341	2.86546	0.00416408	0.023006
Nags	1.81789	2.91249	0.673709	4.32307	1.5387e-05	0.000256342
Mettl7a2	1.09345	2.51776	0.643389	3.91327	9.10527e-05	0.00110812
Fosl1	1.50067	2.39211	0.677645	3.53004	0.000415503	0.00381117
Gm10248	3.35313	2.26311	0.480426	4.71063	2.46951e-06	5.3575e-05
Methig1	1.65601	2.19971	0.561447	3.91792	8.93152e-05	0.00109022
Trim43a	36.0215	2.11386	0.152885	13.8265	1.76459e-43	1.805e-40
Cyp2a5	4.85458	2.07486	0.557751	3.72004	0.00019919	0.00208548
Isl2	1.10107	2.05683	0.726272	2.83204	0.0046252	0.0249531
Ccl4	3.43361	1.98654	0.417373	4.75962	1.93959e-06	4.36526e-05
Gm10280	1.23882	1.97153	0.714137	2.76072	0.00576743	0.0293743
Gm5936	1.97054	1.9534	0.653943	2.98711	0.0028163	0.0171578
Zbtb32	2.10179	1.93593	0.580876	3.33278	0.000859841	0.00681279
Stpg3	2.90586	1.93279	0.421742	4.58287	4.58628e-06	9.18065e-05
Myrfl	30.6184	1.91606	0.170562	11.2338	2.78376e-29	1.72576e-26
Mettl7a3	49.9056	1.83855	0.126201	14.5685	4.45437e-48	5.69546e-45
Cst7	2.85767	1.80341	0.573622	3.1439	0.00166715	0.0116088
Gm16222	3.37957	1.79414	0.361792	4.95904	7.08436e-07	1.83226e-05
Gm42031	2.84092	1.77043	0.58919	3.00485	0.00265708	0.0164325
Slc43a1	10.2882	1.76899	0.240748	7.34789	2.01366e-13	2.31435e-11
Vmn2r118	1.04053	1.71793	0.668681	2.56914	0.0101952	0.0441705
Calca	1.43697	1.71641	0.644516	2.6631	0.00774252	0.0364717
Cpn1	1.28499	1.69664	0.633632	2.67765	0.00741406	0.0352737
Msx3	1.39879	1.64793	0.602491	2.73519	0.00623441	0.030998
Drd2	123.421	1.6404	0.474467	3.45735	0.000545509	0.00477152
Gabre	4.26198	1.57931	0.349315	4.52117	6.14976e-06	0.000117821
Serpina9	19.2446	1.5544	0.381565	4.07376	4.62596e-05	0.000630499
4930467K11Rik	1.69073	1.53773	0.573037	2.68347	0.00728624	0.0347788
Gm5878	4.59619	1.51935	0.379072	4.00806	6.12184e-05	0.000800702
C330022C24Rik	2.17387	1.48079	0.543934	2.72237	0.00648146	0.0318438
Mir6369	1.89662	1.46635	0.478508	3.06442	0.0021809	0.0141372
Olfr1393	9.49719	1.4427	0.302797	4.76458	1.89245e-06	4.27441e-05
Slc25a41	2.42447	1.4285	0.416521	3.4296	0.000604479	0.00518074
9230112J17Rik	113.096	1.39835	0.101027	13.8413	1.43505e-43	1.54517e-40
Cxcl10	4.03277	1.38637	0.536131	2.58588	0.00971315	0.0427153
Col2a1	37.894	1.3802	0.133502	10.3384	4.72451e-25	2.14787e-22
Syndig1l	81.2716	1.36518	0.473356	2.88405	0.00392591	0.0220044
Clec7a	6.97033	1.35962	0.394366	3.4476	0.000565593	0.00490724
Gm15319	256.741	1.34132	0.14122	9.4981	2.13763e-21	7.41215e-19
4930467E23Rik	50.3002	1.31904	0.169783	7.76896	7.91301e-15	1.13534e-12
Olfr1392	4.50109	1.31127	0.307836	4.25966	2.04739e-05	0.000324191
Lrrc10b	71.2319	1.30436	0.420603	3.10117	0.00192754	0.0128784
1700109G14Rik	1.66928	1.2985	0.513466	2.52889	0.0114424	0.0478497
LOC100043315	13.1224	1.29699	0.200906	6.45572	1.07705e-10	7.54596e-09
Abhd11os	2.14788	1.28552	0.504661	2.5473	0.0108561	0.0462119
Lmntd2	4.6273	1.23989	0.32065	3.86681	0.000110268	0.00129722
Adora2a	134.667	1.22234	0.399086	3.06284	0.00219244	0.0141876
Lgals3	3.92619	1.21935	0.413039	2.95214	0.00315578	0.0187405
Atp4a	20.1089	1.18755	0.198457	5.98391	2.1784e-09	1.11888e-07
Gm34283	2.08426	1.18011	0.448004	2.63415	0.00843485	0.0388125
Gm51803	4.17424	1.17501	0.378019	3.10834	0.00188139	0.0126568
Sh3rf2	35.5772	1.17098	0.424339	2.75953	0.00578842	0.0294722
RLTR6-int:ERV1:LTR	53.8481	1.15806	0.168096	6.88925	5.60874e-12	4.78098e-10
Thsd4	371.265	1.1569	0.0757231	15.2781	1.0704e-52	1.68448e-49
Gpr152	3.979	1.15323	0.325852	3.53914	0.00040143	0.00370766
Krt17	2.60486	1.14308	0.455163	2.51136	0.0120269	0.0496059
Phldb3	3.13197	1.14265	0.430178	2.65624	0.00790181	0.0370826
Mir5131	6.2037	1.13841	0.369152	3.08386	0.00204334	0.0134804
Itgax	9.25286	1.13499	0.317859	3.57074	0.000355976	0.00336034
Lat	32.4668	1.1283	0.28161	4.00659	6.16013e-05	0.000803725
Slc35d3	25.4027	1.12543	0.304512	3.69583	0.000219167	0.00225539
Neurog1	5.8545	1.1211	0.334652	3.35004	0.000808009	0.0064723
Epx	5.10525	1.10746	0.325521	3.40213	0.000668629	0.00558435
H2al1o	2.2044	1.09168	0.419315	2.60348	0.00922822	0.0412008
Zfp820	29.5854	1.08663	0.168849	6.43553	1.23042e-10	8.47542e-09
Mir3473e	3.54503	1.07894	0.383702	2.81193	0.00492453	0.0261407
Vdr	16.6952	1.0786	0.216208	4.98873	6.07764e-07	1.60849e-05
Gm38425	2.71876	1.06649	0.410271	2.59948	0.00933658	0.0415255
Tal2	6.16027	1.06427	0.299814	3.54976	0.000385578	0.00358039
Il1b	3.72484	1.04653	0.393199	2.66157	0.00777769	0.0366289
C4b	507.519	1.04027	0.18522	5.6164	1.94977e-08	7.85204e-07
Tnfrsf13c	3.3377	1.0397	0.396121	2.6247	0.00867247	0.0395807
Gpr6	54.6316	1.01828	0.324109	3.14179	0.0016792	0.0116728
Dmkn	26.5662	1.00938	0.207878	4.85564	1.20001e-06	2.86797e-05
Upk1a	42.78	0.998687	0.124849	7.99917	1.25259e-15	2.05005e-13
Cybb	22.9276	0.998197	0.171089	5.83438	5.39913e-09	2.55684e-07
Bloc1s6os	3.70537	0.99362	0.385001	2.58082	0.00985646	0.0431415
Arl9	9.52512	0.986687	0.245435	4.02015	5.81606e-05	0.000769605
Mir326	6.17704	0.984614	0.283386	3.47446	0.000511873	0.00452741
Sdcbp2	12.624	0.965432	0.24586	3.92676	8.60985e-05	0.00105663
Klhl30	5.28234	0.96315	0.32793	2.93706	0.00331339	0.0193658
P2rx6	54.5206	0.94777	0.107787	8.79303	1.45586e-18	4.25485e-16
Pde6g	7.27643	0.947506	0.2769	3.42183	0.000622018	0.00528896
Gm21119	210.458	0.941269	0.110984	8.48112	2.23027e-17	5.36787e-15
Tnn	22.2767	0.934884	0.155899	5.99672	2.01348e-09	1.04814e-07
MER70-int:ERVL:LTR	5.17698	0.928332	0.323188	2.87242	0.00407342	0.0226328
Abcc12	8.42455	0.919204	0.291323	3.15528	0.00160345	0.0112456
Corin	6.88427	0.917027	0.258342	3.54966	0.000385726	0.00358039
Npb	5.33173	0.916201	0.315551	2.9035	0.00369018	0.0209938
Crybb3	8.90648	0.908627	0.217745	4.1729	3.00744e-05	0.000447138
Sfn	53.3953	0.907234	0.113347	8.00403	1.2041e-15	1.98657e-13
1700093K21Rik	26.6827	0.906769	0.165129	5.49129	3.99017e-08	1.4842e-06
Rgs9	703.171	0.904117	0.246674	3.66523	0.000247121	0.00249167
Penk	534.658	0.902072	0.228459	3.94851	7.86387e-05	0.000978583
Comp	7.02755	0.895441	0.314302	2.84899	0.00438588	0.0239015
Syce1	7.66805	0.89196	0.298329	2.98986	0.00279107	0.0170345
Gm128	4.67655	0.891229	0.316103	2.81943	0.00481094	0.0256575
Gm11110	10.4963	0.888285	0.237193	3.745	0.000180397	0.00192376
Wnt10b	53.9168	0.880034	0.134232	6.55605	5.52517e-11	4.12533e-09
Npbwr1	24.9292	0.870397	0.149778	5.81123	6.20137e-09	2.88992e-07
Col7a1	58.5684	0.868517	0.123402	7.03811	1.94868e-12	1.82872e-10
Ido1	12.9879	0.867422	0.287913	3.0128	0.00258853	0.0161189
Gpr101	6.82685	0.855335	0.289474	2.95479	0.00312878	0.0186463
Cd1d1	7.0076	0.853063	0.265919	3.20798	0.00133673	0.00970778
Palm3	62.5727	0.852777	0.126093	6.76308	1.35084e-11	1.10986e-09
4930444M15Rik	7.03615	0.84919	0.248121	3.42248	0.000620532	0.0052804
Ccdc42	14.0799	0.843051	0.19586	4.30436	1.67472e-05	0.000275192
Il12rb1	19.8246	0.841645	0.203567	4.13449	3.5574e-05	0.000512516
Prr22	43.6106	0.832544	0.123504	6.74101	1.57286e-11	1.27689e-09
Plg	5.30337	0.831728	0.293419	2.83461	0.00458816	0.024786
Mocos	146.931	0.830662	0.0613903	13.5308	1.02862e-41	1.00207e-38
Tekt2	48.5163	0.83054	0.10691	7.7686	7.93593e-15	1.13534e-12
Creb3l3	18.3381	0.830101	0.216612	3.8322	0.000127	0.00145475
Trim71	27.936	0.828134	0.143829	5.75775	8.52423e-09	3.80761e-07
Gm16291	9.69743	0.828119	0.236371	3.50347	0.000459231	0.00413692
Ada	9.42513	0.826374	0.320154	2.58117	0.00984655	0.0431166
Gm46120	8.42872	0.826217	0.255146	3.23821	0.00120281	0.00894476
Aurkc	7.51031	0.818072	0.27617	2.96221	0.00305441	0.0182978
Cct6b	11.9749	0.814142	0.190515	4.27337	1.92542e-05	0.000309186
Mir5130	13.973	0.813784	0.217875	3.7351	0.000187642	0.00198625
Gfy	28.956	0.811457	0.147076	5.51728	3.44282e-08	1.29711e-06
Prss38	5.98429	0.80954	0.296831	2.72727	0.00638599	0.0315262
H3c3	10.4008	0.808772	0.314578	2.57097	0.0101413	0.0440302
Dok3	148.535	0.806973	0.12332	6.54373	6.00017e-11	4.43146e-09
2810425M01Rik	4.47693	0.804327	0.316826	2.53871	0.0111263	0.0469517
Mir7648	27.4116	0.803674	0.216005	3.72063	0.000198729	0.00208454
Nlrc3	33.9657	0.802896	0.130257	6.16393	7.09609e-10	4.15965e-08
Fam205a2	448.355	0.801434	0.11196	7.15824	8.17168e-13	8.27605e-11
Gabrq	23.0965	0.800983	0.227744	3.51704	0.000436394	0.00396436
Rxrg	97.5563	0.798608	0.282033	2.83161	0.00463144	0.0249736
Fsip1	8.20403	0.795217	0.232248	3.424	0.00061707	0.00525781
Myo1a	33.422	0.79246	0.126856	6.24692	4.18619e-10	2.59519e-08
Retn	8.73728	0.791661	0.234618	3.37425	0.00074016	0.00603081
Dsp	7.40686	0.789319	0.244086	3.23378	0.00122164	0.00903226
Gm15270	10.2087	0.784232	0.290172	2.70265	0.00687898	0.0332932
Gnmt	18.3859	0.781762	0.16466	4.74772	2.05719e-06	4.57955e-05
Cd59a	82.5662	0.777267	0.192858	4.03026	5.57152e-05	0.000742071
Ctrl	13.9961	0.77468	0.228958	3.3835	0.000715679	0.00588769
Aoc3	18.7654	0.769911	0.194326	3.96195	7.43394e-05	0.000939948
Gadd45g	40.9902	0.766961	0.17482	4.38715	1.14844e-05	0.00019955
Tmem79	6.92423	0.765507	0.267292	2.86394	0.00418413	0.0230974
Cldn23	11.9766	0.761969	0.230726	3.30249	0.000958308	0.00744308
Tmem252	19.6183	0.759926	0.24849	3.05818	0.00222687	0.0143533
Nrg4	21.1462	0.758446	0.15351	4.9407	7.7841e-07	1.98069e-05
Gm17695	18.525	0.7568	0.206493	3.66502	0.000247322	0.00249247
Npm2	18.706	0.755699	0.173357	4.3592	1.30541e-05	0.000223295
Slamf9	11.0746	0.749587	0.217657	3.44389	0.000573416	0.00496443
Mir6391	6.0163	0.748226	0.292967	2.55396	0.0106505	0.04565
Tnfrsf23	78.2182	0.747561	0.100604	7.43074	1.07993e-13	1.33898e-11
Ankmy1	14.2608	0.747483	0.176456	4.23608	2.27455e-05	0.000353862
Dlk1	10.8017	0.747036	0.251793	2.96686	0.00300858	0.0180762
Copg2os2	1731.74	0.746584	0.120707	6.18509	6.20683e-10	3.69126e-08
Gm1604b	16.0845	0.744465	0.202038	3.68478	0.000228902	0.00234378
Insl5	23.0911	0.743757	0.170653	4.3583	1.31077e-05	0.000224025
Gm29508	11.9333	0.742846	0.201654	3.68376	0.000229822	0.0023485
Avpr1a	5.59719	0.737489	0.285331	2.58468	0.00974697	0.0427883
DXBay18	12.9695	0.730767	0.273815	2.66883	0.00761154	0.0359986
H3c15	34.8486	0.7276	0.174538	4.16871	3.06326e-05	0.00045346
Prss57	23.1228	0.726346	0.153139	4.74304	2.10538e-06	4.67113e-05
Col6a3	146.535	0.72074	0.118987	6.05732	1.38408e-09	7.63221e-08
Col5a1	638.761	0.716558	0.129185	5.54676	2.91007e-08	1.11907e-06
D030047H15Rik	6.48096	0.714129	0.276109	2.58641	0.00969826	0.0426761
Rnu7	8.00551	0.711747	0.240124	2.96408	0.00303585	0.0182133
Col3a1	34.8562	0.705777	0.215483	3.27533	0.0010554	0.00803845
Zbtb42	31.8068	0.704718	0.13618	5.1749	2.28039e-07	6.84049e-06
Ncmap	24.0331	0.702484	0.161936	4.33804	1.43759e-05	0.000242458
RLTR44-int:ERVK:LTR	1075.3	0.700544	0.0942205	7.43515	1.04451e-13	1.30296e-11
Chat	23.809	0.697872	0.266636	2.61732	0.00886225	0.0401559
4732414G09Rik	12.277	0.696362	0.185618	3.75159	0.000175715	0.00188504
Ebf4	322.357	0.696257	0.0586703	11.8673	1.75067e-32	1.19384e-29
Amhr2	59.2851	0.695905	0.100725	6.90894	4.88296e-12	4.215e-10
Ush1g	19.1628	0.695179	0.211004	3.29463	0.000985529	0.00759968
Mir370	70.0851	0.693887	0.185955	3.73148	0.000190355	0.00200826
Catsper3	14.2381	0.692797	0.207361	3.34102	0.0008347	0.00664705
Slc18a3	15.6455	0.692255	0.249675	2.77263	0.0055606	0.0285394
Layn	165.246	0.691118	0.0823526	8.39218	4.77203e-17	1.06049e-14
Crhr2	14.3934	0.690979	0.176032	3.92532	8.6616e-05	0.00106107
Pld6	12.2558	0.690078	0.193162	3.57253	0.000353542	0.00333923
Cdhr3	58.8241	0.685655	0.116805	5.87009	4.35546e-09	2.10151e-07
Gm16537	7.16555	0.683356	0.239674	2.85119	0.0043556	0.023757
Col4a2	2151.9	0.683163	0.0711801	9.59767	8.17689e-22	2.88419e-19
Tcf23	9.6616	0.683033	0.212291	3.21744	0.00129341	0.00946712
Glt28d2	14.3247	0.682487	0.219135	3.11446	0.00184283	0.0124712
Drd1	277.508	0.681022	0.210608	3.23359	0.00122243	0.00903488
Ecel1	36.6804	0.679492	0.216437	3.13945	0.00169264	0.0117423
Alox5	16.8798	0.679082	0.171224	3.96605	7.30722e-05	0.000925641
Gfap	2034.82	0.677749	0.123344	5.49479	3.91174e-08	1.45767e-06
C230035I16Rik	9.62759	0.677616	0.22553	3.00455	0.00265974	0.0164389
Rnu1b6	100.325	0.675522	0.204782	3.29875	0.000971179	0.0075259
Tagap	27.3913	0.675458	0.208114	3.24562	0.00117195	0.00877917
Rdh18-ps	8.87481	0.674801	0.245134	2.75279	0.005909	0.0299149
Fkbp11	11.7662	0.674475	0.214395	3.14595	0.00165547	0.0115371
1700120C14Rik	10.6718	0.674373	0.201609	3.34495	0.000822979	0.00656644
Gm3435	53.9296	0.671666	0.141159	4.75821	1.95314e-06	4.38609e-05
Fbxo2	825.248	0.671515	0.129795	5.17367	2.29537e-07	6.87536e-06
Mir761	10.0991	0.669567	0.19931	3.35942	0.000781059	0.00629586
Rassf7	18.8137	0.669544	0.182531	3.66812	0.000244344	0.00247098
Ccl3	9.16473	0.669174	0.239038	2.79944	0.00511909	0.0268499
Alkal2	9.72883	0.66736	0.237355	2.81165	0.00492875	0.0261459
Tmem255a	466.464	0.665807	0.090818	7.33122	2.28069e-13	2.57781e-11
Mir344i	15.0404	0.663481	0.226664	2.92716	0.00342075	0.0198868
Sst	2822.61	0.662419	0.10333	6.41073	1.44829e-10	9.9094e-09
Hmox1	178.559	0.660468	0.0664229	9.94337	2.69558e-23	1.0813e-20
Mfap2	136.711	0.659129	0.0894479	7.36885	1.72101e-13	2.01191e-11
Cdkn1c	149.851	0.656253	0.135201	4.85391	1.21048e-06	2.88289e-05
Msh5	12.1605	0.653554	0.200422	3.26089	0.00111062	0.00837794
9330198I05Rik	25.0875	0.651746	0.147666	4.41365	1.01643e-05	0.000181133
A830029E22Rik	12.7391	0.650095	0.25057	2.59446	0.0094739	0.0419427
Dusp13	15.1137	0.647064	0.18334	3.52931	0.000416642	0.00381492
Blvrb	141.938	0.645211	0.108042	5.97183	2.346e-09	1.19828e-07
Baiap2l2	78.5682	0.640301	0.0959507	6.67322	2.50247e-11	1.97666e-09
Noxred1	78.8495	0.639877	0.11008	5.81285	6.14172e-09	2.86866e-07
Tnfrsf12a	33.1375	0.637997	0.1678	3.80212	0.000143461	0.0016005
Cdk3	31.3718	0.63742	0.137004	4.65257	3.2783e-06	6.80887e-05
Tdrd9	16.1988	0.635568	0.186484	3.40817	0.000654013	0.00549704
Krt10	22.6382	0.635155	0.215617	2.94576	0.00322162	0.0190188
Myo3b	43.9492	0.632977	0.169033	3.7447	0.00018061	0.00192444
Psors1c2	7.56758	0.632413	0.250987	2.51971	0.0117453	0.0487834
Bok	476.601	0.627308	0.101731	6.16636	6.98796e-10	4.10804e-08
Cebpa	180.122	0.624925	0.114685	5.44907	5.06334e-08	1.82369e-06
Mir6908	7.86067	0.622807	0.232284	2.68123	0.00733524	0.0349715
Trp63	19.4986	0.619754	0.183171	3.38348	0.000715743	0.00588769
Rhov	124.395	0.618029	0.108637	5.68896	1.27818e-08	5.43638e-07
Srms	7.90607	0.616118	0.239418	2.5734	0.0100704	0.0438249
Cd101	18.4242	0.615608	0.164823	3.73496	0.000187741	0.00198625
Mslnl	21.9132	0.614868	0.199905	3.07581	0.00209931	0.013752
Rab39	28.2299	0.614334	0.14831	4.14222	3.43958e-05	0.000498702
Gm4737	7.67453	0.610367	0.242911	2.51272	0.0119804	0.0494741
Gm36220	17.429	0.610021	0.170105	3.58615	0.000335593	0.00319924
MMVL30-int:ERV1:LTR	1030.37	0.609327	0.0551009	11.0584	1.99636e-28	1.10383e-25
Epb41l4aos	26.3487	0.60871	0.18564	3.27898	0.00104185	0.0079649
Tunar	171.47	0.607665	0.0848175	7.16438	7.81388e-13	7.95306e-11
Nmb	51.297	0.60638	0.120845	5.01785	5.22527e-07	1.41964e-05
Igsf1	23.7918	0.605401	0.141327	4.28369	1.83819e-05	0.000296808
Tap1	83.3864	0.605352	0.100606	6.01708	1.77596e-09	9.36409e-08
Tac1	152.776	0.601903	0.157179	3.82941	0.000128451	0.00146878
Card6	125.007	0.60095	0.0782067	7.68412	1.54049e-14	2.12941e-12
Spint1	28.5074	0.598531	0.19732	3.03331	0.00241888	0.0152875
Crybg1	51.81	0.596926	0.0975323	6.12029	9.34057e-10	5.33769e-08
Asl	237.447	0.594243	0.0845308	7.0299	2.06684e-12	1.92197e-10
Klk8	24.2578	0.59224	0.159967	3.70227	0.000213675	0.00220999
9030025P20Rik	67.0502	0.591964	0.100007	5.9192	3.23508e-09	1.60085e-07
Tacr1	44.3853	0.591581	0.211661	2.79495	0.00519085	0.0271045
Gm16287	49.027	0.591555	0.108654	5.4444	5.19794e-08	1.85908e-06
Mki67	43.4408	0.590487	0.189168	3.1215	0.00179931	0.012266
Trim72	19.6633	0.587926	0.165216	3.55852	0.000372946	0.00349072
Nod2	25.8008	0.587819	0.14342	4.09858	4.15699e-05	0.000584091
Gdpd3	34.3851	0.585873	0.131018	4.4717	7.75986e-06	0.000144978
L3hypdh	38.4914	0.583916	0.115457	5.05743	4.24941e-07	1.17957e-05
Gm15510	31.6043	0.583862	0.11683	4.99754	5.80651e-07	1.55688e-05
Spata19	13.511	0.583741	0.210744	2.7699	0.00560738	0.0286933
Rem2	41.6328	0.583178	0.181026	3.22151	0.00127518	0.00936046
Mcm2	114.403	0.580672	0.109434	5.30615	1.11967e-07	3.665e-06
UCON19:UCON19:Unknown	11.7044	0.578927	0.207758	2.78655	0.00532722	0.02764
Mroh5	84.4504	0.578617	0.102202	5.66151	1.50051e-08	6.24814e-07
Tmprss5	12.9505	0.578201	0.220543	2.62172	0.00874873	0.0398445
Thbs1	62.5666	0.575323	0.168205	3.42037	0.000625364	0.005313
Stxbp2	1048.24	0.574645	0.0494235	11.627	3.00628e-31	1.98395e-28
Dcst2	47.1205	0.574466	0.11734	4.89574	9.79347e-07	2.43149e-05
Alyref2	16.7685	0.57351	0.219389	2.61413	0.00894559	0.0404076
Top1mt	155.746	0.57188	0.0989145	5.78156	7.40127e-09	3.37112e-07
Nectin2	117.865	0.570696	0.0982352	5.80948	6.26655e-09	2.91366e-07
Map3k15	63.178	0.570353	0.119378	4.77771	1.77302e-06	4.05278e-05
Dok2	13.2838	0.569983	0.220077	2.58993	0.00959954	0.0423538
Spata33	21.2235	0.569619	0.152483	3.73561	0.000187261	0.00198393
Syde2	101.481	0.568529	0.078702	7.22382	5.05472e-13	5.31483e-11
Plekhg4	71.8316	0.568061	0.12862	4.41657	1.0028e-05	0.000178861
Col4a1	1510.64	0.567899	0.0647987	8.76404	1.88367e-18	5.07054e-16
Cchcr1	160.287	0.567539	0.0931025	6.09586	1.08852e-09	6.11783e-08
Pbld1	11.2193	0.567457	0.201205	2.82029	0.00479809	0.0256224
Mir342	12.9986	0.567317	0.220576	2.57198	0.010112	0.0439496
Gtse1	21.632	0.567187	0.164903	3.43952	0.000582751	0.00503092
Lats1	2529.84	0.56531	0.0666339	8.48382	2.17928e-17	5.30758e-15
Guca1b	17.2411	0.565273	0.186239	3.0352	0.00240377	0.0152154
Pafah1b3	118.74	0.564245	0.0980132	5.75683	8.57105e-09	3.82019e-07
Tmem158	541.677	0.564051	0.126785	4.4489	8.63131e-06	0.000158367
Exd1	32.997	0.56392	0.134054	4.20665	2.59184e-05	0.00039511
Gm48552	29.5597	0.561531	0.120823	4.64756	3.35881e-06	6.94085e-05
4930553P18Rik	37.2292	0.561192	0.108122	5.19035	2.09897e-07	6.35219e-06
Itga5	77.763	0.560547	0.160638	3.48949	0.000483938	0.00432899
Gm31508	87.2394	0.560502	0.0897321	6.24639	4.20046e-10	2.59616e-08
Arg2	17.5881	0.560202	0.214357	2.6134	0.00896451	0.0404528
Nrn1l	26.3384	0.553859	0.151733	3.65023	0.000262004	0.00261212
Ccno	35.7407	0.553391	0.13513	4.09525	4.21721e-05	0.000589314
Ptma-ps2	120.206	0.553193	0.0827879	6.68205	2.3563e-11	1.87568e-09
Fer1l6	10.697	0.553157	0.219502	2.52005	0.0117337	0.0487605
Col18a1	66.1537	0.552507	0.0978557	5.64614	1.64093e-08	6.74097e-07
Klf2	304.703	0.551757	0.11735	4.70178	2.57897e-06	5.55374e-05
Ly6g6e	34.8004	0.551366	0.163047	3.38164	0.000720545	0.00591055
Rsph1	23.0954	0.550198	0.162426	3.38738	0.000705648	0.00582337
Npff	53.2468	0.549682	0.116355	4.72419	2.31034e-06	5.0605e-05
Spata1	37.0584	0.549302	0.108449	5.06507	4.08252e-07	1.13633e-05
Ankrd24	1152.26	0.54786	0.0742178	7.3818	1.56168e-13	1.85749e-11
Cers3	13.7601	0.547292	0.182525	2.99846	0.00271351	0.0167007
Map2k3os	23.2691	0.546852	0.140376	3.89561	9.79516e-05	0.0011753
Tnfrsf25	148.758	0.545911	0.147438	3.70265	0.000213363	0.00220788
Nlrc5	42.1964	0.545827	0.132861	4.10826	3.98655e-05	0.00056519
Gmfg	20.0626	0.545561	0.202203	2.69808	0.00697409	0.0336738
Fbn2	259.71	0.544479	0.07127	7.63967	2.17774e-14	2.95047e-12
Gm12992	260.047	0.544433	0.0973009	5.59535	2.20175e-08	8.7804e-07
Mir7052	31.5062	0.543524	0.13008	4.17839	2.93585e-05	0.000437767
Plekhf1	79.9241	0.543432	0.158506	3.42847	0.000606996	0.00520014
Gm28455	26.3739	0.542896	0.149577	3.62954	0.000283928	0.00278461
Tas1r3	23.5034	0.542763	0.134074	4.04824	5.16035e-05	0.000694086
Ier3	204.412	0.542294	0.104245	5.20209	1.97062e-07	6.03517e-06
Ikbke	39.1083	0.537436	0.121977	4.40603	1.05281e-05	0.00018648
Gpr88	1049.5	0.535688	0.206435	2.59495	0.00946051	0.0419106
Gm36117	638.793	0.533406	0.0380781	14.0082	1.38889e-44	1.57855e-41
Hapln2	309.119	0.533045	0.149684	3.56114	0.000369251	0.00346361
Cd59b	21.6035	0.53225	0.180231	2.95315	0.00314551	0.0186958
Gm11734	16.3087	0.531786	0.166905	3.18616	0.00144174	0.0103455
4930471C04Rik	15.2042	0.530331	0.208693	2.5412	0.0110473	0.0467435
Serpina3n	440.46	0.528465	0.0690896	7.64899	2.02562e-14	2.76268e-12
Zbtb11os1	73.6501	0.528104	0.122455	4.31263	1.61326e-05	0.000266161
Fgf11	581.827	0.526049	0.0472881	11.1243	9.5508e-29	5.58258e-26
FordPrefect:hAT-Tip100:DNA	54705	0.52538	0.190669	2.75546	0.00586088	0.0297523
Mir7238	20.8679	0.523932	0.206106	2.54206	0.0110203	0.0466775
Rasa4	242.366	0.523688	0.0715226	7.322	2.44303e-13	2.73112e-11
Asprv1	58.0118	0.522613	0.114709	4.55599	5.21404e-06	0.000102271
Snx8	191.632	0.521454	0.0815895	6.39119	1.64598e-10	1.11872e-08
Tmc4	178.845	0.521282	0.0826976	6.30347	2.91055e-10	1.85495e-08
Col6a1	1601.64	0.52021	0.111071	4.6836	2.81886e-06	6.00085e-05
Kif14	19.6181	0.520204	0.151802	3.42685	0.000610622	0.00522245
Myl1	17.8782	0.52009	0.151011	3.44405	0.000573069	0.00496352
Fbln2	259.31	0.519983	0.0764094	6.80522	1.00896e-11	8.35677e-10
Emilin2	533.021	0.518407	0.165765	3.12736	0.00176386	0.0120807
Kcna5	40.7098	0.517858	0.179321	2.88788	0.00387853	0.0218046
Tcim	18.099	0.51757	0.186699	2.77222	0.00556757	0.0285539
Prima1	45.6347	0.516085	0.190745	2.70562	0.00681761	0.0330822
D17H6S56E-5	40.0262	0.51574	0.121244	4.25375	2.10221e-05	0.000331077
Fbxl8	28.5713	0.514975	0.126441	4.07283	4.64449e-05	0.000632182
Fbxo5	17.7852	0.514214	0.183936	2.79562	0.00518009	0.0270688
Cxcl16	16.1144	0.513086	0.177761	2.88638	0.00389706	0.0218847
Nfkbie	83.4546	0.510957	0.0973617	5.24803	1.53734e-07	4.86105e-06
Rab26os	27.4609	0.509944	0.184124	2.76957	0.00561297	0.0287147
Dera	27.5052	0.509724	0.123844	4.11586	3.85731e-05	0.000549915
Tmem200b	99.5265	0.508959	0.132924	3.82893	0.000128699	0.00147009
Ddit4	592.269	0.507763	0.145744	3.48393	0.000494107	0.00439753
Txnrd3	117.082	0.506645	0.0862795	5.87213	4.30228e-09	2.08076e-07
Tradd	83.6295	0.506494	0.114329	4.43015	9.41687e-06	0.000170487
Rassf4	361.443	0.505977	0.052649	9.61038	7.22808e-22	2.59425e-19
Sbk3	75.2204	0.505622	0.0940947	5.37355	7.72031e-08	2.67246e-06
Gprin2	15.2137	0.505023	0.184295	2.74029	0.00613844	0.0306951
C2	43.2176	0.50491	0.130706	3.86294	0.000112032	0.00131193
Slc12a8	50.347	0.501784	0.0923503	5.43348	5.52648e-08	1.95269e-06
Pttg1ip2	12.7824	0.501331	0.19651	2.55118	0.010736	0.045882
Myh14	781.163	0.500741	0.109051	4.59182	4.39404e-06	8.84162e-05
Mettl27	276.243	0.500355	0.0719792	6.95139	3.6171e-12	3.23138e-10
Fcrlb	22.2433	0.499997	0.146295	3.41772	0.000631477	0.00535603
Adat3	64.8815	0.499793	0.150152	3.32857	0.000872916	0.00689502
Fzd9	93.8538	0.498714	0.115004	4.33651	1.44766e-05	0.000243554
4930444P10Rik	23.5388	0.497504	0.1441	3.4525	0.000555412	0.0048352
Col24a1	167.053	0.49543	0.108968	4.54658	5.45251e-06	0.000106236
Hspa1a	301.125	0.492479	0.131202	3.75359	0.000174319	0.00187498
A430057M04Rik	22.0574	0.48989	0.142477	3.43837	0.000585228	0.00504747
Tnfrsf4	73.2794	0.48968	0.0811132	6.03699	1.57014e-09	8.47545e-08
Togaram2	42.3747	0.489065	0.10502	4.65687	3.21046e-06	6.68835e-05
Ghdc	126.428	0.488567	0.098792	4.94542	7.59815e-07	1.93819e-05
Stc2	16.3157	0.48748	0.165672	2.94243	0.00325644	0.0191478
Etnppl	536.114	0.487439	0.136541	3.56991	0.0003571	0.00336478
Crispld2	42.6763	0.487133	0.118867	4.09814	4.16489e-05	0.0005848
Afmid	103.905	0.486571	0.0687741	7.07491	1.49541e-12	1.42959e-10
Itga2b	38.1539	0.485816	0.12518	3.88094	0.000104053	0.00123404
Zglp1	27.7126	0.485652	0.153556	3.16271	0.00156305	0.0110227
RLTR13D:ERVK:LTR	68.161	0.484318	0.0991992	4.88227	1.0487e-06	2.56939e-05
Sult1a1	121.788	0.483686	0.155375	3.11301	0.00185187	0.0125241
Hnrnph3	605.584	0.48083	0.0618069	7.77955	7.27833e-15	1.06512e-12
Uhrf1	23.7261	0.480714	0.135951	3.53593	0.000406349	0.00374295
Gm11478	25.397	0.480402	0.151549	3.16994	0.00152468	0.0108005
Rab34	219.238	0.479589	0.0732672	6.54575	5.91971e-11	4.38788e-09
Gm5424	18.1755	0.479216	0.176847	2.70978	0.00673286	0.0327876
Macrod1	166.71	0.477352	0.12386	3.85395	0.000116225	0.00135466
Ttf2	60.1917	0.477296	0.0925596	5.15664	2.51423e-07	7.44372e-06
Ntsr1	210.994	0.473317	0.140199	3.37603	0.000735401	0.00599835
Zim1	77.8757	0.473007	0.0770466	6.13924	8.29163e-10	4.79181e-08
Lingo4	63.0844	0.472361	0.11726	4.02831	5.61783e-05	0.000747267
Gm4988	89.0243	0.472238	0.0868677	5.43629	5.44017e-08	1.92886e-06
Doc2b	357.396	0.471935	0.0841636	5.60735	2.0545e-08	8.24138e-07
Slc22a21	48.0973	0.471767	0.105699	4.46329	8.07102e-06	0.000149157
AA413626	18.4901	0.470969	0.149668	3.14676	0.00165093	0.0115115
St14	16.0133	0.470801	0.18534	2.5402	0.0110789	0.0468
Tlr2	21.1626	0.469946	0.181091	2.59508	0.00945689	0.0419036
Ascl1	140.233	0.469925	0.0987315	4.75963	1.93948e-06	4.36526e-05
Mblac1	36.7146	0.468583	0.163507	2.86582	0.00415924	0.023006
Sptan1	40063.2	0.467977	0.0458875	10.1983	2.01671e-24	8.41998e-22
Cd24a	46.1482	0.467569	0.150832	3.09994	0.0019356	0.0129245
Wfikkn1	36.4673	0.467436	0.126341	3.69981	0.000215765	0.00222701
Chga	1582.05	0.466839	0.144191	3.23763	0.00120525	0.00895232
Scn9a	40.8665	0.466358	0.17073	2.73155	0.00630369	0.0312103
Trappc6a	78.8438	0.465061	0.117636	3.95338	7.70541e-05	0.000964142
Selenok-ps1	22.548	0.46505	0.150457	3.09093	0.00199533	0.0132319
Parp3	87.6583	0.464048	0.0823409	5.63569	1.74362e-08	7.11996e-07
Chka	1456.19	0.463482	0.0490255	9.4539	3.26443e-21	1.09482e-18
Mir8101	64.6088	0.461833	0.166462	2.7744	0.00553034	0.0284128
Pdrg1	399.941	0.461102	0.0688828	6.694	2.17153e-11	1.74217e-09
Trim7	73.304	0.460759	0.102144	4.51087	6.45627e-06	0.000123096
Gm5079	23.6208	0.460324	0.17121	2.68865	0.00717408	0.0343798
Sspo	79.132	0.457516	0.166988	2.73981	0.00614738	0.0307117
Cebpd	77.2504	0.457216	0.140061	3.26441	0.00109694	0.00829365
G630025P09Rik	14.8564	0.457013	0.174159	2.62411	0.00868758	0.0396013
ND6	1465.59	0.456438	0.107407	4.24961	2.14139e-05	0.000336213
Hmgcs2	84.921	0.454986	0.155113	2.93325	0.00335433	0.0195618
Abhd15	31.4772	0.454925	0.174097	2.61306	0.00897364	0.0404588
Pycr1	34.6762	0.454168	0.124685	3.64252	0.000269986	0.0026683
Slc39a2	200.356	0.453493	0.0611035	7.42171	1.15616e-13	1.41633e-11
Dhx37	650.089	0.452233	0.0545335	8.29276	1.10655e-16	2.19783e-14
Exosc6	100.34	0.451755	0.178669	2.52845	0.0114567	0.0478819
Zfp647	70.7173	0.451207	0.113191	3.98623	6.71324e-05	0.000866476
Vsig10l	100.52	0.450558	0.0849833	5.30173	1.14711e-07	3.74283e-06
Pyroxd2	37.527	0.448529	0.125889	3.56291	0.000366771	0.00344351
Cryz	223.582	0.447282	0.0485257	9.21743	3.04311e-20	9.88188e-18
Krt9	100.827	0.446955	0.103585	4.31486	1.59707e-05	0.000263916
Mtg2	243.308	0.446906	0.058185	7.68078	1.58122e-14	2.17105e-12
Sh3bp2	99.7705	0.446083	0.0866728	5.14674	2.6505e-07	7.82452e-06
Tspan17	601.973	0.446062	0.105426	4.23105	2.32608e-05	0.000360507
Adamts18	170.004	0.445194	0.157673	2.82353	0.0047498	0.0254375
Grhl3	52.6879	0.443243	0.121696	3.64223	0.00027029	0.00267001
Thap3	173.733	0.441938	0.113405	3.897	9.7393e-05	0.00116997
H2-K1	244.119	0.440826	0.105558	4.17614	2.96499e-05	0.000441468
Nrtn	29.8743	0.439662	0.136692	3.21644	0.00129793	0.00949362
Mafa	19.5806	0.439077	0.1707	2.57221	0.0101051	0.0439292
Foxj1	113.803	0.43879	0.0971161	4.5182	6.23676e-06	0.000119133
IAPLTR3:ERVK:LTR	23.1906	0.438648	0.160219	2.7378	0.00618523	0.0308553
Itih3	482.414	0.438522	0.0811096	5.40653	6.42568e-08	2.24329e-06
Abca7	1262.18	0.438279	0.066637	6.57711	4.79679e-11	3.62113e-09
Gm31333	55.5498	0.437403	0.0879653	4.97245	6.61125e-07	1.72737e-05
4930513N10Rik	27.2787	0.43687	0.132431	3.29884	0.000970853	0.0075259
Hyi	48.3228	0.436193	0.167999	2.5964	0.00942066	0.0417884
Nradd	19.5687	0.436005	0.148347	2.93908	0.00329189	0.0192912
Oplah	645.523	0.435068	0.0939728	4.62973	3.66151e-06	7.49822e-05
Gm13889	228.789	0.434448	0.114342	3.79955	0.000144957	0.00161083
Akr1b10	214.175	0.434373	0.0779904	5.56957	2.55373e-08	9.97297e-07
Arhgap22	233.016	0.433372	0.0524913	8.25608	1.50535e-16	2.83964e-14
P3h3	446.96	0.432474	0.0759087	5.6973	1.21723e-08	5.19875e-07
Mrps6	150.507	0.431213	0.104517	4.12579	3.69471e-05	0.000528207
Xrcc3	160.162	0.43111	0.0802553	5.37173	7.79835e-08	2.69491e-06
Baiap3	50.9741	0.430942	0.137732	3.12885	0.00175492	0.0120558
Meltf	32.8274	0.430812	0.134443	3.20443	0.00135331	0.00981077
Glis1	54.0614	0.430672	0.123696	3.48169	0.000498259	0.00442421
Mecr	240.537	0.429123	0.0803295	5.34203	9.19089e-08	3.09765e-06
H2-D1	487.669	0.42865	0.100442	4.26762	1.97568e-05	0.000314774
Rftn1	145.777	0.427402	0.106427	4.01594	5.92097e-05	0.000780485
Armcx6	86.0079	0.426939	0.0814907	5.23911	1.6135e-07	5.0783e-06
Arrdc1	279.82	0.426852	0.0657128	6.49573	8.26324e-11	5.95244e-09
Dmrta2	48.0012	0.424952	0.160735	2.6438	0.00819821	0.0380574
Psmg3	74.8975	0.424663	0.114327	3.71446	0.000203641	0.00212339
Sag	39.7002	0.42442	0.117201	3.62129	0.000293142	0.00285849
Slco4a1	149.394	0.422771	0.0958581	4.41038	1.03188e-05	0.000183408
Endog	112.704	0.421752	0.161898	2.60505	0.00918619	0.0410868
Gaa	8508.76	0.421427	0.0711468	5.92335	3.15457e-09	1.57022e-07
Megf6	136.142	0.420867	0.116855	3.60162	0.000316241	0.00304168
Syne4	76.3396	0.420342	0.0947056	4.43841	9.06264e-06	0.000165391
D430036J16Rik	77.5848	0.41942	0.163632	2.56318	0.0103717	0.0447081
Rimbp3	117.713	0.419316	0.069231	6.05676	1.38888e-09	7.63811e-08
Mir8114	1981.24	0.418687	0.165819	2.52496	0.0115711	0.0482508
Dpm3	42.9437	0.418285	0.149887	2.79067	0.00525998	0.0273674
Gm38671	24.4865	0.418257	0.137208	3.04834	0.00230112	0.0147159
Gpnmb	53.3537	0.418059	0.119206	3.50702	0.00045316	0.00408943
Gm36210	27.3261	0.417207	0.145864	2.86024	0.00423315	0.0232863
Alkbh2	63.6019	0.415961	0.111917	3.71671	0.000201837	0.00211104
Podxl2	2718.82	0.415838	0.101573	4.09397	4.24045e-05	0.00059135
Mpp7	133.605	0.414373	0.0909513	4.55599	5.21405e-06	0.000102271
Gm10644	22.3109	0.414361	0.159083	2.60469	0.00919576	0.0411103
AF357425	82.5192	0.413811	0.0992365	4.16995	3.04667e-05	0.000451985
Zcwpw1	121.607	0.413791	0.0639151	6.47407	9.53971e-11	6.75306e-09
Lrrn4cl	25.3279	0.413161	0.150167	2.75134	0.0059352	0.0299956
Arl5c	33.7755	0.413116	0.130823	3.15784	0.00158945	0.0111627
Tuba8	408.077	0.41296	0.0833218	4.95621	7.18823e-07	1.85416e-05
Rgs16	176.916	0.412915	0.100382	4.11345	3.89791e-05	0.00055531
Dhx58	47.0805	0.412044	0.0952433	4.32623	1.51683e-05	0.000253731
Dll3	34.6978	0.411954	0.133917	3.07619	0.00209661	0.0137432
Klf15	601.998	0.411677	0.0929831	4.42744	9.53565e-06	0.00017218
Rbks	55.7561	0.411282	0.112333	3.66126	0.000250975	0.00252669
Cebpb	122.249	0.41003	0.148019	2.77011	0.00560376	0.0286891
Arrdc2	236.52	0.409388	0.147658	2.77255	0.00556197	0.0285394
Masp1	337.945	0.408996	0.0720754	5.67455	1.39051e-08	5.82929e-07
Hes6	132.484	0.408572	0.119118	3.42998	0.00060362	0.00517652
Ybey	204.385	0.408569	0.0589219	6.93407	4.08907e-12	3.62139e-10
Cib2	287.695	0.407799	0.0838844	4.86144	1.16532e-06	2.80473e-05
LOC115490137	102.02	0.4065	0.0809502	5.0216	5.12424e-07	1.39404e-05
Synrg	3827.45	0.405934	0.0217016	18.7052	4.48753e-78	1.5301e-74
Slc15a3	47.2484	0.405502	0.107437	3.77433	0.000160441	0.0017515
G630016G05Rik	49.1002	0.405371	0.110501	3.66849	0.000243989	0.00246861
Tsc22d3	1197.68	0.40532	0.101301	4.00115	6.30349e-05	0.000820335
Entpd3	285.036	0.405004	0.081144	4.99117	6.00138e-07	1.59657e-05
8430429K09Rik	199.029	0.403303	0.0751022	5.37006	7.8712e-08	2.7155e-06
Gzmm	30.2744	0.402961	0.143558	2.80696	0.00500122	0.0264311
9530062K07Rik	40.0488	0.401061	0.105454	3.80317	0.000142856	0.0015979
Plin3	207.444	0.400803	0.107183	3.73945	0.000184427	0.00196
Asb2	132.091	0.399446	0.10059	3.97105	7.15571e-05	0.0009087
Pnpla7	482.858	0.399406	0.0794378	5.02791	4.95862e-07	1.35258e-05
Zfp963	209.292	0.397659	0.0658974	6.03453	1.59431e-09	8.58325e-08
Mir3098	41.0966	0.395624	0.129773	3.04858	0.00229926	0.0147087
Mrps11	212.132	0.395397	0.113011	3.49876	0.000467432	0.00420155
Lgr6	107.963	0.39515	0.0810067	4.87799	1.07173e-06	2.61636e-05
Scrn2	37.8804	0.394913	0.142195	2.77726	0.005482	0.0282495
Itga10	153.59	0.394908	0.0936541	4.21667	2.47938e-05	0.000380718
Tap2	187.068	0.394482	0.0982988	4.01309	5.99302e-05	0.000788293
Cyba	52.9182	0.394273	0.124099	3.1771	0.00148757	0.0105966
Flywch2	121.764	0.394245	0.0725371	5.43508	5.47728e-08	1.93865e-06
Cd14	38.5864	0.393563	0.139596	2.81929	0.00481301	0.0256618
RMER17A-int:ERVK:LTR	424.458	0.392423	0.0936522	4.19022	2.78684e-05	0.000419215
Xkr7	129.219	0.391875	0.112173	3.49348	0.000476774	0.00426864
Mvb12a	416.32	0.38989	0.0873178	4.46518	8.00001e-06	0.000148247
Map2k3	288.692	0.389613	0.0932174	4.17962	2.92001e-05	0.000436359
Isoc1	272.29	0.389369	0.049229	7.90933	2.58769e-15	4.01053e-13
Ctnnbl1	577.103	0.388527	0.0738715	5.2595	1.4445e-07	4.60305e-06
Aldh1l2	90.9222	0.388432	0.0797225	4.8723	1.10308e-06	2.67696e-05
9930012K11Rik	21.1041	0.388315	0.152744	2.54227	0.0110136	0.0466706
Atp7b	111.532	0.387835	0.0877913	4.41769	9.97593e-06	0.000178292
Tinagl1	92.8853	0.387708	0.139498	2.77931	0.00544753	0.0281272
Bcas1	1674.85	0.386455	0.124323	3.10848	0.00188055	0.0126554
Heph	102.276	0.386278	0.0897716	4.3029	1.68577e-05	0.000276342
Thbs3	232.981	0.385817	0.06952	5.54973	2.86108e-08	1.10248e-06
Trpc2	49.3781	0.3858	0.0867661	4.44644	8.73059e-06	0.000160045
Nol3	461.141	0.385229	0.0762095	5.05488	4.3067e-07	1.19224e-05
1600029O15Rik	39.8098	0.385119	0.137623	2.79836	0.00513635	0.0269089
Dlx6	93.1159	0.384461	0.116033	3.31339	0.000921727	0.00722478
Prkra	179.885	0.384358	0.0586075	6.55816	5.44754e-11	4.08226e-09
Sp9	116.385	0.38391	0.122313	3.13876	0.00169664	0.0117621
Plb1	43.4019	0.383554	0.151112	2.53821	0.0111421	0.0469742
Galnt15	80.415	0.383457	0.131065	2.9257	0.00343681	0.0199201
Bid	225.983	0.383071	0.0674344	5.68065	1.34187e-08	5.64422e-07
0610009L18Rik	47.5515	0.382149	0.128919	2.96424	0.00303427	0.0182092
Slfn2	32.6572	0.381395	0.14561	2.61929	0.00881127	0.0399869
Car12	217.924	0.380869	0.133311	2.857	0.00427668	0.0234485
Pcp4l1	1521.21	0.380631	0.108785	3.49894	0.000467119	0.00420058
Eml3	227.88	0.380508	0.0817964	4.65189	3.289e-06	6.82417e-05
Cdsn	83.3074	0.378868	0.114923	3.29672	0.000978194	0.00756308
Sgk1	1871.62	0.378848	0.120429	3.14581	0.00165629	0.0115371
Echdc2	181.308	0.37862	0.0951358	3.97979	6.89774e-05	0.000885283
Fgd3	161.476	0.377899	0.0984527	3.83838	0.000123849	0.00142663
Mdga1	588.89	0.377837	0.122456	3.08549	0.00203214	0.0134165
Hsf4	404.956	0.377774	0.103266	3.65825	0.000253944	0.00254666
Snrnp35	96.6309	0.377631	0.121738	3.102	0.0019222	0.0128553
2610005L07Rik	1879.86	0.377191	0.0398377	9.46818	2.84767e-21	9.70959e-19
Pfdn1	291.639	0.376623	0.11489	3.27812	0.001045	0.00797707
Dusp23	154.173	0.376266	0.0571704	6.58149	4.65754e-11	3.52904e-09
Nefm	5691.07	0.37624	0.111534	3.37331	0.000742704	0.00604385
Slc9a2	108.816	0.375861	0.114615	3.27935	0.00104048	0.00795742
Uchl1	4824.68	0.375564	0.0989508	3.79546	0.000147371	0.00162968
Abcd4	305.604	0.374163	0.0673586	5.55479	2.7795e-08	1.07695e-06
Bag1	980.093	0.373717	0.075898	4.92394	8.48188e-07	2.13697e-05
Mir7653	54.4715	0.373198	0.116696	3.19803	0.00138369	0.0099921
Igsf9	122.722	0.373172	0.132059	2.82581	0.00471614	0.0253169
BC034090	282.987	0.373118	0.0866798	4.30456	1.67319e-05	0.000275192
Il20rb	29.9019	0.372627	0.141772	2.62836	0.00857981	0.0393203
Vat1	785.422	0.371689	0.0723113	5.14012	2.74556e-07	8.04261e-06
C030006K11Rik	367.866	0.370982	0.0759204	4.88646	1.02667e-06	2.5278e-05
Rida	120.821	0.369988	0.093664	3.95016	7.80979e-05	0.000975413
Myl6b	286.935	0.369738	0.0936932	3.94626	7.93816e-05	0.000987227
Hdhd3	72.579	0.369646	0.120655	3.06367	0.00218638	0.0141566
Mvp	116.645	0.368711	0.115906	3.18112	0.00146705	0.0104977
Timm13	234.41	0.368405	0.129788	2.83852	0.00453227	0.0245554
Sap30	40.5994	0.368155	0.139406	2.64088	0.00826918	0.0382699
Gipr	49.92	0.367918	0.108357	3.39543	0.000685205	0.00568218
Mcrip2	96.4375	0.367348	0.134102	2.73931	0.0061568	0.0307391
Lrrc38	67.6976	0.367211	0.125514	2.92567	0.00343716	0.0199201
Exosc3	71.1945	0.366846	0.104551	3.50879	0.000450155	0.00406595
Fchsd1	173.714	0.365236	0.0761355	4.79718	1.60914e-06	3.72395e-05
Npas1	249.762	0.364899	0.086366	4.22503	2.38907e-05	0.000368039
Kiss1r	213.293	0.364479	0.0693466	5.25591	1.47295e-07	4.67914e-06
Gdap1l1	1348.82	0.364278	0.0753866	4.83213	1.35077e-06	3.17634e-05
Efemp2	181.137	0.364064	0.0835069	4.35968	1.30251e-05	0.000222986
Rin3	174.927	0.363915	0.0754788	4.82141	1.42544e-06	3.32896e-05
Trip10	170.575	0.363327	0.101429	3.58208	0.000340874	0.00324203
Zfp688	125.36	0.363002	0.0753181	4.81959	1.43856e-06	3.35577e-05
Uqcc3	220.536	0.362957	0.109324	3.32001	0.000900131	0.00708265
Gpc3	82.7214	0.362732	0.105331	3.44374	0.000573731	0.00496506
Rom1	80.1768	0.362675	0.0960148	3.77728	0.00015855	0.00173177
Gm10575	37.0388	0.362671	0.126889	2.85818	0.00426085	0.0233947
Gli1	81.4073	0.362338	0.127519	2.84145	0.00449094	0.0243637
Aldh1b1	117.009	0.36181	0.114301	3.16541	0.00154865	0.0109362
D2hgdh	562.822	0.361112	0.0322759	11.1883	4.65306e-29	2.79978e-26
Col11a1	339.626	0.360922	0.0883142	4.08679	4.3738e-05	0.000605408
Mtmr11	183.65	0.360086	0.075687	4.75757	1.95941e-06	4.39054e-05
Cand2	173.125	0.359851	0.0702193	5.12468	2.98049e-07	8.62445e-06
Macroh2a1	1380.33	0.359689	0.0343015	10.4861	1.00085e-25	4.7617e-23
Hspa1b	292.997	0.359598	0.125879	2.85669	0.00428087	0.0234542
F2rl2	99.3117	0.359159	0.134211	2.67607	0.007449	0.0353988
Acy1	189.769	0.358871	0.0919473	3.903	9.50072e-05	0.0011467
Dgkq	1386.6	0.358831	0.0270488	13.2661	3.64146e-40	3.239e-37
Fkbp5	825.578	0.358498	0.122635	2.92328	0.0034636	0.0200205
Ring1	500.061	0.358476	0.0733371	4.88805	1.01837e-06	2.51617e-05
Gm34939	181.096	0.357783	0.0652015	5.48734	4.0803e-08	1.51321e-06
Nek8	59.7223	0.357279	0.100989	3.53782	0.000403453	0.00371794
Snupn	167.171	0.357027	0.0641036	5.56953	2.55428e-08	9.97297e-07
Mir344	31.7194	0.356792	0.127545	2.79738	0.00515191	0.0269766
Nectin4	142.006	0.356219	0.0918308	3.87908	0.000104851	0.00124207
Dlx5	123.275	0.356188	0.0917035	3.88412	0.0001027	0.00122153
Gm960	43.8879	0.356044	0.10806	3.29488	0.000984635	0.00759565
Cavin2	191.153	0.355507	0.069804	5.09293	3.52564e-07	1.00511e-05
Dusp28	272.78	0.355497	0.0998866	3.559	0.000372264	0.00348708
Gm4419	34.1504	0.353941	0.122797	2.88232	0.00394758	0.0221138
Txn1	484.374	0.353756	0.116276	3.04238	0.00234714	0.0149263
Pqlc3	33.1603	0.353744	0.137835	2.56642	0.0102753	0.0443579
Fam174c	32.183	0.353444	0.127548	2.77106	0.00558741	0.028623
Il3ra	48.5358	0.352917	0.122383	2.8837	0.00393039	0.0220235
Jmjd7	29.8454	0.352877	0.127095	2.77648	0.00549516	0.0283031
1500009L16Rik	150.569	0.352558	0.0639247	5.51521	3.48371e-08	1.31011e-06
Gm3636	27.9309	0.352394	0.132721	2.65515	0.00792725	0.0371536
Crhbp	292.346	0.352185	0.0559043	6.29979	2.98048e-10	1.89362e-08
Fam43b	624.185	0.3515	0.110148	3.19116	0.00141705	0.0102042
Asphd1	469.693	0.350902	0.108248	3.24163	0.00118847	0.00887039
Rab42	33.0673	0.350785	0.133535	2.62691	0.00861629	0.0394345
Tmem132c	221.308	0.350594	0.0615256	5.69835	1.2097e-08	5.18827e-07
2900060N12Rik	113.804	0.350213	0.0774444	4.52212	6.1224e-06	0.000117702
Niban3	34.6549	0.347975	0.133005	2.61626	0.00889	0.0402638
Gpc2	35.4196	0.347792	0.135471	2.56728	0.0102501	0.0443145
Efs	212.117	0.347401	0.0986814	3.52043	0.000430848	0.0039227
1700001O22Rik	179.64	0.346612	0.0902441	3.84083	0.000122618	0.00141645
Stac2	5082.62	0.345474	0.0434458	7.95185	1.83749e-15	2.96656e-13
Snhg5	59.1088	0.345373	0.0908472	3.80169	0.000143715	0.0016005
Amh	40.2618	0.345369	0.127091	2.7175	0.00657763	0.0322003
Cuta	657.853	0.34474	0.104244	3.30705	0.000942857	0.00735799
Pigyl	135.456	0.344024	0.125513	2.74094	0.00612642	0.0306666
Pmaip1	49.2331	0.343627	0.136365	2.51992	0.0117383	0.0487696
Vash2	80.3232	0.343455	0.0875821	3.92152	8.7991e-05	0.00107598
Arid5a	220.736	0.342868	0.0783074	4.3785	1.19502e-05	0.000206309
Iqcc	319.598	0.341911	0.0645166	5.29958	1.1607e-07	3.78113e-06
Psmd4	1221.76	0.341724	0.0884037	3.86549	0.000110865	0.00130125
Prob1	228.877	0.341568	0.0784119	4.35607	1.32416e-05	0.000225746
Tmem86b	186.891	0.341346	0.0674932	5.05749	4.24813e-07	1.17957e-05
Psmc3	1579.64	0.341163	0.089191	3.82508	0.00013073	0.00148747
Il17ra	697.758	0.340603	0.0570368	5.97164	2.34877e-09	1.19828e-07
Hps6	145.43	0.340509	0.114306	2.97894	0.00289252	0.0175126
Txnip	529.305	0.340189	0.0894894	3.80145	0.000143853	0.00160117
Enho	421.852	0.339981	0.108438	3.13527	0.00171698	0.0118709
Scg2	2699.73	0.339691	0.0552936	6.14341	8.07705e-10	4.68103e-08
Mst1r	40.194	0.339478	0.126319	2.68747	0.00719952	0.0344614
Pla2g4b	42.07	0.339095	0.112394	3.01703	0.00255266	0.0159702
Samd14	584.794	0.339046	0.102946	3.29345	0.000989659	0.00762004
Cpne1	1154.4	0.338819	0.025861	13.1016	3.22567e-39	2.74961e-36
Gm20544	71.2101	0.338363	0.0911116	3.71372	0.000204235	0.0021285
Tcp10b	34.0477	0.337963	0.114575	2.94972	0.00318067	0.0188554
Gins3	40.1624	0.337788	0.117881	2.8655	0.00416355	0.023006
Cyb5r1	356.453	0.337715	0.0413827	8.16077	3.32883e-16	5.92184e-14
Aarsd1	525.316	0.337585	0.108163	3.12107	0.00180196	0.0122759
Cyb5rl	119.014	0.337234	0.0616219	5.47264	4.43377e-08	1.61975e-06
Sgsh	237.29	0.336846	0.0631605	5.33317	9.65121e-08	3.22096e-06
Snhg12	131.197	0.336721	0.113639	2.96307	0.0030459	0.0182586
Paox	129.777	0.336338	0.0635797	5.29002	1.22303e-07	3.95274e-06
Csrnp1	343.023	0.336297	0.128286	2.62146	0.0087555	0.0398576
Nle1	250.561	0.335818	0.0657567	5.10698	3.27346e-07	9.39248e-06
Adamts2	288.434	0.335284	0.101912	3.28993	0.00100213	0.00770733
Gata2	124.19	0.334951	0.109036	3.07193	0.00212678	0.0138787
Pcdh8	810.164	0.334502	0.108544	3.08171	0.00205813	0.0135604
Tfr2	232.789	0.334363	0.0779655	4.28861	1.79796e-05	0.000291694
Slc7a10	763.629	0.334296	0.0656843	5.08944	3.59131e-07	1.01479e-05
Peg10	877.355	0.334258	0.0768544	4.34923	1.36615e-05	0.000232091
Dmp1	235.567	0.33405	0.0688371	4.85277	1.21752e-06	2.89628e-05
Rdm1	49.3429	0.333664	0.103102	3.23626	0.00121107	0.00898538
Gpr3	222.85	0.333291	0.120591	2.7638	0.00571321	0.0291474
Fem1al	147.893	0.33209	0.0769769	4.31415	1.60215e-05	0.000264542
Mfsd9	143.102	0.331882	0.0595957	5.56889	2.56369e-08	9.99007e-07
Adamtsl4	246.677	0.331671	0.108861	3.04675	0.00231333	0.0147663
Cfap99	50.2476	0.331543	0.116054	2.85681	0.00427918	0.0234513
Nt5e	90.2153	0.331532	0.0951123	3.48569	0.000490861	0.00438134
Alkbh7	135.222	0.331116	0.127319	2.60068	0.00930404	0.0414418
Xdh	413.828	0.330483	0.130175	2.53875	0.0111248	0.0469517
Sec11c	299.691	0.330482	0.0854889	3.86579	0.000110732	0.00130094
Pdcd2l	241.162	0.33045	0.0810692	4.07615	4.57876e-05	0.000626151
Gsto1	326.212	0.330361	0.0624015	5.29412	1.19589e-07	3.88342e-06
Lyz2	94.8774	0.330109	0.0974069	3.38897	0.000701549	0.00579657
Rhpn2	133.251	0.330077	0.101973	3.23691	0.00120833	0.00896951
Sumf2	250.08	0.330047	0.0665004	4.96309	6.93808e-07	1.79898e-05
Rn7s2	54973.2	0.330001	0.110675	2.98171	0.00286643	0.0173907
Slc32a1	2090.64	0.328688	0.0769696	4.27036	1.95158e-05	0.00031286
Prkch	128.366	0.328273	0.0934739	3.51192	0.000444875	0.0040271
Crh	72.7352	0.328195	0.123988	2.64699	0.0081212	0.0377942
Kcns3	152.461	0.328087	0.089414	3.66931	0.000243206	0.00246557
Haus4	48.9837	0.327777	0.108137	3.03112	0.00243652	0.0153704
Glipr2	29.9569	0.327743	0.130654	2.50848	0.0121252	0.0499411
Mpp4	56.083	0.327528	0.0958806	3.416	0.000635479	0.00537883
Vsig10	47.826	0.32743	0.113119	2.89457	0.00379672	0.0214035
Carmil3	1151.81	0.327035	0.0672099	4.86587	1.13952e-06	2.75558e-05
Abcb6	466.117	0.326996	0.0530962	6.15857	7.34065e-10	4.29071e-08
Tedc2	242.284	0.326879	0.0752581	4.34344	1.40267e-05	0.000237352
Sesn2	291.072	0.326559	0.0873631	3.73796	0.000185523	0.00196858
Bend7	77.7802	0.326523	0.100897	3.2362	0.00121134	0.00898538
2700097O09Rik	99.6898	0.326234	0.0673334	4.84505	1.26577e-06	2.98676e-05
Ldhd	368.718	0.325935	0.0578241	5.63666	1.73377e-08	7.10813e-07
Atad3a	539.367	0.325863	0.0832203	3.91567	9.01534e-05	0.00109783
Kcnh2	1607.38	0.325457	0.0467183	6.96636	3.25245e-12	2.91836e-10
Ier5l	505.852	0.325311	0.116076	2.80257	0.00506967	0.0266895
Acrbp	261.746	0.324848	0.0680636	4.77272	1.81755e-06	4.13149e-05
Lrrc29	236.947	0.32475	0.0750588	4.32661	1.51424e-05	0.000253505
Kremen1	638.986	0.324653	0.0582911	5.56952	2.55442e-08	9.97297e-07
Plce1	284.44	0.324647	0.0726232	4.47029	7.8113e-06	0.000145673
Mir453	71.3317	0.324609	0.120909	2.68475	0.0072585	0.0346868
Tmem208	271.701	0.324535	0.0585931	5.53879	3.04571e-08	1.16249e-06
Hint1	951.532	0.324516	0.10065	3.22421	0.00126319	0.00929245
Cd52	47.6794	0.324371	0.121096	2.67862	0.00739264	0.03518
LOC114841036	254.113	0.324167	0.118441	2.73694	0.00620135	0.0308908
Gpx1	1000.64	0.324125	0.0895265	3.62043	0.000294115	0.0028666
Gstt3	58.6776	0.323852	0.107401	3.01535	0.00256684	0.0160099
Ttc32	24.4836	0.323817	0.128048	2.52886	0.0114434	0.0478497
Mrpl52	291.827	0.323599	0.0936676	3.45476	0.000550785	0.0048051
Ssc5d	126.042	0.323572	0.093184	3.4724	0.00051583	0.0045565
Map4k1	56.5887	0.322579	0.10605	3.04175	0.00235205	0.0149528
Fkbp2	235.53	0.322303	0.11734	2.74675	0.00601883	0.0302985
Tuft1	47.2516	0.321861	0.116792	2.75586	0.00585384	0.0297313
Cdc37	1123.65	0.321811	0.122791	2.62079	0.00877252	0.0398996
Ifi35	41.5983	0.321669	0.124016	2.59376	0.00949316	0.0420188
Rgs10	270.292	0.320955	0.0623707	5.14592	2.66209e-07	7.84743e-06
Aff1	1093.27	0.32074	0.0699383	4.58605	4.5172e-06	9.06009e-05
Hook2	285.053	0.320544	0.0954926	3.35674	0.000788678	0.00634478
Bloc1s4	110.59	0.319986	0.0958797	3.33737	0.000845755	0.00671679
Gm28042	65.7772	0.31993	0.0947104	3.37798	0.000730207	0.00596112
Nfkbia	508.579	0.31966	0.0955421	3.34575	0.000820603	0.00655148
Icosl	81.2346	0.319476	0.103006	3.10153	0.00192526	0.0128674
Zfp189	286.196	0.319441	0.124017	2.57578	0.0100015	0.0436082
Fhad1	147.736	0.319323	0.100831	3.16692	0.00154061	0.0108832
Rbp4	144.997	0.318606	0.0786228	4.05234	5.07085e-05	0.000682946
1110038B12Rik	96.3274	0.31841	0.0921784	3.45428	0.000551761	0.00481156
Hopx	214.47	0.317927	0.112611	2.82324	0.00475415	0.0254475
Atp13a2	4658.92	0.317497	0.0730032	4.34909	1.36704e-05	0.000232091
Comtd1	153.572	0.317277	0.0920456	3.44695	0.000566956	0.00491682
Wdr78	368.731	0.31722	0.0650372	4.87751	1.07433e-06	2.61651e-05
Niban1	86.7321	0.317055	0.0775216	4.08989	4.31577e-05	0.000600217
Ccdc85c	2394.12	0.316997	0.0656815	4.82627	1.39111e-06	3.25276e-05
Itga7	336.385	0.316976	0.084557	3.74867	0.000177775	0.00190116
Ifit3b	100.83	0.316618	0.0878883	3.60251	0.000315158	0.00303412
Ncf1	169.303	0.316406	0.0742025	4.26409	2.00722e-05	0.000318817
Slc27a3	88.5477	0.316308	0.102037	3.09992	0.00193571	0.0129245
Zfp775	146.085	0.316199	0.0995722	3.17558	0.00149539	0.0106483
Sox1	409.143	0.316175	0.0641631	4.92768	8.32111e-07	2.09905e-05
Arxes1	271.554	0.316003	0.0507693	6.22428	4.83762e-10	2.97201e-08
Shcbp1l	36.5845	0.315779	0.121878	2.59095	0.00957121	0.0422728
Asap3	171.342	0.315672	0.081702	3.86369	0.000111686	0.00130863
Tha1	61.3985	0.315185	0.121099	2.60271	0.0092489	0.041259
Gm12070	406.806	0.315074	0.0837734	3.76103	0.000169218	0.00183555
Rasl11a	53.195	0.315046	0.123989	2.54092	0.0110562	0.046762
Ctsd	5077.26	0.314823	0.0600677	5.24113	1.59595e-07	5.03082e-06
Isoc2a	247.525	0.31477	0.0856172	3.67648	0.000236475	0.00240687
Trabd	299.664	0.31452	0.100443	3.13134	0.00174008	0.011982
Aars2	633.79	0.313996	0.0902718	3.47834	0.000504524	0.00447014
Pola2	156.221	0.313892	0.0724333	4.33353	1.46737e-05	0.000246465
Gm39526	147.142	0.313887	0.120368	2.60773	0.00911438	0.040869
Ppp1r13l	200.359	0.313788	0.0862622	3.6376	0.000275187	0.00270978
Trim62	575.1	0.313551	0.0687295	4.5621	5.06447e-06	9.9816e-05
Gm32618	49.3156	0.313064	0.10428	3.00214	0.00268087	0.0165396
Pde1c	194.022	0.312954	0.11239	2.78453	0.00536051	0.0277493
Coq6	347.011	0.312949	0.0540959	5.78508	7.24779e-09	3.32456e-07
Zc3h12a	37.2905	0.312895	0.118195	2.64728	0.00811429	0.0377813
Oasl2	71.6234	0.312864	0.119977	2.60769	0.00911552	0.040869
Leng1	112.516	0.312669	0.104823	2.98284	0.00285588	0.0173369
Sncaip	121.438	0.312454	0.0779749	4.00711	6.14653e-05	0.000802462
Fam83h	197.853	0.312352	0.0916477	3.40818	0.000653971	0.00549704
Sv2c	838.823	0.312318	0.06684	4.67263	2.97373e-06	6.26535e-05
9330159M07Rik	148.474	0.312075	0.0886358	3.52087	0.000430134	0.00391968
Prrt4	100.224	0.311707	0.0860999	3.62029	0.00029427	0.00286675
Morc4	104.424	0.311663	0.0663277	4.69883	2.61654e-06	5.6169e-05
Hs6st2	709.173	0.311392	0.0511189	6.09152	1.11842e-09	6.26869e-08
A930007I19Rik	48.0411	0.31138	0.111411	2.79488	0.00519184	0.0271045
Cdc25a	177.736	0.311289	0.067335	4.62299	3.78256e-06	7.71521e-05
Abcb10	505.99	0.311099	0.0522661	5.95221	2.64548e-09	1.3463e-07
D130020L05Rik	58.3114	0.311057	0.11065	2.81119	0.00493592	0.026161
Mir7220	76.3646	0.310723	0.117227	2.65062	0.00803438	0.0375268
Ptch2	93.2983	0.310252	0.120536	2.57394	0.0100548	0.0437871
Tbc1d4	500.319	0.310204	0.0535186	5.79618	6.78406e-09	3.13292e-07
Prss23	826.27	0.310203	0.0873361	3.55183	0.000382568	0.00355754
Acaa1a	553.286	0.310086	0.095468	3.24806	0.00116195	0.0087266
Sbsn	147.379	0.309977	0.0865727	3.58054	0.000342888	0.00325362
Nefh	2597.22	0.309836	0.0609652	5.08218	3.73128e-07	1.04855e-05
Sik1	557.146	0.309555	0.112427	2.75339	0.00589813	0.0298831
Ccdc28a	500.102	0.309371	0.0352161	8.78492	1.56479e-18	4.44618e-16
Tmem159	132.986	0.309321	0.0760537	4.06713	4.75952e-05	0.000646119
Cpne7	416.583	0.309251	0.0989023	3.12684	0.00176699	0.0120981
Elovl1	322.701	0.309052	0.0712154	4.33968	1.42693e-05	0.000241258
Tmem205	187.509	0.309031	0.102	3.02971	0.00244792	0.0154243
Lag3	126.784	0.308962	0.0895303	3.45093	0.000558664	0.00485933
Shd	643.1	0.308942	0.0804684	3.83929	0.00012339	0.00142356
Amotl1	981.862	0.308618	0.037259	8.28304	1.20068e-16	2.36187e-14
Anxa4	69.1776	0.307992	0.107697	2.85979	0.00423926	0.0232955
Hsd11b1	189.415	0.307896	0.0904888	3.40259	0.000667505	0.00558292
Gsta4	554.173	0.307677	0.0593135	5.18729	2.13374e-07	6.44786e-06
Glra1	55.5464	0.306823	0.119684	2.5636	0.0103591	0.0446633
Ninj1	177.918	0.306594	0.0827775	3.70383	0.00021237	0.00219871
Mrm2	78.6739	0.30643	0.108984	2.81168	0.0049283	0.0261459
Srp14	523.114	0.306393	0.109967	2.78623	0.00533245	0.0276531
Frem2	173.708	0.306181	0.0802766	3.81408	0.000136693	0.00154208
Mettl17	582.654	0.305856	0.0557908	5.4822	4.20073e-08	1.54566e-06
Impdh1	1225.56	0.305847	0.0762144	4.01298	5.99562e-05	0.000788293
Klhl36	152.142	0.305597	0.0838157	3.64606	0.000266292	0.00264585
Impa2	89.1598	0.305484	0.0844145	3.61886	0.000295908	0.00287586
Mir8094	221.8	0.304926	0.0867176	3.51631	0.000437585	0.00397342
Hagh	837.978	0.304551	0.108808	2.79897	0.00512654	0.0268644
Rnh1	377.645	0.304442	0.0944748	3.22247	0.0012709	0.00933913
Nmnat3	72.2587	0.304257	0.0880624	3.45502	0.000550259	0.00480256
Pepd	465.076	0.303936	0.083856	3.6245	0.000289519	0.0028299
Itpripl1	49.9635	0.30383	0.0977381	3.10861	0.00187967	0.0126554
Pik3ip1	494.742	0.303804	0.101696	2.98738	0.00281378	0.0171527
Josd2	677.298	0.303251	0.0835655	3.62891	0.000284622	0.00279004
Bcam	261.909	0.303217	0.11545	2.62639	0.00862951	0.0394509
Trmt112	390.785	0.303136	0.100826	3.00652	0.00264255	0.0163723
Pnkp	301.104	0.302886	0.0760647	3.98195	6.83521e-05	0.000878359
Sec61b	151.189	0.302648	0.104174	2.90521	0.00367004	0.0209305
Mir5122	68.8783	0.302523	0.101206	2.98917	0.00279735	0.0170678
Eef2kmt	88.9729	0.302347	0.086078	3.51248	0.000443952	0.00402231
Dchs2	94.0179	0.302305	0.109407	2.76313	0.00572494	0.0291926
Tert	118.148	0.302248	0.093845	3.22072	0.00127871	0.00937965
Phf1	1050.93	0.301739	0.0539969	5.58808	2.29595e-08	9.12051e-07
Dnttip1	345.427	0.301419	0.07829	3.85002	0.000118106	0.00137207
Matk	1891.69	0.301144	0.111635	2.69757	0.00698471	0.033707
Mrm1	234.269	0.300964	0.0902371	3.33526	0.000852198	0.00676271
Rasl12	81.782	0.300502	0.0734253	4.09262	4.26535e-05	0.000594418
P3h1	258.374	0.300475	0.0543192	5.53167	3.17203e-08	1.20844e-06
Amz1	266.181	0.300407	0.107316	2.79929	0.00512157	0.0268499
Jtb	215.297	0.300042	0.104303	2.87664	0.00401932	0.0224053
Lrrc70	37.8533	0.29965	0.111085	2.69747	0.00698685	0.033707
Afg3l2	1750.1	0.299514	0.0552635	5.41974	5.96854e-08	2.09441e-06
Prelid3a	1033.31	0.298871	0.0498004	6.00137	1.95657e-09	1.02372e-07
4931415C17Rik	66.8456	0.298654	0.090298	3.30743	0.000941556	0.00735204
Prodh	506.461	0.298364	0.109113	2.73444	0.00624858	0.03102
Inafm1	306.387	0.298203	0.108205	2.75592	0.00585281	0.0297313
Dcdc2b	98.2114	0.297887	0.0815774	3.65158	0.000260629	0.00260349
Ifitm3	126.134	0.297789	0.101083	2.94598	0.00321932	0.0190129
Olig1	1851.22	0.297711	0.0770137	3.86569	0.000110775	0.00130094
Gabrd	1676.43	0.297697	0.0693916	4.29009	1.78598e-05	0.000289981
Fzd1	398.223	0.29712	0.0874263	3.39852	0.000677522	0.00563216
Mrpl28	474.763	0.29706	0.0922615	3.21976	0.00128296	0.00940409
Igsf10	126.792	0.297021	0.0699994	4.24319	2.20363e-05	0.000344399
Ybx2	112.309	0.296998	0.0737798	4.02546	5.68629e-05	0.000755391
Gmip	316.595	0.29675	0.059877	4.95599	7.19623e-07	1.85416e-05
Rit1	606.648	0.296665	0.0466576	6.35834	2.03947e-10	1.34278e-08
Abca4	195.282	0.296597	0.0938109	3.16165	0.0015688	0.0110366
Mettl7a1	446.969	0.296495	0.0859333	3.45029	0.000559975	0.0048666
Umps	381.145	0.296482	0.0566466	5.23389	1.65978e-07	5.18408e-06
Hcn3	499.019	0.296206	0.0788451	3.75681	0.000172094	0.00185789
Cbs	622.684	0.295991	0.0869189	3.40537	0.000660749	0.00554
Pxdc1	80.019	0.295933	0.0870435	3.39982	0.000674295	0.00561839
Ifit3	131.133	0.295883	0.0970902	3.04751	0.00230745	0.0147426
Anxa11	1289.65	0.295652	0.0526311	5.61743	1.93816e-08	7.82068e-07
Atg9b	67.4625	0.295609	0.104837	2.81971	0.00480677	0.0256455
Rnf207	355.116	0.295314	0.0781583	3.77842	0.00015783	0.00172667
Wtip	88.0278	0.29518	0.108745	2.71441	0.00663938	0.0324483
C1qc	597.178	0.295094	0.0883805	3.3389	0.000841095	0.00669192
Kyat1	247.743	0.295081	0.0765635	3.85407	0.000116169	0.00135466
Rcc1	248.879	0.294567	0.0583417	5.04899	4.4416e-07	1.22297e-05
Mrpl14	206.871	0.294495	0.0872337	3.37594	0.000735646	0.00599835
Slc29a4	147.373	0.294276	0.104899	2.80532	0.00502666	0.0265313
Nat8f4	192.19	0.294165	0.0865394	3.39921	0.000675817	0.00562029
Tomm40l	1103.03	0.293949	0.0634516	4.63265	3.61013e-06	7.40783e-05
Pim3	620.185	0.293935	0.081358	3.61286	0.000302843	0.0029335
Flt3l	100.784	0.293394	0.0695801	4.21664	2.47966e-05	0.000380718
Adamts8	129.479	0.293349	0.0913469	3.21137	0.00132102	0.0096176
Islr	317.047	0.292865	0.109486	2.67489	0.00747532	0.0354926
Myd88	128.605	0.292856	0.0765406	3.82615	0.000130163	0.00148266
Hnrnpm	1317.29	0.292759	0.0402792	7.26822	3.64244e-13	3.9427e-11
Bace2	145.555	0.29268	0.111799	2.61791	0.00884713	0.040114
Gcat	174.136	0.292626	0.0925456	3.16196	0.00156711	0.0110361
Zbtb7b	633.126	0.292547	0.0685089	4.27021	1.95289e-05	0.00031286
Fam71e1	204.919	0.292505	0.064393	4.5425	5.55897e-06	0.000107899
Frg2f1	138.659	0.292455	0.0658282	4.4427	8.88365e-06	0.000162414
Ankrd63	771.271	0.292019	0.0577814	5.05385	4.3299e-07	1.19704e-05
B630019K06Rik	853.566	0.291731	0.0347021	8.40671	4.21667e-17	9.69266e-15
Ilvbl	262.475	0.29137	0.100015	2.91325	0.00357693	0.0205035
Gm2885	46.3876	0.291049	0.101063	2.87988	0.00397823	0.0222307
Trim17	187.055	0.290952	0.058901	4.93969	7.82483e-07	1.98858e-05
C1qa	534.064	0.290931	0.0750055	3.87879	0.000104977	0.00124284
Gpr26	2760.82	0.290467	0.0647554	4.4856	7.27103e-06	0.000136469
Camk2n2	2484.68	0.290326	0.06101	4.75865	1.94889e-06	4.38137e-05
Phlda3	335.783	0.290062	0.0597304	4.85619	1.19668e-06	2.86335e-05
Slc22a4	151.559	0.289795	0.0731073	3.96396	7.37151e-05	0.000933208
Eva1c	56.5	0.289778	0.114787	2.5245	0.0115864	0.0482856
Ccdc12	256.477	0.289745	0.084416	3.43234	0.000598392	0.00514365
Ctsz	537.731	0.289711	0.0842307	3.43949	0.000582817	0.00503092
Gm9079	42.2957	0.289664	0.114475	2.53038	0.0113939	0.0476973
Ccdc107	209.935	0.289609	0.0761341	3.80393	0.000142417	0.00159473
Arhgap45	174.156	0.288947	0.0974233	2.96589	0.00301809	0.0181227
Kcnd1	325.286	0.288925	0.0617849	4.6763	2.92099e-06	6.1733e-05
Cdk20	146.167	0.288883	0.100866	2.86402	0.00418299	0.0230973
Ubtd1	117.843	0.288391	0.112314	2.56772	0.0102371	0.0442772
Armh4	731.708	0.288347	0.0476822	6.04726	1.47326e-09	8.07216e-08
Nadsyn1	116.057	0.288297	0.0783959	3.67745	0.00023558	0.00240015
Rmdn3	484.527	0.288208	0.0754896	3.81785	0.000134619	0.00152493
Nqo1	71.9414	0.287644	0.078236	3.67662	0.000236347	0.00240676
Dennd3	422.723	0.287558	0.0554006	5.19052	2.09709e-07	6.35219e-06
Tubg1	739.878	0.287527	0.0850432	3.38096	0.000722341	0.00592054
Ntsr2	1622.53	0.28704	0.0785553	3.65398	0.000258203	0.00258304
Vars	1617.96	0.286865	0.0615493	4.66073	3.15083e-06	6.58423e-05
Cd9	251.932	0.286686	0.10497	2.73113	0.00631182	0.0312285
Srxn1	2381.82	0.286628	0.050856	5.63608	1.73968e-08	7.11808e-07
Acadvl	482.59	0.286127	0.0785352	3.6433	0.000269168	0.00266278
Nenf	470.884	0.286106	0.108841	2.62865	0.00857237	0.0393038
Mocs1	263.84	0.286066	0.0677311	4.22356	2.40471e-05	0.000370169
Relb	123.77	0.285652	0.0996003	2.86798	0.00413101	0.0228974
Panx2	3404.2	0.285459	0.0570738	5.00158	5.68629e-07	1.52865e-05
Ndufb2	270.784	0.285094	0.112465	2.53495	0.0112463	0.0472444
Slc25a26	248.997	0.284945	0.0484387	5.88259	4.03904e-09	1.96273e-07
Dus3l	1276.15	0.284767	0.0750184	3.79597	0.000147069	0.00162811
Dll1	103.63	0.284622	0.0978848	2.90772	0.00364071	0.0208049
Nasp	225.071	0.284424	0.0635895	4.47281	7.71974e-06	0.000144361
Card10	132.933	0.283858	0.0891325	3.18468	0.00144916	0.01039
Zfp593	160.497	0.283812	0.0857036	3.31155	0.000927811	0.00725857
Borcs6	414.496	0.283803	0.104647	2.71199	0.00668797	0.0326312
Eps8l2	120.959	0.283605	0.0927105	3.05904	0.00222049	0.0143251
Mir344g	42.7493	0.283583	0.0943371	3.00606	0.00264653	0.016391
Nagpa	239.204	0.28294	0.101076	2.79927	0.00512177	0.0268499
Gale	206.271	0.28288	0.0824739	3.42993	0.000603733	0.00517652
Zc3hc1	331.607	0.282421	0.0670869	4.20978	2.55617e-05	0.000389964
Dnajc9	219.686	0.282377	0.0890133	3.17231	0.00151234	0.0107429
Adam15	2852.33	0.282314	0.038271	7.3767	1.62258e-13	1.90775e-11
Rnaseh1	90.7394	0.282268	0.109145	2.58617	0.00970478	0.0426877
AU020206	47.5878	0.281468	0.107709	2.61324	0.00896879	0.0404588
Ppfia4	1838.57	0.281302	0.073092	3.84861	0.00011879	0.00137845
Mthfr	1206.87	0.281297	0.0481942	5.83674	5.32322e-09	2.52674e-07
Slc25a18	1322.46	0.281075	0.0860009	3.26828	0.00108205	0.00819871
E530011L22Rik	256.195	0.280806	0.0710951	3.94972	7.82431e-05	0.00097663
Nrp	62.2474	0.280789	0.0914387	3.07079	0.00213494	0.0139186
Phtf1	1366.26	0.28072	0.0312737	8.97622	2.80222e-19	8.81966e-17
Lrpap1	2272.13	0.280428	0.0627906	4.46608	7.96655e-06	0.00014776
Sat2	127.432	0.280422	0.0715934	3.91687	8.97043e-05	0.00109301
Sord	395.55	0.280305	0.0398543	7.03323	2.01808e-12	1.8852e-10
Slc1a5	64.5551	0.280133	0.0957996	2.92416	0.00345387	0.0199772
Xkr8	85.3475	0.279801	0.0722977	3.87012	0.000108781	0.00128415
Mrps12	365.077	0.279771	0.101678	2.75153	0.00593177	0.0299857
Dkkl1	545.327	0.279412	0.082193	3.39946	0.000675183	0.00562029
ID_B1:B4:SINE	599988	0.279249	0.0748383	3.73137	0.00019044	0.00200826
Piezo1	391.952	0.279048	0.0803889	3.47122	0.000518091	0.00457252
Mt2	1323.87	0.278981	0.109422	2.54958	0.0107853	0.0459965
Fam161a	43.6416	0.27885	0.104196	2.67621	0.00744605	0.0353988
Ttc39c	361.786	0.27881	0.0523113	5.32982	9.83092e-08	3.27026e-06
Nagk	228.117	0.278603	0.0792527	3.51537	0.000439144	0.00398228
Ank1	3047.68	0.278408	0.0682603	4.07863	4.53019e-05	0.000621587
Dlx1	420.322	0.278391	0.0748268	3.72048	0.000198848	0.00208454
Tsen34	804.024	0.278174	0.109868	2.5319	0.0113447	0.0475594
Slc41a3	209.851	0.278017	0.0748966	3.71202	0.000205614	0.0021396
Gm17762	97.0095	0.277797	0.09329	2.97778	0.00290348	0.0175478
F3	731.603	0.277475	0.0632121	4.38958	1.13569e-05	0.000198412
Dlx6os1	753.916	0.277423	0.0696472	3.98326	6.79755e-05	0.000875655
Ufsp1	92.6372	0.277328	0.109949	2.52234	0.0116576	0.0485132
Nudt7	97.8717	0.277313	0.0831118	3.33663	0.000848017	0.00673215
Adam8	128.537	0.27712	0.110313	2.51213	0.0120005	0.0495173
Naprt	94.2128	0.276666	0.0917937	3.014	0.00257826	0.0160664
Ctnna1	1004.34	0.276598	0.0666545	4.14973	3.32868e-05	0.000485722
Mcm6	131.833	0.276532	0.0785016	3.52262	0.000427296	0.00390077
Lama1	269.699	0.276525	0.107563	2.57082	0.0101457	0.0440402
Ogdhl	3121.75	0.276475	0.0861426	3.20951	0.00132962	0.00966645
Antkmt	483.105	0.276451	0.094585	2.92278	0.00346921	0.0200326
H2bc4	321.145	0.276355	0.066886	4.13173	3.60037e-05	0.00051819
Them6	1480.02	0.276111	0.0829162	3.33	0.000868472	0.00687319
Snrnp70	6477.51	0.276042	0.0356796	7.7367	1.02032e-14	1.42971e-12
Fam210b	512.542	0.275831	0.0389621	7.07948	1.44694e-12	1.3963e-10
Rp9	290.788	0.275701	0.0935675	2.94655	0.00321343	0.0189837
D030028A08Rik	186.466	0.275684	0.0525467	5.24646	1.55049e-07	4.89505e-06
Ccdc22	620.385	0.274363	0.0908135	3.02117	0.00251802	0.0157631
Gjb6	957.931	0.274327	0.0752035	3.64779	0.000264507	0.00263323
Phpt1	445.987	0.274131	0.0666839	4.11089	3.94129e-05	0.000560716
Slc39a7	1123.95	0.274071	0.0995931	2.75191	0.00592486	0.029973
Olfr690	38.5946	0.273481	0.105249	2.59841	0.00936553	0.041616
Ahi1	5999.66	0.273062	0.0382502	7.13884	9.41252e-13	9.43928e-11
Snrnp48	203.445	0.272912	0.0515699	5.29207	1.20939e-07	3.91945e-06
Cthrc1	108.838	0.272889	0.0886091	3.07969	0.00207216	0.0136266
Fyco1	1790.69	0.272865	0.0322986	8.44818	2.95875e-17	6.87841e-15
Chgb	4484.02	0.272172	0.102122	2.66518	0.00769478	0.0362886
Fzd7	191.45	0.272122	0.0887599	3.06582	0.00217072	0.014098
Rab11fip1	134.618	0.272082	0.0916053	2.97015	0.00297653	0.0179318
Nudt12	192.383	0.271645	0.0639337	4.24886	2.14858e-05	0.000337083
Tmsb10	3596.17	0.271636	0.0978463	2.77615	0.00550073	0.0283231
Casz1	59.2196	0.271473	0.0986531	2.7518	0.00592694	0.0299761
Dbx2	258.112	0.271383	0.070299	3.86041	0.000113199	0.00132349
Pelo	218.154	0.271365	0.083804	3.23809	0.00120333	0.00894541
Morn1	260.239	0.271333	0.0638234	4.25131	2.12521e-05	0.000334186
Pheta1	201.528	0.271049	0.0822278	3.29632	0.000979617	0.0075655
Fuca1	459.165	0.271039	0.050658	5.35037	8.77746e-08	2.98288e-06
Fpgs	121.438	0.270948	0.0934156	2.90046	0.00372619	0.0211457
Rhou	1008.68	0.270834	0.0687179	3.94124	8.10608e-05	0.00100384
1700052K11Rik	203.117	0.2707	0.0493327	5.48723	4.08296e-08	1.51321e-06
Gstm5	1589.76	0.270451	0.058651	4.6112	4.00353e-06	8.10132e-05
Vasp	245.365	0.270448	0.0800525	3.37838	0.000729129	0.00595708
Tufm	1313.76	0.270377	0.0701742	3.85294	0.000116707	0.0013589
Polr2l	505.679	0.270048	0.0909442	2.96938	0.002984	0.0179496
Pdzph1	76.1949	0.269977	0.0780906	3.45722	0.00054577	0.00477152
Svbp	80.8035	0.269694	0.10092	2.67235	0.00753219	0.0357111
Ucp2	523.244	0.269399	0.0859942	3.13276	0.00173172	0.0119445
Psme2	204.179	0.269398	0.0801435	3.36144	0.000775368	0.00625492
Ache	1291.8	0.269084	0.0595322	4.51997	6.18484e-06	0.000118362
Grk6	1235.86	0.268456	0.0809533	3.31618	0.000912582	0.00716133
Psmb3	1204.44	0.268116	0.0403017	6.65273	2.8771e-11	2.22112e-09
Fibcd1	289.452	0.268068	0.0877644	3.05441	0.00225507	0.0144666
Meis3	545.667	0.267986	0.0782455	3.42494	0.000614943	0.00524406
Gadd45a	99.2744	0.267949	0.102546	2.61297	0.00897594	0.0404588
1810037I17Rik	216.296	0.267807	0.0953461	2.80879	0.00497288	0.026295
Fuz	205.505	0.267134	0.0741077	3.60467	0.000312549	0.00301326
Plxnb3	726.292	0.26699	0.0875675	3.04897	0.0022963	0.0146989
Ticam1	226.177	0.266905	0.056599	4.71573	2.40848e-06	5.24177e-05
Alg1	485.555	0.266854	0.0623904	4.27717	1.89288e-05	0.000304889
Dap	114.057	0.266682	0.0725084	3.67794	0.000235122	0.00239668
4931406H21Rik	140.406	0.266662	0.0840826	3.17143	0.00151689	0.0107639
2010204K13Rik	121.086	0.266606	0.0905785	2.94337	0.0032466	0.0191133
Tspan6	135.005	0.265801	0.0830681	3.1998	0.00137523	0.0099345
Gm973	173.692	0.265722	0.0728425	3.6479	0.000264393	0.00263323
Alad	702.121	0.265631	0.0466118	5.6988	1.20657e-08	5.1857e-07
Arpc1b	189.117	0.26561	0.0950353	2.79486	0.00519223	0.0271045
Smim12	310.391	0.265227	0.10398	2.55074	0.0107493	0.0459294
Fam32a	1645.05	0.264888	0.0316654	8.36522	6.00026e-17	1.2655e-14
Nppc	103.125	0.264822	0.0955331	2.77204	0.00557057	0.0285621
Rcc1l	226.828	0.264653	0.0792984	3.33743	0.000845585	0.00671679
Lfng	541.19	0.264618	0.0774087	3.41845	0.00062979	0.00534616
Ermard	461.337	0.264111	0.0450669	5.86041	4.6173e-09	2.21739e-07
Mafg	710.656	0.263789	0.0839775	3.14119	0.00168265	0.0116928
Tatdn3	361.845	0.263741	0.0409629	6.43854	1.20631e-10	8.36568e-09
Rasip1	116.297	0.263407	0.0816778	3.22496	0.00125991	0.00927504
Trmu	188.771	0.263255	0.0762606	3.45205	0.000556351	0.00484127
Mettl8	292.141	0.26324	0.0492574	5.34417	9.08321e-08	3.07148e-06
Adgra3	892.22	0.263115	0.0426665	6.16679	6.96902e-10	4.10804e-08
Stat5a	65.3458	0.263013	0.0904491	2.90785	0.00363923	0.0208023
Sp8	64.033	0.262815	0.0920088	2.85642	0.00428454	0.0234618
Rtn2	1857.56	0.262333	0.0688475	3.81035	0.000138772	0.0015616
Fam214b	1307.78	0.262262	0.0374241	7.00785	2.42003e-12	2.20039e-10
Aldh2	1691.94	0.261845	0.0448441	5.839	5.25163e-09	2.49855e-07
Pnoc	136.648	0.261733	0.0900157	2.90764	0.00364173	0.0208049
Slc14a1	192.407	0.26172	0.0715945	3.65558	0.000256597	0.00257075
Khk	178.93	0.26121	0.0617439	4.23054	2.33133e-05	0.000360765
Ndufaf5	519.176	0.261097	0.050113	5.21017	1.88671e-07	5.83939e-06
Rbm19	428.221	0.260961	0.0660882	3.94867	7.85864e-05	0.000978583
Entpd6	907.817	0.260567	0.0662722	3.93177	8.43224e-05	0.00103732
Pbx2	1217.56	0.260541	0.0365782	7.12283	1.0573e-12	1.05001e-10
Flywch1	6224.35	0.260387	0.0821993	3.16775	0.00153624	0.0108638
Ddah2	85.6185	0.260368	0.0982683	2.64957	0.00805946	0.0375911
Susd5	251.968	0.260044	0.0888673	2.92621	0.00343123	0.0199201
Tmem176a	168.681	0.259776	0.0855796	3.03549	0.00240146	0.0152055
Ldb3	191.787	0.259737	0.0831504	3.1237	0.00178594	0.0121952
Pkdcc	197.535	0.259417	0.0833672	3.11174	0.00185987	0.0125617
Haghl	875.551	0.259236	0.092457	2.80386	0.00504949	0.0266129
Cct3	1051.85	0.258979	0.0672266	3.85233	0.000116997	0.00136073
Psmc4	1304.5	0.258366	0.0568442	4.54516	5.48928e-06	0.00010685
Os9	2829.09	0.258355	0.0567887	4.54941	5.37961e-06	0.000104915
Whamm	551.249	0.258351	0.0445829	5.79485	6.83823e-09	3.15082e-07
Timp4	414.91	0.258247	0.0682377	3.78452	0.000154004	0.00168855
Tmem126a	143.145	0.257857	0.0754543	3.4174	0.000632228	0.00536018
Ckap4	333.009	0.257452	0.0585894	4.39418	1.11193e-05	0.000194927
Ndufa1	577.29	0.257197	0.0676215	3.80347	0.000142681	0.00159681
Tspan9	908.846	0.257067	0.0738516	3.48086	0.000499804	0.00443408
Ppp2r1b	418.387	0.257015	0.0624841	4.11329	3.90058e-05	0.00055531
Tbc1d2	295.575	0.256776	0.0826052	3.10848	0.00188053	0.0126554
Fbll1	522.804	0.256766	0.084378	3.04305	0.00234197	0.014898
Mcm3	63.9763	0.256654	0.0919608	2.7909	0.0052561	0.0273542
Dok4	277.858	0.255994	0.0869482	2.94422	0.00323772	0.0190776
Manba	362.343	0.255914	0.0493631	5.18433	2.16792e-07	6.54149e-06
F2r	130.502	0.255731	0.0618005	4.13802	3.50319e-05	0.000505779
Kcnj10	6900.36	0.25546	0.0430446	5.93478	2.94232e-09	1.47897e-07
Lrch4	409.225	0.255078	0.0624544	4.08423	4.42232e-05	0.000608828
Sart3	949.228	0.255041	0.0824933	3.09166	0.00199042	0.0132165
Nptx2	1256.24	0.254752	0.100368	2.53818	0.0111431	0.0469742
Hmgn3	464.156	0.254644	0.0444628	5.72712	1.02148e-08	4.49317e-07
Grin2d	576.258	0.254544	0.0846868	3.00571	0.00264966	0.0164014
MER65D:ERV1:LTR	58.0851	0.254475	0.100649	2.52835	0.01146	0.0478856
Znrd1as	45.7725	0.25445	0.0958978	2.65334	0.00796992	0.0372821
Sfrp1	298.724	0.254429	0.0776231	3.27775	0.0010464	0.00798479
Cygb	846.725	0.254324	0.0829216	3.06705	0.00216185	0.0140582
Ncaph2	2142.43	0.254185	0.0443073	5.73685	9.64521e-09	4.27103e-07
Mapk12	228.51	0.254168	0.0612545	4.14938	3.33378e-05	0.000486036
Myo1f	82.1996	0.253986	0.0852833	2.97814	0.00290003	0.0175425
Rsrp1	3564.72	0.253981	0.0656518	3.8686	0.000109463	0.00129071
Medag	792.855	0.253936	0.0530122	4.79014	1.66664e-06	3.83965e-05
Pigz	443.772	0.253464	0.0834566	3.03707	0.00238887	0.0151352
Gas5	545.58	0.253336	0.0669082	3.78633	0.000152891	0.00167893
Ormdl3	653.169	0.252926	0.0818534	3.08999	0.00200166	0.0132696
Limk1	2404.09	0.252835	0.0533988	4.73484	2.19223e-06	4.83803e-05
Snrnp25	129.631	0.252697	0.099976	2.52758	0.0114851	0.0479711
Zfp36	120.243	0.252622	0.0790821	3.19443	0.00140108	0.0101034
Dnhd1	638.923	0.252592	0.0421471	5.99312	2.05855e-09	1.06348e-07
Rxra	1092.19	0.252427	0.0520847	4.84648	1.25673e-06	2.97227e-05
Zfp90	206.92	0.252386	0.0759154	3.32457	0.000885558	0.00697334
Cfdp1	484.134	0.251649	0.0876682	2.87047	0.00409862	0.0227543
Itga3	718.266	0.25163	0.080251	3.13553	0.00171543	0.0118642
Psma4	509.354	0.251317	0.0646628	3.88658	0.000101667	0.0012156
Fam117a	84.9314	0.251226	0.0934702	2.68776	0.00719321	0.0344472
Stoml1	779.836	0.251058	0.0804364	3.1212	0.00180114	0.0122744
Ptma	4094.22	0.251047	0.0724586	3.46469	0.00053084	0.00465492
Col14a1	63.7352	0.251009	0.0869793	2.88585	0.00390362	0.0219095
Snapc5	184.586	0.250831	0.088711	2.82751	0.00469116	0.0252093
St3gal4	427.058	0.250811	0.061258	4.09434	4.23372e-05	0.000590815
Tyrobp	192.08	0.250811	0.0876445	2.86169	0.00421394	0.0232181
Slc4a2	619.447	0.250559	0.0839946	2.98303	0.0028541	0.0173364
Optn	359.888	0.250505	0.050335	4.97675	6.46607e-07	1.69376e-05
Ift27	304.047	0.25022	0.0894597	2.79701	0.0051578	0.0269937
Ngrn	366.777	0.250023	0.0684661	3.65178	0.000260432	0.00260311
Slc6a9	1063.23	0.249947	0.0692391	3.60991	0.000306303	0.00296281
Armc5	413.082	0.249914	0.0925227	2.70111	0.00691078	0.0334039
Celf6	483.838	0.249638	0.0615393	4.05656	4.98011e-05	0.000672053
Lime1	1065.98	0.249463	0.0768559	3.24585	0.00117101	0.0087785
Ttc28	1320.63	0.24899	0.0522591	4.76453	1.89296e-06	4.27441e-05
Ebpl	163.974	0.24889	0.0626662	3.97169	7.13657e-05	0.000906832
Cgn	100.099	0.24843	0.093591	2.65442	0.00794455	0.0372006
Kcnj8	68.5858	0.248227	0.0942322	2.63421	0.00843342	0.0388125
Lrrc1	154.069	0.248199	0.0911764	2.72219	0.00648516	0.0318535
Txndc5	1139.09	0.24798	0.0564539	4.39261	1.11997e-05	0.000195832
Pex14	1025.17	0.247905	0.0834113	2.97208	0.00295786	0.0178343
H2-Ke6	246.187	0.247888	0.0788659	3.14315	0.00167138	0.0116342
Atp13a4	284.926	0.247861	0.0584394	4.24134	2.22186e-05	0.000346983
Wdr83	249.186	0.247721	0.0912993	2.71329	0.00666191	0.0325349
Las1l	642.79	0.247682	0.0503731	4.91695	8.79023e-07	2.20651e-05
Recql4	77.9881	0.247537	0.097295	2.54419	0.0109531	0.0465277
Ass1	859.614	0.247111	0.0563855	4.38253	1.17311e-05	0.000202869
Prdx5	1113.36	0.246507	0.0935936	2.6338	0.0084434	0.0388431
Eif2ak2	172.246	0.246336	0.0656101	3.75455	0.000173654	0.00186881
Nr2c2ap	222.584	0.246167	0.0634276	3.88108	0.000103995	0.00123404
Coq8b	584.25	0.245977	0.0578199	4.25419	2.09804e-05	0.000330676
Kdm5a	2125.55	0.245958	0.0332881	7.38875	1.48213e-13	1.77318e-11
Slc35f6	1005.64	0.24588	0.0328635	7.48186	7.328e-14	9.36977e-12
Tfip11	1206.86	0.245865	0.0877774	2.80101	0.00509432	0.0267848
Efnb1	374.841	0.24583	0.0848155	2.89841	0.00375056	0.0212176
Fut10	224.09	0.245781	0.0520566	4.72142	2.34208e-06	5.11906e-05
Sin3b	2199.48	0.245472	0.065767	3.73246	0.000189621	0.00200272
Mafk	130.822	0.245389	0.071177	3.44759	0.000565611	0.00490724
Rgs11	970.555	0.245306	0.0560451	4.37694	1.20358e-05	0.000207438
Vwc2	154.12	0.245069	0.0529603	4.6274	3.70277e-06	7.57513e-05
Ankrd10	872.574	0.244999	0.0380387	6.44079	1.1885e-10	8.27017e-09
Gba	1155.68	0.244727	0.0310354	7.88543	3.13456e-15	4.78558e-13
2700046G09Rik	142.854	0.244626	0.0635679	3.84826	0.000118961	0.00137965
Pdzd7	186.053	0.244248	0.0849207	2.87619	0.00402506	0.0224311
Mrpl43	397.295	0.2438	0.0642445	3.79488	0.000147717	0.00163262
Bicd2	2565.6	0.243782	0.0510588	4.77454	1.80118e-06	4.1078e-05
Gm14204	296.09	0.243619	0.0617463	3.94549	7.96386e-05	0.000989822
Slc25a29	174.983	0.243605	0.0939588	2.59268	0.00952315	0.0421151
Myg1	424.923	0.243583	0.0602092	4.04561	5.21871e-05	0.000701013
Zfp28	240.229	0.243533	0.0673751	3.61458	0.000300832	0.00291541
Derl1	1361.64	0.243435	0.0279821	8.69966	3.32887e-18	8.51275e-16
Polr2i	252.036	0.243424	0.0823909	2.9545	0.00313172	0.0186463
Trim67	189.134	0.24328	0.0624666	3.89456	9.83773e-05	0.00117972
Alyref	307.146	0.242962	0.0911589	2.66526	0.00769287	0.0362879
Hmgn1	261.372	0.242889	0.095278	2.54927	0.0107949	0.0460182
Rab27a	109.951	0.242729	0.0740317	3.27871	0.00104283	0.00796873
Gsn	947.47	0.242653	0.0910769	2.66427	0.00771566	0.0363619
Tpgs1	905.944	0.242564	0.0728592	3.32921	0.000870929	0.00688997
Caly	2691.64	0.242452	0.0582473	4.16246	3.14834e-05	0.00046471
Kcnk12	716.076	0.242363	0.0814118	2.977	0.00291085	0.017582
Rrp9	360.729	0.242292	0.0860276	2.81644	0.00485592	0.025857
Ercc8	290.309	0.241829	0.0435752	5.5497	2.86155e-08	1.10248e-06
Polr3k	520.105	0.241534	0.0536656	4.50073	6.77205e-06	0.000128162
Snhg4	117.026	0.241441	0.0618478	3.90379	9.46992e-05	0.00114433
Zcchc12	234.546	0.241438	0.0847181	2.8499	0.00437325	0.023839
Adsl	391.328	0.24138	0.0592089	4.07675	4.56695e-05	0.000625373
Vgf	6447.07	0.241238	0.0950881	2.537	0.0111807	0.0471035
Ston1	101.186	0.241079	0.0901903	2.673	0.00751762	0.0356586
Selenos	319.228	0.240864	0.0761709	3.16216	0.00156605	0.0110361
Aldh1l1	1340.02	0.240505	0.0943755	2.54839	0.0108222	0.0460961
Nom1	599.187	0.240471	0.0380606	6.31811	2.6479e-10	1.70886e-08
Pold1	199.243	0.240397	0.0817752	2.93973	0.00328493	0.019267
Ostf1	148.29	0.240316	0.0886979	2.70938	0.00674096	0.0328111
Gss	185.693	0.240257	0.0811731	2.95981	0.00307824	0.0184244
Spag4	79.1368	0.240231	0.084471	2.84395	0.0044558	0.0241988
Pck2	561.909	0.239933	0.0641255	3.74162	0.000182839	0.00194413
Syt2	2765.81	0.239787	0.0929943	2.57852	0.00992259	0.0433497
Gm20605	490.851	0.239616	0.0602385	3.9778	6.95569e-05	0.000890992
Nucb1	1309.31	0.239519	0.0682628	3.50878	0.00045016	0.00406595
Galk1	165.487	0.239203	0.08176	2.92567	0.00343719	0.0199201
Ppm1f	2188.74	0.239106	0.047881	4.99375	5.92184e-07	1.57978e-05
Tfap4	87.136	0.239099	0.0929769	2.57159	0.0101232	0.0439612
E130317F20Rik	177.536	0.239038	0.0572987	4.17178	3.02232e-05	0.00044872
Cd151	493.167	0.23887	0.0540356	4.42061	9.84236e-06	0.000176818
Cd68	224.517	0.238864	0.0812301	2.94058	0.00327594	0.0192319
Tsen54	155.405	0.238517	0.0949684	2.51154	0.0120204	0.0495893
Prim1	63.599	0.23831	0.0939571	2.53637	0.0112008	0.0471495
Ost4	367.382	0.237628	0.0808932	2.93756	0.00330811	0.0193475
Coprs	209.721	0.237552	0.0908689	2.61422	0.00894307	0.0404058
Slc11a1	70.9919	0.237334	0.0915664	2.59193	0.009544	0.0421891
Adap2	200.592	0.237201	0.0646827	3.66714	0.00024528	0.00247707
Nsun7	290.708	0.236871	0.0758494	3.12291	0.00179074	0.0122117
Orai3	433.522	0.236496	0.0472577	5.00439	5.60379e-07	1.51044e-05
Sf3a3	407.857	0.236387	0.0832465	2.8396	0.00451694	0.0244853
Dglucy	231.235	0.236332	0.0626459	3.77251	0.000161614	0.00176148
Hibch	211.454	0.236154	0.059538	3.96644	7.29553e-05	0.000924733
Gm1043	1180.13	0.236034	0.0575846	4.09891	4.15096e-05	0.000583645
Slc25a38	427.326	0.235813	0.0550036	4.28722	1.80924e-05	0.000293291
Smo	256.215	0.235666	0.0554162	4.25265	2.11255e-05	0.00033245
Bdh1	1235.9	0.235338	0.0515793	4.56265	5.05111e-06	9.96487e-05
Mfsd1	458.468	0.235167	0.0378963	6.20555	5.4505e-10	3.31864e-08
Parp14	143.374	0.235111	0.0732336	3.21042	0.00132542	0.00963934
Tanc1	1048.71	0.235078	0.0724293	3.24562	0.00117196	0.00877917
Ern1	478.448	0.234843	0.0440488	5.33143	9.74447e-08	3.24678e-06
Slc66a2	305.166	0.234836	0.048186	4.87353	1.09622e-06	2.66347e-05
Tex261	635.223	0.23465	0.0640191	3.66531	0.000247038	0.00249167
Psma7	964.063	0.234235	0.0756992	3.09429	0.00197285	0.0131217
Ndufv3	1139.31	0.234133	0.067349	3.47641	0.000508166	0.00449656
Tmem161a	415.429	0.234024	0.0865665	2.70341	0.00686329	0.0332329
Traf4	189.404	0.233815	0.0787638	2.96857	0.00299193	0.0179868
Acbd6	816.894	0.233581	0.0617869	3.78043	0.000156561	0.00171371
Ddx28	251.519	0.233523	0.0804449	2.90289	0.00369737	0.0210177
Cox5a	1215.83	0.233354	0.0901216	2.58932	0.00961654	0.0423998
Arx	525.419	0.233315	0.0783723	2.97701	0.00291075	0.017582
Ap5z1	719.018	0.233238	0.064633	3.60865	0.0003078	0.00297167
Aamp	1574.26	0.233048	0.084653	2.75298	0.0059055	0.0299046
Gpr137	2427.82	0.232936	0.060721	3.83617	0.00012497	0.00143531
Dlx2	184.265	0.232906	0.0782405	2.97679	0.00291281	0.0175886
Dner	2894.35	0.232512	0.0564737	4.11716	3.83566e-05	0.00054721
Psmd2	3633.72	0.232391	0.060575	3.83641	0.000124845	0.00143531
Pomp	1027.85	0.23225	0.0661173	3.51271	0.00044357	0.00402062
Htra1	2442.13	0.231648	0.0829175	2.79372	0.00521055	0.0271724
Cbr1	1081.62	0.231383	0.0670119	3.45286	0.000554667	0.00483279
Zic3	123.444	0.231216	0.0885765	2.61036	0.00904478	0.040632
Atp6v0b	3161.21	0.230978	0.0569106	4.05861	4.93646e-05	0.000667042
Shkbp1	445.06	0.230838	0.0765376	3.01601	0.00256125	0.0159994
Phospho1	1199.8	0.230769	0.0674479	3.42144	0.000622916	0.0052944
Cyp2j6	427.055	0.230702	0.0464373	4.96803	6.7636e-07	1.76267e-05
Kansl3	1922.84	0.230692	0.0503322	4.58338	4.57524e-06	9.1675e-05
Rffl	431.943	0.230686	0.0608854	3.78885	0.000151347	0.00166555
Cables1	755.883	0.230659	0.0750627	3.07288	0.00212004	0.0138505
Kirrel	252.14	0.230537	0.0638708	3.60942	0.000306883	0.00296702
Rgl2	900.387	0.230511	0.0736554	3.12959	0.00175052	0.0120337
2810021J22Rik	294.835	0.230326	0.04783	4.8155	1.4683e-06	3.41734e-05
Pacrg	221.06	0.230202	0.0589055	3.90798	9.30716e-05	0.001128
Nat14	892.013	0.229596	0.073914	3.10625	0.00189476	0.0127258
Moxd1	140.551	0.229568	0.0798481	2.87506	0.0040395	0.0224952
Tmem120a	204.928	0.229543	0.0771416	2.9756	0.00292412	0.0176517
Rnf113a2	99.6953	0.229506	0.0846882	2.71001	0.00672804	0.0327743
Lamb1	397.603	0.229394	0.0904535	2.53604	0.0112114	0.0471843
Lonp1	1122.21	0.229255	0.0862328	2.65856	0.00784748	0.0368727
Keap1	1435.21	0.229236	0.0788565	2.907	0.0036491	0.0208296
P4htm	1282.28	0.229085	0.0810079	2.82794	0.00468488	0.025197
Lancl3	187.272	0.229073	0.0597978	3.8308	0.000127727	0.00146143
Srprb	757.951	0.229032	0.053002	4.3212	1.55186e-05	0.000257485
Ddt	359.132	0.22896	0.0868104	2.63747	0.0083527	0.0385559
Atp1a3	80055.8	0.228761	0.0600039	3.81244	0.000137602	0.00155014
Trit1	430.058	0.228753	0.0471043	4.85632	1.1959e-06	2.86335e-05
Trip6	130.687	0.22856	0.0608139	3.75836	0.000171032	0.00184935
Inpp5f	2041.18	0.228419	0.0396662	5.75853	8.48488e-09	3.79833e-07
Clcn1	286.131	0.228355	0.0596339	3.82929	0.000128513	0.00146878
Zfp180	1148.96	0.22813	0.0752983	3.02969	0.00244807	0.0154243
Adssl1	470.022	0.228097	0.087066	2.61982	0.0087976	0.0399426
Nudt6	59.7387	0.228083	0.087742	2.59948	0.00933655	0.0415255
Hap1	1858.22	0.228034	0.0675054	3.37801	0.000730133	0.00596112
Qsox1	606.567	0.227973	0.0668472	3.41036	0.000648775	0.00545975
Pxn	1029.23	0.227916	0.05068	4.49717	6.88655e-06	0.000129968
Txnrd1	1240.25	0.227746	0.0353451	6.44349	1.16759e-10	8.15243e-09
Taz	821.788	0.227207	0.0481124	4.72243	2.33042e-06	5.099e-05
Dus1l	398.381	0.226974	0.0846267	2.68206	0.00731708	0.0349107
Slc25a25	1439.81	0.226762	0.0454094	4.99372	5.92284e-07	1.57978e-05
Mfsd3	111.398	0.226758	0.0782171	2.89908	0.00374259	0.0211859
Ppp1r3f	569.093	0.226614	0.0882752	2.56713	0.0102545	0.0443149
Zfp839	313.505	0.226612	0.0583371	3.88453	0.000102527	0.00122018
Alk	434.256	0.226386	0.0680388	3.32731	0.000876884	0.00691928
Gpr83	489.477	0.226191	0.0631537	3.5816	0.000341502	0.00324498
Esd	757.178	0.226034	0.0532407	4.24551	2.181e-05	0.000341645
Taf8	351.734	0.226012	0.0658076	3.43443	0.000593797	0.00510845
Wnt5a	290.925	0.225896	0.0598783	3.77259	0.000161563	0.00176148
Endod1	2623.59	0.225889	0.0410504	5.50271	3.73991e-08	1.39874e-06
Scamp2	486.68	0.225827	0.0546621	4.13132	3.60688e-05	0.000518548
Tmem216	78.377	0.225271	0.0844862	2.66637	0.00766758	0.036202
Nudt8	119.265	0.224944	0.0878965	2.5592	0.0104915	0.0451102
Bri3	330.439	0.224658	0.0886114	2.53532	0.0112344	0.0472444
Tcea2	1036.33	0.224587	0.0493201	4.55365	5.27225e-06	0.000103018
Il4ra	211.689	0.224522	0.0715738	3.13693	0.00170728	0.0118198
Rhobtb1	231.035	0.224459	0.0530461	4.23138	2.32258e-05	0.000360237
Dgat2	977.79	0.224054	0.0745704	3.0046	0.00265926	0.0164389
Tomm5	384.365	0.224038	0.0629852	3.557	0.000375109	0.0035057
Mxra7	452.11	0.223979	0.0795649	2.81505	0.00487693	0.0259553
Rimkla	374.515	0.223466	0.0493648	4.52683	5.98741e-06	0.000115501
Klhdc7a	519.557	0.22341	0.069718	3.20448	0.00135307	0.00981077
Arhgdib	140.118	0.223277	0.0827329	2.69877	0.00695956	0.0336116
Npy	2694.9	0.22318	0.0642697	3.47255	0.000515535	0.00455586
Polr2a	5511.74	0.223043	0.0422448	5.27978	1.29342e-07	4.16049e-06
Pfkl	3276.65	0.222792	0.0780963	2.85279	0.00433374	0.0236838
Abcd1	540.705	0.222697	0.0584623	3.80925	0.000139391	0.00156469
ERVB4_2-LTR_MM:ERVK:LTR	296.14	0.22247	0.0777403	2.86171	0.00421368	0.0232181
Kif6	86.5562	0.222319	0.0870655	2.55347	0.0106656	0.0456952
Rnd2	1336.81	0.222303	0.0599108	3.71057	0.000206793	0.0021475
Usp16	510.007	0.222285	0.0426547	5.21127	1.87547e-07	5.8134e-06
Psmb1	1362.25	0.222054	0.0485709	4.57175	4.8367e-06	9.59741e-05
Ddx39b	2254.37	0.221837	0.041897	5.29481	1.19138e-07	3.87493e-06
Zbed5	174.178	0.221809	0.080839	2.74384	0.00607257	0.0304866
Sec11a	212.863	0.221664	0.0758835	2.92111	0.00348789	0.0201171
Disp3	2325.34	0.221649	0.0525443	4.21834	2.46111e-05	0.000378567
Sec24d	604.929	0.221461	0.0742596	2.98225	0.00286138	0.0173652
Pagr1a	483.314	0.221344	0.0867813	2.55059	0.0107541	0.04594
Dtymk	371.844	0.221341	0.0478886	4.622	3.80053e-06	7.73643e-05
Map2k2	1297.91	0.221228	0.0790014	2.80031	0.00510543	0.0268225
Hnrnpul2	4586.04	0.221164	0.0284053	7.786	6.91613e-15	1.03277e-12
Drc1	370.126	0.221048	0.048688	4.5401	5.62282e-06	0.000109035
Nbdy	393.107	0.220721	0.0531329	4.15413	3.26527e-05	0.000478174
Dact1	216.078	0.220602	0.0593633	3.71613	0.000202295	0.00211366
Hmgcl	327.461	0.220591	0.070211	3.14182	0.00167898	0.0116728
Dolk	451.123	0.220441	0.0560317	3.93422	8.34673e-05	0.00102866
Bcap31	704.646	0.220414	0.0550035	4.00726	6.14259e-05	0.00080246
Gm13205	281.006	0.220315	0.0852406	2.58462	0.00974858	0.0427883
Dhtkd1	358.905	0.22023	0.0432401	5.0932	3.52075e-07	1.00511e-05
Tomm6os	201.032	0.219531	0.0571817	3.83919	0.000123443	0.00142356
Mgme1	112.767	0.219375	0.0683708	3.20861	0.00133377	0.0096897
Man1b1	1536.6	0.219302	0.0507163	4.3241	1.53155e-05	0.000255567
Tspyl2	2120.72	0.219302	0.0371591	5.9017	3.59785e-09	1.7651e-07
Gtpbp6	578.357	0.218968	0.0647841	3.37996	0.00072497	0.00593783
Slc7a4	1645.4	0.218874	0.0458944	4.76906	1.85083e-06	4.20248e-05
Metrn	547.378	0.218717	0.0829656	2.63624	0.00838299	0.0386538
Thap7	423.751	0.218664	0.0750345	2.91418	0.00356622	0.020465
Lipe	278.785	0.218607	0.0678097	3.22384	0.00126485	0.00930136
Gstp1	1420.87	0.218602	0.0627767	3.48222	0.000497272	0.00441737
Zxda	449.082	0.218528	0.078608	2.77997	0.0054364	0.0280924
Msrb3	243.316	0.218513	0.0498211	4.38595	1.15479e-05	0.000200209
Klhdc4	315.828	0.218507	0.072599	3.00979	0.00261432	0.0162515
Aph1a	1147.99	0.218336	0.0428823	5.09152	3.55212e-07	1.01036e-05
3110040N11Rik	81.9715	0.218254	0.0824462	2.64723	0.00811545	0.0377813
Zc3h3	1037.05	0.21821	0.0640606	3.40631	0.000658484	0.00552849
Zfp870	220.51	0.21802	0.0612307	3.56064	0.000369953	0.00346861
Catsperz	205.814	0.217921	0.0772439	2.82121	0.00478431	0.0255621
Tmem176b	367.45	0.217768	0.0614736	3.54247	0.000396404	0.00366786
Hexa	811.308	0.217735	0.0525351	4.14456	3.40466e-05	0.000494341
Smim20	224.727	0.217689	0.0686365	3.17162	0.0015159	0.0107607
Psmb4	1278.96	0.21731	0.0726468	2.99132	0.00277772	0.0169679
Tbc1d22a	884.353	0.217278	0.0636651	3.41282	0.000642932	0.00541949
Mycl	253.56	0.217258	0.0780107	2.78498	0.00535316	0.0277253
Fcgr3	205.344	0.217229	0.082672	2.6276	0.00859891	0.0393814
Srsf2	1900.91	0.217199	0.0319021	6.80829	9.87642e-12	8.21349e-10
Mypop	1511.21	0.217067	0.0785439	2.76364	0.00571608	0.0291547
Suclg1	1137.08	0.217013	0.0743492	2.91883	0.00351343	0.0202145
Tbc1d8	779.191	0.216687	0.0647498	3.34652	0.00081832	0.00653953
Pnpla2	695.391	0.216655	0.0790644	2.74023	0.00613962	0.0306951
Stk16	786.794	0.216242	0.0567687	3.80918	0.000139427	0.00156469
Zfyve19	390.483	0.216214	0.0665419	3.24929	0.00115694	0.00869535
Dedd2	390.13	0.216126	0.0785661	2.75088	0.00594354	0.0300081
Mrpl9	453.969	0.216095	0.0734877	2.94057	0.00327613	0.0192319
Apip	185.071	0.21602	0.0693553	3.11468	0.00184144	0.0124671
Slc4a1ap	645.445	0.216001	0.0405752	5.32346	1.0181e-07	3.37575e-06
Cc2d1b	713.003	0.215968	0.0575944	3.7498	0.000176973	0.00189614
Gkap1	223.235	0.215873	0.0536662	4.02251	5.7582e-05	0.000763951
Atp1b1	25448.1	0.215823	0.0561543	3.84338	0.00012135	0.00140417
Rell2	2744.7	0.21541	0.0830249	2.59452	0.00947219	0.0419427
Psap	35937	0.214927	0.0563034	3.81731	0.000134914	0.00152743
Cst3	12709.2	0.214862	0.082363	2.60872	0.00908825	0.0407751
Smpd4	2292.53	0.214798	0.0375076	5.72679	1.02347e-08	4.49317e-07
Frat1	335.248	0.214616	0.0600605	3.57333	0.000352474	0.00333222
Polr1e	186.219	0.214503	0.0476436	4.50223	6.72444e-06	0.000127496
Kcnn1	432.534	0.214323	0.0741012	2.8923	0.00382438	0.0215476
Dtx3l	248.632	0.214069	0.0560982	3.81596	0.000135655	0.00153498
Cmtr2	152.678	0.214061	0.0617367	3.46733	0.000525663	0.00461825
Amdhd2	242.035	0.213821	0.0699001	3.05896	0.0022211	0.0143251
EUTREP14:EUTREP14:Unknown	134.687	0.213657	0.0698815	3.05742	0.00223253	0.0143722
Dhps	554.967	0.213541	0.0449503	4.75061	2.02807e-06	4.52457e-05
Echs1	584.722	0.213534	0.0528472	4.0406	5.33143e-05	0.000713812
Gm6548	89.7938	0.213521	0.0771451	2.76778	0.00564391	0.0288514
Gper1	91.0473	0.213484	0.0846006	2.52343	0.0116215	0.0484024
Zfas1	153.757	0.213242	0.0721902	2.95389	0.00313798	0.0186727
Ppa1	755.102	0.213139	0.0391365	5.44605	5.14999e-08	1.84839e-06
Mpp1	675.755	0.213125	0.0423988	5.02667	4.99063e-07	1.3595e-05
Cyp2j9	527.928	0.2131	0.067384	3.16247	0.00156434	0.011028
Lrrc75b	463.883	0.213068	0.0520147	4.09629	4.19818e-05	0.00058776
Dpm2	921.84	0.213062	0.0446387	4.77302	1.81486e-06	4.12996e-05
Amy1	148.721	0.212782	0.0656041	3.24343	0.00118099	0.00882745
1700086O06Rik	122.343	0.212774	0.0692693	3.07169	0.00212853	0.0138812
Atp10d	223.626	0.212694	0.0773526	2.74967	0.00596552	0.0300894
Ptprn	19509.8	0.212569	0.0504512	4.21336	2.51597e-05	0.000384405
Mthfsd	1246.24	0.212488	0.0391298	5.43035	5.62452e-08	1.98049e-06
Gpc5	800.937	0.212225	0.0749726	2.8307	0.00464467	0.0250384
Cacng4	779.656	0.211995	0.0590464	3.59031	0.000330288	0.00315897
Ptcd3	1459.56	0.211928	0.0452252	4.68605	2.78531e-06	5.95421e-05
Denn2b	692.677	0.211892	0.0370075	5.72564	1.03045e-08	4.51411e-07
Eif4ebp3	197.086	0.211824	0.0600708	3.52625	0.000421491	0.00385121
Mta3	4481.85	0.211797	0.0307278	6.89268	5.47509e-12	4.70628e-10
Zfp771	815.846	0.211687	0.0830106	2.55012	0.0107686	0.04597
Agpat3	6756.37	0.211684	0.0451874	4.68459	2.8052e-06	5.98424e-05
Gcsh	279.296	0.211637	0.0826776	2.55978	0.0104738	0.0450627
Aspscr1	713.142	0.211569	0.0646737	3.27133	0.00107042	0.00813166
Phkg1	244.15	0.21152	0.0838425	2.52283	0.0116415	0.0484757
Psmb2	1486.79	0.211427	0.034802	6.07514	1.23881e-09	6.86815e-08
Slc26a11	118.534	0.211257	0.0750509	2.81485	0.00488003	0.025965
Zswim7	166.096	0.211161	0.0685324	3.08119	0.00206176	0.0135756
Glo1	912.021	0.211027	0.0721211	2.92601	0.00343339	0.0199201
Borcs8	582.934	0.21094	0.0499046	4.22687	2.36963e-05	0.000365595
Gpr146	593.647	0.210926	0.045259	4.66041	3.15574e-06	6.58777e-05
Fance	278.036	0.210811	0.0698921	3.01624	0.00255931	0.0159922
Slc35e4	539.989	0.210793	0.0586192	3.59597	0.00032318	0.00309823
Lgals8	630.467	0.210725	0.0425659	4.95056	7.40016e-07	1.89715e-05
Tapbp	823.41	0.210294	0.0600827	3.50008	0.000465125	0.00418449
Gtf2h4	276.032	0.210269	0.0814069	2.58294	0.00979627	0.0429608
Fam50a	359.116	0.210258	0.0711299	2.95597	0.00311683	0.0186014
Xpnpep1	1038.44	0.210116	0.0713986	2.94286	0.00325199	0.0191396
Trim27	532.234	0.210038	0.0469206	4.47647	7.58887e-06	0.000142043
Ccdc136	1664.33	0.20996	0.0662318	3.17008	0.00152397	0.0107993
Lrrc32	211.287	0.209955	0.07563	2.77608	0.00550181	0.0283231
Bola2	420.514	0.209814	0.0646229	3.24674	0.00116733	0.00875735
Ctbp1	4438.09	0.209811	0.0612187	3.42723	0.000609771	0.00521852
Pcyox1l	654.525	0.209627	0.0527107	3.97693	6.98112e-05	0.000892623
Syt9	213.366	0.209612	0.0680936	3.0783	0.00208185	0.0136689
Tars2	652.795	0.209513	0.0550916	3.80298	0.000142963	0.00159822
Vwa5b2	3038.82	0.209308	0.0768917	2.72212	0.00648654	0.0318535
Grwd1	321.392	0.209295	0.0701104	2.98522	0.00283379	0.0172335
Dhx38	971.353	0.209176	0.0759483	2.75419	0.00588379	0.029839
Anxa6	3148.2	0.208814	0.0524849	3.97855	6.93369e-05	0.000888781
Bak1	349.613	0.208479	0.0693024	3.00824	0.00262761	0.0163193
Plscr3	478.787	0.208356	0.0470402	4.42931	9.45365e-06	0.00017085
Ak1	2081.27	0.20814	0.0761145	2.73456	0.00624642	0.03102
Trmt1	1423.8	0.208041	0.0553628	3.75777	0.000171432	0.0018527
Mrpl44	307.024	0.207915	0.0745711	2.78814	0.00530121	0.0275399
Snx33	341.974	0.207907	0.076079	2.73277	0.00628039	0.0311251
Wdr18	1231.07	0.2079	0.0677682	3.06781	0.00215632	0.0140267
Rae1	988.207	0.207799	0.0357364	5.81478	6.07145e-09	2.84233e-07
Disp2	16313.6	0.207748	0.024789	8.38066	5.26318e-17	1.14547e-14
Ccdc9b	217.053	0.207682	0.0686766	3.02405	0.00249413	0.0156375
Fdx1	161.506	0.207627	0.0588188	3.52995	0.000415645	0.00381117
Naa40	1167.2	0.207483	0.0292877	7.08429	1.39761e-12	1.35508e-10
Psmd3	2115.42	0.20737	0.0553116	3.74912	0.000177458	0.00189976
Dipk1b	757.711	0.207356	0.0769277	2.69546	0.00702919	0.0338361
Shc1	436.848	0.207308	0.064778	3.20029	0.00137292	0.00992127
Sumo3	1545.26	0.207299	0.0815065	2.54335	0.0109797	0.0466118
Ppm1m	338.864	0.207177	0.075809	2.73289	0.00627817	0.0311251
Sema6c	694.072	0.20709	0.073445	2.81966	0.00480744	0.0256455
Ackr1	1533.51	0.207074	0.0519328	3.98734	6.68187e-05	0.00086299
Xab2	1035.46	0.207053	0.0677732	3.05508	0.00224997	0.0144475
Rslcan18	62.2062	0.207015	0.0792897	2.61086	0.0090314	0.0406087
Als2	1461.24	0.206965	0.0448507	4.61453	3.9398e-06	8.00402e-05
Resp18	1244.9	0.206928	0.0397586	5.2046	1.94416e-07	5.96305e-06
Slc2a4rg-ps	272.503	0.206807	0.0629927	3.28304	0.00102695	0.00786274
Nde1	311.403	0.206688	0.0702918	2.94043	0.0032776	0.019235
Dhodh	296.586	0.206684	0.0737327	2.80315	0.0050606	0.0266486
Pcsk6	550.217	0.206664	0.0608563	3.39594	0.000683933	0.00567623
Nbeal2	639.236	0.20663	0.0678344	3.0461	0.00231833	0.0147935
Hdac10	432.078	0.206425	0.0457967	4.50742	6.562e-06	0.000124879
Bach1	488.661	0.206392	0.0487696	4.23198	2.31646e-05	0.000359561
Rhbdd3	268.038	0.206267	0.0661918	3.11621	0.00183193	0.012432
Atp5g1	1469.49	0.206086	0.0756354	2.72474	0.0064353	0.0316779
Itpk1	1230.28	0.206057	0.0603067	3.41681	0.000633594	0.00536732
Sra1	395.851	0.205792	0.0791802	2.59903	0.00934874	0.0415685
Mrps35	333.097	0.205716	0.0498989	4.12265	3.74533e-05	0.000534696
Dcbld1	278.619	0.205579	0.066233	3.10388	0.00190999	0.0127913
Hcn2	4336.18	0.205119	0.0782921	2.61991	0.00879519	0.0399426
Nfs1	570.867	0.205035	0.0651538	3.14695	0.00164985	0.0115115
Lrsam1	903.448	0.204987	0.0599924	3.41689	0.000633416	0.00536732
Fstl1	610.324	0.20493	0.0467125	4.38704	1.14904e-05	0.00019955
Urod	749.377	0.20489	0.0684943	2.99134	0.00277752	0.0169679
Mesd	777.969	0.204781	0.0330527	6.19559	5.80655e-10	3.48359e-08
2610035D17Rik	259.828	0.204682	0.0801628	2.55333	0.01067	0.0456952
Zfp58	102.561	0.204561	0.0790073	2.58914	0.00962156	0.0424037
Pet100	235.849	0.204349	0.0716577	2.85174	0.0043481	0.0237403
Psma5	720.192	0.204346	0.0530824	3.84959	0.000118314	0.00137371
Apeh	379.691	0.204146	0.0550442	3.70876	0.000208279	0.00215964
Mrps9	396.623	0.204018	0.0576369	3.53972	0.000400551	0.00370288
Rbm17	594.654	0.203978	0.0711143	2.86831	0.00412673	0.0228855
Lmnb1	190.587	0.203969	0.0752221	2.71156	0.00669668	0.0326659
Wdr12	597.342	0.203952	0.0359044	5.68043	1.3436e-08	5.64422e-07
Clybl	251.434	0.203766	0.0570302	3.57295	0.000352987	0.00333553
Zfp7	253.367	0.203527	0.0568481	3.58019	0.000343343	0.00325642
Rps6ka1	427.286	0.203308	0.039033	5.2086	1.90269e-07	5.87995e-06
Aco2	10911.3	0.203239	0.0547377	3.71297	0.000204845	0.00213376
Ajap1	1694.87	0.202893	0.0693692	2.92482	0.00344651	0.0199551
Atraid	707.819	0.202878	0.0517842	3.91776	8.93747e-05	0.0010903
Atg4d	477.926	0.202709	0.0734766	2.75882	0.005801	0.0295216
Nif3l1	362.467	0.202646	0.0414693	4.88665	1.02567e-06	2.5278e-05
Pus1	325.759	0.202242	0.0562191	3.5974	0.000321417	0.00308422
Mdn1	4598.04	0.201575	0.0250606	8.04349	8.73188e-16	1.46424e-13
Mt3	3776.3	0.201547	0.0705465	2.85693	0.00427754	0.0234485
Dnpep	523.551	0.201469	0.0763524	2.63868	0.00832306	0.0384538
Bcar3	403.456	0.200994	0.047542	4.22772	2.36074e-05	0.000364499
Ganc	301.333	0.200868	0.0473899	4.23862	2.24898e-05	0.000350683
Tatdn2	1427.08	0.200788	0.0413996	4.84999	1.23468e-06	2.9235e-05
Pak1ip1	699.38	0.20075	0.0472594	4.24784	2.15841e-05	0.000338366
Qpct	132.643	0.20044	0.0721076	2.77973	0.00544042	0.028099
Rcl1	286.744	0.200366	0.0640604	3.12777	0.00176141	0.012076
Gm16286	833.325	0.200282	0.072786	2.75166	0.00592949	0.0299816
Ddx39a	249.381	0.200201	0.0517561	3.86817	0.000109657	0.00129151
Ccnd3	318.089	0.200141	0.0677073	2.95597	0.0031169	0.0186014
Acss1	461.172	0.200109	0.0554936	3.60598	0.000310971	0.00299946
Abhd3	432.648	0.200017	0.0722447	2.76861	0.00562966	0.0287857
Slc66a1	348.281	0.199962	0.0457871	4.3672	1.25848e-05	0.000216171
Tut1	530.072	0.199692	0.0581912	3.43165	0.000599915	0.00515012
Peg3	15213.2	0.199454	0.0175251	11.3811	5.19685e-30	3.32241e-27
Gpr37l1	3018.63	0.199426	0.0478273	4.16971	3.04993e-05	0.000452142
Gpr161	279.468	0.199378	0.0615812	3.23764	0.00120521	0.00895232
Kif27	115.474	0.199336	0.0750055	2.65762	0.00786948	0.0369506
Glmp	828.018	0.199143	0.059477	3.34823	0.00081328	0.00650179
Edem2	354.718	0.199083	0.0775503	2.56714	0.010254	0.0443149
Spout1	691.004	0.199052	0.0664684	2.99469	0.00274726	0.0168425
Prmt7	813.927	0.198926	0.0682726	2.91371	0.00357162	0.0204845
Tceal3	1337.79	0.198858	0.0783332	2.53861	0.0111294	0.046955
Sfxn2	186.412	0.19885	0.0772434	2.57433	0.0100435	0.0437729
Ech1	541.85	0.198849	0.038755	5.13093	2.88309e-07	8.37817e-06
Pabpn1	2008.08	0.198807	0.0733329	2.71103	0.00670754	0.0327032
Psmb6	961.862	0.198754	0.066031	3.01001	0.00261239	0.0162446
Eda	186.894	0.198584	0.0580101	3.42326	0.000618755	0.00526998
Prr5	363.551	0.198519	0.0757144	2.62194	0.00874304	0.0398342
D11Wsu47e	298.749	0.198365	0.058094	3.41456	0.000638851	0.00539398
Zfp369	842.825	0.198344	0.0561349	3.53334	0.000410343	0.00377294
Mfsd11	658.661	0.198296	0.0323762	6.12475	9.08286e-10	5.20496e-08
Coq2	1077.1	0.198224	0.0597545	3.31731	0.000908886	0.00713781
Chpf2	2634.03	0.198218	0.0755211	2.62467	0.00867338	0.0395807
Stk10	403.522	0.198172	0.0576102	3.43988	0.000581975	0.00502789
Dnajc12	145.183	0.198075	0.0734489	2.69677	0.00700159	0.0337349
Zcchc7	983.035	0.197865	0.0422494	4.68325	2.82365e-06	6.00186e-05
Pfkfb3	1197.92	0.19765	0.0675787	2.92473	0.00344754	0.0199551
Lrp10	711.834	0.197516	0.0483342	4.08646	4.37998e-05	0.000605852
Slc2a8	695.822	0.197166	0.0784762	2.51243	0.0119901	0.0494844
1500009C09Rik	1658.15	0.197164	0.0598878	3.29222	0.000994007	0.00764776
Fam136a	211.073	0.196767	0.0628647	3.13001	0.00174801	0.0120238
Pgghg	127.481	0.196695	0.067225	2.92591	0.00343446	0.0199201
Zdbf2	1212.57	0.196668	0.0690365	2.84876	0.00438906	0.0239125
Cyp2u1	391.342	0.196571	0.0624654	3.14687	0.00165029	0.0115115
Klc1	8995.91	0.196473	0.0726198	2.7055	0.00682009	0.0330838
Bloc1s5	204.913	0.196457	0.0576901	3.40538	0.000660711	0.00554
Mcm4	293.558	0.196413	0.0414924	4.73371	2.20456e-06	4.85727e-05
Igbp1	492.438	0.196156	0.0402301	4.87585	1.08342e-06	2.63551e-05
Rab3b	1183.75	0.196068	0.0383748	5.10931	3.23342e-07	9.29064e-06
Nsfl1c	1256.19	0.196051	0.072923	2.68846	0.00717825	0.0343917
Plcb3	346.966	0.19604	0.0690745	2.8381	0.00453827	0.0245749
Dad1	1200.78	0.195964	0.075268	2.60355	0.00922646	0.0412008
Tgfbr3l	173.574	0.195874	0.0703507	2.78425	0.00536511	0.0277661
Cybc1	264.937	0.195849	0.0626479	3.12619	0.00177086	0.0121205
C2cd2	508.678	0.195783	0.0399954	4.89513	9.824e-07	2.43611e-05
Mettl26	379.375	0.195623	0.0660367	2.96234	0.00305312	0.0182955
Fam122b	177.388	0.195564	0.0634651	3.08144	0.00206005	0.0135687
Snhg20	171.745	0.195528	0.0771262	2.53517	0.0112392	0.0472444
Tango6	238.935	0.195313	0.0600914	3.25027	0.00115296	0.00866863
Timm50	289.588	0.195274	0.0768649	2.54048	0.01107	0.0467816
Cdk5rap3	336.32	0.195146	0.0712259	2.73982	0.00614733	0.0307117
Limd1	406.522	0.19495	0.0422396	4.61534	3.92454e-06	7.98094e-05
Dcps	243.364	0.194927	0.0595361	3.2741	0.00106	0.00806449
Nploc4	2634.54	0.194914	0.0272956	7.14086	9.27503e-13	9.34722e-11
Pcif1	1517.12	0.194892	0.0501599	3.88542	0.000102153	0.00122017
Eci1	205.327	0.194844	0.0668253	2.91572	0.00354874	0.0203839
Slc52a2	571.508	0.194779	0.0417551	4.66479	3.08927e-06	6.47544e-05
Pex11b	559.401	0.194768	0.0580312	3.35627	0.000790013	0.00635053
Dot1l	3267.44	0.19469	0.0512446	3.79922	0.00014515	0.00161122
Psd2	1266.83	0.194532	0.0596255	3.26256	0.0011041	0.00834228
Dhrs7	336.554	0.194455	0.0574807	3.38296	0.000717102	0.00589412
Ccdc115	183.79	0.194311	0.0748558	2.59581	0.0094369	0.0418422
Znhit3	160.747	0.194102	0.0739217	2.62578	0.00864508	0.0394955
Mtx1	411.475	0.19407	0.0633969	3.06119	0.00220457	0.0142365
Ascc2	1079.15	0.194067	0.030527	6.35721	2.05453e-10	1.34716e-08
Ptdss2	924.67	0.193983	0.0771256	2.51516	0.0118978	0.0492337
Coasy	469.867	0.193603	0.0593467	3.26223	0.00110539	0.00834464
Tbc1d10a	455.958	0.193454	0.0752833	2.56968	0.0101792	0.0441294
Mdp1	441.517	0.193384	0.0562266	3.43937	0.000583077	0.00503104
Adal	372.949	0.19329	0.0563179	3.43213	0.000598853	0.00514546
Npc2	677.866	0.193037	0.0470619	4.10176	4.1002e-05	0.000578097
Ybx3	556.033	0.192854	0.0637396	3.02565	0.002481	0.0155838
Eme2	497.624	0.19269	0.0481938	3.99823	6.38192e-05	0.000828671
Tra2a	1333.52	0.192625	0.0578	3.33261	0.000860368	0.00681432
Plxdc1	1393.68	0.192225	0.0714327	2.69099	0.00712407	0.0342203
Mmp15	421.124	0.192205	0.0517844	3.71165	0.000205912	0.00214161
9930104L06Rik	328.068	0.192177	0.0541057	3.55188	0.000382485	0.00355754
Pdgfa	707.771	0.191845	0.0439819	4.3619	1.28936e-05	0.000221104
Adat1	276.115	0.19184	0.0610991	3.13982	0.00169049	0.0117314
Aggf1	989.402	0.191811	0.0645954	2.96942	0.00298362	0.0179496
Mrps18a	717.008	0.191801	0.0392518	4.88643	1.02679e-06	2.5278e-05
Sesn1	1170.18	0.191713	0.0443057	4.32705	1.51118e-05	0.000253407
Psmd13	806.725	0.191643	0.0600963	3.18892	0.00142803	0.0102652
Znrd2	382.143	0.191547	0.0703777	2.72169	0.00649481	0.0318864
Slc16a13	158.86	0.191509	0.0638458	2.99956	0.00270371	0.0166604
Slc35g2	324.154	0.191316	0.0564726	3.38776	0.000704669	0.00581764
Sod1	1714.55	0.191252	0.0706942	2.70535	0.00682329	0.0330838
Tmem94	3162.26	0.19092	0.0399831	4.77502	1.79691e-06	4.10281e-05
Jade2	3096.5	0.190881	0.0566905	3.36707	0.000759712	0.00614953
Snx29	500.152	0.190864	0.0652349	2.92579	0.00343582	0.0199201
Odc1	838.078	0.19069	0.0434026	4.39351	1.11536e-05	0.000195193
Snx22	119.408	0.190502	0.0742838	2.56452	0.0103319	0.0445551
Ipo13	3361.85	0.190482	0.0405092	4.7022	2.57378e-06	5.54841e-05
Hspd1	1221.77	0.190366	0.0732184	2.59997	0.00932307	0.0414994
Rtl5	595.214	0.19032	0.0401144	4.74443	2.09099e-06	4.64973e-05
Stx2	482.478	0.190008	0.0470175	4.04123	5.31723e-05	0.00071323
Cpne6	3436.14	0.189889	0.0701688	2.70617	0.00680634	0.0330511
Scrt1	8533.28	0.189885	0.0691897	2.74441	0.0060619	0.0304629
Htatsf1	826.68	0.189788	0.0495181	3.8327	0.000126746	0.00145265
Flna	2503.57	0.189771	0.0617657	3.07243	0.00212326	0.0138601
Zfp768	390.041	0.189715	0.06004	3.15981	0.00157873	0.011097
Csf3r	251.205	0.189413	0.0719719	2.63176	0.00849442	0.0390514
Zfp658	183.091	0.189389	0.0755095	2.50815	0.0121366	0.0499782
Rspo3	254.65	0.189236	0.0713825	2.65101	0.0080251	0.037492
Rcor2	459.368	0.189117	0.072741	2.59987	0.00932599	0.0415034
Rrbp1	1060.05	0.188811	0.0703568	2.68361	0.00728312	0.034772
Kdm6b	1383.4	0.188745	0.0732248	2.57761	0.00994861	0.0434385
Gm13375	318.83	0.188707	0.0539946	3.49492	0.000474201	0.00425119
Trmt2b	319.49	0.188621	0.0514073	3.66915	0.000243359	0.0024659
Gfra4	1303.39	0.18848	0.044165	4.26763	1.97561e-05	0.000314774
Castor2	4442.25	0.188262	0.0380337	4.94987	7.42633e-07	1.90147e-05
Tvp23b	283.577	0.188141	0.0524455	3.58736	0.000334045	0.00318745
St6galnac4	907.325	0.187715	0.0392692	4.78022	1.75104e-06	4.02052e-05
Trim26	526.309	0.187535	0.043619	4.29939	1.71268e-05	0.000280305
Oprd1	1131.76	0.187519	0.0442513	4.23759	2.25936e-05	0.000351765
Phykpl	140.287	0.187488	0.0685023	2.73696	0.00620105	0.0308908
Commd9	436.481	0.187451	0.0618318	3.03162	0.00243242	0.015354
Abcc4	706.86	0.187118	0.0546638	3.42307	0.000619187	0.00527147
BC005624	1360.28	0.187034	0.0556859	3.35873	0.00078301	0.00630911
Bicdl1	1688.81	0.186885	0.0497406	3.75719	0.00017183	0.00185602
Stxbp5	5952.92	0.186799	0.0249309	7.49268	6.74804e-14	8.73743e-12
Hps1	383.431	0.186787	0.0696666	2.68115	0.00733688	0.0349715
Aldh9a1	516.453	0.186654	0.037074	5.03462	4.78791e-07	1.30951e-05
H13	2070.22	0.186159	0.0358426	5.1938	2.06044e-07	6.26337e-06
Abcb8	1156.21	0.186129	0.0578776	3.2159	0.00130034	0.00950764
Ctsa	2419.02	0.186007	0.0478829	3.88463	0.000102486	0.00122018
Stk38	1106.45	0.18587	0.0480645	3.8671	0.000110138	0.00129643
Cfap410	657.577	0.185735	0.0703062	2.64181	0.00824646	0.0382034
Urm1	471.421	0.185617	0.0630354	2.94464	0.00323327	0.0190638
Alkbh3	332.419	0.185612	0.0435281	4.26418	2.00636e-05	0.000318817
Hdac5	5199.51	0.185598	0.0663856	2.79576	0.00517774	0.0270688
Cgref1	295.291	0.185546	0.071163	2.60734	0.00912481	0.0409017
Maf	901.485	0.18553	0.0468467	3.96037	7.48329e-05	0.000943854
Clk3	1627.5	0.185482	0.0293498	6.31969	2.62088e-10	1.69677e-08
Tjp2	711.363	0.185422	0.0722198	2.56747	0.0102445	0.0442998
Cd302	184.219	0.18524	0.0653639	2.83398	0.00459724	0.0248285
Rnf25	675.391	0.185215	0.0607649	3.04807	0.0023032	0.0147246
Rassf8	352.342	0.185065	0.063277	2.92468	0.0034481	0.0199551
Mtap	230.665	0.184969	0.0562733	3.28697	0.00101272	0.00777713
Ppt2	903.688	0.184916	0.0369636	5.00265	5.65474e-07	1.52217e-05
Grhpr	431.644	0.18474	0.063601	2.90467	0.00367646	0.0209561
Zfp949	496.776	0.184727	0.0450466	4.10079	4.11751e-05	0.000579738
Xkr6	617.621	0.184709	0.0477703	3.86661	0.000110358	0.00129753
Dnajb2	1830.1	0.184677	0.0492507	3.74973	0.000177028	0.00189614
Cep70	580.207	0.184537	0.0458942	4.02093	5.79699e-05	0.000768101
Nucb2	320.808	0.184265	0.0448656	4.10705	4.00747e-05	0.000567004
Etv3	912.714	0.18411	0.051783	3.55542	0.000377382	0.00352051
Ppp1r18	243.464	0.184096	0.0675498	2.72534	0.00642355	0.0316535
Plod1	412.483	0.184042	0.0671496	2.74078	0.00612941	0.030674
Evl	2297.78	0.184026	0.0650329	2.82974	0.00465865	0.0251072
Ilkap	546.562	0.183997	0.0493141	3.73113	0.000190624	0.00200917
B4galt1	261.449	0.183782	0.0628282	2.92514	0.00344298	0.019948
Frmd4a	2146.77	0.183717	0.033316	5.5144	3.49978e-08	1.31373e-06
Taldo1	878.869	0.183717	0.0588164	3.12357	0.00178673	0.0121965
Ap5s1	396.493	0.183704	0.0545932	3.36496	0.000765545	0.00619033
Sap30bp	887.257	0.183677	0.063817	2.87818	0.00399977	0.0223211
Nacc2	4364.32	0.183629	0.0313924	5.84946	4.93158e-09	2.35725e-07
1700017B05Rik	729.363	0.183623	0.0598058	3.07032	0.00213831	0.0139316
Ift20	512.495	0.183563	0.0514366	3.56873	0.000358715	0.00337717
D8Ertd738e	571.148	0.183527	0.0677637	2.70834	0.0067621	0.0328675
Man2a2	6746.28	0.183247	0.0506331	3.61911	0.000295618	0.00287441
Pole4	341.125	0.183077	0.0460468	3.97589	7.01168e-05	0.000894853
Prmt1	909.583	0.18306	0.0664339	2.75551	0.00585999	0.0297523
Fam107a	9908.45	0.182718	0.0668193	2.73451	0.00624731	0.03102
Anxa5	759.847	0.182634	0.0640205	2.85274	0.00433435	0.0236838
Chst12	643.114	0.182482	0.0564903	3.23032	0.00123653	0.00912914
Tmem128	238.299	0.18242	0.0555211	3.28559	0.00101768	0.00780056
Mrpl39	413.761	0.182241	0.0448893	4.05979	4.9117e-05	0.000664574
Gm42274	148.31	0.182228	0.0623962	2.9205	0.00349475	0.020151
Creb3l2	389.647	0.181985	0.0510625	3.56397	0.000365284	0.00343112
Slc5a6	650.206	0.181957	0.0465271	3.91077	9.20026e-05	0.00111703
Gan	482.337	0.181899	0.0509485	3.57025	0.000356643	0.00336386
Rad23a	1583.49	0.18185	0.041595	4.37192	1.23159e-05	0.000212087
Spns2	1868.18	0.181841	0.054623	3.32901	0.000871561	0.00689231
Gtf2e2	144.327	0.181795	0.0623219	2.91703	0.00353379	0.0203245
Arhgef40	561.248	0.181569	0.066772	2.71924	0.00654328	0.0320782
Acot11	1401.9	0.18146	0.0549867	3.30008	0.000966588	0.00750169
Dctn3	811.751	0.18089	0.0715861	2.52689	0.0115078	0.0480464
Eml5	3259.97	0.180875	0.0499658	3.61999	0.000294618	0.00286877
Ehmt2	5049.44	0.18064	0.0589867	3.06238	0.00219585	0.0142025
Rab5if	472.089	0.180559	0.0539835	3.34471	0.000823681	0.00656644
Prdx3	666.625	0.180558	0.0510126	3.53948	0.000400916	0.00370458
Gm10353	220.291	0.180446	0.0680993	2.64975	0.00805508	0.0375911
Stk40	1188.52	0.18027	0.0618093	2.91656	0.00353919	0.0203484
Tgds	129.551	0.180221	0.0576044	3.1286	0.00175644	0.0120581
Ubxn8	310.294	0.179969	0.0447348	4.02301	5.74589e-05	0.000762813
Sfswap	2560.22	0.179967	0.0296925	6.06104	1.35245e-09	7.47796e-08
Zfp787	473.113	0.179914	0.0531862	3.38272	0.000717723	0.00589537
Fbxo46	497.366	0.179863	0.0619325	2.90418	0.00368221	0.0209718
Gsr	831.282	0.179838	0.0356047	5.05095	4.3961e-07	1.2137e-05
Kri1	505.917	0.179737	0.0683373	2.63014	0.00853501	0.0391956
1110032A03Rik	577.867	0.179731	0.0390305	4.6049	4.12658e-06	8.33637e-05
Nudt13	257.374	0.179716	0.056506	3.18048	0.00147034	0.0105156
Bphl	367.387	0.179585	0.0613363	2.92787	0.00341292	0.0198582
Wdr24	702.336	0.179501	0.0562261	3.19249	0.0014105	0.0101641
Rogdi	2899.15	0.179435	0.0553312	3.24292	0.00118313	0.00883697
Eml2	3170.75	0.179327	0.0633745	2.82963	0.00466016	0.0251087
Mon1b	1179.52	0.179223	0.0340869	5.25782	1.45775e-07	4.63805e-06
Hpcal1	579.213	0.179205	0.0540077	3.31814	0.000906205	0.00712496
Nat10	976.35	0.17909	0.0320709	5.58417	2.34814e-08	9.29173e-07
Rgs3	542.165	0.178964	0.0710416	2.51914	0.0117642	0.0488376
Mien1	621.552	0.178437	0.0414623	4.3036	1.68044e-05	0.000275689
Snx7	214.157	0.178282	0.0693262	2.57163	0.010122	0.0439612
Itfg2	386.844	0.178272	0.0438648	4.06412	4.82137e-05	0.000653649
B4galt7	508.748	0.178252	0.047508	3.75204	0.000175402	0.00188267
Nsun5	237.21	0.178022	0.0568774	3.12993	0.0017485	0.0120238
Zfp383	170.893	0.177924	0.0708849	2.51004	0.0120716	0.0497604
Slc12a4	505.702	0.177921	0.0670145	2.65497	0.00793157	0.0371654
Slc35a2	553.006	0.177869	0.0588512	3.02235	0.00250817	0.015711
Srm	1027.05	0.177778	0.0433349	4.10242	4.08851e-05	0.000576847
Ndufa9	1283.21	0.177746	0.0652079	2.72583	0.00641397	0.0316338
Trap1	1508.72	0.177728	0.0290844	6.11078	9.91443e-10	5.63415e-08
Ackr2	273.561	0.17771	0.0612184	2.90288	0.00369746	0.0210177
Pycrl	289.964	0.177401	0.0557112	3.1843	0.00145107	0.0103924
Trnp1	2422.87	0.177281	0.0307626	5.76289	8.26855e-09	3.71776e-07
Rrnad1	447.381	0.177057	0.0551149	3.2125	0.00131584	0.00959354
Commd4	517.261	0.177055	0.0627407	2.82201	0.00477232	0.0255114
Elac2	1215.11	0.177038	0.0285351	6.20423	5.49666e-10	3.33681e-08
Rfxank	401.415	0.17695	0.0577187	3.06572	0.00217144	0.0140982
Cercam	246.526	0.176813	0.0687268	2.57269	0.0100911	0.0438963
Ttc38	226.875	0.176796	0.0626023	2.82411	0.00474122	0.0254049
Hdac1	416.815	0.176743	0.0463342	3.81452	0.00013645	0.00154141
Fbrs	2824.24	0.176324	0.0421358	4.18465	2.85601e-05	0.000427419
Tmem199	386.008	0.176108	0.0529286	3.32727	0.000877001	0.00691928
Micu1	2065.71	0.176034	0.0449392	3.91715	8.96017e-05	0.00109242
Gpld1	1378.95	0.17593	0.0389058	4.52195	6.12731e-06	0.000117702
Plpp7	619.158	0.17581	0.060895	2.88711	0.00388804	0.0218479
Snrpa1	213.97	0.17563	0.0531399	3.30506	0.000949576	0.00739491
Ufc1	645.753	0.175598	0.061266	2.86616	0.00415491	0.0229981
Icmt	1892.8	0.175409	0.0444226	3.94864	7.85969e-05	0.000978583
Gucy2g	324.272	0.175391	0.0494284	3.54838	0.000387603	0.0035913
1700037H04Rik	837.138	0.175344	0.0518832	3.37959	0.00072594	0.00594052
Spaca6	473.913	0.175177	0.0580879	3.01572	0.00256369	0.0160098
Pdcd11	768.595	0.175	0.0595638	2.93803	0.00330306	0.0193239
Tpmt	115.97	0.174996	0.0686681	2.54843	0.010821	0.0460961
Sipa1l2	2613.89	0.174938	0.0661507	2.64454	0.00818023	0.0379998
Fkbp8	4874.28	0.174917	0.063147	2.76999	0.00560572	0.028692
Eif2b4	500.956	0.17469	0.0687033	2.54267	0.011001	0.0466539
Jup	1527.09	0.174642	0.0640215	2.72786	0.00637468	0.0314856
Aifm1	395.745	0.174463	0.0436161	3.99997	6.33503e-05	0.000823917
Pnpla6	2088.6	0.174311	0.0382628	4.55562	5.22309e-06	0.000102331
Preb	1576.55	0.173892	0.0534616	3.25266	0.00114332	0.00859926
Nrip2	290.391	0.173855	0.0559983	3.10466	0.00190499	0.0127778
Thumpd1	581.348	0.173681	0.0477223	3.63941	0.000273268	0.00269422
Rnf6	1105.69	0.173554	0.0589394	2.94462	0.00323352	0.0190638
Shisa6	694.526	0.173266	0.0558488	3.10241	0.0019195	0.0128438
5730405O15Rik	178.531	0.173166	0.0635398	2.72531	0.00642416	0.0316535
Cspg4	899.811	0.173007	0.0688344	2.51337	0.0119582	0.0493926
Nog	230.392	0.172758	0.0601398	2.87261	0.00407101	0.0226255
Tmco6	230.497	0.172664	0.0657256	2.62704	0.00861303	0.0394283
Zfp280b	824.242	0.172574	0.0345641	4.99287	5.94879e-07	1.58464e-05
Cln8	790.42	0.172562	0.0370505	4.6575	3.2008e-06	6.67502e-05
Abt1	339.485	0.172551	0.0513171	3.36246	0.000772523	0.00623689
Tmem134	530.728	0.172531	0.0400853	4.30409	1.67677e-05	0.000275307
Rtl8c	3247.56	0.17245	0.0483811	3.56441	0.000364676	0.00342699
Sh2b1	2199.38	0.172301	0.0657245	2.62156	0.00875287	0.0398545
Wdr1	4143.99	0.172141	0.0316974	5.43076	5.61152e-08	1.97932e-06
Glrx5	470.682	0.172115	0.0575049	2.99305	0.00276209	0.016903
Scrt2	1128.05	0.171932	0.0545658	3.15091	0.00162765	0.011387
BC048403	390.224	0.171916	0.0426011	4.03548	5.44902e-05	0.00072765
Asphd2	2621.13	0.171871	0.0626473	2.74348	0.00607924	0.0305125
Mtfmt	214.057	0.171815	0.0630399	2.7255	0.00642044	0.0316504
Cotl1	953.409	0.171669	0.062183	2.7607	0.00576775	0.0293743
Ccnl2	1118.96	0.17145	0.0485715	3.52984	0.000415805	0.00381117
Osbpl7	618.859	0.171427	0.0604424	2.83621	0.00456529	0.024695
Dchs1	820.61	0.171322	0.0643884	2.66075	0.00779657	0.0366925
Zfp784	111.715	0.171287	0.0669924	2.55682	0.0105634	0.0453565
Tmem130	4213.39	0.171213	0.0314413	5.44549	5.16615e-08	1.85095e-06
Prpf31	561.729	0.171019	0.0540415	3.16459	0.00155302	0.0109633
Xxylt1	741.208	0.170921	0.0328769	5.19882	2.0056e-07	6.12396e-06
Mrps15	466.163	0.170813	0.0436656	3.91185	9.15929e-05	0.00111337
Polr2c	687.369	0.170676	0.063794	2.67542	0.00746362	0.03546
Nrg2	493.97	0.170653	0.0655718	2.60253	0.00925385	0.0412721
Ctsb	12715.4	0.170445	0.0308834	5.519	3.40939e-08	1.28689e-06
Tbc1d17	1112.19	0.170368	0.0543	3.13754	0.00170374	0.0117993
RLTR9D2:ERVK:LTR	329.621	0.170287	0.0535754	3.17846	0.00148061	0.0105762
Poldip2	1514.67	0.170112	0.0593145	2.86797	0.00413111	0.0228974
Fnta	562.2	0.170081	0.0594264	2.86204	0.00420924	0.0232047
Fkbp4	1720.5	0.169991	0.0497109	3.41959	0.000627165	0.00532609
Vac14	893.8	0.169707	0.0334453	5.07418	3.8917e-07	1.09034e-05
Zfp574	1315.58	0.169663	0.049933	3.39782	0.000679258	0.00563972
Srsf5	2163	0.169445	0.0583565	2.90361	0.00368886	0.0209921
Tob2	1153.39	0.169361	0.0540633	3.13264	0.00173244	0.0119455
Stard3	810.403	0.169322	0.0494235	3.42595	0.00061265	0.00523105
Elfn1	1245.63	0.169196	0.0579674	2.91881	0.00351368	0.0202145
9330102E08Rik	1404.04	0.169196	0.0321683	5.2597	1.44287e-07	4.60305e-06
Sft2d1	352.066	0.169181	0.0539861	3.13379	0.00172566	0.0119188
Ifitm10	669.17	0.168899	0.0531957	3.17506	0.00149807	0.0106637
Gmppa	1088.71	0.168718	0.0477331	3.53461	0.00040837	0.00375818
Nt5c3b	506.841	0.168717	0.0554263	3.04398	0.00233469	0.0148684
Tm2d3	457.994	0.16851	0.0531653	3.16955	0.00152673	0.0108076
Dpp7	408.913	0.16849	0.0561112	3.0028	0.00267512	0.016514
Mbd6	1669.74	0.168451	0.0612942	2.74824	0.00599161	0.0301763
Prnp	15361.4	0.168343	0.0260297	6.46735	9.97375e-11	7.03596e-09
Tmem35a	882.482	0.168116	0.0596339	2.81913	0.00481533	0.0256676
Wdfy2	293.677	0.16811	0.0601637	2.79421	0.00520271	0.0271454
Taf10	693.088	0.168097	0.0607528	2.76691	0.00565905	0.0289071
Rusf1	633.067	0.167678	0.0491043	3.41472	0.000638469	0.00539298
Serinc5	2526.58	0.167614	0.0415746	4.03165	5.53871e-05	0.000738182
Fto	4658.57	0.16761	0.0329109	5.09283	3.52757e-07	1.00511e-05
Tcp11l2	400.912	0.167584	0.04198	3.99201	6.55168e-05	0.000848319
Smyd2	973.747	0.167529	0.0545736	3.06979	0.00214212	0.0139439
Clasrp	1730.81	0.167376	0.0552865	3.02742	0.00246649	0.0155069
Supt6	5410.6	0.167312	0.0506344	3.30431	0.000952106	0.00741179
Tctn1	631.369	0.167297	0.051814	3.2288	0.0012431	0.00917104
Itgb5	879.016	0.167068	0.0537688	3.10715	0.00188901	0.0127039
Tigar	939.154	0.167061	0.0351804	4.7487	2.04724e-06	4.56235e-05
Rbmx	876.07	0.166914	0.0453623	3.67958	0.000233619	0.00238373
Por	1350.92	0.1669	0.0477229	3.49726	0.000470063	0.00421778
Mro	285.871	0.166841	0.0469129	3.5564	0.000375969	0.00351214
Nin	2398.83	0.166836	0.0355272	4.69602	2.65279e-06	5.68877e-05
Bcl2l11	258.352	0.166612	0.0539918	3.08589	0.00202947	0.0134128
Vps16	979.534	0.166561	0.06589	2.52787	0.0114757	0.0479417
Cdkl3	332.182	0.16649	0.0654936	2.54207	0.0110197	0.0466775
Sfxn5	4961.35	0.166442	0.0500418	3.32605	0.000880871	0.00694445
Glb1	612.501	0.166383	0.0574409	2.89659	0.00377239	0.0213007
Sat1	269.988	0.16638	0.0588366	2.82783	0.00468641	0.025197
Ciao3	511.881	0.166179	0.048427	3.43155	0.000600151	0.00515012
Higd1a	597.315	0.166174	0.0446622	3.72069	0.000198676	0.00208454
Myo9b	2578.37	0.166027	0.053771	3.08767	0.0020173	0.0133516
Cerk	2056.89	0.165771	0.047391	3.49795	0.000468849	0.00421244
Orai1	167.353	0.165526	0.0633984	2.61089	0.00903076	0.0406087
Mafb	778.995	0.165511	0.0484681	3.41485	0.000638181	0.00539298
Tmem219	233.335	0.165482	0.059549	2.77892	0.00545397	0.0281405
Notch2	1369.65	0.165271	0.0601084	2.74955	0.00596773	0.0300907
Slc50a1	484.246	0.165179	0.0489773	3.37256	0.000744724	0.00605547
Gemin4	222.06	0.164915	0.0572828	2.87896	0.00398985	0.0222774
Limk2	2272.98	0.164835	0.0408021	4.03987	5.34813e-05	0.000715579
Zdhhc18	868.626	0.164825	0.0498686	3.30518	0.000949145	0.00739437
Morn4	820.627	0.164796	0.0606488	2.71722	0.00658322	0.0322196
Vcp	6591.12	0.16477	0.0374893	4.39512	1.10713e-05	0.000194252
Arfgap3	578.6	0.164699	0.0396396	4.15491	3.25419e-05	0.000476892
Lbh	1177.12	0.164514	0.0498063	3.30307	0.000956312	0.00743103
Arl6ip5	1920.6	0.164212	0.0418462	3.92419	8.70238e-05	0.00106543
Ergic3	1702.18	0.164023	0.0411821	3.98286	6.80897e-05	0.000876088
Mrpl51	377.693	0.164015	0.0536701	3.05599	0.00224317	0.014422
Hyou1	3107.3	0.163914	0.0624541	2.62456	0.00867616	0.0395845
Epdr1	2480.37	0.163811	0.0302855	5.40891	6.34087e-08	2.21746e-06
Ahsa2	478.577	0.163738	0.0544116	3.00924	0.00261904	0.016271
Nhlrc1	238.711	0.163677	0.0607597	2.69384	0.00706349	0.0339692
Nynrin	433.346	0.163455	0.0531471	3.07552	0.00210132	0.013752
Mdc1	926.586	0.163332	0.035596	4.58849	4.46467e-06	8.96351e-05
Uvrag	1137.53	0.163164	0.0369348	4.41763	9.9787e-06	0.000178292
Cnbp	3220.68	0.163042	0.0420706	3.87543	0.000106437	0.00125939
Med20	601.153	0.163026	0.0388224	4.19929	2.67757e-05	0.000406363
Lats2	851.439	0.16298	0.0485869	3.35441	0.000795332	0.00638826
Ruvbl2	569.339	0.162832	0.0492974	3.30305	0.000956394	0.00743103
Man2b2	1260.58	0.162687	0.0522992	3.1107	0.00186644	0.0125977
Rnf187	7247.46	0.162673	0.0533157	3.05114	0.00227976	0.0146068
Atat1	1509.16	0.162485	0.0289134	5.61972	1.91267e-08	7.73309e-07
Grb10	1201.71	0.162379	0.0495282	3.27852	0.00104351	0.00796873
Usp20	2065.17	0.162365	0.0593498	2.73574	0.00622409	0.0309711
Tmem9	773.63	0.161973	0.0615837	2.63012	0.00853535	0.0391956
Tril	1879.61	0.161957	0.0461465	3.50962	0.000448751	0.0040586
Zfp395	248.022	0.161949	0.0645369	2.50941	0.0120933	0.0498196
Psmd5	940.993	0.161922	0.038158	4.24346	2.20104e-05	0.000344258
Psmb7	2503.16	0.16189	0.0415784	3.8936	9.87677e-05	0.00118371
Polr3e	1002.08	0.161868	0.0488954	3.3105	0.000931306	0.00728035
Bscl2	2197.83	0.161723	0.0268048	6.03336	1.60585e-09	8.62272e-08
Fam174b	646.876	0.161612	0.0594552	2.71822	0.00656342	0.0321538
Fndc1	255.715	0.161594	0.0578609	2.79281	0.00522528	0.0272353
Atox1	644.399	0.161457	0.0533785	3.02476	0.00248833	0.0156144
Fkbp1b	653.986	0.161308	0.0455564	3.54085	0.000398843	0.00368875
Rptor	4264.24	0.161273	0.0413619	3.89908	9.65594e-05	0.00116201
Mtfr1	194.087	0.161207	0.0564854	2.85396	0.00431776	0.0236247
Lama2	779.092	0.161195	0.0487527	3.30637	0.000945121	0.00736582
Nmt1	4769.76	0.161148	0.0394171	4.08829	4.34572e-05	0.000602745
Arl4c	893.911	0.16107	0.0516336	3.11947	0.00181174	0.0123261
Tmbim6	5345.04	0.161063	0.0595121	2.70639	0.006802	0.0330378
Mir6973b	185.833	0.160975	0.0615828	2.61397	0.00894976	0.0404092
Kmt2b	4146.37	0.160935	0.043629	3.68872	0.000225382	0.00231121
Htr6	336.975	0.16076	0.0524881	3.06279	0.00219284	0.0141876
Strap	1497.42	0.160759	0.0452918	3.5494	0.000386117	0.00358063
Fam20c	899.239	0.160452	0.0602114	2.66481	0.00770317	0.0363198
Ncs1	11229.1	0.160318	0.0320861	4.99648	5.8387e-07	1.56346e-05
Zfp862-ps	383.766	0.160242	0.0564937	2.83645	0.00456176	0.0246867
Surf2	539.338	0.159991	0.0512248	3.12331	0.00178826	0.0122029
Gba2	2531.99	0.159832	0.0491193	3.25396	0.00113809	0.00856624
Mrtfa	2662.38	0.15975	0.0605868	2.63671	0.00837133	0.0386157
Idh3b	3785.5	0.159693	0.0505804	3.15722	0.00159283	0.0111826
Ap5b1	230.554	0.159317	0.0608078	2.62001	0.00879282	0.0399426
Ulk1	5249.04	0.159093	0.0299083	5.31936	1.04133e-07	3.43605e-06
Arl1	782.516	0.159091	0.0540691	2.94237	0.00325713	0.0191478
Gns	3142.93	0.159077	0.0359094	4.42996	9.42523e-06	0.000170488
Gtf3c5	404.4	0.159037	0.0550859	2.88707	0.00388848	0.0218479
Kif13a	855.078	0.158848	0.0621444	2.55611	0.010585	0.0454255
Cttn	2121.52	0.158827	0.0610351	2.60223	0.00926205	0.0412907
Btbd6	1010.54	0.158732	0.0630593	2.51719	0.0118297	0.0490198
Otud5	2007.85	0.158637	0.0384342	4.12749	3.66741e-05	0.000525773
Pfas	1113.38	0.158621	0.0486206	3.26242	0.00110467	0.00834228
Hyal1	190.232	0.158504	0.0585902	2.70529	0.00682441	0.0330838
Gpatch1	862.807	0.158225	0.0513732	3.07991	0.00207066	0.0136211
Mchr1	432.988	0.158192	0.0521571	3.03298	0.00242148	0.0152991
Golga4	2746.99	0.158137	0.0465891	3.3943	0.000688053	0.00569886
Rnf103	1216.71	0.157993	0.0307219	5.14269	2.70828e-07	7.96064e-06
Rps26	1066.46	0.157832	0.0588915	2.68004	0.00736127	0.0350715
Fam13a	765.352	0.157767	0.036501	4.32227	1.54434e-05	0.000256716
Ankrd16	826.111	0.157701	0.0381251	4.13641	3.52785e-05	0.000508617
Acadm	396.448	0.157561	0.0402837	3.91128	9.18077e-05	0.00111532
Grm4	1207.28	0.157481	0.0603652	2.60881	0.00908577	0.0407751
Zfp251	1272.97	0.157408	0.0587458	2.67948	0.0073737	0.0351143
Dnm2	2010.06	0.157399	0.0515247	3.05483	0.00225192	0.014451
Maea	1994.83	0.15728	0.0375105	4.19295	2.75349e-05	0.000416034
Unkl	1599.2	0.15724	0.0357312	4.40063	1.07935e-05	0.000190231
Sdc4	1637.94	0.157212	0.0599074	2.62424	0.00868422	0.0396013
Wscd1	1110.11	0.15712	0.0602292	2.6087	0.00908858	0.0407751
Ccpg1	1670.97	0.157054	0.0365808	4.29336	1.75991e-05	0.000286657
Gpr61	474.636	0.157037	0.0461091	3.40578	0.000659765	0.00553629
Pacs2	3789.24	0.157008	0.0597891	2.62604	0.00863855	0.0394745
Ddx24	5048.1	0.156943	0.0231151	6.78965	1.12409e-11	9.27285e-10
Tti2	526.112	0.156916	0.0323067	4.85707	1.19133e-06	2.85949e-05
Fgfr1	1524.03	0.156859	0.0617761	2.53915	0.0111122	0.0469211
Mettl3	414.857	0.15672	0.0557716	2.81003	0.00495373	0.0262072
Fads6	769.204	0.156663	0.0523528	2.99245	0.00276748	0.0169259
Ccdc84	219.188	0.156656	0.0578217	2.7093	0.00674258	0.0328111
Iws1	1709.03	0.156607	0.0526386	2.97514	0.00292859	0.0176735
Nit1	653.24	0.156604	0.0370173	4.23056	2.33106e-05	0.000360765
A330074K22Rik	328.175	0.156502	0.0490764	3.18895	0.00142792	0.0102652
Hnrnpa1	1669.7	0.156349	0.0475553	3.28773	0.00100997	0.0077589
Zgpat	850.948	0.156334	0.0615915	2.53823	0.0111414	0.0469742
Tsr1	593.998	0.156323	0.0468196	3.33883	0.000841315	0.00669192
Utp14b	943.275	0.156103	0.0479521	3.25538	0.00113239	0.00852646
Sparc	3648.7	0.15596	0.0571048	2.73112	0.00631195	0.0312285
Stat3	1240.43	0.155791	0.043045	3.61926	0.000295445	0.00287409
Abhd11	406.249	0.155694	0.0519936	2.99448	0.00274912	0.0168438
Ptpn13	779.231	0.155432	0.0452375	3.43591	0.000590556	0.00508485
Ddx27	792.877	0.155386	0.0371951	4.17758	2.94623e-05	0.000438995
Ufm1	997.001	0.155166	0.0482613	3.21512	0.00130388	0.00952333
Dnajc2	427.937	0.155104	0.0417231	3.71747	0.000201227	0.00210573
Slc25a19	850.684	0.154904	0.0353306	4.3844	1.16307e-05	0.000201474
Dbnl	1314.96	0.154778	0.0408979	3.78451	0.000154014	0.00168855
Mei1	458.473	0.154667	0.0552052	2.80169	0.00508365	0.0267493
Ipo4	2871.86	0.154086	0.0409803	3.76	0.000169915	0.00184117
Glt1d1	366.645	0.154015	0.0606998	2.53732	0.0111705	0.0470799
Mccc1	612.756	0.153973	0.047451	3.24488	0.001175	0.00879228
Kcnk3	1019.04	0.153953	0.0447953	3.4368	0.000588629	0.0050719
Mfsd10	514.864	0.153845	0.0603312	2.55	0.0107723	0.04597
Exosc2	202.1	0.153815	0.0546941	2.81227	0.00491925	0.0261262
Tyw1	540.331	0.153728	0.0523349	2.93739	0.00330985	0.0193521
Tmx2	3699.86	0.153683	0.0326919	4.70094	2.58963e-06	5.56498e-05
Tmem59l	5677	0.153669	0.0602001	2.55263	0.0106912	0.0457382
G6pdx	952.008	0.153541	0.0396916	3.86834	0.000109578	0.00129133
Cd99l2	2038.74	0.153398	0.0301153	5.09368	3.51184e-07	1.00483e-05
Ighmbp2	371.338	0.153081	0.0579136	2.64327	0.00821101	0.0380822
Snx1	1139.52	0.153052	0.0388898	3.93552	8.30168e-05	0.00102558
Acsbg1	2971.87	0.153024	0.0510375	2.99827	0.00271516	0.0167058
Lgmn	2047.88	0.152991	0.0368535	4.15134	3.3054e-05	0.000483013
Hexb	1915.27	0.152874	0.0402896	3.79438	0.00014801	0.0016341
Psmc2	1575.99	0.152868	0.0322313	4.74284	2.10747e-06	4.67113e-05
Uhrf1bp1	1107.49	0.152837	0.0522312	2.92616	0.00343171	0.0199201
Fkbp3	684.326	0.152473	0.0546854	2.78819	0.00530041	0.0275399
Tgfb1i1	608.919	0.152445	0.044796	3.40309	0.000666277	0.00557492
Msi2	4394.36	0.152442	0.0400187	3.80928	0.000139373	0.00156469
A430033K04Rik	496.034	0.152385	0.0440962	3.45574	0.000548776	0.00479166
Bola3	306.797	0.152253	0.0510774	2.98083	0.00287465	0.017425
1810058I24Rik	241.665	0.15189	0.0602662	2.52032	0.0117248	0.0487334
Ksr1	2311.76	0.151882	0.0534573	2.84118	0.00449471	0.0243777
Agpat1	3402.51	0.151875	0.0541671	2.80383	0.00504992	0.0266129
Atp13a1	2030.78	0.151858	0.034619	4.38656	1.15159e-05	0.000199824
Map4k2	3197.84	0.151411	0.0436499	3.46876	0.000522866	0.00460473
Rubcn	3663.76	0.151214	0.023335	6.48013	9.16447e-11	6.55548e-09
Armcx1	1488.43	0.151054	0.0312984	4.82626	1.39122e-06	3.25276e-05
Mideas	1284.79	0.150952	0.0504589	2.99158	0.00277534	0.0169679
Wdr81	1239.31	0.150666	0.0553704	2.72106	0.00650724	0.0319322
Spg21	502.501	0.150636	0.0385766	3.90485	9.42852e-05	0.00114068
Get3	2153.47	0.150534	0.0539896	2.7882	0.00530025	0.0275399
Sft2d2	957.773	0.150427	0.047754	3.15003	0.00163252	0.0114143
Fam214a	1797.48	0.150335	0.0435805	3.44959	0.000561432	0.00487719
Ddost	2212.62	0.150283	0.0400159	3.75558	0.000172937	0.00186404
Rtf2	1340.25	0.150226	0.0401017	3.74612	0.000179591	0.00191757
Cdk11b	1075.76	0.150089	0.0508996	2.94873	0.00319087	0.0188886
Eipr1	974.794	0.14996	0.0502318	2.98536	0.00283247	0.0172307
Fez2	610.985	0.149914	0.0537844	2.78731	0.00531475	0.0276032
Gabarapl2	1690.2	0.149887	0.0402507	3.72384	0.000196217	0.00206174
Katnb1	1420.99	0.149859	0.0562159	2.66577	0.00768126	0.0362582
Tmem143	584.763	0.149788	0.0363013	4.12624	3.68739e-05	0.000527898
Paqr8	4465.26	0.149772	0.0408242	3.6687	0.000243789	0.00246861
Tmed4	1167.01	0.149658	0.0278266	5.37823	7.52199e-08	2.60822e-06
Slc39a6	1001.12	0.149551	0.04085	3.66098	0.000251256	0.00252714
Ubash3b	945.951	0.149525	0.0507149	2.94835	0.00319476	0.0189006
Rnf166	674.211	0.149519	0.0552668	2.70541	0.0068221	0.0330838
Snapc2	558.305	0.149517	0.0548044	2.7282	0.00636815	0.0314685
Rce1	309.452	0.149493	0.0571881	2.61406	0.00894743	0.0404076
Sun1	3220.09	0.14937	0.050745	2.94354	0.00324477	0.0191081
Wdfy1	1418.6	0.149342	0.0483484	3.08886	0.00200923	0.0133155
Tmtc1	4668.88	0.149024	0.0298869	4.98626	6.15585e-07	1.62709e-05
Mrfap1	2209.63	0.149024	0.0566021	2.63283	0.00846771	0.0389374
Psmd1	3400.06	0.148931	0.0304571	4.88985	1.00914e-06	2.49637e-05
Zfp954	223.661	0.148877	0.0549362	2.70999	0.00672852	0.0327743
Kars	1788.97	0.148684	0.0321568	4.62373	3.76892e-06	7.69507e-05
Acp2	2070.25	0.148514	0.0189885	7.82126	5.22984e-15	7.86707e-13
Tmem106c	559.164	0.148458	0.0451525	3.28792	0.00100932	0.00775683
Leprot	403.825	0.148355	0.0476699	3.11214	0.00185736	0.0125488
Tango2	1327.46	0.148317	0.0495248	2.99479	0.0027463	0.0168416
Dusp15	649.442	0.148296	0.0486598	3.04761	0.00230673	0.0147426
Diras1	3032	0.147934	0.0553703	2.67172	0.00754635	0.0357451
Tmem192	400.137	0.147658	0.0446581	3.30641	0.000945007	0.00736582
Txnl4a	1114.95	0.147583	0.0569557	2.59118	0.00956469	0.0422576
Patz1	1016.8	0.147544	0.0311007	4.74406	2.09474e-06	4.65301e-05
Psma6	684.419	0.147499	0.0517475	2.85036	0.004367	0.0238113
Rtca	889.607	0.147465	0.0334998	4.40196	1.07276e-05	0.000189521
Adck2	651.941	0.147385	0.0551254	2.67363	0.00750345	0.0356079
Nipal3	3451.6	0.14733	0.0383572	3.841	0.000122534	0.00141627
Mrps23	467.673	0.147288	0.0449882	3.27393	0.00106063	0.00806628
Kcnc1	9846.1	0.147065	0.046479	3.16412	0.00155553	0.0109772
Gfer	263.955	0.146947	0.0573435	2.56257	0.01039	0.0447718
Gatb	384.592	0.146883	0.0482628	3.0434	0.00233918	0.0148873
Dhx35	683.873	0.146822	0.0427354	3.43562	0.0005912	0.00508825
Atg14	497.577	0.146644	0.0437257	3.35374	0.000797286	0.00640144
Cd81	7208.76	0.14664	0.0415483	3.52939	0.000416516	0.00381492
Slc20a2	1332.93	0.146427	0.0437173	3.34941	0.000809829	0.00648036
Rdh13	509.779	0.146149	0.0436965	3.34463	0.000823934	0.00656644
Ext2	1562.67	0.146093	0.0346531	4.21588	2.48809e-05	0.000381284
Eif3h	2275.84	0.145985	0.0351749	4.15025	3.32114e-05	0.000484967
Cnpy3	1242.42	0.145846	0.0480751	3.03372	0.00241562	0.0152715
Hgs	2973.49	0.14537	0.0463294	3.13776	0.00170247	0.0117945
Hspbp1	1217.33	0.145292	0.057186	2.54069	0.0110634	0.0467816
Itgb1	1085.64	0.145164	0.0377319	3.84727	0.000119444	0.00138368
Htra2	407.785	0.144751	0.050298	2.87787	0.00400368	0.0223302
Pmpcb	624.171	0.1447	0.0445865	3.24537	0.00117299	0.00878366
Znhit6	283.701	0.144529	0.0480163	3.01001	0.00261241	0.0162446
Hcfc1r1	1675.65	0.144495	0.043849	3.29529	0.000983215	0.00758755
Zfp974	286.594	0.144321	0.0533664	2.70435	0.0068439	0.0331548
Pacc1	272.396	0.144298	0.0422574	3.41474	0.000638431	0.00539298
4933431E20Rik	3307.47	0.144198	0.0366082	3.93897	8.18331e-05	0.00101157
Arfip2	1894.45	0.143944	0.0416449	3.45647	0.000547307	0.00478087
Polr2g	977.776	0.143542	0.0543035	2.64334	0.00820933	0.0380822
L3mbtl2	965.529	0.143531	0.0524441	2.73683	0.00620337	0.030893
Faf1	915.591	0.143357	0.0306295	4.68037	2.86353e-06	6.0644e-05
Ddx21	687.327	0.143228	0.0316739	4.52197	6.12681e-06	0.000117702
Syt3	1672.32	0.143115	0.0525585	2.72296	0.00647002	0.0318105
Ptpa	3143.88	0.143014	0.0449129	3.18425	0.00145132	0.0103924
Nap1l4	1669.42	0.142848	0.0559496	2.55315	0.0106753	0.045696
Rtl8a	2476.07	0.14284	0.0334552	4.26958	1.9584e-05	0.000313253
Dpp3	827.738	0.142807	0.0532479	2.68193	0.00731987	0.0349149
Peg13	11495	0.142657	0.0275981	5.16909	2.35239e-07	7.02558e-06
Tom1	1037.08	0.142563	0.0444418	3.20787	0.00133722	0.00970786
Emc1	4833.16	0.142523	0.0233794	6.09608	1.087e-09	6.11783e-08
C330007P06Rik	814.002	0.142192	0.039466	3.60289	0.000314693	0.00303107
Ddi2	1312.8	0.141989	0.0382081	3.71619	0.000202248	0.00211366
Trir	684.854	0.141983	0.0549183	2.58535	0.00972804	0.0427489
Cdc16	813.536	0.141884	0.0326395	4.347	1.38014e-05	0.000233926
Sparcl1	27779.2	0.141853	0.0516275	2.74762	0.00600287	0.0302256
Ndufb6	504.568	0.141692	0.0543602	2.60654	0.0091462	0.0409816
[truncated: 2,969 more rows]
