# Supplementary material for: LINE-1 retrotransposition in a mouse TDP-43 model of neurodegeneration marks motor cortex neurons for cell-intrinsic and cell non-autonomous programmed cell death
Source: PLoS Genet. 2025 Dec 29;21(12):e1012007. doi: 10.1371/journal.pgen.1012007 (PMC12758826; doi:10.1371/journal.pgen.1012007)
Supplement: S9 Table — (XLSX) [file pgen.1012007.s027.xlsx]

## Sheet: Sheet1
RMER12B:ERVK:LTR
RLTR10A:ERVK:LTR
RLTR43A:ERVK:LTR
RLTR41B:ERV1:LTR
MMSAT4:Satellite:Satellite
RLTR9B2:ERVK:LTR
RLTR4_Mm:ERV1:LTR
MuRRS4-int:ERV1:LTR
RLTR45-int:ERVK:LTR
MERV1_I:ERV1:LTR
RLTR1B-int:ERV1:LTR
MER88:ERVL:LTR
RLTR9D2:ERVK:LTR
MER92C:ERV1:LTR
RLTR4_MM-int:LTR:LTR
RLTR10E:ERVK:LTR
IAPEY4_LTR:ERVK:LTR
CR1-1_Amn:CR1:LINE
RLTR44A:ERVK:LTR
RMER16A3:ERVK:LTR
Eutr2:DNA:DNA
MER124:DNA:DNA?
EUTREP6:EUTREP6:Unknown
RLTR10C:ERVK:LTR
IAPLTR4:ERVK:LTR
IAP1-MM_I:ERVK:LTR
IAPLTR2b:ERVK:LTR
L1M3b:L1:LINE
IAPEY3-int:ERVK:LTR
MMERVK10D3_I:ERVK:LTR
MER34B-int:ERV1:LTR
MLTR32C_MM:ERVK:LTR
RLTR9A4:ERVK:LTR
LTR108c_Mam:ERVL:LTR
RLTR46A:ERVK:LTR
LTR108d_Mam:ERVL:LTR
CENSAT_MC:centr:Satellite
