# Supplementary material for: LINE-1 retrotransposition in a mouse TDP-43 model of neurodegeneration marks motor cortex neurons for cell-intrinsic and cell non-autonomous programmed cell death
Source: PLoS Genet. 2025 Dec 29;21(12):e1012007. doi: 10.1371/journal.pgen.1012007 (PMC12758826; doi:10.1371/journal.pgen.1012007)
Supplement: S10 Table — (XLSX) [file pgen.1012007.s028.xlsx]

## Sheet: Sheet1
MLT1N2:ERVL-MaLR:LTR
LTR80B:ERVL:LTR
MER110:ERV1:LTR
Eulor12:DNA:DNA
L1MdGf_II:L1:LINE
MLT1E1A:ERVL-MaLR:LTR
L1MC2:L1:LINE
LTR78:ERV1:LTR
L1MEi:L1:LINE
MLT1D:ERVL-MaLR:LTR
Lx8:L1:LINE
L1ME1:L1:LINE
ORR1G:ERVL-MaLR:LTR
MLT1A0:ERVL-MaLR:LTR
MLT1B:ERVL-MaLR:LTR
Lx9:L1:LINE
Lx8b:L1:LINE
Lx10:L1:LINE
L1MCa:L1:LINE
L1ME3:L1:LINE
RMER6D:ERVK:LTR
RMER6C:ERVK:LTR
MLT1J:ERVL-MaLR:LTR
X6B_LINE:CR1:LINE
MYSERV16_I:ERVK:LTR
MLTR25A:ERVK:LTR
X9_LINE:L1:LINE
Tigger13a:TcMar-Tigger:DNA
MER113:hAT-Charlie:DNA
BLACKJACK:hAT-Blackjack:DNA
RMER1C:L1-dep:Retroposon
Lx2:L1:LINE
Lx5b:L1:LINE
Lx4A:L1:LINE
Lx4B:L1:LINE
Lx:L1:LINE
Lx5:L1:LINE
Lx6:L1:LINE
Lx2B:L1:LINE
Lx2B2:L1:LINE
MLT1J2:ERVL-MaLR:LTR
MamTip2b:hAT-Tip100:DNA
Charlie16:hAT-Charlie:DNA
Arthur1:hAT-Tip100:DNA
MLT1J1:ERVL-MaLR:LTR
MLTR25C:ERVK:LTR
L1M4a2:L1:LINE
L1M6:L1:LINE
L1ME3D:L1:LINE
Lx3_Mus:L1:LINE
Lx3A:L1:LINE
Lx3C:L1:LINE
L1M2c:L1:LINE
L1MDb:L1:LINE
L1M8:L1:LINE
X5a_DNA:TcMar-Tigger:DNA
RLTR30D2_MM:ERV1:LTR
LTR91:LTR:LTR
MER102c:hAT-Charlie:DNA
MER90:ERV1:LTR
RLTR30D_MM:ERV1:LTR
MLT2B4:ERVL:LTR
MLT1C:ERVL-MaLR:LTR
MamRep434:TcMar-Tigger:DNA
MLT1G3:ERVL-MaLR:LTR
RMER19C:ERVK:LTR
MLT1H2:ERVL-MaLR:LTR
MMERVK10C-int:ERVK:LTR
ORR1D1:ERVL-MaLR:LTR
L2d2:L2:LINE
MARNA:TcMar-Mariner:DNA
ORR1B1:ERVL-MaLR:LTR
ORR1E:ERVL-MaLR:LTR
RMER19A:ERVK:LTR
MER124:DNA:DNA
MER127:TcMar-Tigger:DNA
MLT1F2:ERVL-MaLR:LTR
MLT1I:ERVL-MaLR:LTR
MLT1G1:ERVL-MaLR:LTR
Charlie20a:hAT-Charlie:DNA
LTR33A_v:ERVL:LTR
MLT1F:ERVL-MaLR:LTR
MMERVK9E_I:ERVK:LTR
LTR72_RN:ERV1:LTR
L1MdA_V:L1:LINE
LTR40a:ERVL:LTR
hAT-N1a_Mam:hAT-Tip100:DNA
MLT1E1:ERVL-MaLR:LTR
UCON2:DNA:DNA
MLT1K:ERVL-MaLR:LTR
L1_Mus3:L1:LINE
L1M3c:L1:LINE
MLTR31A_MM:ERVK:LTR
MER67D:ERV1:LTR
X24_LINE:L2:LINE
MADE2:TcMar-Mariner:DNA
Arthur1C:hAT-Tip100:DNA
LTR68:ERV1:LTR
L1MEh:L1:LINE
Tigger18a:TcMar-Tigger:DNA
MRLTR33:ERVK:LTR
X24_DNA:DNA:DNA
MLT2B5:ERVL:LTR
Charlie26a:hAT-Charlie:DNA
MER97b:hAT-Tip100:DNA
Eutr16:hAT-Tip100:DNA
Looper:PiggyBac:DNA
Tigger22N1:TcMar-Tigger:DNA
MER34C_v:ERV1:LTR
Charlie17b:hAT-Charlie:DNA
LTR16A1:ERVL:LTR
Arthur1B:hAT-Tip100:DNA
MamGypsy2-I:Gypsy:LTR
LTR16B1:ERVL:LTR
RLTR27:ERVK:LTR
RLTR41A2:ERV1:LTR
MamGypLTR3:Gypsy:LTR
AmnHarb1:PIF-Harbinger:DNA
RMER17D:ERVK:LTR
MERV1_LTR:ERV1:LTR
Tigger11a:TcMar-Tigger:DNA
Tigger23a:TcMar-Tigger:DNA
RLTR13D3:ERVK:LTR
RLTR34D_MM:ERVK:LTR
BGLII_Mus:ERVK:LTR
Charlie29a:hAT-Charlie:DNA
MLTR18D_MM:ERVK:LTR
Arthur1A:hAT-Tip100:DNA
HERVL40-int:ERVL:LTR
RLTR13D4:ERVK:LTR
L1ME3F:L1:LINE
EutTc1-N2:TcMar-Tc1:DNA
MER97c:hAT-Tip100:DNA
MER65-int:ERV1:LTR
UCON33:TcMar-Tigger:DNA
LTR107_Mam:LTR:LTR
Helitron1Nb_Mam:Helitron:RC
Eulor2A:DNA:DNA
UCON40:TcMar-Mariner:DNA
UCON47:UCON47:Unknown
MamRep4096:hAT-Tip100:DNA
Charlie15a:hAT-Charlie:DNA
UCON4:Unspecified:Unspecified
MER135:DNA:DNA
UCON80_AMi:UCON80_AMi:Unknown
RLTR20A3_MM:ERVK:LTR
Charlie7a:hAT-Charlie:DNA
RLTR20A2B_MM:ERVK:LTR
LTR81A:Gypsy:LTR
Eulor2B:DNA:DNA
UCON59:DNA:DNA
IAPEY3_LTR:ERVK:LTR
LTR81C:Gypsy:LTR
Charlie13b:hAT-Charlie:DNA
MER129:LTR:LTR
LTR86A2:ERVL:LTR
MER77B:ERVL:LTR
RLTR20C:ERVK:LTR
LTR85b:Gypsy:LTR
UCON9:PIF-Harbinger:DNA
Eutr18:LTR:LTR
MamTip1b:hAT-Tip100:DNA
MER52-int:ERV1:LTR
Eulor7:DNA:DNA
RMER16A2:ERVK:LTR
MER34-int:ERV1:LTR
RLTR19A2:ERVK:LTR
Charlie17a:hAT-Charlie:DNA
UCON61:UCON61:Unknown
ERVB2_1-I_MM:ERVK:LTR
X1_LINE:CR1:LINE
MER121B:hAT:DNA
RLTR48A:ERV1:LTR
LTR33:ERVL:LTR
RLTR13A2:ERVK:LTR
LTR50:ERVL:LTR
MER92B:ERV1:LTR
UCON67:UCON67:Unknown
MMERGLN_LTR:ERV1:LTR
MER89:ERV1:LTR
RMER20B:ERVK:LTR
MER31A:ERV1:LTR
RMER20A:ERVK:LTR
RMER2:ERV1:LTR
MER90a:ERV1:LTR
RLTR13B2:ERVK:LTR
LTR16E1:ERVL:LTR
RLTR9A3B:ERVK:LTR
RLTR13B1:ERVK:LTR
MLTR11B:ERVK:LTR
RLTR9A3:ERVK:LTR
RLTR47:ERVK:LTR
MER67A:ERV1:LTR
RLTR13E:ERVK:LTR
UCON89:hAT:DNA
RLTR42:ERVK:LTR
RLTR30C_MM:ERV1:LTR
RLTR48B:ERV1:LTR
UCON5:UCON5:Unknown
MER110A:ERV1:LTR
MER70B:ERVL:LTR
LTR103_Mam:ERV1:LTR
X34_DNA:DNA:DNA
MER97d:hAT-Tip100:DNA
RLTR1A2_MM:ERV1:LTR
Zaphod5b:hAT-Tip100:DNA
MER101B:ERV1:LTR
UCON12A:UCON12A:Unknown
LTR81AB:Gypsy:LTR
L1M6B:L1:LINE
MER70A:ERVL:LTR
Charlie14a:hAT-Charlie:DNA
MLT2E:ERVL:LTR
ERV3-16A3_I:ERVL:LTR
RLTR9D:ERVK:LTR
LTR53:ERVL:LTR
RLTR1D2_MM:ERV1:LTR
IAP-d-int:ERVK:LTR
RLTR1F_Mm:ERVK:LTR
RLTR9C:ERVK:LTR
