# Supplementary material for: LINE-1 retrotransposition in a mouse TDP-43 model of neurodegeneration marks motor cortex neurons for cell-intrinsic and cell non-autonomous programmed cell death
Source: PLoS Genet. 2025 Dec 29;21(12):e1012007. doi: 10.1371/journal.pgen.1012007 (PMC12758826; doi:10.1371/journal.pgen.1012007)
Supplement: S11 Table — (XLSX) [file pgen.1012007.s029.xlsx]

## Sheet: Sheet1
L1MdA_I:L1:LINE
L1MdA_II:L1:LINE
L1MdA_III:L1:LINE
L1MdA_IV:L1:LINE
L1MdA_V:L1:LINE
L1MdA_VI:L1:LINE
L1MdA_VII:L1:LINE
L1MdGf_I:L1:LINE
L1MdGf_II:L1:LINE
L1MdTf_I:L1:LINE
L1MdTf_II:L1:LINE
L1MdTf_III:L1:LINE
