# Supplementary material for: LINE-1 retrotransposition in a mouse TDP-43 model of neurodegeneration marks motor cortex neurons for cell-intrinsic and cell non-autonomous programmed cell death
Source: PLoS Genet. 2025 Dec 29;21(12):e1012007. doi: 10.1371/journal.pgen.1012007 (PMC12758826; doi:10.1371/journal.pgen.1012007)
Supplement: S12 Table — (XLSX) [file pgen.1012007.s030.xlsx]

## Sheet: 1.5mo GFP counts
cells per section= total #/ 16
animal ID	PMC	SMC	MC	AIC	Str	NA		14 sections	PMC	SMC	MC	AIC	Str	NA
L1-EGFP								L1-EGFP
725	10.3125	4.4375	14.75	10.8125	22	19		D293	56	52	108	36	33	36
2381	6.25	4.0625	10.3125	5.5625	31.125	13.9375		D257	35	53	88	88	117	68
2380	2.25	2.125	4.375	4.6875	NaN	NaN		D258	26	38	64	43	282	108
730	1.625	2.625	4.25	4.875	24.5	9.125		D267	111	70	181	36	94	93
809	0.875	1.8125	2.6875	0.1875	0.1875	0.5		D260	23	16	39	12	250	198
827	3.5625	3.125	6.6875	6.375	32	14.75		D264	93	128	221	66	531	216
817	1.125	0.4375	1.5625	12.6875	17.375	5.375		D236	65	19	84	381	340	321
								hTDP43-WT/L1-EGFP
hTDP43-Q331K/L1-EGFP								D268	29	30	59	18	108	142
724	16.1875	8.875	25.0625	4.8125	43.8125	38.5		D296	83	18	101	14	78	26
726	3.4375	5.1875	8.625	4.75	39.375	22.9375		D261	249	232	481	125	561	438
733	8.1875	1.125	9.3125	0.375	37.375	15.6875		D295	103	51	154	48	346	168
734	3.125	2	5.125	3.375	25.75	8.4375		D297	50	36	86	21	516	433
813	0.6875	0.9375	1.625	0.25	1.4375	0.1875
815	2.625	2.1875	4.8125	1.0625	43.5625	25.75
864	3.125	3.5	6.625	14.3125	24.8125	17.125
868	7	3.4375	10.4375	4.4375	26.8125	14.6875
869	1.8125	3.0625	4.875	1.4375	9.3125	7.6875

## Sheet: 3mo GFP counts
cells per section= total#/11										cells per section= total#/14
L1-EGFP	PMC	SMC	Total MC	AIC	NA	Str				L1-EGFP	PMC	SMC	Total MC	AIC	NA	Str
640	2.18182	2.54545	4.72727	0.909091	6.27273	12.2727				777	2.92857	2.64286	2	2.07143	7.85714	26.1429
641	0.454545	1.09091	1.54545	0.545455	8.72727	17.1818				D204	2.21429	1.35714	0.642857	1.35714	19.2143	7.28571
597	0.363636	1.09091	1.45455	1	4.09091	6				D203	2.64286	2.07143	1.42857	2.28571	10.0714	22.4286
630	1.18182	0.909091	2.09091	12.6364	10.2727	20				D202	1.57143	1.78571	1.35714	1.28571	6.14286	12.3571
596	4.90909	0.454545	5.36364	4.63636	11.9091	13.2727				D201	4.42857	5	6.85714	3.5	5.5	7.71429
748	1.72727	0.181818	1.90909	4.27273	13	8.45455				hTDP43-WT/L1-EGFP
749	3	0.545455	3.54545	0.818182	2.09091	1.81818				D282	5.07143	5.28571	2.28571	3.5	26.8571	41.6429
754	0.181818	0.181818	0.363636	0.727273	14	9.18182				D275	14.4286	9.71429	7.57143	10.6429	15.4286	26.4286
756	0.181818	3.54545	3.72727	3.90909	3.63636	17.8182				D273	12.7857	9.57143	5.85714	12.7857	7.71429	14.6429
757	0.363636	0.636364	1	1.27273	6.81818	3.54545				D280	10.6429	2.64286	4.42857	7.78571	8.57143	19.6429
										D279	7.21429	6.28571	3.21429	10.8571	11.1429	29.2143
										D278	4.85714	2.78571	2.42857	5.64286	12	34.7143
										D310	4.71429	9.71429	5.92857	2.71429	10.3571	21.3571
										D308	7	4.42857	10.2857	22.9286	19.9286	55.7857
hTDP43-Q331K/L1-EGFP
638	0.181818	0.181818	0.363636	0	17.2727	23.1818
602	2.36364	3.27273	5.63636	9.45455	6.45455	25
600	1.27273	0.545455	1.81818	1.18182	18.0909	68.4545
681	9.09091	6.72727	15.8182	4.09091	9.18182	26.7273
677	22.0909	12.5455	34.6364	3.18182	16.8182	18.3636
670	4.63636	1.72727	6.36364	3.45455	10.5455	27.4545
747	20.6364	2.81818	23.4545	5.90909	21.4545	54.6364
750	0.454545	0.181818	0.636364	0.454545	39.4545	25.6364
765	1.72727	2.90909	4.63636	3.63636	8.90909	18.2727

## Sheet: 6mo GFP counts
cells per section= total#/14	PMC	SMC	MC	AIC	NA	Str			cells per section= total#/14	PMC	SMC	MC	AIC	NA	Str
L1-EGFP									L1-EGFP
620	1.42857	0.642857	2.07143	2.28571	24.1429	79.2143			D173	3.92857	0.928571	4.85714	4	19.6429	8.57143
D29	8.64286	0.857143	9.5	0.5	5.85714	20.7857			2443	0.928571	1.21429	2.14286	1.35714	10	17.4286
605	2.07143	0.142857	2.21429	0.0714286	5.07143	5.07143			2446	1.64286	1.21429	2.85714	1.21429	10.5714	11.0714
698	0.857143	1.14286	2	2.21429	11.7857	37.0714			2442	2.14286	1.14286	3.28571	5.21429	2.14286	2.14286
699	5.28571	1.07143	6.35714	3.57143	6.28571	11.5			D176	6	4	10	1.71429	17.2143	8.85714
708	1.42857	1.14286	2.57143	1.21429	11.3571	17.7143			2449	2.57143	1.28571	3.85714	20.0714	30	32
709	8.57143	4.42857	13	7.35714	23.1429	34.5714			D242	2.57143	2.28571	4.85714	1.57143	3	4
712	3.5	0.642857	4.14286	3.35714	9.42857	25.5714			2463	2.85714	2.5	5.35714	1.64286	8.78571	23.2857
721	1.78571	1.5	3.28571	4.07143	14.2143	12.1429			2464	1.64286	1	2.64286	0.357143	7.42857	15
hTDP43-Q331K/L1-EGFP									2465	3.07143	2.85714	5.92857	3.07143	17	19.7857
610	4.28571	0.142857	4.42857	3.64286	15.2857	19.7857			2466	2.85714	1.42857	4.28571	0.428571	6.42857	10.9286
625	0.142857	0.0714286	0.214286	2.21429	11.7143	12.7143
607	41.3571	42.5	83.8571	5.35714	17.8571	14.8571			hTDP43-WT/L1-EGFP
628	5.35714	12.4286	17.7857	5.57143	8	7.21429			D181	11	1.14286	12.1429	6.71429	12.0714	16.7857
696	40.0714	23.5	63.5714	3.14286	18.1429	24.6429			D180	1.5	2.71429	4.21429	2	4.21429	8.28571
697	1.28571	9.21429	10.5	0.785714	8.85714	18.0714			D179	8.14286	1.71429	9.85714	9.64286	26	16.6429
713	0.857143	0.428571	1.28571	1.21429	29.8571	64.6429			2448	5.64286	2.07143	7.71429	3.07143	16.0714	21.8571
716	1.14286	9.71429	10.8571	1.42857	29.7143	79.2143			2450	8.07143	4.71429	12.7857	4.28571	14.3571	48.4286
717	8.64286	6.35714	15	2.85714	12.7143	15.2143			D241	4.42857	7.64286	12.0714	2.14286	4	7.5
719	30.7857	6.57143	37.3571	8.5	23.2857	54.9286			D249	3	2.28571	5.28571	8.78571	4.71429	5.71429
									D250	2.5	3.21429	5.71429	1.85714	14	17.9286
									D247	13.5	3.21429	16.7143	2.5	9.42857	11.4286
									D248	6.42857	9.28571	15.7143	11.5714	7.28571	6.85714

## Sheet: 10mo GFP counts
Animal ID	PMC	SMC	MC	AIC	NA	Str				Animal ID	PMC	SMC	MC	AIC	NA	Str
L1-EGFP										L1-EGFP
657	2.6875	0.3125	3	2.8125	5.875	9.25				D99	6	6.35714	12.3571	1.71429	11.7857	17.2857
673	2.875	10.0625	12.9375	5.6875	2.625	6.8125				D105	8.71429	7.5	16.2143	4.21429	4.07143	8.07143
645	0.625	1.75	2.375	1	8.0625	38.8125				2386	2.71429	0.928571	3.64286	5.28571	11.9286	28.5714
10mo1	0.5	0.5	1	0.1875	4.875	2.4375				D101	2.28571	11.9286	14.2143	2.64286	8.35714	9.71429
10mo3	1.5	0.875	2.375	2.4375	3.75	13.125				D110	2.14286	1.78571	3.92857	1.71429	0.5	1.14286
10mo4	1.125	0.75	1.875	6.75	12.1875	49.3125				2389	2.85714	1.28571	4.14286	2.21429	9.5	15
688	0.3125	2.125	2.4375	4.4375	3.8125	11				D109	1.92857	2.07143	4	6.78571	6.5	5.35714
738	5.9375	6.3125	12.25	3.5	8.25	19.9375				hTDP43-WT/L1-EGFP
739	3.125	1.6875	4.8125	5.25	16.9375	37.125				D150	1.14286	2.14286	3.28571	6.85714	16.8571	13.4286
742	1.6875	1.5625	3.25	1.9375	5.8125	10.75				D153	2.71429	2.78571	5.5	1.71429	5.5	4.78571
741	2.9375	3.375	6.3125	6.875	36.5	12.4375				D156	4.21429	3.42857	7.64286	1.71429	15.5	11.7143
hTDP43-Q331K/L1-EGFP										D150	6.92857	1.07143	8	4.14286	35.3571	45.7857
588	3.0625	1.875	4.9375	2.125	6.75	11.875				D94	6	5.07143	11.0714	9.42857	20.7143	22.8571
690	0.625	0.5	1.125	0.875	40.6875	54.4375				D102	2.71429	2.21429	4.92857	3.5	37.7857	58.2143
651	2.125	0.9375	3.0625	0.5625	7.9375	28.125				D107	4.21429	2.42857	6.64286	6.28571	19.1429	6.71429
691	1.75	0.5625	2.3125	0.375	12.125	18
692	0.375	0.125	0.5	0	7.25	16.75
10mo2	0.625	1.6875	2.3125	0.8125	7.6875	3.625
664	1.1875	0.5625	1.75	9.25	4	12.4375
589	0.375	0.25	0.625	1.6875	8.3125	21.375
743	1.5	0.125	1.625	0.9375	13.0625	26.625
737	0.9375	1.0625	2	1.5625	37.125	12.375
740	4.625	0.625	5.25	18.9375	7.875	4.1875

## Sheet: 15 mo GFP counts
	PMC	SMC	MC	AIC	NA	Striatum				PMC	SMC	MC	AIC	NA	Striatum
L1-EGFP
667	1.35714	2.07143	3.42857	0.785714	10.5	4.42857			L1-EGFP
653	2.78571	1.28571	4.07143	3.71429	8.21429	9.78571			2334	3.92857	0.5	4.42857	0.357143	1.28571	1
833	0.714286	0.857143	1.57143	1.21429	6.42857	5.42857			222	1.07143	0.714286	1.78571	2.28571	9.42857	10.5714
844	0.0714286	0.357143	0.428571	0.0714286	0.5	3.14286			228	0.714286	0.357143	1.07143	1.71429	14.2143	2.35714
840	0.285714	0.357143	0.642857	0.0714286	1.28571	2.14286			224	0.642857	0.214286	0.857143	0.357143	4.14286	2.35714
829	0.928571	1.5	2.42857	1.85714	2.42857	3.35714			D223	1.57143	1.92857	3.5	2.57143	8.35714	19.1429
hTDP43-Q331K/L1-EGFP									2430	0.857143	1	2	0.357143	3.35714	1.78571
847	0.214286	0.214286	0.428571	0.285714	1.64286	2			2423	9.42857	11.1429	20.5714	3.5	20.4286	12.3571
843	0.0714286	0.142857	0.214286	0.214286	0.785714	2.42857			229	0.857143	1.57143	2.42857	0.714286	6.85714	13.3571
839	1.21429	1.07143	2.28571	0.142857	1.5	2.78571			D31	0.428571	0.5	0.928571	0.571429	4.92857	11
851	0.642857	0.642857	1.28571	2.78571	0.857143	1.28571			D45	0.357143	0.214286	0.571429	0.285714	2.92857	9.57143
846	0.857143	0.428571	1.28571	0.428571	2	4.07143			hTDP43-WT/L1-EGFP
835	0.785714	0.357143	1.14286	1.07143	2.5	4			2431	0.285714	0.714286	1	1	3.07143	4.42857
662-1	1.57143	1	2.57143	4.92857	2.21429	5.64286			2421	5.21429	4.5	9.71429	3.21429	13.1429	23.5714
584	0.357143	1	1.35714	0.0714286	10.8571	19.5			2433	11.6429	2.28571	13.9286	6.92857	5.28571	8
									2422	4.5	2.28571	6.78571	8.92857	5.35714	3.92857
									2425	0.571429	0.357143	0.928571	1.07143	8.78571	15.3571
									D48	0.214286	0	0.214286	0.0714286	2	2.21429
									D37	0.714286	1.78571	2.5	0.285714	1.92857	4.5
									D47	1.14286	0.357143	1.5	1.71429	3.07143	4.42857
									D49	1.35714	0.428571	1.78571	2.64286	5.85714	4.85714
