# Supplementary material for: LINE-1 retrotransposition in a mouse TDP-43 model of neurodegeneration marks motor cortex neurons for cell-intrinsic and cell non-autonomous programmed cell death
Source: PLoS Genet. 2025 Dec 29;21(12):e1012007. doi: 10.1371/journal.pgen.1012007 (PMC12758826; doi:10.1371/journal.pgen.1012007)
Supplement: S13 Table — (XLSX) [file pgen.1012007.s031.xlsx]

## Sheet: Sheet1
					Animal ID	Sec1	Sec2	Sec3	Sec4	Sec5	Sec6	Sec7	Sec8	Sec9	Sec10	Sec11	Sec12	Sec13	Sec14	Total cells and not just within the cluster									Lateralization Data
				6month L1-EGFP	620	2	0	3	4	2	1	0	2	0	0	0	1	2	12	29									Animal/Bregma	3.08	2.93	2.78	2.63	2.48	2.33	2.18	2.03	1.88	1.73	1.58	1.43	1.28	1.13
Presence of Cluster	Legend				D29	42	22	21	21	9	4	2	2	2	1	1	5	0	1	133									681	Nan	Nan	PL	PL	Nan	PL	PL	Nan	PL	PL	Nan	B	Nan	Nan
Unilateral	Left	post/bigger			605	2	3	2	1	17	0	0	1	3	0	1	0	1	0	31									677	PL	PL	PL	PL	PL	PL	PL	PL	PL	PL	PL	PL	Nan	Nan
	Right	ant/smaller			698	2	1	7	0	1	10	5	1	0	0	1	0	0	0	28									747	B	PL	PL	PL	PL	PL	Nan	Nan	Nan	PR	Nan	Nan	Nan	Nan
Bilateral					699	3	3	3	8	8	16	19	11	13	1	2	0	0	2	89									607	Nan	Nan	Nan	PR	PR	Nan	PR	PR	PR	PL	PR	PR	PR	PR
Absence of cluster					708	2	3	2	3	2	5	1	2	3	1	3	3	1	3	34									696	Nan	PL	PL	PL	PL	B	PL	PL	PL	PL	PL	PL	PL	PL
					709	44	38	42	21	12	16	1	1	0	1	1	2	0	3	182									719	Nan	PL	PL	PL	PL	Nan	Nan	Nan	PL	PL	PL	PL	Nan	Nan
					712	10	7	10	20	2	1	2	0	0	3	2	1	0	0	58									946	PL	PL	PL	PL	PL	PL	PL	PL	PL	PL	PL	Nan	Nan	Nan
					721	4	5	5	10	1	1	0	1	0	9	2	2	3	3	46	sec5 and sec14 swapped because of anterior posterior arrangement								D275	B	B	PR	PR	PR	Nan	PR	PL	B	Nan	Nan	Nan	PL	B
																				0									D273	Nan	PR	PR	PR	PR	Nan	B	PR	PR	PR	B	B	B	Nan
					Average	12.3333	9.11111	10.5556	9.77778	6	6	3.33333	2.33333	2.33333	1.77778	1.44444	1.55556	0.777778	2.66667	70									310	Nan	PL	PL	B	B	Nan	Nan	Nan	Nan	Nan	Nan	Nan	Nan	Nan
					SD	16.5731	11.9391	12.4821	8.24322	5.4569	6.07362	5.73488	3.12694	3.97213	2.69888	0.831479	1.57135	1.0304	3.52767	51.4846									308	Nan	Nan	Nan	Nan	Nan	Nan	PL	PL	PL	PL	Nan	Nan	PL	Nan
					Mean+3SD	62.0525	44.9285	48.0018	34.5074	22.3707	24.2209	20.538	11.7142	14.2497	9.87442	3.93888	6.2696	3.86898	13.2497	224.454									2450	Nan	Nan	Nan	Nan	B	B	B	B	Nan	Nan	Nan	Nan	B	B
																													D241	PL	Nan	Nan	Nan	PL	PL	Nan	Nan	Nan	Nan	PL	Nan	Nan	PL
				6 month hTDP43-Q331K/L1-EGFP	610	7	39	6	2	2	1	1	1	0	3	0	0	0	0	62									D247	PR	Nan	Nan	PR	PR	PR	PR	Nan	Nan	Nan	Nan	Nan	Nan	Nan
					625	0	0	0	0	1	0	0	0	0	0	1	0	0	1	3									D248	Nan	Nan	Nan	PR	PR	Nan	Nan	B	Nan	Nan	Nan	Nan	Nan	Nan
					607	5	18	12	103	68	22	61	101	115	223	125	98	115	108	1174
					628	87	41	29	26	30	19	11	1	0	0	1	2	1	1	249
					696	14	45	70	71	94	44	49	43	43	45	47	62	147	116	890									Presence or Absence of cluster
					697	126	0	6	4	1	9	3	0	0	2	1	0	2	1	155									Animal/Bregma	3.08	2.93	2.78	2.63	2.48	2.33	2.18	2.03	1.88	1.73	1.58	1.43	1.28	1.13
					713	3	2	0	5	1	1	2	0	0	0	1	1	1	1	18								3 month hTDP43-Q331K/L1-EGFP	681	5	15	42	17	12	46	15	11	9	6	4	6	6	3
					716	4	0	0	2	73	39	6	5	3	1	4	3	4	8	152								3 month hTDP43-Q331K/L1-EGFP	677	76	79	87	63	76	31	32	19	19	26	18	5	5	4
					717	11	8	6	15	24	31	31	30	6	10	13	6	14	5	210								3 month hTDP43-Q331K/L1-EGFP	747	35	35	30	67	76	29	7	1	3	6	1	3	1	5
					719	54	72	89	107	105	0	2	2	20	12	26	29	1	4	523								6 month hTDP43-Q331K/L1-EGFP	607	5	18	12	103	68	22	61	101	115	223	125	98	115	108
																												6 month hTDP43-Q331K/L1-EGFP	696	14	45	70	71	94	44	49	43	43	45	47	62	147	116
				6 month L1-EGFP	D173	5	2	3	16	8	8	0	3	0	1	7	5	4	6	68								6 month hTDP43-Q331K/L1-EGFP	719	54	72	89	107	105	0	2	2	20	12	26	29	1	4
					2443	3	4	1	5	4	3	1	2	1	4	1	0	1	0	30								6 month hTDP43-Q331K/L1-EGFP	946	100	116	51	46	70	37	40	50	58	28	64	11	0	2
					2446	1	5	0	3	1	5	6	0	3	1	1	2	7	5	40								3 month hTDP43-Q331K/L1-EGFP	D275	46	37	41	45	52	13	19	17	11	10	13	7	14	13
					2442	1	5	3	1	4	2	1	1	3	7	10	2	2	4	46								3 month hTDP43-Q331K/L1-EGFP	D273	21	29	42	43	21	22	23	29	18	14	22	25	16	2
					D176	7	50	41	23	4	1	5	1	2	1	0	0	4	1	140								3 month hTDP43-Q331K/L1-EGFP	310	28	36	29	41	32	8	5	3	1	5	3	9	1	1
					2449	0	15	6	7	8	2	2	2	0	1	4	3	0	4	54								3 month hTDP43-Q331K/L1-EGFP	308	2	0	3	5	2	13	32	39	32	32	2	14	30	0
					D242	1	0	6	4	6	12	5	3	12	5	10	2	1	1	68								6 month hTDP43-WTL1-EGFP	2450	9	8	12	17	21	15	18	12	6	7	14	3	23	14
					2463	5	12	2	14	8	6	3	4	5	2	4	3	5	2	75								6 month hTDP43-WTL1-EGFP	D241	24	0	33	5	20	24	10	2	4	5	21	1	9	11
					2464	4	6	8	2	4	1	6	2	0	3	1	0	0	0	37								6 month hTDP43-WTL1-EGFP	D247	30	44	17	29	37	32	26	3	6	1	2	3	4	0
					2465	13	6	3	2	9	3	7	8	3	4	5	7	8	5	83								6 month hTDP43-WTL1-EGFP	D248	11	18	21	59	31	8	10	18	7	7	2	4	17	7
					2466	0	0	0	4	0	1	1	0	7	5	6	11	17	8	60
					Average	3.63636	9.54545	6.63636	7.36364	5.09091	4	3.36364	2.36364	3.27273	3.09091	4.45455	3.18182	4.45455	3.27273	63.7273
					SD	3.69945	13.5134	11.1378	6.79937	2.843	3.3303	2.38452	2.1436	3.46649	1.97505	3.39421	3.21412	4.73601	2.5259	28.9045
					Mean+3SD	14.7347	50.0856	40.0496	27.7617	13.6199	13.9909	10.5172	8.79445	13.6722	9.01606	14.6372	12.8242	18.6626	10.8504	150.441
				6 month hTDP43-WTL1-EGFP	D181	25	29	15	28	40	2	2	4	4	3	1	1	9	7	170
					D180	0	4	4	0	1	2	4	3	5	4	10	10	2	5	54
					D179	3	2	42	29	21	6	1	3	1	4	10	3	9	4	138
					2448	23	11	0	5	4	6	2	0	2	9	8	19	7	12	108
					2450	9	8	12	17	21	15	18	12	6	7	14	3	23	14	179
					D241	24	0	33	5	20	24	10	2	4	5	21	1	9	11	169
					D249	4	11	6	8	3	4	7	3	3	0	6	1	12	6	74
					D250	7	10	6	3	14	0	2	4	6	2	11	7	4	4	80
					D247	30	44	17	29	37	32	26	3	6	1	2	3	4	0	234
					D248	11	18	21	59	31	8	10	18	7	7	2	4	17	7	220
				3 month L1-EGFP	640	1	1	3	1	0	18	7	11	4	0	7	0	5	6	64
					641	6	6	6	4	0	0	0	0	0	0	0	1	0	0	23
					597	5	3	0	1	0	1	0	0	1	4	1	0	1	0	17
					630	12	0	10	5	5	10	2	1	0	0	0	0	0	0	45
					596	19	10	5	10	11	0	1	0	3	0	0	3	2	0	64
					748	6	3	0	0	0	1	1	0	0	0	16	0	0	7	34
					749	6	6	3	15	3	0	2	0	1	2	1	0	0	0	39
					754	0	0	1	0	1	1	0	1	0	0	0	0	1	0	5
					756	4	14	7	5	4	5	1	0	0	0	1	1	0	0	42
					757	2	0	1	0	1	0	0	1	2	2	2	1	3	2	17
					mean	6.1	4.3	3.6	4.1	2.5	3.6	1.4	1.4	1.1	0.8	2.8	0.6	1.2	1.5	35
					3SD	16.0689	13.4867	9.50579	14.2271	9.97246	17.0341	6.02993	9.6933	4.12432	3.97995	14.4997	2.74955	4.8	7.73628	56.4447
					cluster size	22.1689	17.7867	13.1058	18.3271	12.4725	20.6341	7.42993	11.0933	5.22432	4.77995	17.2997	3.34955	6	9.23628	91.4447
				3 month hTDP43-Q331K/L1-EGFP	638	0	0	0	1	2	1	0	0	0	0	0	0	0	0	4
					602	2	0	8	4	8	1	2	1	6	1	20	1	10	2	66
					600	1	4	0	2	2	3	2	0	2	2	2	0	4	2	26
					681	5	15	42	17	12	46	15	11	9	6	4	6	6	3	197
					677	76	79	87	63	76	31	32	19	19	26	18	5	5	4	540
					670	5	2	2	0	1	1	0	0	4	2	0	7	1	8	33
					747	35	35	30	67	76	29	7	1	3	6	1	3	1	5	299
					750	3	0	0	2	2	0	1	0	2	0	0	0	1	1	12
					765	3	8	24	5	3	2	2	2	0	2	0	1	12	3	67
				3 month L1-EGFP	777	4	10	9	6	11	18	6	3	0	1	1	3	3	3	78
					D204	13	4	9	2	3	5	2	2	1	1	4	3	0	1	50
					D203	8	4	12	4	5	2	1	5	6	1	10	1	2	5	66
					D202	5	2	2	4	3	3	5	4	2	6	2	4	4	1	47
					D201	25	8	19	14	1	8	5	11	3	9	13	11	2	3	132
					Mean	11	5.6	10.2	6	4.6	7.2	3.8	5	2.4	3.6	6	4.4	2.2	2.6	74.6
					3*SD	23.0043	8.81816	16.4754	12.5857	10.3228	17.3274	5.81722	9.48683	6.17738	9.96795	14.0712	10.3228	3.97995	4.48999	92.439
					Cluster Size	34.0043	14.4182	26.6754	18.5857	14.9228	24.5274	9.61722	14.4868	8.57738	13.5679	20.0712	14.7228	6.17995	7.08999	167.039
				3 month hTDP43-WT/L1-EGFP	D282	2	23	10	20	5	8	18	8	16	6	11	5	4	9	145
					D275	46	37	41	45	52	13	19	17	11	10	13	7	14	13	338
					D273	21	29	42	43	21	22	23	29	18	14	22	25	16	2	327
					D280	44	40	26	21	18	11	4	4	2	3	1	6	3	3	186
					D279	29	32	20	13	13	25	12	3	4	2	6	10	10	10	189
					D278	18	11	5	4	15	8	9	3	1	22	1	5	18	5	125
					310	28	36	29	41	32	8	5	3	1	5	3	9	1	1	202
					308	2	0	3	5	2	13	32	39	32	32	2	14	30	NaN	206
