# Supplementary material for: LINE-1 retrotransposition in a mouse TDP-43 model of neurodegeneration marks motor cortex neurons for cell-intrinsic and cell non-autonomous programmed cell death
Source: PLoS Genet. 2025 Dec 29;21(12):e1012007. doi: 10.1371/journal.pgen.1012007 (PMC12758826; doi:10.1371/journal.pgen.1012007)
Supplement: S14 Table — (XLSX) [file pgen.1012007.s032.xlsx]

## Sheet: Sheet1
			Total MC cell counts						Total MC cell counts					Total MC cell counts					Total MC cell counts
	Age	Bregma	Animal 1	Animal 2	Animal 3	Animal 4		Age	Animal 5	Animal 6	Animal7	Animal 8	Age	Animal 9	Animal 10	Animal 11		Age	Animal 12	Animal 13	Animal 14	Animal 15
	6mo	3.08	20	16	64	100		6mo	38	15	4	24	3mo	50	5	19		3mo	2	28	2	0
	TDP43- Q331K/L1-EGFP	2.93	21	53	100	116		TDP43- WT/L1-EGFP	32	13	10	25	TDP43- Q331K/L1-EGFP	60	3	20		TDP43- WT/L1-EGFP	23	36	0	21
		2.78	30	76	78	50			1	23	7	28		102	22	59			10	29	3	37
		2.63	64	80	137	41			38	40	7	37		42	48	27			20	31	5	11
		2.48	102	100	100	69			16	34	11	37		61	29	53			5	32	2	24
		2.33	38	27	1	36			36	18	2	46		50	9	38			8	8	41	18
		2.18	152	34	0	40			10	8	4	4		22	15	18			18	5	32	17
		2.03	150	42	3	48			0	0	9	1		37	6	3			8	3	39	21
		1.88	124	41	0	58			0	1	3	1		27	13	1			16	1	32	16
		1.73	173	56	0	28			0	5	5	1		12	1	1			6	5	32	20
		1.58	114	54	35	64			0	1	6	0		31	5	0			11	3	2	11
		1.43	79	90	1	11			0	0	2	1		0	1	0			5	9	14	0
		1.28	73	109	0	0			0	0	5	1		0	2	0			4	1	30	0
		1.13	31	95	0	2			1	1	2	1		3	1	1			9	1	NaN	2
			Neurons						Neurons					Neurons					Neurons
		Bregma
		3.08	20	14	64	100			21	15	4	17		26	4	19			2	28	2	8
		2.93	21	35	87	102			20	13	10	16		36	3	20			13	33	0	17
		2.78	29	22	75	45			1	23	7	18		42	15	55			3	26	2	29
		2.63	64	34	137	36			30	33	7	17		31	19	27			5	25	5	11
		2.48	97	63	89	65			10	28	10	23		47	10	45			5	13	1	15
		2.33	38	20	1	32			22	18	2	19		24	9	35			7	8	12	16
		2.18	134	22	0	40			7	8	4	2		8	11	18				5	20	3
		2.03	146	35	3	48			0	0	9	1		7	6	3			1	3	26	20
		1.88	122	23	0	55			0	1	3	1		12	8	1			7	1	12	15
		1.73	164	31	0	22			0	5	5	1		11	1	1			1	5	21	13
		1.58	109	34	35	57			0	1	6	0		11	5	0				3	2	6
		1.43	76	53	1	11			0	0	2	1		0	1	0			2	9	6	0
		1.28	69	109	0	0			0	0	5	1		0	2	0			4	1	4	0
		1.13	25	93	0	2			1	1	2	1		3	1	1			1	1	NaN	2
		SUM	1114	588	492	615		SUM	112	146	76	118	0	258	95	225	0	0	51	161	113	155
			Astrocytes						Astrocytes					Astrocytes					Astrocytes
		Bregma
		3.08	0	2	0	0			17	0	0	7		24	1	0			0	0	0	0
		2.93	0	18	13	14			12	0	0	9		24	0	0			0	3	0	4
		2.78	1	54	3	5			0	0	0	10		60	7	4			0	3	0	8
		2.63	0	46	0	5			8	7	0	20		11	29	0			1	16	0	0
		2.48	5	37	11	4			6	6	1	14		14	19	8			0	19	0	9
		2.33	0	7	0	4			14	0	0	27		26	0	3			0	0	0	2
		2.18	18	12	0	0			3	0	0	2		14	4	0				0	11	14
		2.03	4	7	0	0			0	0	0	0		30	0	0			0	0	10	1
		1.88	2	18	0	3			0	0	0	0		15	5	0			0	0	5	1
		1.73	9	25	0	6			0	0	0	0		1	0	0			0	0	6	7
		1.58	5	20	0	7			0	0	0	0		20	0	0				0	0	5
		1.43	3	37	0	0			0	0	0	0		0	0	0			0	0	4	0
		1.28	4	0	0	0			0	0	0	0		0	0	0			0	0	24	0
		1.13	6	2	0	0			0	0	0	0		0	0	0			0	0	NaN	0
		SUM	57	285	27	48			60	13	1	89		239	65	15			1	41	60	51
