# Supplementary material for: LINE-1 retrotransposition in a mouse TDP-43 model of neurodegeneration marks motor cortex neurons for cell-intrinsic and cell non-autonomous programmed cell death
Source: PLoS Genet. 2025 Dec 29;21(12):e1012007. doi: 10.1371/journal.pgen.1012007 (PMC12758826; doi:10.1371/journal.pgen.1012007)
Supplement: S15 Table — (XLSX) [file pgen.1012007.s033.xlsx]

## Sheet: Sheet1
	ANIMAL ID	DISTANCE IN MICRONS	0-200	200-300	300-400	400-500	500-600	600-700	700-800	800-900
hTDP43-Q331K/L1-EGFP	696	tunel positive	178	76	54	33	27	25	12	5
		gfp neg	301	131	133	127	114	143	149	132
		Prob	0.591362	0.580153	0.406015	0.259843	0.236842	0.174825	0.080537	0.0378788
hTDP43-Q331K/L1-EGFP	946	tunel positive	90	42	35	24	21	26	16	10
		gfp neg	272	162	121	117	126	104	90	96
		Prob	0.330882	0.259259	0.289256	0.205128	0.166667	0.25	0.177778	0.104167
hTDP43-WT/L1-EGFP	d247	tunel positive	127	53	31	40	21	16	22	14
		gfp neg	332	219	186	169	160	197	160	177
		Prob	0.38253	0.242009	0.166667	0.236686	0.13125	0.081218	0.1375	0.079096
						^^			^^
						coincides with gfp neu and ast cluster
hTDP43-WT/L1-EGFP	d248	tunel positive	92	29	53	31	31	23	10	11
		gfp neg	283	155	205	193	195	195	194	210
		Prob	0.325088	0.187097	0.258537	0.160622	0.158974	0.117949	0.051546	0.052381
					^^
					coincides with gfp neu and ast cluster
L1-EGFP	2463	tunel positive	11	5	5	6	3	3	1	1
		gfp neg	345	205	198	227	192	176	192	238
		Prob	0.031884	0.02439	0.025253	0.026432	0.015625	0.017045	0.005208	0.00420168
L1-EGFP	956	tunel positive	12	10	7	5	2	2	1	2
		gfp neg	263	175	153	164	164	170	155	86
		Prob	0.045627	0.057143	0.045752	0.030488	0.012195	0.011765	0.006452	0.0232558
